# Supplementary material for: Deciphering the Protein, Modular Connections and Precision Medicine for Heart Failure With Preserved Ejection Fraction and Hypertension Based on TMT Quantitative Proteomics and Molecular Docking
Source: Front Physiol. 2021 Oct 14;12:607089. doi: 10.3389/fphys.2021.607089 (PMC8552070; doi:10.3389/fphys.2021.607089)
Supplement: Supplementary file 1 [file Data_Sheet_1.ZIP › HFpEF/HFpEF-PeptideGroups.txt]

Confidence	Annotated Sequence	Modifications	Modifications in Master Proteins	Qvality PEP	Qvality q-value	# Protein Groups	# Proteins	# PSMs	Master Protein Accessions	Positions in Master Proteins	# Missed Cleavages	Theo. MH+ [Da]	# Razor Quan Results	Abundance Ratio: (F1, 127N) / (F1, 126)	Abundance Ratio: (F1, 127C) / (F1, 126)	Abundance Ratio: (F1, 128N) / (F1, 126)	Abundance Ratio: (F1, 128C) / (F1, 126)	Abundance Ratio: (F1, 129N) / (F1, 126)	Abundance Ratio: (F1, 130N) / (F1, 126)	Abundance Ratio: (F1, 130C) / (F1, 126)	Abundance Ratio: (F1, 131) / (F1, 126)	Abundances (Grouped): F1, 126	Abundances (Grouped): F1, 127N	Abundances (Grouped): F1, 127C	Abundances (Grouped): F1, 128N	Abundances (Grouped): F1, 128C	Abundances (Grouped): F1, 129N	Abundances (Grouped): F1, 130N	Abundances (Grouped): F1, 130C	Abundances (Grouped): F1, 131	Abundances (Normalized): F1: 126, Control	Abundances (Normalized): F1: 127N, Sample	Abundances (Normalized): F1: 127C, Sample	Abundances (Normalized): F1: 128N, Sample	Abundances (Normalized): F1: 128C, Sample	Abundances (Normalized): F1: 129N, Sample	Abundances (Normalized): F1: 130N, Sample	Abundances (Normalized): F1: 130C, Sample	Abundances (Normalized): F1: 131, Sample	Abundance: F1: 126, Control	Abundance: F1: 127N, Sample	Abundance: F1: 127C, Sample	Abundance: F1: 128N, Sample	Abundance: F1: 128C, Sample	Abundance: F1: 129N, Sample	Abundance: F1: 130N, Sample	Abundance: F1: 130C, Sample	Abundance: F1: 131, Sample	Quan Info
High	[K].AAAAPAPAPAPAPEPLR.[D]	1xTMT6plex [N-Term]		1.07363E-06	0	1	1	6	M0R4E1	M0R4E1 [15-31]	0	1797.02203	0	0.900	1.169	1.052	0.965	5.412	1.856	2.605	2.309	52.1	46.9	60.9	54.9	50.3	282.1	96.8	135.7	120.3	249.4	224.4	291.5	262.5	240.7	1349.7	463.0	649.5	575.8	230.1	197.0	290.5	205.5	143.1	1349.7	399.4	567.1	525.4
High	[K].LVESLPQEIK.[A]	1xTMT6plex [K10]; 1xTMT6plex [N-Term]		5.08566E-05	0	1	1	1	D3ZXF9	D3ZXF9 [242-251]	0	1613.98783	0	1.096	1.010	0.973	0.964	0.904	0.887	0.854	1.037	103.2	113.0	104.2	100.3	99.4	93.3	91.5	88.1	107.0	316.9	347.2	320.0	308.2	305.5	286.5	281.1	270.8	328.7	292.4	304.8	318.9	241.3	181.6	286.5	242.5	236.4	299.9
High	[R].LVESHGFEDYMK.[E]	1xTMT6plex [K12]; 1xTMT6plex [N-Term]		1.56578E-06	0	1	1	3	P55053	P55053 [13-24]	0	1912.98791	0	1.057	1.052	0.924	1.021	0.935	1.010	0.785	0.824	104.6	110.5	110.0	96.6	106.8	97.8	105.6	82.0	86.1	1359.5	1437.1	1429.7	1256.6	1388.5	1271.4	1373.5	1066.7	1119.7	1254.4	1261.7	1424.8	983.8	825.4	1271.4	1184.9	931.3	1021.7
High	[K].LVESGIQFMDEPEMAVFLQNAK.[T]	1xTMT6plex [K22]; 1xTMT6plex [N-Term]		4.15298E-07	0	1	1	3	Q5PQN5	Q5PQN5 [261-282]	0	2954.54077	0	1.059	0.981	1.103	1.042	1.129	1.065	1.044	1.036	95.1	100.8	93.3	104.9	99.2	107.4	101.4	99.4	98.5	111.5	118.1	109.4	123.0	116.2	125.9	118.8	116.5	115.5	102.9	103.7	109.0	96.3	69.1	125.9	102.5	101.7	105.4
High	[K].LVESGGGLVQPGR.[S]	1xTMT6plex [N-Term]		1.73543E-05	0	1	1	1	M0RA79	M0RA79 [4-16]	0	1497.85866	0	1.076	0.885	0.807	0.690	0.833	0.692	0.922	0.999	113.9	122.5	100.7	91.9	78.6	94.9	78.8	105.0	113.7	374.0	402.3	330.8	301.7	258.1	311.6	258.8	344.8	373.5	345.1	353.2	329.7	236.2	153.4	311.6	223.3	301.0	340.8
High	[R].IVESDVGDSFYIR.[T]	1xTMT6plex [N-Term]		5.80508E-07	0	1	2	1	A0A0G2K2P5	A0A0G2K2P5 [510-522]	0	1728.90058	0	1.066	1.045	1.071	1.021	1.131	1.023	1.091	0.997	95.3	101.6	99.6	102.0	97.3	107.8	97.5	103.9	95.0	253.5	270.2	265.0	271.4	258.9	286.8	259.3	276.5	252.7	233.9	237.2	264.1	212.5	153.9	286.8	223.7	241.4	230.6
High	[K].LVESAIQSMEEPQMALYLQQAK.[E]	1xTMT6plex [K22]; 1xTMT6plex [N-Term]		4.50949E-06	0	1	1	3	Q5XIH6	Q5XIH6 [263-284]	0	2965.57789	0	0.972	1.041	1.004	0.983	0.964	0.936	0.890	0.948	103.0	100.1	107.2	103.4	101.2	99.3	96.4	91.6	97.7	239.1	232.5	248.9	240.0	235.0	230.5	223.8	212.7	226.7	220.6	204.1	248.0	187.9	139.7	230.5	193.1	185.7	206.9
High	[R].LVEQLVQVMR.[R]	1xTMT6plex [N-Term]		4.37397E-05	0	1	1	4	F1LVY9	F1LVY9 [83-92]	0	1443.85549	0	0.979	0.946	0.955	0.933	0.947	0.936	0.964	0.940	104.6	102.5	99.0	100.0	97.6	99.1	97.9	100.9	98.4	619.1	606.3	585.8	591.4	577.5	586.0	579.3	596.7	581.9	571.2	532.3	583.8	463.0	343.3	586.0	499.8	521.0	531.0
High	[R].IVEQIPTPAQNTFSASSAR.[R]	1xTMT6plex [N-Term]		2.54725E-06	0	1	1	2	D3ZIC4	D3ZIC4 [399-417]	0	2246.19783	0	1.122	1.063	1.143	1.022	0.947	1.068	1.047	1.067	95.0	106.6	100.9	108.5	97.0	89.9	101.4	99.4	101.3	651.1	730.7	692.1	744.0	665.2	616.4	695.5	681.5	694.8	600.8	641.5	689.7	582.5	395.4	616.4	600.0	595.0	634.0
High	[R].IVEPYIAWGYPNLK.[S]	1xTMT6plex [K14]; 1xTMT6plex [N-Term]		1.57533E-06	0	1	3	6	B0K031	B0K031 [147-160]	0	2121.21487	0	1.067	0.978	0.981	1.060	0.915	1.045	0.872	0.983	101.1	107.9	98.9	99.2	107.2	92.5	105.6	88.1	99.4	971.7	1037.1	950.2	953.5	1030.2	889.4	1015.3	846.9	954.9	896.6	910.5	946.9	746.5	612.4	889.4	875.9	739.4	871.4
High	[K].IVEPQISELNR.[R]	1xTMT6plex [N-Term]		7.1067E-06	0	1	1	1	P11530	P11530 [1753-1763]	0	1526.87397	0	1.142	1.218	1.064	1.175	1.289	1.136	1.176	1.307	85.7	97.8	104.4	91.1	100.6	110.4	97.4	100.7	111.9	119.4	136.3	145.5	127.1	140.3	154.0	135.7	140.4	156.1	110.2	119.7	145.0	99.5	83.4	154.0	117.1	122.6	142.4
High	[K].IVESPEFSKDEDYLGK.[V]	2xTMT6plex [K9; K16]; 1xTMT6plex [N-Term]		8.01588E-07	0	1	2	1	G3V8Q8	G3V8Q8 [922-937]	1	2543.38480	0	1.077	1.056	1.071	0.936	1.293	1.124	1.166	1.136	91.3	98.3	96.4	97.7	85.4	118.0	102.6	106.5	103.7	314.3	338.5	332.0	336.6	294.2	406.4	353.3	366.6	357.0	290.0	297.2	330.9	263.5	174.9	406.4	304.8	320.1	325.8
High	[K].LVENCVCLLR.[N]	2xCarboxymethyl [C5; C7]; 1xTMT6plex [N-Term]		5.60828E-05	0	1	1	1	D3ZZZ9	D3ZZZ9 [575-584]	0	1506.78575	0	1.030	1.100	0.966	0.957	1.099	0.952	1.188	1.087	95.9	98.9	105.6	92.7	91.8	105.5	91.4	114.0	104.3	243.2	250.6	267.6	234.9	232.8	267.3	231.6	289.0	264.3	224.4	220.0	266.7	183.9	138.4	267.3	199.8	252.3	241.2
High	[R].IVEIVDAITTTAQSHQR.[T]	1xTMT6plex [N-Term]		2.03743E-08	0	1	3	5	A0A0G2KBC7	A0A0G2KBC7 [256-272]	0	2111.16580	0	1.001	0.927	0.994	1.041	0.910	0.991	0.895	0.884	104.1	104.2	96.6	103.5	108.4	94.8	103.2	93.2	92.1	459.4	459.7	426.0	456.6	478.1	418.1	455.1	411.1	406.4	423.9	403.6	424.5	357.5	284.2	418.1	392.6	358.9	370.8
High	[K].IVEIPFNSTNK.[Y]	1xTMT6plex [K11]; 1xTMT6plex [N-Term]		2.9118E-06	0	1	2	5	P06685	P06685 [477-487]	0	1720.00454	0	1.141	1.127	1.041	0.976	0.958	1.019	0.944	0.993	97.8	111.6	110.3	101.9	95.4	93.7	99.7	92.3	97.1	608.7	694.6	686.0	633.9	593.8	583.2	620.5	574.5	604.4	561.6	609.8	683.6	496.3	353.0	583.2	535.3	501.6	551.5
High	[K].LVEKPSPLTLAPHDFANIK.[A]	2xTMT6plex [K4; K19]; 1xTMT6plex [N-Term]		0.000107341	0	1	1	2	P23514	P23514 [768-786]	0	2777.65325	0	1.116	1.109	1.198	1.101	1.425	1.245	1.452	1.333	82.0	91.5	91.0	98.2	90.2	116.8	102.1	119.0	109.2	406.8	453.8	451.3	487.4	447.6	579.7	506.4	590.4	542.0	375.3	398.4	449.7	381.6	266.1	579.7	436.9	515.5	494.6
High	[R].IVEKPEPMTVTTGNPFTLECVVAGTPELSAK.[W]	1xCarboxymethyl [C20]; 2xTMT6plex [K4; K31]; 1xTMT6plex [N-Term]		4.80651E-07	0	1	1	1	Q7TN00	Q7TN00 [550-580]	0	4004.15790	0	1.109	1.163	0.982	1.172	1.331	1.390	1.157	1.113	86.4	95.8	100.5	84.8	101.3	115.0	120.1	100.0	96.2	57.1	63.3	66.4	56.1	67.0	76.0	79.4	66.1	63.6	52.7	55.6	66.2	43.9	39.8	76.0	68.5	57.7	58.0
High	[K].LVEHSEQKVEDLPADDILR.[V]	1xTMT6plex [K8]; 1xTMT6plex [N-Term]		2.08768E-08	0	1	2	1	A0A0G2K7B6	A0A0G2K7B6 [597-615]	1	2664.46087	0	1.101	1.094	1.099	1.003	0.993	1.071	0.941	0.966	97.1	106.9	106.2	106.8	97.4	96.4	104.0	91.4	93.8	211.2	232.6	231.0	232.2	212.0	209.7	226.1	198.7	204.1	194.9	204.2	230.2	181.8	126.0	209.7	195.1	173.5	186.2
High	[R].IVEGWDAEK.[G]	1xTMT6plex [K9]; 1xTMT6plex [N-Term]		0.000122506	0	1	2	2	G3V843	G3V843 [360-368]	0	1504.84117	0	0.996	1.071	1.272	1.116	0.814	1.206	1.212	1.089	92.1	91.7	98.6	117.1	102.8	75.0	111.0	111.6	100.2	756.5	753.4	810.1	962.3	844.3	615.9	912.1	917.0	823.5	698.0	661.4	807.3	753.4	501.9	615.9	786.9	800.6	751.5
High	[K].LVEGLQGQTWSSDWVEELR.[K]	1xTMT6plex [N-Term]		2.08407E-06	0	1	1	1	D4ACG2	D4ACG2 [445-463]	0	2461.25607	0	0.913	0.977	0.985	1.175	0.983	0.924	1.021	0.900	101.4	92.6	99.0	99.9	119.1	99.7	93.6	103.5	91.2	116.8	106.7	114.1	115.1	137.3	114.9	107.9	119.2	105.1	107.8	93.7	113.7	90.1	81.6	114.9	93.1	104.1	95.9
High	[R].LVEGILHAPDAGWGNLVYVVNYPK.[D]	1xTMT6plex [K24]; 1xTMT6plex [N-Term]		4.9551E-07	0	1	1	1	I6L9G6	I6L9G6 [56-79]	0	3082.71300	0	1.133	1.095	1.273	0.984	1.362	1.320	1.044	1.144	86.9	98.5	95.2	110.7	85.5	118.3	114.7	90.7	99.5	44.4	50.3	48.7	56.6	43.7	60.5	58.7	46.4	50.8	41.0	44.2	48.5	44.3	26.0	60.5	50.6	40.5	46.4
High	[R].LVEGLAQVPQGHCEEHLDPLSIYCEQDR.[T]	2xCarboxymethyl [C13; C24]; 1xTMT6plex [N-Term]		8.52766E-09	0	1	1	3	A0JPQ4	A0JPQ4 [74-101]	0	3523.66710	0	0.997	1.039	0.980	1.178	1.006	1.007	0.990	1.027	97.6	97.2	101.4	95.6	114.9	98.1	98.2	96.6	100.2	203.2	202.5	211.2	199.1	239.4	204.4	204.6	201.1	208.8	187.5	177.8	210.5	155.9	142.3	204.4	176.5	175.6	190.5
High	[K].LVEGCLVGGR.[A]	1xCarboxymethyl [C5]; 1xTMT6plex [N-Term]		2.95052E-05	0	1	1	5	Q5XIH3	Q5XIH3 [138-147]	0	1289.70849	0	0.979	1.010	0.948	0.940	0.858	0.960	0.943	0.979	104.4	102.3	105.5	99.0	98.2	89.6	100.3	98.5	102.2	1136.3	1112.7	1147.9	1077.4	1068.5	975.2	1091.1	1071.9	1112.2	1048.4	976.9	1143.9	843.5	635.2	975.2	941.3	935.9	1014.9
High	[R].IVEMGDENATLDGTDVLFTGR.[E]	1xTMT6plex [N-Term]		1.069E-10	0	1	1	2	Q6MG60	Q6MG60 [114-134]	0	2482.23328	0	0.919	0.928	1.022	0.966	1.021	0.973	1.080	1.042	100.6	92.4	93.3	102.7	97.1	102.6	97.8	108.6	104.8	266.1	244.5	247.0	271.8	257.0	271.6	258.8	287.3	277.4	245.5	214.7	246.1	212.8	152.8	271.6	223.3	250.8	253.1
High	[K].IVEFLQSFDEITAMTGDGVNDAPALKK.[S]	1xOxidation [M14]; 2xTMT6plex [K26; K27]; 1xTMT6plex [N-Term]		2.83179E-09	0	2	3	6	P11507; Q63080	P11507 [686-712]; Q63080 [199-225]	1	3612.94381	0	1.084	1.144	1.073	0.898	1.050	1.000	1.014	0.935	97.9	106.1	111.9	105.0	87.9	102.7	97.9	99.2	91.4	267.5	290.0	306.0	287.1	240.2	280.8	267.5	271.1	250.0	246.8	254.6	304.9	224.8	142.8	280.8	230.8	236.7	228.1	NotUnique
High	[R].LVETLQADSGLLLDALVAR.[G]	1xTMT6plex [N-Term]		2.2735E-08	0	1	2	2	G3V7Z3	G3V7Z3 [19-37]	0	2226.29066	0	1.071	0.973	0.997	1.054	1.038	1.138	1.328	1.037	93.4	100.1	90.9	93.1	98.4	97.0	106.3	124.0	96.8	72.6	77.8	70.6	72.4	76.5	75.4	82.6	96.4	75.3	67.0	68.3	70.4	56.7	45.5	75.4	71.3	84.2	68.7
High	[R].LVEVNGVNVEGETHHQVVQR.[I]	1xTMT6plex [N-Term]		9.23253E-05	0	1	1	1	G3V6D9	G3V6D9 [56-75]	0	2472.31565	0	0.652	0.897	0.852	0.726	0.744	0.711	0.969	0.859	121.5	79.2	108.9	103.5	88.1	90.4	86.4	117.7	104.3	201.9	131.7	181.0	172.0	146.5	150.2	143.6	195.6	173.4	186.3	115.6	180.4	134.7	87.1	150.2	123.9	170.8	158.2
High	[R].IVGLDQMAK.[M]	1xTMT6plex [K9]; 1xTMT6plex [N-Term]		0.000106203	0	2	4	2	A0A0G2K6S9; E9PTU4	A0A0G2K6S9 [632-640]; E9PTU4 [625-633]	0	1432.85979	0	1.166	1.289	1.483	1.155	1.213	2.162	2.630	1.685	65.3	76.1	84.2	96.9	75.4	79.2	141.2	171.7	110.0	274.7	320.3	354.1	407.6	317.4	333.4	593.9	722.5	463.0	253.5	281.2	352.9	319.1	188.7	333.4	512.4	630.8	422.5	NotUnique
High	[K].LVGGMVSYLNDLPSQR.[I]	1xTMT6plex [N-Term]		1.83634E-07	0	2	3	2	F1M609; P07872	F1M609 [374-389]; P07872 [447-462]	0	1978.06291	0	1.015	1.297	1.200	1.227	1.169	1.107	1.358	1.244	84.8	86.0	110.0	101.8	104.0	99.1	93.8	115.1	105.5	263.0	266.9	341.2	315.7	322.7	307.4	291.2	357.2	327.2	242.7	234.3	340.0	247.2	191.8	307.4	251.2	311.9	298.6	NotUnique
High	[R].LVGGKDFEQPLAISR.[V]	1xTMT6plex [K5]; 1xTMT6plex [N-Term]		2.57842E-06	0	1	1	3	P52944	P52944 [18-32]	1	2088.22175	0	0.983	0.943	1.035	1.142	1.070	1.128	1.101	1.107	94.6	93.0	89.3	97.9	108.1	101.3	106.8	104.2	104.8	667.3	656.0	629.6	690.4	762.2	714.2	752.9	734.5	738.7	615.7	575.9	627.4	540.5	453.1	714.2	649.5	641.3	674.1
High	[R].IVGEYLTGMHHQQPIAVGGYK.[V]	1xTMT6plex [K21]; 1xTMT6plex [N-Term]		2.40065E-07	0	1	3	1	A0A0G2QC17	A0A0G2QC17 [457-477]	0	2756.49581	0	1.046	0.984	0.949	1.016	0.986	1.043	1.082	1.054	98.2	102.8	96.7	93.2	99.9	96.9	102.5	106.3	103.5	244.9	256.3	241.1	232.5	249.0	241.5	255.5	265.0	258.1	226.0	225.0	240.3	182.0	148.0	241.5	220.4	231.4	235.5
High	[K].IVGELEQMVSEDVPLDHR.[V]	1xTMT6plex [N-Term]		1.84756E-07	0	1	2	1	Q3KRF2	Q3KRF2 [1120-1137]	0	2295.18521	0	1.085	1.103	1.419	0.856	1.195	1.024	1.203	1.174	89.5	97.1	98.7	127.0	76.6	106.9	91.6	107.6	105.0	43.0	46.7	47.5	61.1	36.8	51.4	44.0	51.8	50.5	39.7	41.0	47.3	47.8	21.9	51.4	38.0	45.2	46.1
High	[K].IVGDEQLTKDDISIFLR.[H]	1xTMT6plex [K9]; 1xTMT6plex [N-Term]		6.09821E-08	0	1	1	1	Q9ER24	Q9ER24 [254-270]	1	2420.38010	0	1.136	1.028	1.155	1.051	1.262	1.192	1.133	1.190	88.7	100.8	91.2	102.4	93.3	111.9	105.7	100.5	105.5	154.6	175.6	158.8	178.4	162.5	195.0	184.2	175.1	183.9	142.6	154.2	158.3	139.7	96.6	195.0	158.9	152.9	167.8
High	[K].IVGAPMHDLLLWNNATVTTCHSK.[T]	1xCarboxymethyl [C20]; 1xTMT6plex [K23]; 1xTMT6plex [N-Term]		5.80435E-05	0	1	3	1	G3V6S5	G3V6S5 [176-198]	0	3037.60035	0	1.077	1.048	1.089	1.076	1.042	1.010	0.967	0.978	96.9	104.4	101.5	105.6	104.3	101.0	97.9	93.7	94.8	220.8	237.8	231.3	240.5	237.5	230.0	223.0	213.4	216.0	203.7	208.8	230.5	188.3	141.2	230.0	192.4	186.3	197.1
High	[K].IVFVTGNAK.[K]	1xTMT6plex [K9]; 1xTMT6plex [N-Term]		0.000121226	0	1	1	1	D3ZW55	D3ZW55 [10-18]	0	1406.87716	0	1.020	0.964	0.972	0.983	0.918	0.972	0.932	0.982	102.9	105.0	99.3	100.0	101.2	94.5	100.1	96.0	101.0	296.3	302.3	285.8	287.9	291.2	272.1	288.0	276.3	290.8	273.4	265.4	284.8	225.4	173.1	272.1	248.5	241.2	265.4
High	[K].IVFVPGCSVPLTIVK.[S]	1xCarboxymethyl [C7]; 1xTMT6plex [K15]; 1xTMT6plex [N-Term]		5.18502E-06	0	1	1	3	P40329	P40329 [363-377]	0	2088.25429	0	0.851	0.978	0.940	1.060	0.991	0.935	0.976	0.922	104.0	88.5	101.7	97.8	110.3	103.1	97.2	101.5	95.9	309.4	263.2	302.5	290.8	328.0	306.6	289.2	301.9	285.1	285.5	231.1	301.5	227.7	195.0	306.6	249.5	263.6	260.2
High	[K].LVFVNPPFLLPR.[F]	1xTMT6plex [N-Term]		4.94084E-05	0	1	4	3	A0A0G2K139	A0A0G2K139 [1000-1011]	0	1641.00895	0	0.848	0.849	0.947	0.784	0.915	0.881	1.019	0.866	111.0	94.1	94.2	105.0	87.0	101.6	97.8	113.1	96.1	330.7	280.5	280.9	313.1	259.4	302.7	291.4	337.0	286.5	305.1	246.3	279.9	245.1	154.2	302.7	251.4	294.2	261.4
High	[R].LVEVLEGVCSK.[S]	1xCarboxymethyl [C9]; 1xTMT6plex [K11]; 1xTMT6plex [N-Term]		2.8139E-05	0	1	1	2	Q4V7F2	Q4V7F2 [90-100]	0	1691.96538	0	0.864	1.234	0.952	1.038	1.013	0.883	1.244	1.086	96.6	83.4	119.3	92.0	100.3	97.9	85.3	120.2	105.0	722.1	623.6	891.5	687.3	749.4	731.6	637.8	898.5	784.4	666.3	547.5	888.4	538.1	445.5	731.6	550.2	784.5	715.8
High	[K].LVFVHSAQGNEFWSALLEK.[A]	1xTMT6plex [K19]; 1xTMT6plex [N-Term]		4.52933E-05	0	1	2	1	F1LS29	F1LS29 [175-193]	0	2633.44918	0	1.015	1.026	1.091	0.993	1.080	0.898	0.843	0.880	102.0	103.5	104.6	111.3	101.3	110.1	91.6	86.0	89.7	54.2	55.0	55.6	59.1	53.8	58.5	48.7	45.7	47.7	50.0	48.3	55.4	46.3	32.0	58.5	42.0	39.9	43.5
High	[R].LVFPAVGPQHAGVYK.[S]	1xTMT6plex [K15]; 1xTMT6plex [N-Term]		4.88401E-05	0	1	1	1	Q63638	Q63638 [1250-1264]	0	2041.19989	0	1.058	1.010	0.991	1.097	0.995	1.020	0.993	0.959	98.7	104.4	99.7	97.8	108.2	98.1	100.6	98.0	94.6	168.0	177.7	169.7	166.6	184.2	167.1	171.3	166.9	161.1	155.0	156.0	169.1	130.4	109.5	167.1	147.8	145.7	147.0
High	[K].LVFLGLDNAGK.[T]	1xTMT6plex [K11]; 1xTMT6plex [N-Term]		5.64461E-06	0	2	2	3	Q6AY18; Q5HZY2	Q6AY18 [28-38]; Q5HZY2 [28-38]	0	1604.97760	0	1.014	0.971	0.896	0.912	1.101	0.975	0.962	0.948	102.5	103.9	99.6	91.9	93.5	112.9	99.9	98.7	97.2	451.4	457.5	438.4	404.5	411.5	496.9	440.0	434.4	427.9	416.5	401.7	436.9	316.7	244.6	496.9	379.6	379.3	390.5	NotUnique
High	[K].LVFLGEQSVGK.[T]	1xTMT6plex [K11]; 1xTMT6plex [N-Term]		5.18502E-06	0	1	3	2	Q9WVB1	Q9WVB1 [16-26]	0	1634.98816	0	1.057	0.984	0.982	1.017	1.210	1.048	1.031	0.956	96.9	102.5	95.4	95.2	98.5	117.3	101.6	100.0	92.6	587.3	621.0	578.2	576.8	597.0	710.7	615.6	605.8	561.4	541.9	545.2	576.2	451.6	354.9	710.7	531.1	528.9	512.3
High	[R].IVFENPDPSDGFVLIPDLK.[W]	1xTMT6plex [K19]; 1xTMT6plex [N-Term]		6.84376E-05	0	1	3	2	Q3B8P4	Q3B8P4 [187-205]	0	2573.42671	0	0.957	1.012	1.004	0.821	0.970	0.780	0.910	0.965	106.9	102.3	108.2	107.3	87.7	103.7	83.3	97.3	103.2	139.2	133.2	140.9	139.7	114.2	135.0	108.5	126.7	134.4	128.4	116.9	140.4	109.4	67.9	135.0	93.6	110.6	122.6
High	[K].LVFENLNTDKLNNIMR.[Q]	1xTMT6plex [K10]; 1xTMT6plex [N-Term]		1.06832E-08	0	1	1	1	A0A0G2K0U9	A0A0G2K0U9 [54-69]	1	2392.34227	0	1.011	1.100	1.095	1.139	1.115	1.006	1.007	1.069	94.3	95.3	103.8	103.3	107.4	105.2	94.9	95.0	100.8	167.2	169.0	184.0	183.2	190.4	186.5	168.3	168.5	178.7	154.3	148.4	183.4	143.4	113.2	186.5	145.2	147.1	163.1
High	[R].LVFDVPLLNEHAK.[M]	1xTMT6plex [K13]; 1xTMT6plex [N-Term]		2.92955E-06	0	1	3	3	B0LPN4	B0LPN4 [2582-2594]	0	1953.15735	0	0.958	1.114	1.035	0.978	0.962	0.984	0.981	1.088	98.9	94.8	110.2	102.4	96.7	95.2	97.3	97.0	107.6	769.1	736.9	857.0	796.0	752.1	739.9	756.7	754.2	836.6	709.6	647.0	854.0	623.2	447.1	739.9	652.8	658.5	763.4
High	[K].IVFDSIDNLEAAPHDIGHVK.[Q]	1xTMT6plex [K20]; 1xTMT6plex [N-Term]		5.2662E-07	0	1	1	1	P81799	P81799 [166-185]	0	2648.44482	0	1.071	1.086	1.056	1.090	1.024	1.019	1.242	1.231	91.6	98.2	99.5	96.8	99.9	93.9	93.4	113.9	112.9	89.5	95.9	97.2	94.5	97.6	91.7	91.2	111.2	110.2	82.6	84.2	96.9	74.0	58.0	91.7	78.7	97.1	100.6
High	[K].IVFAVGNFWGR.[T]	1xTMT6plex [N-Term]		2.06454E-05	0	1	1	1	P04182	P04182 [170-180]	0	1494.84189	0	0.894	0.937	1.062	0.949	1.144	1.104	1.077	1.009	98.1	87.7	91.9	104.1	93.1	112.2	108.3	105.6	99.0	162.9	145.7	152.6	172.9	154.6	186.4	179.9	175.5	164.4	150.3	127.9	152.1	135.4	91.9	186.4	155.2	153.2	150.0
High	[R].IVEYLVGDGPQNR.[Y]	1xTMT6plex [N-Term]		1.5765E-05	0	1	1	1	A0JN29	A0JN29 [254-266]	0	1688.91690	0	1.001	1.096	1.059	1.424	1.088	1.070	1.009	0.991	92.4	92.5	101.3	97.9	131.6	100.6	98.9	93.2	91.6	244.4	244.5	267.8	258.9	348.1	265.9	261.4	246.5	242.1	225.5	214.7	266.9	202.7	206.9	265.9	225.5	215.2	220.9
High	[R].LVEWIVMQCGPDVGRPDR.[G]	1xCarboxymethyl [C9]; 1xTMT6plex [N-Term]		2.28739E-08	0	1	2	8	A0A0G2JWK7	A0A0G2JWK7 [36-53]	0	2357.19434	0	0.905	1.074	1.088	0.902	0.858	1.242	1.432	1.059	94.1	85.2	101.1	102.4	84.9	80.8	117.0	134.9	99.7	976.7	883.5	1048.8	1062.4	880.8	838.0	1213.4	1399.1	1034.1	901.2	775.7	1045.2	831.8	523.6	838.0	1046.8	1221.5	943.6
High	[K].LVFQNFSYGASEIYK.[A]	1xTMT6plex [K15]; 1xTMT6plex [N-Term]		8.27188E-09	0	1	1	1	D3ZVS2	D3ZVS2 [360-374]	0	2224.20543	0	0.990	0.948	0.976	0.890	0.928	0.979	0.627	0.812	110.4	109.3	104.7	107.8	98.3	102.5	108.1	69.2	89.6	179.2	177.3	169.8	174.9	159.5	166.3	175.4	112.2	145.4	165.3	155.7	169.2	136.9	94.8	166.3	151.3	98.0	132.7
High	[K].IVEFLQSFDEITAMTGDGVNDAPALKK.[S]	2xTMT6plex [K26; K27]; 1xTMT6plex [N-Term]		1.03694E-10	0	2	3	12	P11507; Q63080	P11507 [686-712]; Q63080 [199-225]	1	3596.94890	0	0.995	1.012	1.030	0.879	1.023	0.968	1.020	0.888	102.1	101.6	103.3	105.2	89.7	104.4	98.8	104.2	90.6	730.3	726.6	738.7	752.2	641.6	746.7	706.6	744.9	648.2	673.8	637.9	736.2	588.9	381.4	746.7	609.6	650.4	591.5	NotUnique
High	[K].IVEFLQSFDEITAMTGDGVNDAPALK.[K]	1xOxidation [M14]; 1xTMT6plex [K26]; 1xTMT6plex [N-Term]		4.49874E-09	0	2	3	8	P11507; Q63080	P11507 [686-711]; Q63080 [199-224]	0	3255.68592	0	1.072	1.123	1.044	1.021	1.001	0.977	0.896	1.040	98.1	105.2	110.1	102.5	100.1	98.2	95.9	87.9	102.0	277.3	297.3	311.4	289.7	283.1	277.7	271.0	248.5	288.4	255.9	261.0	310.3	226.8	168.3	277.7	233.8	217.0	263.2	NotUnique
High	[K].IVEFLQSFDEITAMTGDGVNDAPALK.[K]	1xTMT6plex [K26]; 1xTMT6plex [N-Term]		1.2829E-09	0	2	3	11	P11507; Q63080	P11507 [686-711]; Q63080 [199-224]	0	3239.69100	0	1.014	1.033	1.038	0.942	1.040	0.961	0.967	0.910	101.1	102.5	104.4	104.9	95.2	105.1	97.1	97.7	92.0	361.7	366.8	373.6	375.3	340.8	376.1	347.5	349.6	329.1	333.7	322.0	372.3	293.8	202.6	376.1	299.8	305.2	300.3	NotUnique
High	[K].LVDEAFQDLMTEVCR.[K]	1xCarboxymethyl [C14]; 1xTMT6plex [N-Term]		6.21065E-08	0	1	1	10	A0A0G2K5P5	A0A0G2K5P5 [1446-1460]	0	2055.99284	0	0.967	0.966	0.931	1.058	0.878	0.984	0.892	0.959	104.2	100.7	100.7	97.0	110.2	91.5	102.6	93.0	100.0	508.0	491.0	490.9	472.8	537.3	446.2	499.8	453.2	487.2	468.7	431.1	489.2	370.2	319.4	446.2	431.2	395.7	444.6
High	[K].IVDDTPCPLLGK.[T]	1xCarboxymethyl [C7]; 1xTMT6plex [K12]; 1xTMT6plex [N-Term]		1.69428E-05	0	1	1	2	B4F795	B4F795 [395-406]	0	1787.00249	0	1.018	1.081	1.093	1.297	0.981	1.041	1.051	1.016	94.0	95.6	101.6	102.7	121.9	92.2	97.8	98.7	95.5	527.9	537.4	570.8	576.9	684.8	518.1	549.7	554.8	536.4	487.1	471.8	568.8	451.7	407.1	518.1	474.2	484.4	489.5
High	[R].IVDDCGGAFTMGVIGGGVFQAVK.[G]	1xCarboxymethyl [C5]; 1xTMT6plex [K23]; 1xTMT6plex [N-Term]		4.12968E-08	0	1	1	1	D4ACA5	D4ACA5 [13-35]	0	2757.43558	0	1.033	0.997	1.081	0.777	0.797	0.930	1.015	0.808	106.7	110.2	106.3	115.3	82.9	85.0	99.2	108.2	86.2	103.5	107.0	103.2	111.9	80.4	82.5	96.2	105.0	83.6	95.5	93.9	102.8	87.6	47.8	82.5	83.0	91.7	76.3
High	[R].IVDDCGGAFTMGTIGGGIFQAFK.[G]	1xCarboxymethyl [C5]; 1xTMT6plex [K23]; 1xTMT6plex [N-Term]		1.52145E-09	0	1	2	4	O35092	O35092 [13-35]	0	2821.43049	0	1.009	0.884	0.864	0.817	0.793	0.838	0.737	0.782	116.5	117.6	103.0	100.7	95.2	92.4	97.7	85.9	91.1	301.4	304.2	266.4	260.4	246.3	239.0	252.7	222.1	235.6	278.1	267.1	265.5	203.9	146.4	239.0	218.0	193.9	215.0
High	[K].LVDAKLEEAQELMQEAEER.[H]	1xTMT6plex [K5]; 1xTMT6plex [N-Term]		1.42332E-05	0	1	1	1	A0A0G2K2T1	A0A0G2K2T1 [312-330]	1	2689.41187	0	1.219	1.223	1.135	1.588	1.238	1.058	1.246	1.261	82.0	100.0	100.3	93.1	130.3	101.6	86.8	102.3	103.5	125.7	153.2	153.7	142.7	199.7	155.7	133.1	156.7	158.6	116.0	134.5	153.2	111.7	118.7	155.7	114.8	136.8	144.7
High	[R].LVCLVTGAPSIR.[D]	1xCarboxymethyl [C3]; 1xTMT6plex [N-Term]		3.26245E-05	0	1	1	1	Q3KRD0	Q3KRD0 [587-598]	0	1515.87662	0	0.995	1.037	1.001	1.113	1.020	1.029	1.005	1.017	97.6	97.2	101.3	97.7	108.6	99.6	100.5	98.2	99.3	238.1	237.0	247.0	238.3	264.9	242.9	245.0	239.4	242.2	219.7	208.1	246.1	186.6	157.5	242.9	211.4	209.0	221.0
High	[R].LVAYYTLIGANGQR.[E]	1xTMT6plex [N-Term]		2.25554E-06	0	1	3	2	M0RBF1	M0RBF1 [530-543]	0	1767.99548	0	0.971	0.983	1.016	0.978	1.104	0.978	1.049	0.857	100.7	97.7	99.0	102.3	98.5	111.2	98.5	105.7	86.4	447.7	434.5	440.3	454.7	437.9	494.3	437.9	469.7	383.9	413.1	381.5	438.8	356.0	260.3	494.3	377.8	410.1	350.3
High	[R].IVATTLSNPELFKEWK.[G]	2xTMT6plex [K13; K16]; 1xTMT6plex [N-Term]		1.9054E-08	0	1	1	4	P13221	P13221 [306-321]	1	2563.51027	0	1.054	1.045	1.093	1.014	0.831	0.988	0.939	0.928	101.2	106.7	105.8	110.6	102.6	84.1	100.0	95.1	93.9	1019.4	1074.6	1065.5	1113.9	1033.9	847.5	1007.5	957.6	945.8	940.6	943.4	1061.8	872.1	614.6	847.5	869.2	836.1	863.1
High	[R].IVATTLSNPELFK.[E]	1xTMT6plex [K13]; 1xTMT6plex [N-Term]		2.07421E-07	0	1	1	12	P13221	P13221 [306-318]	0	1891.13047	0	0.987	0.934	0.897	1.008	0.808	0.912	0.814	0.909	108.8	107.4	101.7	97.7	109.7	87.9	99.3	88.6	99.0	1952.5	1927.3	1824.0	1752.3	1967.5	1577.8	1780.8	1588.7	1775.5	1801.5	1692.1	1817.7	1371.9	1169.6	1577.8	1536.3	1387.1	1620.2
High	[R].LVASAYSIAQK.[A]	1xTMT6plex [K11]; 1xTMT6plex [N-Term]		7.06378E-06	0	2	2	2	A0A0G2K0V3; Q9Z1N4	A0A0G2K0V3 [11-21]; Q9Z1N4 [11-21]	0	1608.97251	0	0.994	0.941	0.925	1.090	0.858	1.013	0.951	1.009	102.5	101.9	96.5	94.7	111.7	88.0	103.9	97.5	103.4	406.9	404.6	383.0	376.2	443.4	349.2	412.3	387.0	410.5	375.4	355.2	381.7	294.5	263.6	349.2	355.7	337.9	374.6	NotUnique
High	[K].LVDEAFQDLMTEVCRK.[I]	1xCarboxymethyl [C14]; 1xTMT6plex [K16]; 1xTMT6plex [N-Term]		4.26289E-12	0	1	1	5	A0A0G2K5P5	A0A0G2K5P5 [1446-1461]	1	2413.25074	0	1.053	0.981	1.039	1.128	0.843	0.969	0.896	0.998	101.1	106.4	99.2	105.0	113.9	85.2	97.9	90.5	100.8	585.1	616.0	574.3	608.0	659.8	493.5	566.9	524.1	583.9	539.9	540.8	572.3	476.0	392.2	493.5	489.1	457.6	532.8
High	[R].LVASAEQLLK.[E]	1xTMT6plex [K10]; 1xTMT6plex [N-Term]		3.80161E-05	0	1	1	2	O55096	O55096 [346-355]	0	1529.96670	0	1.025	0.962	0.985	0.987	1.018	1.082	1.016	0.962	99.6	102.1	95.8	98.1	98.3	101.3	107.7	101.2	95.8	596.0	611.0	573.6	587.2	588.1	606.5	644.7	605.6	573.4	549.9	536.4	571.6	459.7	349.6	606.5	556.2	528.7	523.2
High	[K].IVAPIGDSPKPPPQR.[V]	1xTMT6plex [K10]; 1xTMT6plex [N-Term]		1.01716E-07	0	1	2	3	G3V8D5	G3V8D5 [205-219]	0	2030.21627	0	1.010	1.035	1.026	0.907	1.042	1.029	1.070	1.087	97.8	98.7	101.2	100.3	88.6	101.9	100.6	104.6	106.3	885.6	894.5	916.6	908.5	802.9	923.0	911.7	947.2	962.7	817.1	785.3	913.4	711.3	477.3	923.0	786.5	827.0	878.5
High	[K].IVAPELYIAVGISGAIQHLAGMKDSK.[T]	2xTMT6plex [K23; K26]; 1xTMT6plex [N-Term]		2.63305E-10	0	1	1	6	P13803	P13803 [269-294]	1	3368.95828	0	0.892	0.695	0.986	0.790	0.744	0.883	0.618	0.702	123.1	109.8	85.5	121.4	97.2	91.6	108.7	76.1	86.5	211.2	188.5	146.8	208.3	166.9	157.2	186.6	130.6	148.4	194.9	165.5	146.3	163.1	99.2	157.2	161.0	114.0	135.4
High	[K].IVAPELYIAVGISGAIQHLAGMK.[D]	1xOxidation [M22]; 1xTMT6plex [K23]; 1xTMT6plex [N-Term]		6.24511E-07	0	1	1	4	P13803	P13803 [269-291]	0	2825.63633	0	0.858	0.740	0.921	1.183	0.745	0.810	0.705	0.759	116.5	100.0	86.3	107.4	137.9	86.9	94.4	82.2	88.5	165.8	142.3	122.7	152.8	196.1	123.6	134.3	116.9	125.9	153.0	124.9	122.3	119.6	116.6	123.6	115.9	102.1	114.9
High	[K].LVAIVDVIDQNR.[A]	1xTMT6plex [N-Term]		2.89415E-06	0	1	4	4	B5DEM5	B5DEM5 [24-35]	0	1583.93182	0	1.021	1.116	0.990	0.967	1.143	1.120	1.215	1.062	93.4	95.3	104.2	92.5	90.4	106.7	104.6	113.5	99.2	300.5	306.7	335.4	297.6	290.7	343.4	336.6	365.3	319.1	277.3	269.3	334.2	233.0	172.8	343.4	290.4	318.9	291.2
High	[K].IVAISCAADVLK.[A]	1xCarboxymethyl [C6]; 1xTMT6plex [K12]; 1xTMT6plex [N-Term]		1.17627E-06	0	1	1	1	F1M446	F1M446 [1627-1638]	0	1719.01266	0	0.970	1.226	1.066	0.916	0.880	0.963	1.065	1.016	98.9	95.9	121.2	105.4	90.5	87.0	95.3	105.3	100.4	393.2	381.6	482.1	419.3	360.0	346.1	378.8	418.9	399.3	362.8	335.0	480.4	328.3	214.0	346.1	326.8	365.7	364.4
High	[R].IVALNAHTFLR.[N]	1xTMT6plex [N-Term]		0.000104515	0	1	2	1	P22509	P22509 [251-261]	0	1483.89465	0	1.052	1.063	0.953	1.048	1.097	0.962	0.977	1.173	96.5	101.6	102.6	92.0	101.2	105.9	92.8	94.3	113.2	90.2	94.9	95.8	86.0	94.5	98.9	86.7	88.1	105.8	83.2	83.3	95.5	67.3	56.2	98.9	74.8	76.9	96.5
High	[K].LVALLDTLDR.[W]	1xTMT6plex [N-Term]		2.19162E-05	0	1	1	4	B2RYQ2	B2RYQ2 [77-86]	0	1357.82523	0	1.045	1.015	1.024	1.033	1.169	1.020	1.166	1.027	94.7	99.0	96.2	97.0	97.8	110.8	96.6	110.5	97.3	435.6	455.3	442.3	445.9	449.8	509.2	444.2	508.1	447.3	401.9	399.7	440.8	349.1	267.4	509.2	383.2	443.6	408.2
High	[K].LVALETGIQK.[E]	1xTMT6plex [K10]; 1xTMT6plex [N-Term]		4.12619E-05	0	1	4	1	A0A0G2JV32	A0A0G2JV32 [784-793]	0	1529.96670	0	0.974	1.006	1.004	0.937	0.963	0.923	1.049	1.006	101.5	98.9	102.2	101.9	95.2	97.8	93.8	106.5	102.1	387.2	377.1	389.5	388.7	363.0	373.1	357.6	406.3	389.5	357.3	331.1	388.2	304.3	215.8	373.1	308.5	354.7	355.4
High	[R].LVAGVMGQNEPDQGGQR.[G]	1xOxidation [M6]; 1xTMT6plex [N-Term]		3.32069E-05	0	1	2	1	B0BMW2	B0BMW2 [131-147]	0	2001.00210	0	0.956	0.976	0.894	0.898	0.976	0.960	0.922	1.004	104.8	100.2	102.4	93.7	94.1	102.3	100.6	96.6	105.3	359.2	343.3	350.7	321.0	322.5	350.5	344.7	331.0	360.8	331.4	301.4	349.5	251.3	191.7	350.5	297.4	289.0	329.2
High	[R].LVAGVMGQNEPDQGGQR.[G]	1xTMT6plex [N-Term]		8.02377E-09	0	1	2	10	B0BMW2	B0BMW2 [131-147]	0	1985.00719	0	1.079	1.041	0.974	1.008	0.891	0.966	0.982	1.009	100.6	108.5	104.6	97.9	101.4	89.6	97.2	98.8	101.5	1265.4	1365.1	1316.8	1232.2	1275.6	1128.0	1223.0	1243.3	1276.9	1167.6	1198.5	1312.3	964.7	758.3	1128.0	1055.1	1085.5	1165.2
High	[R].LVARPEPATGFTLEFR.[S]	1xTMT6plex [N-Term]		9.62206E-07	0	1	2	1	P85845	P85845 [202-217]	0	2033.13813	0	0.904	0.957	0.779	0.836	0.918	0.920	0.875	0.851	111.9	101.2	107.1	87.2	93.5	102.8	103.0	97.9	95.3	153.6	138.8	147.0	119.7	128.4	141.0	141.3	134.4	130.7	141.7	121.9	146.5	93.7	76.3	141.0	121.9	117.3	119.3
High	[K].IVDEAVKNCPTVQHVLVAHR.[T]	1xCarboxymethyl [C9]; 1xTMT6plex [K7]; 1xTMT6plex [N-Term]		5.50931E-06	0	1	1	3	D3ZZN3	D3ZZN3 [227-246]	1	2744.52817	0	1.153	1.103	1.022	1.116	1.112	0.913	1.064	0.985	95.1	109.6	104.8	97.1	106.1	105.7	86.7	101.2	93.6	294.6	339.7	324.9	300.9	328.9	327.7	268.8	313.5	290.2	271.8	298.2	323.8	235.6	195.5	327.7	231.9	273.7	264.8
High	[K].IVDFGSAQPYNPQALKPLGHR.[T]	1xTMT6plex [K16]; 1xTMT6plex [N-Term]		3.31517E-07	0	1	1	1	Q63638	Q63638 [3093-3113]	0	2766.54554	0	1.095	1.248	1.051	1.172	1.023	1.116	1.353	1.061	88.9	97.4	111.0	93.5	104.3	91.0	99.3	120.3	94.4	77.1	84.4	96.1	81.0	90.3	78.8	86.0	104.2	81.8	71.1	74.1	95.8	63.4	53.7	78.8	74.2	91.0	74.6
High	[R].LVDIKGDPIPNEQVFIK.[A]	2xTMT6plex [K5; K17]; 1xTMT6plex [N-Term]		3.45954E-07	0	2	6	5	Q03626; Q6IE52	Q03626 [369-385]; Q6IE52 [363-379]	1	2612.56304	0	0.977	1.190	1.251	1.216	1.373	1.097	1.336	0.933	86.8	84.8	103.2	108.6	105.5	119.1	95.2	115.9	80.9	975.1	953.0	1160.0	1220.3	1185.6	1338.9	1070.0	1303.0	909.8	899.7	836.7	1156.0	955.4	704.8	1338.9	923.1	1137.6	830.2	NotUnique
High	[K].IVEFLQSFDEITAMTGDGVNDAPALK.[K]	1xTMT6plex [K26]		8.89049E-06	0	2	3	2	P11507; Q63080	P11507 [686-711]; Q63080 [199-224]	0	3010.52807	0	1.363	0.657	0.911	0.610	0.756	1.194	0.490	0.680	117.5	160.2	77.2	107.1	71.6	88.8	140.2	57.5	79.9	152.1	207.3	99.9	138.6	92.7	114.9	181.5	74.4	103.5	140.3	182.0	99.6	108.5	55.1	114.9	156.6	65.0	94.4	NotUnique
High	[R].LVEEGIVSPNDLDLVMSDGLGMR.[Y]	1xTMT6plex [N-Term]		4.82087E-06	0	1	1	1	Q811X6	Q811X6 [209-231]	0	2688.37857	0	0.857	0.829	0.915	0.809	0.846	0.870	0.958	0.739	115.0	98.6	95.3	105.3	93.0	97.3	100.1	110.2	85.0	64.1	54.9	53.1	58.6	51.8	54.2	55.8	61.4	47.3	59.1	48.2	52.9	45.9	30.8	54.2	48.1	53.6	43.2
High	[R].IVEDSEAVTEVLSNAELLR.[Q]	1xTMT6plex [N-Term]		3.46105E-08	0	1	1	3	G3V8G2	G3V8G2 [110-128]	0	2316.24959	0	0.940	1.026	0.984	1.001	0.879	0.948	0.956	0.971	103.4	97.2	106.1	101.7	103.5	90.9	98.0	98.8	100.4	170.0	159.9	174.5	167.3	170.2	149.5	161.1	162.5	165.1	156.9	140.4	173.9	131.0	101.2	149.5	139.0	141.9	150.7
High	[R].LVEDLIQESMAK.[G]	1xTMT6plex [K12]; 1xTMT6plex [N-Term]		1.11356E-06	0	1	1	1	Q6AYG2	Q6AYG2 [201-212]	0	1834.03961	0	0.950	0.930	0.935	0.975	0.832	0.908	0.873	0.859	108.9	103.5	101.3	101.8	106.2	90.7	98.9	95.1	93.6	99.6	94.7	92.6	93.1	97.1	82.9	90.4	86.9	85.6	91.9	83.1	92.3	72.9	57.7	82.9	78.0	75.9	78.1
High	[K].LVEDHLAVQSLIR.[A]	1xTMT6plex [N-Term]		3.63226E-07	0	2	2	6	D3ZQD3; Q5XI78	D3ZQD3 [110-122]; Q5XI78 [123-135]	0	1722.01114	0	1.144	1.044	1.030	1.118	1.133	1.016	1.098	0.935	94.6	108.2	98.7	97.4	105.7	107.2	96.1	103.8	88.4	1095.7	1253.7	1143.7	1129.0	1224.5	1241.7	1113.6	1202.7	1024.9	1011.0	1100.7	1139.8	883.9	727.9	1241.7	960.7	1050.1	935.2	NotUnique
High	[R].LVECLETVLNK.[A]	1xCarboxymethyl [C4]; 1xTMT6plex [K11]; 1xTMT6plex [N-Term]		6.25751E-06	0	1	1	4	D3ZUY8	D3ZUY8 [280-290]	0	1777.01814	0	0.936	0.981	1.136	1.046	1.559	1.097	1.205	1.093	89.5	83.8	87.8	101.7	93.6	139.6	98.2	107.9	97.9	376.4	352.3	369.1	427.6	393.6	587.0	412.8	453.4	411.5	347.3	309.3	367.8	334.8	234.0	587.0	356.1	395.9	375.5
High	[K].LVEATEGLR.[H]	1xTMT6plex [N-Term]		0.000118701	0	1	3	2	M0R6K0	M0R6K0 [1261-1269]	0	1216.70987	0	0.998	0.953	1.009	0.904	0.969	0.955	1.013	0.963	102.7	102.4	97.8	103.6	92.9	99.5	98.1	104.1	98.9	527.4	526.1	502.3	532.2	476.9	511.1	503.8	534.4	507.8	486.6	461.9	500.6	416.7	283.5	511.1	434.6	466.6	463.4
High	[R].IVEANPLLEAFGNAK.[T]	1xTMT6plex [K15]; 1xTMT6plex [N-Term]		7.36223E-05	0	1	1	1	D4A5I9	D4A5I9 [182-196]	0	2044.18430	0	0.949	1.051	0.944	1.119	1.070	0.949	1.123	1.076	97.0	92.0	101.9	91.5	108.5	103.8	92.0	108.9	104.4	119.1	113.0	125.1	112.4	133.2	127.5	113.0	133.8	128.2	109.9	99.2	124.7	88.0	79.2	127.5	97.5	116.8	117.0
High	[K].LVEALCAEHQINLIK.[V]	1xCarboxymethyl [C6]; 1xTMT6plex [K15]; 1xTMT6plex [N-Term]		6.13752E-09	0	1	2	2	Q6PDW1	Q6PDW1 [64-78]	0	2210.26190	0	1.013	1.020	1.033	0.993	1.031	1.079	0.934	1.006	98.8	100.1	100.8	102.1	98.2	101.9	106.6	92.3	99.4	261.6	265.1	266.8	270.3	259.9	269.8	282.3	244.3	263.1	241.4	232.7	265.9	211.6	154.5	269.8	243.5	213.3	240.1
High	[K].IVEAAENEYQTAISENYQTMSDTTFK.[A]	1xTMT6plex [K26]; 1xTMT6plex [N-Term]		3.52603E-09	0	1	1	3	Q3T1K5	Q3T1K5 [231-256]	0	3441.67720	0	1.124	0.969	1.088	1.008	1.043	1.191	0.841	1.017	97.0	109.0	94.0	105.5	97.7	101.1	115.5	81.6	98.6	425.1	477.6	411.9	462.6	428.3	443.3	506.4	357.5	432.1	392.2	419.3	410.5	362.2	254.6	443.3	436.9	312.1	394.3
High	[K].LVDVWGANATLEWTPPQDTGNTALLGYTVQK.[A]	1xTMT6plex [K31]; 1xTMT6plex [N-Term]		4.18167E-09	0	1	1	1	Q5PQM4	Q5PQM4 [155-185]	0	3817.02126	0	0.775	1.111	1.223	0.815	10.888	3.890	3.857	2.958	33.9	26.3	37.7	41.5	27.7	369.5	132.0	130.9	100.4	8.7	6.7	9.6	10.6	7.1	94.4	33.7	33.4	25.6	8.0	5.9	9.6	8.3	4.2	94.4	29.1	29.2	23.4
High	[K].LVDVEDMNYQAAK.[G]	1xOxidation [M7]; 1xTMT6plex [K13]; 1xTMT6plex [N-Term]		7.22773E-07	0	1	1	1	P18163	P18163 [492-504]	0	1970.03050	0	1.006	1.057	0.914	0.830	0.767	0.914	0.690	1.023	109.7	110.4	116.0	100.4	91.0	84.1	100.3	75.7	112.3	255.9	257.3	270.5	234.0	212.3	196.2	233.9	176.6	261.8	236.1	225.9	269.6	183.2	126.2	196.2	201.8	154.2	238.9
High	[K].LVDVEDMNYQAAK.[G]	1xTMT6plex [K13]; 1xTMT6plex [N-Term]		5.70304E-08	0	1	1	9	P18163	P18163 [492-504]	0	1954.03558	0	1.094	1.031	0.956	0.932	0.802	0.917	0.794	0.892	106.9	116.9	110.3	102.2	99.6	85.8	98.0	84.9	95.4	1729.5	1891.7	1783.7	1653.3	1611.1	1387.5	1585.6	1373.4	1543.3	1595.8	1660.8	1777.5	1294.4	957.7	1387.5	1367.9	1199.1	1408.3
High	[R].IVDTPCSEMNTDIFLEEISQVGR.[E]	1xCarboxymethyl [C6]; 1xTMT6plex [N-Term]		1.42918E-06	0	1	1	2	D4A3E2	D4A3E2 [72-94]	0	2883.39534	0	0.970	0.832	0.929	1.005	0.918	0.796	0.906	0.848	109.7	106.4	91.2	102.0	110.2	100.7	87.3	99.3	93.0	112.8	109.5	93.8	104.9	113.4	103.6	89.8	102.2	95.7	104.1	96.1	93.5	82.1	67.4	103.6	77.5	89.2	87.3
High	[R].IVDTLQDIICR.[S]	1xCarboxymethyl [C10]; 1xTMT6plex [N-Term]		1.13204E-05	0	1	1	1	Q5U2R9	Q5U2R9 [85-95]	0	1575.86136	0	1.171	1.024	1.068	1.016	1.086	1.041	1.016	1.004	95.5	111.9	97.8	101.9	97.1	103.7	99.4	97.0	95.8	158.9	186.1	162.7	169.6	161.5	172.5	165.4	161.4	159.4	146.6	163.4	162.1	132.8	96.0	172.5	142.7	140.9	145.5
High	[K].LVDSKNFDDYMK.[S]	2xTMT6plex [K5; K12]; 1xTMT6plex [N-Term]		8.74182E-05	0	1	1	5	P07483	P07483 [11-22]	1	2162.17705	0	0.944	1.164	1.140	0.775	0.614	1.142	0.749	0.822	107.8	101.8	125.5	122.9	83.5	66.2	123.1	80.7	88.6	1839.9	1737.2	2141.6	2097.4	1425.3	1129.6	2102.0	1377.9	1513.0	1697.6	1525.2	2134.2	1642.1	847.3	1129.6	1813.4	1203.0	1380.6
High	[K].IVDRIDSDGDGLVTTEELK.[V]	1xTMT6plex [K19]; 1xTMT6plex [N-Term]		2.21878E-08	0	1	1	2	D3ZUB0	D3ZUB0 [81-99]	1	2533.37613	0	1.072	0.958	1.172	1.028	1.205	1.230	1.228	1.115	89.9	96.4	86.1	105.4	92.4	108.4	110.6	110.5	100.3	341.2	365.6	326.7	399.8	350.6	411.1	419.5	419.0	380.4	314.8	321.0	325.6	313.0	208.4	411.1	361.9	365.8	347.1
High	[K].LVDQEFLADPLVPPQLTIKDFYMTDSISR.[A]	1xTMT6plex [K19]; 1xTMT6plex [N-Term]		3.46219E-09	0	1	1	4	Q66HF1	Q66HF1 [674-702]	1	3810.04397	0	1.328	1.157	1.301	1.169	0.895	1.240	0.993	0.893	90.2	119.8	104.4	117.4	105.5	80.7	111.9	89.6	80.5	72.1	95.7	83.4	93.8	84.3	64.5	89.4	71.6	64.3	66.5	84.0	83.1	73.4	50.1	64.5	77.1	62.5	58.7
High	[K].LVDQEFLADPLVPPQLTIK.[D]	1xTMT6plex [K19]; 1xTMT6plex [N-Term]		4.8654E-07	0	1	1	8	Q66HF1	Q66HF1 [674-692]	0	2594.52095	0	1.011	1.043	1.013	1.033	0.797	0.954	0.897	1.014	102.7	103.8	107.2	104.1	106.1	81.9	98.0	92.1	104.1	737.9	745.6	769.8	747.7	761.9	587.9	703.8	661.6	748.0	680.8	654.6	767.1	585.4	452.9	587.9	607.2	577.6	682.6
High	[K].LVDNNTALVDK.[L]	1xTMT6plex [K11]; 1xTMT6plex [N-Term]		8.31818E-06	0	1	1	1	B2GVA4	B2GVA4 [337-347]	0	1659.96816	0	1.061	1.035	1.055	1.043	0.991	1.091	1.033	1.110	95.6	101.3	98.9	100.9	99.6	94.7	104.3	98.7	106.1	295.8	313.7	306.3	312.2	308.4	293.0	322.7	305.5	328.3	272.9	275.4	305.2	244.4	183.3	293.0	278.4	266.7	299.6
High	[K].LVDISYGGENGFNQAIELSTEVLSNVK.[F]	1xTMT6plex [K27]; 1xTMT6plex [N-Term]		4.72181E-08	0	1	1	2	Q5U2Q7	Q5U2Q7 [253-279]	0	3354.78332	0	0.760	0.811	0.841	0.899	0.905	0.753	0.868	0.845	117.1	89.1	95.0	98.5	105.3	106.0	88.3	101.6	99.0	74.5	56.6	60.4	62.6	67.0	67.4	56.1	64.6	62.9	68.7	49.7	60.2	49.0	39.8	67.4	48.4	56.4	57.4
High	[R].LVDLPISKPFFK.[L]	2xTMT6plex [K8; K12]; 1xTMT6plex [N-Term]		0.000123799	0	1	1	1	D3ZLS5	D3ZLS5 [2261-2272]	0	2091.31850	0	1.041	1.042	1.065	0.911	1.075	1.034	0.996	1.066	97.5	101.5	101.6	103.9	88.8	104.8	100.8	97.1	104.0	392.8	408.9	409.4	418.4	357.8	422.3	406.2	391.1	418.8	362.4	359.0	408.0	327.6	212.7	422.3	350.4	341.5	382.2
High	[R].LVDIKGDPIPNEQVLIK.[A]	2xTMT6plex [K5; K17]; 1xTMT6plex [N-Term]		8.26363E-07	0	1	3	6	P14046	P14046 [369-385]	1	2578.57869	0	1.000	1.034	1.151	0.972	1.249	1.053	1.019	0.791	97.1	97.1	100.4	111.8	94.4	121.3	102.2	98.9	76.8	1366.4	1366.6	1412.5	1572.4	1327.6	1706.0	1438.4	1392.0	1080.4	1260.7	1199.8	1407.6	1231.1	789.2	1706.0	1240.9	1215.3	985.9
High	[R].IVGLDQVTGMTETAFGSAYK.[T]	1xTMT6plex [K20]; 1xTMT6plex [N-Term]		2.19107E-07	0	1	2	3	G3V9Y1	G3V9Y1 [625-644]	0	2546.35765	0	1.098	1.005	1.135	0.953	1.266	1.358	1.307	1.189	87.3	95.8	87.7	99.0	83.2	110.5	118.5	114.1	103.8	466.5	512.1	468.8	529.3	444.4	590.7	633.4	609.8	554.6	430.4	449.6	467.2	414.4	264.2	590.7	546.4	532.4	506.1
High	[K].LVAGEHGLIIR.[V]	1xTMT6plex [N-Term]		1.34017E-05	0	1	3	1	D3ZQ59	D3ZQ59 [831-841]	0	1406.86810	0	0.927	1.182	0.949	0.789	1.076	0.917	1.067	1.191	98.9	91.7	116.9	93.9	78.0	106.4	90.7	105.6	117.8	204.5	189.6	241.6	194.0	161.3	220.0	187.6	218.2	243.5	188.7	166.5	240.8	151.9	95.9	220.0	161.8	190.5	222.2
High	[R].LVGIFENQER.[K]	1xTMT6plex [N-Term]		4.24836E-05	0	1	1	2	Q566C7	Q566C7 [80-89]	0	1433.79499	0	1.000	1.077	0.967	1.035	1.090	0.936	1.086	1.039	97.5	97.5	105.0	94.2	101.0	106.3	91.3	105.9	101.3	319.4	319.3	343.9	308.7	330.7	348.3	299.1	346.9	331.9	294.7	280.3	342.7	241.7	196.6	348.3	258.0	302.9	302.9
High	[K].LVGMSVLLAK.[E]	1xTMT6plex [K10]; 1xTMT6plex [N-Term]		3.42E-05	0	1	2	1	B1H248	B1H248 [345-354]	0	1488.95878	0	0.852	0.954	0.942	0.952	0.829	0.851	0.949	0.886	109.5	93.4	104.5	103.2	104.3	90.9	93.2	104.0	97.1	295.1	251.5	281.6	277.9	280.9	244.8	251.1	280.2	261.5	272.3	220.8	280.6	217.6	167.0	244.8	216.6	244.6	238.6
High	[R].LVNECLAEELPHIHAFEQK.[T]	1xCarboxymethyl [C5]; 1xTMT6plex [K19]; 1xTMT6plex [N-Term]		1.94054E-08	0	1	1	3	D4A9P7	D4A9P7 [55-73]	0	2736.44311	0	1.036	1.061	1.203	0.969	1.136	1.056	1.207	1.206	91.2	94.4	96.7	109.7	88.4	103.6	96.2	110.0	109.9	416.6	431.5	441.9	501.3	403.9	473.4	439.8	502.8	502.2	384.4	378.8	440.4	392.5	240.1	473.4	379.4	439.0	458.3
High	[K].IVNDNPYGNGTAIFTTNGAIAR.[K]	1xTMT6plex [N-Term]		2.07701E-11	0	1	2	2	G3V7J0	G3V7J0 [437-458]	0	2508.30442	0	0.934	1.075	0.841	1.104	0.767	0.928	0.817	0.970	106.7	99.6	114.7	89.7	117.8	81.8	99.0	87.1	103.5	192.2	179.4	206.6	161.6	212.1	147.4	178.4	156.9	186.4	177.3	157.5	205.9	126.5	126.1	147.4	153.9	137.0	170.1
High	[KR].IVNDDQSFYADIYMEDGLIK.[Q]	1xTMT6plex [K20]; 1xTMT6plex [N-Term]		1.0478E-06	0	2	2	2	P47942; Q62952	P47942 [24-43]; Q62952 [24-43]	0	2807.42137	0	0.986	1.141	1.100	1.033	1.224	1.118	1.136	1.092	91.6	90.3	104.5	100.7	94.6	112.0	102.4	104.0	99.9	332.1	327.5	378.9	365.4	343.2	406.4	371.3	377.3	362.5	306.4	287.5	377.6	286.1	204.0	406.4	320.3	329.4	330.8	NotUnique
High	[K].LVNCPETFTADMK.[C]	1xCarboxymethyl [C4]; 1xTMT6plex [K13]; 1xTMT6plex [N-Term]		1.5579E-07	0	1	1	2	D3ZXA6	D3ZXA6 [353-365]	0	1985.01241	0	0.926	1.024	0.984	1.095	0.916	0.917	0.934	1.040	101.9	94.3	104.3	100.2	111.6	93.3	93.4	95.1	105.9	384.0	355.6	393.2	377.7	420.6	351.8	352.1	358.5	399.2	354.3	312.2	391.8	295.7	250.0	351.8	303.8	313.0	364.3
High	[K].LVNANGEAVYCK.[F]	1xCarboxymethyl [C11]; 1xTMT6plex [K12]; 1xTMT6plex [N-Term]		7.97318E-06	0	1	1	1	P04762	P04762 [222-233]	0	1796.96169	0	1.011	1.083	1.093	1.200	1.252	1.350	1.194	1.410	85.0	85.9	92.0	92.8	102.0	106.4	114.7	101.5	119.8	162.5	164.2	176.0	177.5	195.0	203.4	219.3	194.0	229.0	149.9	144.2	175.4	139.0	115.9	203.4	189.2	169.4	209.0
High	[K].IVMLVSENPLLADAAALGK.[C]	1xTMT6plex [K19]; 1xTMT6plex [N-Term]		6.71849E-07	0	1	2	3	A0A0G2K8N6	A0A0G2K8N6 [178-196]	0	2383.40347	0	0.997	0.975	0.929	0.952	0.970	0.863	0.999	1.054	103.0	102.7	100.4	95.7	98.0	99.9	88.9	102.9	108.6	73.7	73.5	71.8	68.5	70.1	71.5	63.6	73.6	77.7	68.0	64.5	71.6	53.6	41.7	71.5	54.9	64.3	70.9
High	[K].LVMEEAPESYK.[N]	1xTMT6plex [K11]; 1xTMT6plex [N-Term]		5.54283E-06	0	1	1	1	Q6AYT3	Q6AYT3 [466-476]	0	1753.94464	0	0.996	0.953	0.914	1.000	1.076	1.057	0.950	1.082	99.7	99.3	95.0	91.1	99.7	107.3	105.3	94.7	107.9	529.0	526.8	504.3	483.7	528.9	569.3	558.9	502.6	572.5	488.1	462.5	502.6	378.7	314.4	569.3	482.2	438.8	522.4
High	[K].LVIYLEHNLEK.[N]	1xTMT6plex [K11]; 1xTMT6plex [N-Term]		1.71474E-05	0	1	3	2	P10960	P10960 [445-455]	0	1829.09369	0	0.836	1.030	0.980	0.996	1.063	1.283	1.328	1.296	91.7	76.6	94.5	89.9	91.4	97.5	117.7	121.8	118.9	444.9	371.8	458.2	436.1	443.3	473.1	570.8	591.0	576.8	410.5	326.4	456.6	341.4	263.5	473.1	492.4	516.0	526.3
High	[K].LVLVSPTSEQYDSLLR.[Q]	1xTMT6plex [N-Term]		6.96846E-07	0	1	1	1	D2XV59	D2XV59 [65-80]	0	2049.14294	0	1.035	0.970	1.009	1.293	1.023	0.958	0.833	0.954	99.2	102.7	96.2	100.0	128.3	101.4	95.0	82.6	94.7	139.1	144.0	134.9	140.2	179.8	142.2	133.2	115.8	132.7	128.3	126.4	134.4	109.8	106.9	142.2	114.9	101.1	121.1
High	[K].LVLVGDGGTGK.[T]	1xTMT6plex [K11]; 1xTMT6plex [N-Term]		8.89049E-06	0	1	3	2	P62828	P62828 [13-23]	0	1473.90410	0	0.994	0.968	0.927	1.108	1.026	1.068	0.982	1.022	99.0	98.4	95.8	91.7	109.7	101.5	105.7	97.1	101.1	359.1	357.0	347.7	332.9	398.0	368.3	383.4	352.4	366.9	331.3	313.4	346.5	260.6	236.6	368.3	330.8	307.7	334.8
High	[R].IVNEGGIDPLLR.[G]	1xTMT6plex [N-Term]		7.57081E-05	0	1	2	1	A0A0G2JWB6	A0A0G2JWB6 [1105-1116]	0	1524.89471	0	0.961	0.955	1.071	1.231	1.213	1.183	1.276	1.285	88.5	85.0	84.5	94.7	108.9	107.3	104.6	112.8	113.7	198.3	190.6	189.5	212.4	244.1	240.5	234.6	253.0	254.9	183.0	167.3	188.8	166.3	145.1	240.5	202.4	220.9	232.6
High	[K].LVIVGDGACGK.[T]	1xCarboxymethyl [C9]; 1xTMT6plex [K11]; 1xTMT6plex [N-Term]		4.56457E-06	0	2	5	3	P61589; B2RYP0	P61589 [8-18]; B2RYP0 [8-18]	0	1547.88674	0	1.038	1.030	1.042	1.056	1.147	1.164	1.231	1.175	91.1	94.5	93.8	94.9	96.1	104.4	106.0	112.1	107.0	515.2	534.8	530.8	536.7	543.9	590.8	599.5	634.2	605.4	475.4	469.5	529.0	420.2	323.3	590.8	517.2	553.7	552.4	NotUnique
High	[K].IVITVVEEHER.[K]	1xTMT6plex [N-Term]		6.80527E-05	0	1	13	1	F7F9U6	F7F9U6 [2955-2965]	0	1552.88962	0	0.877	1.055	0.895	0.946	1.025	0.870	0.992	1.008	103.8	91.1	109.6	92.9	98.2	106.4	90.4	103.0	104.7	107.6	94.4	113.6	96.3	101.8	110.3	93.7	106.7	108.5	99.3	82.9	113.2	75.4	60.5	110.3	80.8	93.2	99.0
High	[K].IVLTNPVCTEVGEK.[I]	1xCarboxymethyl [C8]; 1xTMT6plex [K14]; 1xTMT6plex [N-Term]		0.000102851	0	1	2	1	P81795	P81795 [427-440]	0	2018.12440	0	0.919	0.904	1.007	0.996	0.916	1.000	0.801	0.961	105.8	97.2	95.7	106.6	105.4	96.9	105.8	84.8	101.7	155.9	143.2	140.9	157.0	155.3	142.7	155.8	124.8	149.8	143.8	125.7	140.4	122.9	92.3	142.7	134.4	109.0	136.7
High	[R].IVITGDADIDHDQVLVQAIK.[E]	1xTMT6plex [K20]; 1xTMT6plex [N-Term]		3.45197E-06	0	1	6	2	A0A0G2K161	A0A0G2K161 [822-841]	0	2621.49144	0	1.034	0.981	1.008	1.050	1.208	1.268	1.090	1.190	91.6	94.7	89.8	92.3	96.1	110.6	116.1	99.8	109.0	449.3	464.5	440.7	452.9	471.7	542.7	569.7	489.6	534.7	414.6	407.8	439.2	354.6	280.4	542.7	491.5	427.5	487.9
High	[R].IVITGDAALDHDQALAQAIR.[E]	1xTMT6plex [N-Term]		2.14055E-10	0	1	5	1	D3ZM69	D3ZM69 [949-968]	0	2320.28222	0	0.975	0.878	1.004	0.906	1.136	0.934	1.048	0.992	101.4	98.9	89.0	101.8	91.9	115.2	94.8	106.3	100.7	123.4	120.4	108.4	123.9	111.9	140.2	115.3	129.3	122.5	113.9	105.7	108.0	97.0	66.5	140.2	99.5	112.9	111.8
High	[K].LVLQVETLTTELSAER.[S]	1xTMT6plex [N-Term]		3.99379E-06	0	1	1	1	F1LNF0	F1LNF0 [1783-1798]	0	2031.15350	0	1.265	0.838	0.974	1.395	0.832	1.118	0.697	0.788	101.0	127.9	84.7	98.4	140.9	84.1	113.0	70.4	79.6	102.5	129.7	85.9	99.9	143.0	85.3	114.6	71.5	80.8	94.6	113.9	85.6	78.2	85.0	85.3	98.9	62.4	73.7
High	[K].LVIPSRDPTDESKDSSGPANSTTDLLK.[Q]	2xTMT6plex [K13; K27]; 1xTMT6plex [N-Term]		2.4411E-06	0	1	1	1	F1LN42	F1LN42 [1742-1768]	2	3530.91568	0	1.219	1.145	1.148	1.219	0.986	1.184	1.035	1.168	89.1	108.6	102.0	102.2	108.6	87.9	105.5	92.2	104.0	198.2	241.6	227.0	227.5	241.7	195.5	234.7	205.1	231.4	182.9	212.1	226.2	178.1	143.7	195.5	202.5	179.1	211.2
High	[K].LVIPSRDPTDESK.[D]	1xTMT6plex [K13]; 1xTMT6plex [N-Term]		0.000109649	0	1	1	2	F1LN42	F1LN42 [1742-1754]	1	1915.09006	0	1.058	1.032	1.084	1.080	1.165	1.067	1.034	1.157	93.0	98.4	96.0	100.8	100.4	108.3	99.2	96.2	107.6	520.1	550.1	536.8	563.8	561.7	605.9	555.0	538.0	601.5	479.9	483.0	534.9	441.4	333.9	605.9	478.8	469.7	548.9
High	[R].LVIPASQCGSLIGK.[A]	1xCarboxymethyl [C8]; 1xTMT6plex [K14]; 1xTMT6plex [N-Term]		5.02726E-05	0	1	1	5	D3ZCS3	D3ZCS3 [106-119]	0	1902.11344	0	1.013	1.037	1.061	0.998	1.148	1.086	1.071	1.101	94.6	95.8	98.1	100.4	94.4	108.5	102.7	101.3	104.1	1024.5	1038.1	1062.7	1087.1	1023.0	1175.7	1112.8	1097.0	1127.7	945.3	911.4	1059.0	851.1	608.1	1175.7	960.0	957.8	1029.0
High	[R].LVLPAAQPSDGGEFQCVVGDER.[A]	1xCarboxymethyl [C16]; 1xTMT6plex [N-Term]		6.02108E-07	0	1	1	1	D3ZZ80	D3ZZ80 [864-885]	0	2574.27073	0	0.915	1.036	0.888	1.022	0.907	0.926	0.899	1.013	104.6	95.7	108.3	92.8	106.9	94.8	96.9	94.0	105.9	154.6	141.4	160.1	137.2	158.0	140.1	143.2	138.9	156.5	142.6	124.1	159.5	107.4	93.9	140.1	123.5	121.3	142.8
High	[K].IVLNVIQTAVDQFAR.[T]	1xTMT6plex [N-Term]		4.53695E-06	0	1	2	3	Q5QD51	Q5QD51 [1506-1520]	0	1916.11666	0	0.874	0.812	1.122	0.736	1.124	0.949	1.183	1.057	101.6	88.8	82.5	114.0	74.8	114.2	96.5	120.2	107.4	90.7	79.3	73.7	101.8	66.8	102.0	86.1	107.3	95.9	83.7	69.6	73.4	79.7	39.7	102.0	74.3	93.7	87.5
High	[R].IVIVEEAAEVLEAHTIATLSK.[A]	1xTMT6plex [K21]; 1xTMT6plex [N-Term]		1.04861E-07	0	1	2	1	Q7TP99	Q7TP99 [1106-1126]	0	2694.56935	0	0.926	0.802	0.999	0.931	1.050	1.013	1.102	0.761	104.8	97.1	84.1	104.7	97.6	110.1	106.3	115.5	79.8	22.8	21.1	18.3	22.7	21.2	23.9	23.1	25.1	17.3	21.0	18.5	18.2	17.8	12.6	23.9	19.9	21.9	15.8
High	[R].LVINTQSFPNNYWDK.[F]	1xTMT6plex [K15]; 1xTMT6plex [N-Term]		2.87661E-06	0	1	4	1	B0LPN4	B0LPN4 [4619-4633]	0	2297.23304	0	1.057	0.901	0.873	0.978	0.958	0.938	0.725	0.850	108.7	114.9	98.0	94.8	106.3	104.2	102.0	78.8	92.4	222.1	234.6	200.2	193.8	217.2	212.8	208.3	161.0	188.7	204.9	206.0	199.5	151.7	129.1	212.8	179.7	140.6	172.2
High	[K].LVNGCALNFFR.[Q]	1xCarboxymethyl [C5]; 1xTMT6plex [N-Term]		1.10504E-05	0	1	3	6	F7EXQ7	F7EXQ7 [80-90]	0	1540.81435	0	1.013	1.122	1.069	0.948	0.864	0.872	1.073	0.971	100.8	102.1	113.0	107.8	95.5	87.1	87.8	108.2	97.8	1059.3	1073.0	1188.5	1132.9	1004.0	915.4	923.3	1137.1	1028.5	977.4	942.0	1184.4	887.0	596.8	915.4	796.5	992.8	938.5
High	[K].LVNHSPLPQNVVFDVQIPK.[G]	1xTMT6plex [K19]; 1xTMT6plex [N-Term]		3.43106E-06	0	1	1	1	D3ZFH5	D3ZFH5 [98-116]	0	2602.51211	0	0.757	1.223	0.995	1.529	0.971	0.857	1.119	1.068	94.5	71.6	115.6	94.1	144.6	91.8	81.0	105.8	101.0	390.1	295.5	477.0	388.3	596.5	378.9	334.2	436.4	416.7	359.9	259.4	475.4	304.0	354.6	378.9	288.3	381.0	380.2
High	[K].IVPVEITISLLK.[R]	1xTMT6plex [K12]; 1xTMT6plex [N-Term]		1.80982E-05	0	1	3	3	Q4KM73	Q4KM73 [62-73]	0	1783.17088	0	0.916	0.951	1.018	0.953	1.224	1.060	1.108	0.980	97.7	89.5	93.0	99.5	93.2	119.6	103.5	108.2	95.7	153.1	140.2	145.7	156.0	146.0	187.5	162.3	169.6	150.0	141.3	123.1	145.2	122.1	86.8	187.5	140.0	148.1	136.9
High	[R].IVPVDIYVPGCPPTAEALLYGILQLQR.[K]	1xCarboxymethyl [C11]; 1xTMT6plex [N-Term]		0.000121865	0	1	1	1	Q5RJN0	Q5RJN0 [178-204]	0	3225.77947	0	1.072	1.623	0.782	1.245	1.188	1.017	1.057	1.041	89.8	96.2	145.7	70.2	111.8	106.6	91.3	94.9	93.5	10.9	11.7	17.8	8.6	13.6	13.0	11.1	11.6	11.4	10.1	10.3	17.7	6.7	8.1	13.0	9.6	10.1	10.4
High	[R].LVPQVYFPEQIHDVIR.[A]	1xTMT6plex [N-Term]		1.63391E-06	0	1	1	1	B2GV54	B2GV54 [149-164]	0	2182.22219	0	1.076	0.911	0.953	0.809	0.950	0.966	0.870	0.971	105.8	113.9	96.4	100.8	85.6	100.5	102.2	92.1	102.7	152.2	163.8	138.7	145.0	123.1	144.5	147.0	132.4	147.7	140.4	143.8	138.2	113.5	73.2	144.5	126.8	115.6	134.8
High	[K].IVPNILLEQGK.[A]	1xTMT6plex [K11]; 1xTMT6plex [N-Term]		1.93308E-05	0	1	3	12	G3V936	G3V936 [383-393]	0	1682.06166	0	1.132	1.054	1.040	0.984	0.864	0.930	0.995	1.026	99.7	112.9	105.1	103.7	98.1	86.2	92.7	99.2	102.3	1134.1	1283.6	1195.8	1179.0	1116.2	980.1	1054.2	1128.6	1163.7	1046.4	1126.9	1191.7	923.1	663.5	980.1	909.5	985.4	1061.9
High	[K].LVPLVQATFPENAVTK.[K]	1xTMT6plex [K16]; 1xTMT6plex [N-Term]		1.89867E-05	0	1	1	1	D3Z9Z0	D3Z9Z0 [1002-1017]	0	2185.29966	0	1.102	1.155	1.120	0.978	0.969	1.034	1.027	0.923	96.7	106.5	111.7	108.3	94.6	93.7	99.9	99.3	89.3	193.2	212.9	223.3	216.4	189.1	187.2	199.7	198.4	178.4	178.3	186.9	222.5	169.4	112.4	187.2	172.3	173.2	162.8
High	[K].LVPLLLEDGGDAPAALEAALEEK.[S]	1xTMT6plex [K23]; 1xTMT6plex [N-Term]		2.97222E-08	0	1	3	1	M0R9X8	M0R9X8 [35-57]	0	2792.56975	0	0.824	0.828	1.110	0.871	0.911	1.013	1.030	0.825	107.0	88.1	88.6	118.8	93.2	97.5	108.4	110.2	88.3	67.6	55.7	56.0	75.1	58.9	61.6	68.5	69.6	55.8	62.4	48.9	55.8	58.8	35.0	61.6	59.1	60.8	50.9
High	[K].LVPLLDTGDIIIDGGNSEYRDTTR.[R]	1xTMT6plex [N-Term]		1.95635E-05	0	1	3	2	P85968	P85968 [88-111]	1	2862.50463	0	0.863	0.877	0.831	0.826	0.855	0.851	0.709	0.748	119.0	102.8	104.4	98.9	98.3	101.8	101.3	84.5	89.1	223.9	193.3	196.4	186.0	184.9	191.4	190.6	158.9	167.6	206.6	169.7	195.7	145.6	109.9	191.4	164.4	138.7	152.9
High	[K].LVPLLDTGDIIIDGGNSEYR.[D]	1xTMT6plex [N-Term]		2.48604E-06	0	1	3	2	P85968	P85968 [88-107]	0	2389.28122	0	0.935	1.043	1.027	1.029	1.029	0.980	0.989	1.021	99.4	92.9	103.7	102.1	102.3	102.3	97.4	98.3	101.5	305.2	285.2	318.3	313.4	314.1	314.0	299.1	301.8	311.6	281.6	250.4	317.2	245.4	186.7	314.0	258.0	263.5	284.3
High	[K].IVPHICNLLGDPNSQVR.[D]	1xCarboxymethyl [C6]; 1xTMT6plex [N-Term]		5.1151E-05	0	1	6	1	A0A0G2JUI5	A0A0G2JUI5 [168-184]	0	2162.15894	0	1.015	1.181	1.156	1.207	0.976	0.926	0.975	1.189	93.5	94.9	110.5	108.1	112.9	91.2	86.6	91.2	111.2	120.5	122.3	142.4	139.3	145.5	117.6	111.6	117.5	143.3	111.2	107.4	141.9	109.1	86.5	117.6	96.3	102.6	130.8
High	[R].LVPGWTKPITIGR.[H]	1xTMT6plex [K7]; 1xTMT6plex [N-Term]		6.57843E-05	0	1	2	14	P56574	P56574 [160-172]	0	1896.18351	0	1.025	0.952	1.042	0.899	0.808	0.851	0.993	0.920	106.0	108.6	100.9	110.4	95.3	85.6	90.2	105.3	97.6	2248.8	2304.0	2140.5	2342.7	2022.4	1816.1	1913.6	2234.1	2069.8	2074.9	2022.8	2133.1	1834.2	1202.2	1816.1	1650.9	1950.6	1888.7
High	[K].IVNGWQVEEADDWLR.[Y]	1xTMT6plex [N-Term]		1.4224E-08	0	2	2	5	G3V6Y6; P53534	G3V6Y6 [171-185]; P53534 [171-185]	0	2059.04462	0	0.878	0.946	0.888	0.889	0.843	0.824	0.901	0.882	111.8	98.2	105.7	99.2	99.3	94.3	92.1	100.7	98.6	835.3	733.4	789.8	741.4	742.2	704.2	688.4	752.6	736.4	770.7	643.9	787.1	580.5	441.2	704.2	593.9	657.1	672.0	NotUnique
High	[R].LVPGGGATEIELAK.[Q]	1xTMT6plex [K14]; 1xTMT6plex [N-Term]		5.73788E-08	0	1	1	2	D4ACB8	D4ACB8 [408-421]	0	1813.08352	0	1.039	1.071	1.054	0.977	1.349	1.182	1.080	1.087	91.5	95.0	98.0	96.4	89.4	123.4	108.2	98.8	99.4	287.7	299.0	308.3	303.2	281.1	388.2	340.2	310.7	312.7	265.5	262.5	307.2	237.4	167.1	388.2	293.5	271.3	285.3
High	[R].LVPELDTVVPLESSK.[A]	1xTMT6plex [K15]; 1xTMT6plex [N-Term]		4.91235E-05	0	2	2	5	P07633; Q68FZ8	P07633 [300-314]; Q68FZ8 [300-314]	0	2084.22549	0	1.146	1.023	0.981	0.993	1.029	1.019	0.884	1.040	98.7	113.1	101.0	96.9	98.1	101.6	100.6	87.2	102.7	540.7	619.5	553.3	530.4	537.0	556.6	550.8	477.7	562.3	498.9	543.9	551.4	415.3	319.2	556.6	475.2	417.1	513.1	NotUnique
High	[R].LVPDMIPEVVSEQVSSYLSK.[K]	1xTMT6plex [K20]; 1xTMT6plex [N-Term]		1.86486E-05	0	1	1	3	Q6Q0N1	Q6Q0N1 [344-363]	0	2678.47268	0	0.960	0.847	1.033	0.953	0.892	0.945	1.170	0.804	104.6	100.4	88.6	108.1	99.7	93.3	98.9	122.3	84.1	224.6	215.5	190.2	232.1	214.0	200.4	212.2	262.6	180.6	207.2	189.2	189.5	181.7	127.2	200.4	183.1	229.3	164.8
High	[K].IVPACAIMISSYELGK.[G]	1xCarboxymethyl [C5]; 1xTMT6plex [K16]; 1xTMT6plex [N-Term]		4.42519E-05	0	1	1	1	Q498U3	Q498U3 [311-326]	0	2211.21692	0	0.917	0.916	0.913	0.814	0.784	0.829	1.064	0.871	111.0	101.7	101.7	101.4	90.4	87.0	92.0	118.1	96.7	81.4	74.6	74.6	74.3	66.3	63.8	67.5	86.6	70.9	75.1	65.5	74.3	58.2	39.4	63.8	58.2	75.6	64.7
High	[R].LVNWSCTLNSAISDIEVDKK.[E]	1xCarboxymethyl [C6]; 2xTMT6plex [K19; K20]; 1xTMT6plex [N-Term]		4.00713E-09	0	1	1	3	Q04462	Q04462 [474-493]	1	2980.62683	0	0.965	0.984	0.981	0.923	0.968	1.051	0.941	0.976	102.4	98.8	100.7	100.5	94.5	99.1	107.6	96.4	100.0	399.3	385.1	392.8	391.7	368.6	386.6	419.6	375.8	389.8	368.4	338.1	391.4	306.7	219.1	386.6	362.0	328.1	355.7
High	[R].IVNTPFQVLMNSEK.[K]	1xTMT6plex [K14]; 1xTMT6plex [N-Term]		4.24384E-06	0	1	2	1	A0A0G2KA25	A0A0G2KA25 [85-98]	0	2078.17202	0	0.996	0.973	1.006	1.115	1.379	1.185	1.185	1.087	90.7	90.3	88.2	91.2	101.1	125.0	107.5	107.5	98.6	114.0	113.6	111.0	114.7	127.2	157.2	135.2	135.2	123.9	105.2	99.7	110.6	89.8	75.6	157.2	116.6	118.0	113.1
High	[K].LVNSQGQLQVPVVFVTNAGNILQR.[D]	1xTMT6plex [N-Term]		1.11485E-08	0	1	1	1	D3ZQB6	D3ZQB6 [74-97]	0	2823.60423	0	1.024	0.988	1.132	1.121	1.174	1.083	1.200	0.921	93.3	95.5	92.2	105.7	104.7	109.5	101.1	112.0	85.9	58.2	59.6	57.5	65.9	65.3	68.3	63.1	69.9	53.6	53.7	52.3	57.3	51.6	38.8	68.3	54.4	61.0	48.9
High	[K].LVNSLYPEGSKPVKVPENPPSMVFK.[Q]	3xTMT6plex [K11; K14; K25]; 1xTMT6plex [N-Term]		5.23423E-07	0	1	2	1	A0A0G2JWK7	A0A0G2JWK7 [71-95]	1	3673.12088	0	1.466	2.235	2.660	1.782	1.452	5.345	6.365	3.566	34.8	51.0	77.7	92.5	62.0	50.5	185.9	221.4	124.1	108.2	158.6	241.7	287.8	192.8	157.1	578.2	688.5	385.7	99.8	139.2	240.9	225.3	114.6	157.1	498.8	601.1	352.0
High	[R].LVNLQHLDLLNNR.[L]	1xTMT6plex [N-Term]		2.73165E-05	0	1	1	2	Q5RJR8	Q5RJR8 [84-96]	0	1791.04383	0	0.832	1.591	1.008	1.038	1.044	0.881	1.575	1.148	89.0	74.0	141.5	89.7	92.4	92.9	78.4	140.1	102.1	468.9	389.9	745.9	472.5	486.8	489.3	413.0	738.4	538.1	432.6	342.3	743.3	369.9	289.4	489.3	356.3	644.7	491.0
High	[K].IVNLLNDLYTR.[F]	1xTMT6plex [N-Term]		1.84265E-05	0	1	4	1	P20595	P20595 [446-456]	0	1562.91036	0	0.995	1.091	1.079	1.046	1.140	1.065	1.152	1.058	93.5	93.1	102.0	100.9	97.8	106.6	99.6	107.7	98.9	180.7	179.9	197.2	194.9	188.9	205.9	192.4	208.1	191.1	166.7	157.9	196.5	152.6	112.3	205.9	166.0	181.7	174.4
High	[K].IVNKIDGDKDGFVTVDELK.[G]	3xTMT6plex [K4; K9; K19]; 1xTMT6plex [N-Term]		7.64238E-06	0	1	1	1	G3V6S3	G3V6S3 [76-94]	2	3021.76420	0	1.034	0.978	1.106	0.924	1.384	1.243	1.228	1.105	90.0	93.1	88.0	99.5	83.2	124.5	111.8	110.5	99.4	218.4	225.9	213.5	241.5	201.9	302.3	271.5	268.2	241.3	201.5	198.3	212.8	189.1	120.0	302.3	234.2	234.2	220.2
High	[K].LVPELSDMIIYCK.[S]	1xCarboxymethyl [C12]; 1xTMT6plex [K13]; 1xTMT6plex [N-Term]		0.000122506	0	2	3	4	G3V9D1; A6Y857	G3V9D1 [488-500]; A6Y857 [488-500]	0	2040.11614	0	1.053	0.982	1.045	0.988	1.020	0.940	1.010	1.082	98.7	103.9	96.9	103.1	97.5	100.7	92.8	99.6	106.8	270.0	284.2	265.1	282.0	266.6	275.5	253.9	272.6	292.2	249.1	249.5	264.2	220.8	158.5	275.5	219.0	238.0	266.6	NotUnique
High	[K].LVINGKPITIFQERDPANIK.[W]	2xTMT6plex [K6; K20]; 1xTMT6plex [N-Term]		8.67606E-07	0	1	5	4	E9PTV9	E9PTV9 [65-84]	1	2953.78057	0	1.190	1.016	1.184	0.949	0.816	0.927	1.177	1.063	96.5	114.9	98.1	114.3	91.7	78.8	89.5	113.6	102.6	734.4	874.0	746.4	869.7	697.3	599.5	680.5	864.2	780.6	677.6	767.3	743.8	680.9	414.5	599.5	587.1	754.5	712.3
High	[K].LVINGKPITIFQER.[DG]	1xTMT6plex [K6]; 1xTMT6plex [N-Term]		8.07028E-06	0	1	7	4	E9PTV9	E9PTV9 [65-78]	0	2086.27887	0	0.865	1.088	0.803	1.045	0.886	0.853	1.053	0.965	105.2	90.9	114.4	84.5	109.9	93.1	89.7	110.8	101.5	901.1	779.3	980.0	723.7	941.7	798.0	768.9	949.3	869.9	831.4	684.2	976.6	566.6	559.8	798.0	663.3	828.8	793.8
High	[K].LVINDVQPEDEDTYTCDAGDVK.[T]	1xCarboxymethyl [C16]; 1xTMT6plex [K22]; 1xTMT6plex [N-Term]		4.34818E-06	0	2	3	1	A0A0G2K3P4; A0A0G2JUP3	A0A0G2K3P4 [2054-2075]; A0A0G2JUP3 [2711-2732]	0	2955.41813	0	0.863	0.790	0.850	0.836	0.949	0.959	0.958	0.982	109.9	94.8	86.8	93.5	91.9	104.3	105.5	105.3	107.9	140.9	121.5	111.3	119.8	117.8	133.7	135.2	134.9	138.3	130.0	106.7	110.9	93.8	70.0	133.7	116.6	117.8	126.2	NotUnique
High	[R].LVLAIDPLLDAAPVDIAALQHGSLLQR.[L]	1xTMT6plex [N-Term]		5.64052E-05	0	1	1	1	Q68FT3	Q68FT3 [169-195]	0	3051.77677	0	1.335	0.762	0.957	1.096	0.749	1.170	0.957	1.023	99.5	132.8	75.8	95.1	109.0	74.5	116.4	95.2	101.7	9.2	12.3	7.0	8.8	10.1	6.9	10.8	8.8	9.4	8.5	10.8	7.0	6.9	6.0	6.9	9.3	7.7	8.6
High	[K].IVIAGGVTEDGLSASVEAFDLK.[T]	1xTMT6plex [K22]; 1xTMT6plex [N-Term]		3.12062E-08	0	1	1	1	Q9ER30	Q9ER30 [497-518]	0	2649.47512	0	1.028	1.027	1.068	1.015	1.240	1.337	1.017	1.026	92.2	94.8	94.7	98.6	93.6	114.4	123.3	93.8	94.6	83.6	85.9	85.8	89.3	84.8	103.6	111.7	85.0	85.7	77.1	75.4	85.5	69.9	50.4	103.6	96.4	74.2	78.2
High	[R].LVLAGGPLGIMQAVLDHTIPYLHVR.[E]	1xTMT6plex [N-Term]		3.49417E-06	0	1	1	2	P12007	P12007 [286-310]	0	2912.67456	0	0.736	0.734	0.884	0.899	0.696	0.822	0.821	0.740	122.8	90.4	90.1	108.5	110.3	85.4	100.9	100.8	90.8	76.7	56.5	56.3	67.8	69.0	53.4	63.1	63.0	56.8	70.8	49.6	56.1	53.1	41.0	53.4	54.4	55.0	51.8
High	[R].LVIAEAQVGDERDYVCVVK.[A]	1xCarboxymethyl [C16]; 1xTMT6plex [K19]; 1xTMT6plex [N-Term]		1.07484E-08	0	1	1	2	Q9ESS6	Q9ESS6 [104-122]	1	2622.42131	0	1.030	0.976	1.068	0.997	0.950	1.062	1.030	0.968	99.1	102.1	96.7	105.9	98.8	94.1	105.3	102.1	96.0	454.8	468.3	443.9	485.9	453.2	431.8	483.0	468.3	440.4	419.6	411.1	442.4	380.4	269.4	431.8	416.7	408.9	401.9
High	[R].LVIAEAQVGDER.[D]	1xTMT6plex [N-Term]		4.88401E-05	0	1	1	1	Q9ESS6	Q9ESS6 [104-115]	0	1528.85324	0	1.063	0.987	0.987	1.047	1.150	1.078	1.051	1.067	95.4	101.4	94.2	94.2	99.9	109.8	102.9	100.3	101.9	445.4	473.4	439.5	439.5	466.3	512.3	480.4	468.3	475.4	411.0	415.6	438.0	344.1	277.2	512.3	414.4	408.9	433.8
High	[R].LVLADGVSYACK.[D]	1xCarboxymethyl [C11]; 1xTMT6plex [K12]; 1xTMT6plex [N-Term]		7.09691E-07	0	1	1	2	D4A3E2	D4A3E2 [235-246]	0	1754.97628	0	1.035	0.905	0.951	0.944	0.951	0.918	0.853	0.977	105.5	109.2	95.4	100.3	99.5	100.3	96.8	90.0	103.1	670.5	694.2	606.7	637.7	632.7	637.6	615.6	572.0	655.2	618.7	609.5	604.6	499.3	376.1	637.6	531.1	499.4	597.9
High	[R].IVLAAAGGVCHNELLELAK.[F]	1xCarboxymethyl [C10]; 1xTMT6plex [K19]; 1xTMT6plex [N-Term]		8.47298E-08	0	1	1	2	Q03346	Q03346 [239-257]	0	2437.38889	0	1.041	1.093	1.066	1.091	0.917	1.079	0.946	0.962	97.9	101.9	106.9	104.3	106.8	89.8	105.6	92.6	94.2	409.9	426.8	447.8	436.9	447.3	375.9	442.2	387.6	394.4	378.2	374.7	446.3	342.1	265.9	375.9	381.5	338.4	359.9
High	[R].LVKPTAIIGVAAIAGAFTEQILR.[D]	1xTMT6plex [K3]; 1xTMT6plex [N-Term]		2.52396E-11	0	1	2	4	F1M5N4	F1M5N4 [405-427]	0	2810.72719	0	0.855	0.783	0.989	0.752	0.756	0.847	0.749	0.767	120.0	102.6	94.0	118.7	90.3	90.8	101.6	89.9	92.1	226.7	193.7	177.5	224.2	170.6	171.5	192.0	169.9	173.9	209.2	170.1	176.9	175.5	101.4	171.5	165.6	148.3	158.7
High	[K].IVKPNGEKPDEFESGISQALLELEMNSDLK.[A]	3xTMT6plex [K3; K8; K30]; 1xTMT6plex [N-Term]		3.54871E-10	0	1	1	10	B5DEL9	B5DEL9 [8-37]	0	4247.32909	0	1.021	0.953	1.014	0.966	1.025	1.017	0.923	0.987	101.0	103.2	96.3	102.5	97.6	103.6	102.7	93.3	99.7	339.3	346.6	323.5	344.2	327.9	347.8	345.0	313.3	334.9	313.1	304.3	322.4	269.5	194.9	347.8	297.6	273.5	305.6
High	[R].LVKPGNQNTQVTEAWNK.[V]	2xTMT6plex [K3; K17]; 1xTMT6plex [N-Term]		3.29646E-08	0	1	2	2	Q6AYD3	Q6AYD3 [156-172]	0	2614.49200	0	1.052	1.095	1.067	1.175	1.311	1.255	1.171	1.182	87.3	91.8	95.6	93.2	102.6	114.5	109.6	102.2	103.2	483.6	508.6	529.5	516.0	568.1	633.9	606.9	566.2	571.8	446.2	446.5	527.7	404.0	337.7	633.9	523.6	494.3	521.8
High	[R].LVLATTLDVGSSPSESEK.[I]	1xTMT6plex [K18]; 1xTMT6plex [N-Term]		4.092E-06	0	1	1	1	D3ZEY0	D3ZEY0 [479-496]	0	2291.27463	0	0.936	1.186	0.972	1.045	1.101	0.889	1.176	1.089	95.8	89.7	113.6	93.2	100.2	105.4	85.2	112.7	104.3	205.2	192.0	243.2	199.5	214.5	225.8	182.4	241.3	223.3	189.3	168.6	242.4	156.2	127.5	225.8	157.4	210.7	203.8
High	[R].IVKDSLSDEVVR.[A]	1xTMT6plex [K3]; 1xTMT6plex [N-Term]		5.09149E-06	0	1	1	4	Q4V8F9	Q4V8F9 [422-433]	1	1818.07368	0	1.077	1.108	1.069	1.023	0.897	0.943	0.897	0.953	100.4	108.1	111.2	107.3	102.7	90.0	94.7	90.0	95.6	892.5	961.6	988.5	953.7	912.8	800.6	842.0	800.6	850.2	823.5	844.2	985.1	746.7	542.6	800.6	726.4	699.0	775.8
High	[R].IVHELNTTVPTASFAGK.[I]	1xTMT6plex [K17]; 1xTMT6plex [N-Term]		5.24832E-06	0	1	1	1	D4A305	D4A305 [30-46]	0	2243.27999	0	1.127	0.932	1.129	1.096	1.203	1.232	1.039	1.126	91.1	102.6	84.9	102.8	99.8	109.5	112.2	94.7	102.5	79.3	89.4	74.0	89.5	87.0	95.4	97.7	82.5	89.3	73.2	78.5	73.7	70.1	51.7	95.4	84.3	72.0	81.5
High	[K].LVHDKELAAEDEQVFLMK.[Q]	2xTMT6plex [K5; K18]; 1xTMT6plex [N-Term]		1.12036E-06	0	1	9	1	Q62698	Q62698 [348-365]	1	2802.56786	0	0.948	0.940	1.078	1.132	1.027	1.075	1.090	1.083	96.0	91.0	90.3	103.5	108.7	98.6	103.2	104.6	104.0	159.4	151.1	149.9	171.9	180.5	163.7	171.3	173.8	172.7	147.1	132.7	149.4	134.6	107.3	163.7	147.8	151.7	157.6
High	[R].IVHAGCPEVAGPTLLAK.[R]	1xCarboxymethyl [C6]; 1xTMT6plex [K17]; 1xTMT6plex [N-Term]		8.51904E-07	0	1	1	1	D3ZV91	D3ZV91 [34-50]	0	2192.25133	0	1.084	1.386	1.055	0.861	1.186	1.032	1.265	1.136	90.0	97.5	124.7	94.9	77.5	106.7	92.8	113.8	102.2	114.4	124.0	158.6	120.7	98.6	135.7	118.1	144.8	130.0	105.6	108.9	158.1	94.5	58.6	135.7	101.9	126.4	118.6
High	[R].LVGTPGAELLK.[K]	1xTMT6plex [K11]; 1xTMT6plex [N-Term]		1.01548E-05	0	1	2	1	G3V617	G3V617 [238-248]	0	1555.98235	0	1.061	1.047	1.025	0.933	0.984	0.906	1.040	1.106	98.9	104.9	103.5	101.3	92.3	97.3	89.6	102.9	109.4	230.3	244.3	241.1	236.0	215.0	226.6	208.8	239.6	254.8	212.5	214.5	240.3	184.8	127.8	226.6	180.1	209.2	232.5
High	[K].LVGSSGVNVAIDMVGGDVFLDSLR.[S]	1xOxidation [M13]; 1xTMT6plex [N-Term]		3.14889E-05	0	1	1	1	B0BNC9	B0BNC9 [228-251]	0	2665.40683	0	0.719	0.756	0.840	0.936	0.965	0.876	0.828	0.767	117.1	84.2	88.5	98.3	109.6	113.0	102.6	97.0	89.8	42.6	30.6	32.2	35.8	39.9	41.1	37.3	35.3	32.7	39.3	26.9	32.1	28.0	23.7	41.1	32.2	30.8	29.8
High	[R].IVGSKPLYVALAQR.[K]	1xTMT6plex [K5]; 1xTMT6plex [N-Term]		2.31251E-05	0	1	3	1	G3V9N0	G3V9N0 [357-370]	0	1973.23119	0	0.884	1.012	0.908	1.043	0.900	0.920	1.082	1.005	102.8	90.9	104.1	93.3	107.2	92.6	94.5	111.3	103.3	231.9	205.0	234.8	210.5	241.9	208.8	213.3	251.1	233.1	214.0	180.0	234.0	164.8	143.8	208.8	184.0	219.2	212.7
High	[K].LVGQSIIAYLQK.[K]	1xTMT6plex [K12]; 1xTMT6plex [N-Term]		1.42051E-06	0	1	2	5	B5DFK1	B5DFK1 [620-631]	0	1791.11443	0	1.148	1.090	1.271	1.121	1.192	1.093	1.214	1.117	87.8	100.8	95.8	111.6	98.5	104.7	96.0	106.6	98.1	664.5	762.7	724.6	844.5	744.9	792.2	726.1	806.4	742.0	613.1	669.6	722.1	661.2	442.8	792.2	626.4	704.1	677.1
High	[R].LVGQGATAVLLDVPNSEGETEAKK.[L]	2xTMT6plex [K23; K24]; 1xTMT6plex [N-Term]		3.88819E-10	0	1	2	3	B0BMW2	B0BMW2 [30-53]	1	3113.76610	0	1.032	1.126	1.025	1.036	0.904	0.918	0.991	0.964	100.0	103.2	112.7	102.6	103.7	90.4	91.8	99.2	96.5	306.3	316.1	345.0	314.1	317.4	276.9	281.1	303.6	295.3	282.6	277.5	343.8	245.9	188.7	276.9	242.5	265.1	269.5
High	[R].LVGQGATAVLLDVPNSEGETEAK.[K]	1xTMT6plex [K23]; 1xTMT6plex [N-Term]		1.53075E-09	0	1	2	4	B0BMW2	B0BMW2 [30-52]	0	2756.50821	0	0.944	1.028	0.955	0.982	0.821	0.869	0.898	0.952	106.5	100.5	109.5	101.7	104.6	87.4	92.6	95.6	101.4	559.7	528.3	575.5	534.5	549.6	459.3	486.6	502.4	532.9	516.4	463.8	573.5	418.5	326.7	459.3	419.8	438.6	486.3
High	[K].LVGPEGFVVTEAGFGADIGMEK.[F]	1xTMT6plex [K22]; 1xTMT6plex [N-Term]		2.0491E-07	0	1	4	2	G3V6S5	G3V6S5 [658-679]	0	2681.42606	0	1.082	1.088	1.158	1.047	1.115	1.214	1.081	1.129	90.8	98.2	98.8	105.1	95.1	101.2	110.2	98.1	102.5	291.1	315.1	316.8	337.1	304.8	324.5	353.4	314.6	328.7	268.6	276.6	315.7	263.9	181.2	324.5	304.9	274.7	299.9
High	[K].LVHVQKWDGQETTLTR.[E]	1xTMT6plex [K6]; 1xTMT6plex [N-Term]		2.27261E-07	0	1	1	4	P07483	P07483 [92-107]	1	2369.33415	0	0.995	1.096	1.028	0.880	0.725	1.022	0.928	0.929	104.6	104.0	114.7	107.5	92.1	75.9	107.0	97.1	97.2	536.8	533.9	588.3	551.6	472.4	389.3	548.9	498.2	498.7	495.3	468.7	586.3	431.9	280.8	389.3	473.5	435.0	455.1
High	[K].LVLDAFALPLTNLFK.[A]	1xTMT6plex [K15]; 1xTMT6plex [N-Term]		3.7353E-05	0	1	1	1	D3ZPR0	D3ZPR0 [175-189]	0	2133.30877	0	1.001	0.858	0.974	0.963	0.954	0.993	0.833	0.685	109.0	109.0	93.5	106.1	104.9	103.9	108.2	90.7	74.7	68.0	68.0	58.3	66.2	65.4	64.8	67.5	56.6	46.6	62.7	59.7	58.1	51.8	38.9	64.8	58.2	49.4	42.5
High	[K].LVIEDAPKPCVPVGMK.[K]	1xCarboxymethyl [C10]; 2xTMT6plex [K8; K16]; 1xTMT6plex [N-Term]		4.73388E-06	0	1	10	1	A0A0G2K1Q7	A0A0G2K1Q7 [1824-1839]	0	2441.41149	0	1.040	1.035	0.985	1.005	1.005	0.980	1.030	1.078	98.3	102.2	101.7	96.8	98.8	98.8	96.3	101.2	105.9	315.6	328.2	326.7	310.9	317.3	317.2	309.4	325.1	340.3	291.2	288.1	325.6	243.4	188.6	317.2	266.9	283.8	310.5
High	[R].IVLELFADIVPK.[T]	1xTMT6plex [K12]; 1xTMT6plex [N-Term]		5.77123E-05	0	1	1	2	Q6DGG0	Q6DGG0 [32-43]	0	1815.13958	0	0.984	1.051	0.996	1.676	1.055	1.053	1.178	0.935	90.7	89.2	95.3	90.3	151.9	95.7	95.5	106.8	84.8	49.0	48.2	51.5	48.8	82.1	51.7	51.6	57.7	45.8	45.2	42.3	51.3	38.2	48.8	51.7	44.5	50.4	41.8
High	[K].IVILPDYLEIAR.[D]	1xTMT6plex [N-Term]		4.71718E-05	0	1	1	3	D3ZVQ0	D3ZVQ0 [122-133]	0	1643.99336	0	1.091	0.980	0.934	0.950	1.020	1.017	0.886	0.976	101.7	110.9	99.7	94.9	96.5	103.6	103.4	90.1	99.2	323.8	353.3	317.5	302.5	307.5	330.2	329.4	286.9	316.1	298.8	310.2	316.4	236.8	182.8	330.2	284.2	250.5	288.4
High	[R].LVLLNLQGNSLCQEEGIQER.[L]	1xCarboxymethyl [C12]; 1xTMT6plex [N-Term]		5.07727E-07	0	1	1	1	Q08602	Q08602 [535-554]	0	2543.33367	0	0.971	1.207	1.009	1.051	0.930	1.009	1.098	1.080	96.2	93.4	116.1	97.0	101.1	89.5	97.1	105.6	103.9	141.3	137.3	170.6	142.5	148.5	131.5	142.6	155.2	152.7	130.4	120.5	170.0	111.6	88.3	131.5	123.0	135.5	139.3
High	[K].LVILMEPFDDALR.[E]	1xTMT6plex [N-Term]		3.46052E-05	0	1	2	2	A0A0A6YYM0	A0A0A6YYM0 [248-260]	0	1760.98181	0	0.908	0.904	1.021	1.064	0.843	0.880	0.872	0.889	107.4	97.5	97.0	109.6	114.2	90.5	94.6	93.6	95.5	203.5	184.7	183.9	207.8	216.5	171.6	179.2	177.4	181.0	187.8	162.2	183.3	162.7	128.7	171.6	154.6	154.9	165.2
High	[K].LVLLGESAVGK.[S]	1xTMT6plex [K11]; 1xTMT6plex [N-Term]		1.30827E-05	0	3	4	3	M0RC99; B0BNK1; A1L1J8	M0RC99 [23-33]; B0BNK1 [24-34]; A1L1J8 [23-33]	0	1543.98235	0	1.069	0.992	1.133	1.005	1.044	1.030	1.068	0.963	96.7	103.4	96.0	109.6	97.2	101.0	99.6	103.4	93.1	858.6	917.7	851.7	972.9	862.8	896.5	884.1	917.3	826.4	792.2	805.7	848.8	761.7	512.9	896.5	762.7	800.9	754.1	NotUnique
High	[K].LVIIESDLERAEERAELSEGK.[C]	1xTMT6plex [K21]; 1xTMT6plex [N-Term]		8.64643E-05	0	2	6	3	A0A0G2JSQ4; P04692	A0A0G2JSQ4 [133-153]; P04692 [169-189]	2	2844.57187	0	1.132	1.062	1.179	0.971	0.889	1.049	0.852	0.950	99.1	112.2	105.3	116.8	96.2	88.1	103.9	84.4	94.1	457.3	517.6	485.8	539.0	443.9	406.4	479.5	389.7	434.3	421.9	454.4	484.1	422.0	263.9	406.4	413.7	340.2	396.3	NotUnique
High	[K].LVIIESDLERAEER.[A]	1xTMT6plex [N-Term]		8.07004E-08	0	3	10	10	A0A0G2JSQ4; Q923Z2; P04692	A0A0G2JSQ4 [133-146]; Q923Z2 [169-182]; P04692 [169-182]	1	1901.05412	0	0.968	1.057	1.087	1.039	0.828	0.984	1.032	0.963	100.5	97.3	106.2	109.2	104.3	83.2	98.9	103.7	96.8	1039.2	1006.0	1098.4	1129.3	1079.3	860.8	1022.9	1072.9	1001.0	958.8	883.2	1094.6	884.2	641.6	860.8	882.5	936.7	913.4	NotUnique
High	[K].LVIIESDLER.[A]	1xTMT6plex [N-Term]		1.66405E-05	0	3	10	9	A0A0G2JSQ4; Q923Z2; P04692	A0A0G2JSQ4 [133-142]; Q923Z2 [169-178]; P04692 [169-178]	0	1415.83071	0	0.927	0.951	0.921	0.968	0.903	0.890	0.958	0.921	106.6	98.9	101.4	98.2	103.3	96.3	94.9	102.1	98.2	1633.3	1514.7	1552.9	1503.8	1581.5	1475.4	1453.8	1564.4	1504.5	1507.0	1329.8	1547.5	1177.4	940.1	1475.4	1254.2	1365.9	1372.9	NotUnique
High	[K].LVLLELNFLPTTGTK.[L]	1xTMT6plex [K15]; 1xTMT6plex [N-Term]		0.000126422	0	1	2	3	F1LMQ3	F1LMQ3 [124-138]	0	2117.29860	0	0.909	0.921	1.098	0.942	1.256	1.071	1.169	1.057	95.5	86.8	88.0	104.9	89.9	119.9	102.3	111.6	100.9	137.2	124.7	126.3	150.7	129.2	172.3	147.0	160.4	145.0	126.6	109.5	125.9	118.0	76.8	172.3	126.8	140.0	132.3
High	[K].LVILEGELERAEER.[A]	1xTMT6plex [N-Term]		6.18031E-05	0	1	2	2	P09495	P09495 [133-146]	1	1885.05921	0	1.131	1.188	1.295	1.331	1.663	1.253	1.430	1.241	78.0	88.3	92.8	101.1	103.9	129.8	97.8	111.6	96.8	191.1	216.2	227.1	247.4	254.4	317.8	239.4	273.2	237.0	176.3	189.8	226.3	193.7	151.2	317.8	206.5	238.5	216.3
High	[R].IVLLDSSLEYK.[K]	1xTMT6plex [K11]; 1xTMT6plex [N-Term]		6.21969E-06	0	1	1	2	Q6P502	Q6P502 [238-248]	0	1738.04026	0	1.009	0.959	1.029	1.000	1.174	1.071	0.990	0.972	97.8	98.6	93.8	100.6	97.8	114.8	104.7	96.8	95.0	686.2	692.2	658.3	706.1	686.3	805.6	734.8	679.0	666.9	633.1	607.7	656.0	552.8	408.0	805.6	633.9	592.8	608.6
High	[K].LVLLDLSDISCVEDVAK.[E]	1xCarboxymethyl [C11]; 1xTMT6plex [K17]; 1xTMT6plex [N-Term]		1.29658E-06	0	1	1	2	D3ZGP9	D3ZGP9 [95-111]	0	2348.30349	0	0.837	0.857	0.826	0.821	0.830	0.829	0.924	0.806	116.4	97.5	99.8	96.2	95.6	96.6	96.5	107.6	93.8	154.4	129.3	132.4	127.6	126.8	128.2	128.0	142.7	124.5	142.5	113.5	131.9	99.9	75.4	128.2	110.4	124.6	113.6
High	[R].IVLIDDSIVR.[G]	1xTMT6plex [N-Term]		6.69098E-05	0	1	1	1	P35433	P35433 [385-394]	0	1371.84088	0	0.918	1.098	0.955	0.978	1.019	0.866	1.087	0.951	101.4	93.1	111.4	96.9	99.2	103.3	87.8	110.2	96.4	326.1	299.4	358.2	311.5	318.9	332.2	282.4	354.4	310.0	300.9	262.9	357.0	243.9	189.6	332.2	243.6	309.4	282.9
High	[K].IVIKPEPNLFHDGR.[E]	1xTMT6plex [K4]; 1xTMT6plex [N-Term]		3.26245E-05	0	1	1	4	F1M614	F1M614 [2608-2621]	0	2093.22717	0	0.839	0.853	0.845	0.818	0.787	0.801	0.832	0.865	117.8	98.8	100.5	99.6	96.3	92.7	94.4	98.0	101.9	796.2	667.9	679.0	672.9	651.0	626.6	638.0	662.1	688.3	734.6	586.4	676.7	526.8	387.0	626.6	550.4	578.1	628.1
High	[K].IVIGYQSHADTATK.[S]	1xTMT6plex [K14]; 1xTMT6plex [N-Term]		4.96949E-05	0	1	2	1	A0A1W2Q627	A0A1W2Q627 [194-207]	0	1962.10605	0	1.148	1.048	1.019	1.023	1.104	1.107	1.050	0.981	94.9	109.0	99.5	96.7	97.1	104.8	105.1	99.6	93.1	141.5	162.5	148.3	144.2	144.8	156.3	156.7	148.6	138.8	130.6	142.7	147.8	112.9	86.1	156.3	135.2	129.7	126.7
High	[R].LVIGQNGILSTPAVSCIIRK.[I]	1xCarboxymethyl [C16]; 1xTMT6plex [K20]; 1xTMT6plex [N-Term]		9.38429E-05	0	1	3	1	A1A5L2	A1A5L2 [107-126]	1	2598.54170	0	0.918	1.003	0.864	1.410	0.934	0.877	0.906	0.862	102.6	94.1	102.9	88.6	144.7	95.8	90.0	93.0	88.4	159.1	146.0	159.6	137.4	224.4	148.6	139.6	144.2	137.1	146.8	128.2	159.0	107.6	133.4	148.6	120.4	125.9	125.1
High	[R].LVIGQNGILSTPAVSCIIR.[K]	1xCarboxymethyl [C16]; 1xTMT6plex [N-Term]		2.98347E-06	0	1	3	2	A1A5L2	A1A5L2 [107-125]	0	2241.28380	0	0.932	1.018	0.967	1.029	0.949	0.963	1.040	0.903	102.3	95.4	104.1	98.8	105.2	97.0	98.5	106.4	92.3	192.3	179.3	195.7	185.8	197.8	182.4	185.2	200.0	173.6	177.4	157.4	195.0	145.5	117.6	182.4	159.8	174.6	158.4
High	[R].LVLEVAQHLGESTVR.[T]	1xTMT6plex [N-Term]		7.27628E-08	0	1	2	20	G3V6D3	G3V6D3 [95-109]	0	1880.08028	0	1.099	0.838	0.969	0.951	0.919	1.010	0.796	0.958	105.4	115.8	88.3	102.1	100.2	96.8	106.4	83.9	101.0	2186.1	2401.7	1832.3	2118.3	2078.9	2008.0	2207.9	1740.1	2094.5	2017.1	2108.6	1826.0	1658.5	1235.8	2008.0	1904.8	1519.3	1911.3
High	[R].LVLEVAQHLGESTVR.[T]			2.05224E-05	0	1	2	1	G3V6D3	G3V6D3 [95-109]	0	1650.91735	0																																				NoQuanLabels
High	[R].IVLESLQDTQAQESTVGGGVNR.[H]	1xTMT6plex [N-Term]		1.61647E-08	0	1	1	2	D3ZZT9	D3ZZT9 [948-969]	0	2530.33102	0	0.911	1.093	1.049	1.500	0.976	0.925	1.053	1.084	93.8	85.5	102.6	98.4	140.8	91.6	86.8	98.8	101.7	276.2	251.6	301.9	289.6	414.3	269.6	255.4	290.7	299.3	254.8	220.9	300.9	226.7	246.3	269.6	220.3	253.8	273.1
High	[K].LVLEQVVTSIASVADTAEEK.[F]	1xTMT6plex [K20]; 1xTMT6plex [N-Term]		5.17087E-07	0	1	2	3	D4A781	D4A781 [507-526]	0	2560.44857	0	1.085	0.987	1.093	0.860	0.995	1.057	1.017	0.995	99.0	107.5	97.7	108.2	85.1	98.6	104.7	100.7	98.5	92.3	100.2	91.1	100.9	79.4	91.9	97.6	93.9	91.8	85.2	88.0	90.8	79.0	47.2	91.9	84.2	82.0	83.8
High	[K].LVLEPNDADIALLK.[L]	1xTMT6plex [K14]; 1xTMT6plex [N-Term]		1.17725E-07	0	1	1	4	Q01177	Q01177 [659-672]	0	1982.19380	0	0.996	1.101	1.003	1.168	1.128	1.011	1.127	1.173	92.7	92.4	102.1	93.0	108.3	104.5	93.7	104.5	108.7	718.9	716.3	791.6	721.3	839.4	810.7	726.9	810.5	843.3	663.3	628.9	788.9	564.7	499.0	810.7	627.1	707.6	769.5
High	[R].LVLELSGEMVRK.[C]	1xTMT6plex [K12]; 1xTMT6plex [N-Term]		1.80982E-05	0	1	1	2	Q641Y2	Q641Y2 [97-108]	1	1832.10796	0	0.965	1.029	1.049	0.950	0.765	0.935	0.874	0.901	106.3	102.6	109.3	111.5	101.0	81.3	99.4	92.9	95.8	417.7	403.2	429.7	438.2	397.0	319.7	390.7	365.1	376.4	385.4	354.0	428.2	343.1	236.0	319.7	337.1	318.8	343.5
High	[R].LVLELSGEMVR.[K]	1xTMT6plex [N-Term]		4.56457E-06	0	1	1	6	Q641Y2	Q641Y2 [97-107]	0	1474.85007	0	0.910	1.053	1.003	0.995	0.944	0.883	1.027	1.019	101.9	92.7	107.2	102.2	101.3	96.2	90.0	104.6	103.9	958.6	871.9	1009.1	961.8	953.7	905.2	846.4	984.7	977.3	884.5	765.5	1005.6	753.0	566.9	905.2	730.2	859.7	891.8
High	[K].LVGLTGTKEEIDGVAR.[A]	1xTMT6plex [K8]; 1xTMT6plex [N-Term]		2.91719E-07	0	1	2	2	G3V985	G3V985 [207-222]	1	2116.23779	0	0.976	0.949	0.891	1.029	0.885	0.980	0.899	0.898	105.8	103.2	100.4	94.3	108.9	93.6	103.6	95.1	95.1	395.8	386.1	375.5	352.8	407.4	350.3	387.7	355.7	355.6	365.2	339.0	374.2	276.2	242.2	350.3	334.5	310.6	324.5
High	[K].IVPVEITISLLKR.[E]	1xTMT6plex [K12]; 1xTMT6plex [N-Term]		2.23122E-05	0	1	3	1	Q4KM73	Q4KM73 [62-74]	1	1939.27199	0	0.796	0.846	1.000	0.768	0.879	0.842	0.965	0.889	112.7	89.7	95.4	112.8	86.6	99.1	94.9	108.7	100.1	137.8	109.7	116.6	137.8	105.8	121.1	116.0	132.9	122.4	127.1	96.3	116.2	107.9	62.9	121.1	100.1	116.0	111.7
High	[K].IVAFENAFER.[L]	1xTMT6plex [N-Term]		6.28665E-05	0	1	1	2	P41542	P41542 [203-212]	0	1424.77353	0	0.934	1.041	1.025	1.031	1.060	0.929	1.152	0.994	98.2	91.7	102.2	100.7	101.2	104.1	91.2	113.2	97.6	608.1	567.7	632.8	623.4	627.0	644.9	564.7	700.8	604.7	561.1	498.4	630.6	488.1	372.7	644.9	487.2	611.9	551.8
High	[R].LVAEFTTALTNFQK.[V]	1xTMT6plex [K14]; 1xTMT6plex [N-Term]		5.7383E-05	0	1	3	2	O70257	O70257 [93-106]	0	2041.17340	0	1.080	1.094	1.026	0.946	0.980	0.898	0.993	1.000	99.8	107.8	109.2	102.5	94.4	97.8	89.6	99.1	99.8	233.6	252.2	255.6	239.7	220.9	228.9	209.7	231.9	233.5	215.5	221.4	254.7	187.7	131.3	228.9	180.9	202.5	213.1
High	[R].LTLSMKPDDR.[Y]	1xTMT6plex [K6]; 1xTMT6plex [N-Term]		6.35846E-05	0	1	2	2	A0A0G2K6D5	A0A0G2K6D5 [499-508]	0	1633.93475	0	1.028	1.045	1.015	1.011	0.942	1.006	0.926	1.011	100.2	103.0	104.7	101.7	101.3	94.4	100.8	92.7	101.3	717.9	737.9	750.0	728.7	725.9	676.5	722.4	664.7	726.0	662.4	647.8	747.4	570.5	431.5	676.5	623.2	580.3	662.5
High	[R].LTLSCEEFIK.[V]	1xCarboxymethyl [C5]; 1xTMT6plex [K10]; 1xTMT6plex [N-Term]		3.16755E-05	0	1	1	1	B0BNJ4	B0BNJ4 [215-224]	0	1698.93883	0	0.897	0.935	0.866	0.923	0.855	0.943	0.898	0.886	109.7	98.4	102.6	95.0	101.3	93.8	103.5	98.5	97.2	579.9	520.2	542.3	502.1	535.3	495.9	547.1	520.7	513.6	535.1	456.7	540.4	393.1	318.2	495.9	472.0	454.6	468.7
High	[K].LTLSALVDGKNFNAGGHK.[V]	2xTMT6plex [K10; K18]; 1xTMT6plex [N-Term]		6.55684E-07	0	1	2	1	A0A0G2JSR0	A0A0G2JSR0 [257-274]	1	2529.47562	0	0.884	0.895	1.021	0.962	0.625	0.835	0.791	0.887	113.9	100.7	102.0	116.3	109.6	71.2	95.1	90.1	101.1	227.4	200.9	203.6	232.2	218.7	142.1	189.9	179.8	201.8	209.8	176.4	202.9	181.8	130.0	142.1	163.8	157.0	184.1
High	[K].LTLSALVDGK.[SN]	1xTMT6plex [K10]; 1xTMT6plex [N-Term]		2.39669E-05	0	2	3	7	P81155; A0A0G2JSR0	P81155 [269-278]; A0A0G2JSR0 [257-266]	0	1474.92450	0	1.505	1.052	1.561	0.952	0.958	0.975	1.422	1.073	85.7	129.0	90.2	133.8	81.6	82.1	83.6	121.9	92.0	1233.0	1855.1	1296.6	1924.3	1174.2	1181.4	1202.3	1753.2	1322.9	1137.7	1628.7	1292.1	1506.6	698.0	1181.4	1037.2	1530.7	1207.2	NotUnique
High	[K].LTLSALLDGKNVNAGGHK.[L]	2xTMT6plex [K10; K18]; 1xTMT6plex [N-Term]		2.43007E-07	0	1	1	1	Q9Z2L0	Q9Z2L0 [257-274]	1	2495.49127	0	0.880	1.013	0.906	0.935	0.819	0.855	1.093	0.949	106.5	93.7	108.0	96.5	99.6	87.3	91.0	116.4	101.0	185.5	163.2	188.0	168.1	173.4	152.0	158.6	202.7	176.0	171.2	143.3	187.4	131.6	103.1	152.0	136.8	177.0	160.6
High	[K].LTLSALLDGK.[N]	1xTMT6plex [K10]; 1xTMT6plex [N-Term]		2.45446E-05	0	1	1	15	Q9Z2L0	Q9Z2L0 [257-266]	0	1488.94015	0	1.071	0.977	1.037	1.066	0.874	1.016	1.068	0.913	99.8	106.9	97.4	103.4	106.3	87.2	101.4	106.5	91.1	3034.1	3250.7	2963.0	3145.4	3234.4	2652.8	3083.1	3239.2	2771.2	2799.5	2853.9	2952.8	2462.6	1922.7	2652.8	2659.8	2828.1	2528.8
High	[K].LTLQPVDNSTISLQMGTNK.[V]	1xTMT6plex [K19]; 1xTMT6plex [N-Term]		2.09963E-07	0	1	1	1	P37397	P37397 [233-251]	0	2518.39509	0	1.096	1.044	1.163	1.204	1.042	1.598	2.173	1.324	77.3	84.7	80.7	89.9	93.1	80.5	123.5	168.0	102.4	121.4	133.0	126.7	141.1	146.2	126.5	193.9	263.8	160.8	112.0	116.8	126.3	110.5	86.9	126.5	167.3	230.3	146.7
High	[K].LTIQGLKDFAPGKPLNCIIK.[H]	1xCarboxymethyl [C17]; 3xTMT6plex [K7; K13; K20]; 1xTMT6plex [N-Term]		1.99719E-06	0	1	1	7	Q9ER34	Q9ER34 [724-743]	1	3143.90361	0	1.064	1.110	1.046	0.970	0.880	1.028	0.910	0.955	100.4	106.9	111.4	105.1	97.4	88.4	103.2	91.4	95.9	1393.8	1483.2	1546.5	1458.1	1351.8	1226.5	1432.7	1268.6	1330.6	1286.0	1302.2	1541.2	1141.6	803.6	1226.5	1236.0	1107.6	1214.2
High	[K].ITLQDVVSHSK.[K]	1xTMT6plex [K11]; 1xTMT6plex [N-Term]		3.36908E-06	0	1	2	1	G3V7Q7	G3V7Q7 [925-935]	0	1684.99979	0	1.018	1.141	1.199	0.892	1.283	1.209	1.698	1.137	85.1	86.6	97.1	102.0	75.9	109.2	102.9	144.5	96.7	148.6	151.3	169.6	178.2	132.6	190.7	179.7	252.3	168.9	137.1	132.8	169.0	139.5	78.8	190.7	155.0	220.3	154.1
High	[K].LTLQCLVDISTTSK.[S]	1xCarboxymethyl [C5]; 1xTMT6plex [K14]; 1xTMT6plex [N-Term]		7.61315E-05	0	1	1	2	Q3SWT0	Q3SWT0 [43-56]	0	2038.15061	0	1.599	0.902	2.229	1.096	1.194	0.937	1.054	0.892	82.5	132.0	74.5	184.0	90.4	98.6	77.4	87.0	73.7	248.3	396.9	224.0	553.6	272.0	296.5	232.8	261.8	221.6	229.1	348.5	223.2	433.4	161.7	296.5	200.8	228.6	202.2
High	[K].ITLSQVGDVLR.[A]	1xTMT6plex [N-Term]		5.5443E-05	0	1	1	1	P02600	P02600 [65-75]	0	1429.85759	0	0.938	0.943	1.049	1.101	1.672	1.232	1.248	1.307	85.8	80.5	80.9	90.0	94.5	143.5	105.7	107.1	112.1	272.5	255.6	256.9	285.7	299.9	455.7	335.7	339.9	356.0	251.4	224.4	256.0	223.7	178.3	455.7	289.6	296.8	324.9
High	[K].ITLPVDFVTADKFDENAK.[T]	2xTMT6plex [K12; K18]; 1xTMT6plex [N-Term]		5.73979E-09	0	1	2	6	P16617	P16617 [280-297]	1	2710.52704	0	1.248	1.032	1.297	1.000	0.962	1.042	1.276	1.103	90.4	112.8	93.2	117.2	90.4	86.9	94.2	115.3	99.7	1172.6	1463.5	1209.7	1521.1	1172.5	1127.5	1222.2	1496.5	1293.7	1081.9	1284.9	1205.5	1190.9	697.0	1127.5	1054.4	1306.6	1180.5
High	[R].LTLPFLLLQGSADR.[L]	1xTMT6plex [N-Term]		6.99968E-05	0	1	1	3	Q8R431	Q8R431 [227-240]	0	1773.04719	0	1.423	0.945	1.862	1.127	1.231	1.091	1.282	1.196	80.7	114.8	76.2	150.2	90.9	99.3	88.0	103.4	96.5	180.1	256.3	170.2	335.4	203.0	221.8	196.5	230.9	215.4	166.2	225.0	169.6	262.6	120.7	221.8	169.5	201.6	196.6
High	[R].LTLPEYLPPHAVIYIDVPVSEIQSR.[I]	1xTMT6plex [N-Term]		6.48543E-10	0	1	2	7	Q561S0	Q561S0 [193-217]	0	3078.70769	0	0.976	0.930	1.024	0.967	0.844	0.961	0.861	0.967	105.5	103.0	98.1	108.1	102.0	89.0	101.4	90.9	102.0	461.9	450.8	429.5	473.2	446.8	389.8	444.0	397.8	446.7	426.2	395.8	428.0	370.5	265.6	389.8	383.0	347.3	407.6
High	[K].LTLLNSNWIAVTSR.[V]	1xTMT6plex [N-Term]		1.35427E-07	0	1	1	3	P11530	P11530 [1654-1667]	0	1817.04825	0	1.017	0.981	1.038	1.005	1.055	0.938	1.018	0.990	99.6	101.2	97.7	103.3	100.0	105.1	93.4	101.3	98.5	433.7	440.9	425.5	450.1	435.7	457.8	406.9	441.4	429.3	400.2	387.1	424.0	352.4	259.0	457.8	351.0	385.4	391.7
High	[R].LTILDLALGDSGQYVCR.[A]	1xCarboxymethyl [C16]; 1xTMT6plex [N-Term]		2.31452E-07	0	1	2	3	A0A0G2JUP3	A0A0G2JUP3 [66-82]	0	2124.12082	0	1.016	1.018	1.057	1.140	0.984	1.039	1.056	1.023	96.4	98.0	98.2	101.9	109.9	94.9	100.2	101.8	98.6	247.8	251.8	252.3	262.0	282.4	243.9	257.4	261.7	253.4	228.6	221.1	251.4	205.1	167.9	243.9	222.1	228.5	231.2
High	[K].LTLHGLQQYYVK.[L]	1xTMT6plex [K12]; 1xTMT6plex [N-Term]		0.000122506	0	1	3	1	Q63413	Q63413 [257-268]	0	1921.13114	0	0.981	1.050	1.023	0.867	1.001	1.041	1.071	1.061	99.0	97.1	103.9	101.3	85.8	99.1	103.0	106.0	105.0	317.9	311.9	333.9	325.3	275.5	318.2	330.9	340.4	337.2	293.3	273.8	332.7	254.7	163.8	318.2	285.5	297.2	307.7
High	[R].LTLESLYQAVCER.[I]	1xCarboxymethyl [C11]; 1xTMT6plex [N-Term]		9.27695E-07	0	1	2	2	B2GUZ1	B2GUZ1 [614-626]	0	1811.94107	0	1.142	1.149	1.258	1.071	1.012	1.355	1.164	1.073	88.0	100.5	101.2	110.7	94.3	89.1	119.3	102.5	94.4	313.8	358.2	360.5	394.7	336.1	317.4	425.1	365.3	336.5	289.5	314.5	359.3	309.0	199.8	317.4	366.7	318.9	307.1
High	[K].LTLENFYSNLILQHEER.[E]	1xTMT6plex [N-Term]		1.17627E-06	0	1	1	1	A4GW50	A4GW50 [26-42]	0	2348.24478	0	0.927	0.967	1.020	0.907	1.013	1.017	0.903	0.979	103.1	95.5	99.6	105.1	93.5	104.3	104.8	93.1	100.9	161.4	149.6	156.0	164.6	146.4	163.4	164.1	145.8	158.0	148.9	131.3	155.5	128.9	87.0	163.4	141.6	127.3	144.2
High	[K].LTLEDQATFIKK.[G]	2xTMT6plex [K11; K12]; 1xTMT6plex [N-Term]		3.17681E-07	0	1	1	2	F1M8K0	F1M8K0 [781-792]	1	2094.27775	0	1.060	1.050	1.115	1.048	1.182	1.101	1.063	0.987	93.7	99.3	98.4	104.5	98.2	110.7	103.2	99.6	92.5	343.5	364.1	360.6	383.0	360.0	405.9	378.2	365.1	339.1	316.9	319.7	359.4	299.9	214.0	405.9	326.3	318.8	309.4
High	[K].LTLEDQATFIK.[K]	1xTMT6plex [K11]; 1xTMT6plex [N-Term]		1.15969E-05	0	1	1	2	F1M8K0	F1M8K0 [781-791]	0	1737.01986	0	0.941	0.955	0.883	0.907	0.944	0.914	0.908	0.955	107.0	100.8	102.2	94.6	97.0	101.1	97.9	97.2	102.2	605.1	569.5	577.6	534.5	548.6	571.4	553.1	549.7	577.7	558.3	500.0	575.6	418.5	326.1	571.4	477.2	479.9	527.2
High	[K].ITLDNAYMEKCDENILWLDYK.[N]	1xCarboxymethyl [C11]; 2xTMT6plex [K10; K21]; 1xTMT6plex [N-Term]		1.87151E-09	0	2	4	6	M0RD14; P11980	M0RD14 [141-161]; P11980 [142-162]	1	3335.71466	0	1.028	0.948	0.982	0.904	0.870	1.040	0.780	0.933	106.1	109.0	100.5	104.2	95.9	92.3	110.3	82.7	99.0	1753.5	1802.3	1662.1	1722.6	1585.7	1526.2	1824.2	1366.9	1635.9	1617.9	1582.3	1656.4	1348.7	942.6	1526.2	1573.7	1193.4	1492.8	NotUnique
High	[K].ITLPVDFVTADK.[F]	1xTMT6plex [K12]; 1xTMT6plex [N-Term]		4.01812E-06	0	1	2	2	P16617	P16617 [280-291]	0	1777.05116	0	1.042	1.093	0.949	1.041	1.232	1.085	1.035	1.129	93.7	97.6	102.4	88.9	97.5	115.4	101.7	97.0	105.8	336.4	350.5	367.6	319.2	350.1	414.4	365.1	348.2	379.9	310.4	307.7	366.3	249.9	208.1	414.4	315.0	304.0	346.7
High	[K].ITLDNAYMEK.[C]	1xTMT6plex [K10]; 1xTMT6plex [N-Term]		1.59555E-05	0	2	4	2	M0RD14; P11980	M0RD14 [141-150]; P11980 [142-151]	0	1655.90786	0	0.987	0.939	0.838	0.973	1.011	0.909	0.883	0.973	105.7	104.3	99.3	88.6	102.9	106.9	96.1	93.3	102.9	559.5	552.1	525.4	468.6	544.2	565.7	508.5	493.8	544.2	516.2	484.7	523.6	366.9	323.5	565.7	438.7	431.1	496.6	NotUnique
High	[R].LTLVCSTAPGPLELDLTGDLESFK.[K]	1xCarboxymethyl [C5]; 1xTMT6plex [K24]; 1xTMT6plex [N-Term]		1.20969E-05	0	1	1	4	Q5XI73	Q5XI73 [75-98]	0	3035.62628	0	0.979	0.926	1.019	0.925	0.993	1.030	0.922	0.987	102.5	100.3	94.9	104.4	94.8	101.7	105.6	94.6	101.1	75.9	74.3	70.2	77.3	70.1	75.3	78.1	70.0	74.8	70.0	65.2	70.0	60.5	41.7	75.3	67.4	61.1	68.3
High	[K].LTIYDARPGVNAVANK.[A]	1xTMT6plex [K16]; 1xTMT6plex [N-Term]		2.07692E-05	0	1	2	1	Q6AXQ4	Q6AXQ4 [274-289]	0	2160.25411	0	1.013	1.087	0.999	1.027	0.901	0.939	0.995	1.045	99.9	101.3	108.6	99.9	102.6	90.0	93.9	99.4	104.4	454.9	461.0	494.5	454.6	467.0	409.9	427.3	452.6	475.4	419.7	404.7	492.8	355.9	277.6	409.9	368.6	395.2	433.8
High	[K].ITPFEEKMIAEAIPELK.[A]	2xTMT6plex [K7; K17]; 1xTMT6plex [N-Term]		9.10814E-06	0	1	1	2	P04636	P04636 [308-324]	1	2646.53952	0	1.034	0.873	1.006	0.687	0.695	0.929	0.753	0.916	114.0	117.9	99.5	114.8	78.3	79.3	105.9	85.8	104.5	288.1	297.7	251.4	289.9	197.8	200.2	267.5	216.8	263.9	265.8	261.4	250.5	227.0	117.6	200.2	230.8	189.3	240.8
High	[K].ITPENLPQILLQLK.[R]	1xTMT6plex [K14]; 1xTMT6plex [N-Term]		1.28484E-05	0	1	4	4	A0A0G2JSR7	A0A0G2JSR7 [133-146]	0	2078.29893	0	0.956	1.011	0.969	0.866	1.187	0.979	1.120	1.041	98.6	94.3	99.7	95.5	85.4	117.0	96.5	110.4	102.7	268.9	257.2	271.9	260.6	232.8	319.2	263.1	301.1	280.0	248.1	225.8	271.0	204.0	138.4	319.2	227.0	262.9	255.5
High	[K].LTPEEEEILNK.[K]	1xTMT6plex [K11]; 1xTMT6plex [N-Term]		5.80435E-05	0	1	4	4	P62243	P62243 [129-139]	0	1773.00460	0	1.119	1.023	1.033	0.982	1.124	1.048	1.010	1.012	96.2	107.7	98.4	99.5	94.5	108.2	100.9	97.2	97.4	866.7	969.5	886.3	895.7	851.2	974.6	908.7	875.3	876.7	799.7	851.2	883.2	701.3	506.0	974.6	783.9	764.2	800.0
High	[K].LTNVLEQVLNSGLVIDGTMATDQR.[K]	1xTMT6plex [N-Term]		1.74587E-05	0	1	2	1	B2GV75	B2GV75 [368-391]	0	2816.50252	0	0.792	0.748	0.896	0.914	0.847	0.571	0.622	0.575	129.2	102.3	96.7	115.8	118.1	109.4	73.8	80.4	74.3	15.8	12.5	11.8	14.2	14.5	13.4	9.0	9.9	9.1	14.6	11.0	11.8	11.1	8.6	13.4	7.8	8.6	8.3
High	[R].LTNTNLLFVVAEKPLCSQCEVGR.[L]	2xCarboxymethyl [C16; C19]; 1xTMT6plex [K13]; 1xTMT6plex [N-Term]		4.1086E-11	0	1	3	1	F1M9X7	F1M9X7 [1051-1073]	0	3108.64736	0	1.158	1.364	1.138	1.092	1.482	1.212	1.348	1.140	82.3	95.3	112.3	93.7	89.9	122.0	99.8	110.9	93.9	82.3	95.2	112.2	93.6	89.8	121.9	99.7	110.9	93.8	75.9	83.6	111.8	73.3	53.4	121.9	86.0	96.8	85.6
High	[K].ITNSLTVLCSEK.[Q]	1xCarboxymethyl [C9]; 1xTMT6plex [K12]; 1xTMT6plex [N-Term]		9.50562E-07	0	1	1	2	A0JPM9	A0JPM9 [200-211]	0	1824.01887	0	0.968	0.979	0.944	1.078	0.967	0.992	0.919	0.936	102.5	99.2	100.3	96.7	110.5	99.1	101.6	94.2	95.9	592.8	573.8	580.2	559.6	639.2	573.5	588.0	545.0	555.0	547.0	503.8	578.2	438.1	380.0	573.5	507.3	475.8	506.4
High	[K].ITNNINVLIK.[D]	1xTMT6plex [K10]; 1xTMT6plex [N-Term]		5.67294E-05	0	1	1	1	B1WC49	B1WC49 [417-426]	0	1600.01980	0	1.013	1.173	1.120	1.186	1.315	1.013	1.271	1.207	87.4	88.6	102.5	97.8	103.7	114.9	88.5	111.1	105.5	340.0	344.6	398.8	380.6	403.4	447.0	344.3	432.3	410.3	313.7	302.5	397.4	298.0	239.8	447.0	297.0	377.4	374.4
High	[K].ITNLTQQLEQASIVK.[K]	1xTMT6plex [K15]; 1xTMT6plex [N-Term]		9.06319E-09	0	1	1	6	F1LMV6	F1LMV6 [1619-1633]	0	2144.26909	0	0.930	0.928	0.950	1.052	0.893	0.936	0.956	0.941	104.8	97.5	97.3	99.6	110.3	93.6	98.1	100.2	98.6	867.7	807.1	805.4	824.7	913.1	774.5	812.6	829.8	816.1	800.6	708.6	802.6	645.7	542.8	774.5	701.0	724.5	744.7
High	[K].ITNLAQLSAANHDAAIFPGGFGAAK.[N]	1xTMT6plex [K25]; 1xTMT6plex [N-Term]		1.09466E-08	0	1	1	9	P56571	P56571 [115-139]	0	2913.59870	0	1.047	0.806	0.946	0.746	0.771	0.968	0.740	0.859	114.1	119.5	92.0	108.0	85.2	88.1	110.5	84.5	98.0	1076.8	1127.1	868.3	1019.0	803.6	830.6	1042.7	796.9	924.7	993.5	989.5	865.3	797.8	477.7	830.6	899.5	695.8	843.8
High	[K].ITNLAQLSAANHDAAIFPGGFGAAK.[N]	1xTMT6plex [K25]; 1xTMT6plex [N-Term]		1.64419E-05	0	1	1	1	P56571	P56571 [115-139]	0	2684.43576	0	1.489	0.539	0.912	0.464	0.698	1.284	0.496	0.748	118.0	175.6	63.6	107.5	54.7	82.4	151.5	58.5	88.2	182.8	272.2	98.5	166.7	84.8	127.7	234.8	90.7	136.8	168.7	239.0	98.2	130.5	50.4	127.7	202.6	79.2	124.8
High	[R].LTLVCSTAPGPLELDLTGDLESFKK.[Q]	1xCarboxymethyl [C5]; 2xTMT6plex [K24; K25]; 1xTMT6plex [N-Term]		1.52145E-09	0	1	1	2	Q5XI73	Q5XI73 [75-99]	1	3392.88417	0	1.037	0.951	1.051	0.849	1.134	1.196	1.054	1.135	95.7	99.2	91.0	100.6	81.2	108.5	114.4	100.8	108.6	156.7	162.5	149.1	164.8	133.1	177.7	187.4	165.2	177.9	144.6	142.7	148.6	129.0	79.1	177.7	161.7	144.2	162.3
High	[R].ITNDAREDEMEENLTQVGSILGNLK.[N]	1xTMT6plex [K25]; 1xTMT6plex [N-Term]		7.22773E-07	0	1	1	1	O70377	O70377 [142-166]	1	3247.68804	0	0.950	1.007	1.189	1.147	1.102	1.026	0.995	1.095	94.6	89.9	95.3	112.5	108.6	104.2	97.1	94.2	103.6	74.3	70.6	74.9	88.4	85.3	81.9	76.3	74.0	81.4	68.6	62.0	74.6	69.2	50.7	81.9	65.8	64.6	74.3
High	[K].LTMQVTTLNENLGTVK.[K]	1xTMT6plex [K16]; 1xTMT6plex [N-Term]		1.3646E-05	0	1	2	1	A0A0G2K051	A0A0G2K051 [1277-1292]	0	2220.26737	0	0.893	1.086	0.958	0.877	1.076	0.915	1.123	0.999	100.8	90.0	109.5	96.6	88.4	108.5	92.3	113.3	100.7	270.2	241.2	293.5	258.8	236.9	290.8	247.2	303.5	269.9	249.3	211.8	292.5	202.6	140.8	290.8	213.3	265.0	246.3
High	[R].LTMQVSSLQR.[E]	1xTMT6plex [N-Term]		3.09355E-05	0	1	1	1	Q6AXS3	Q6AXS3 [68-77]	0	1391.78780	0	1.103	1.138	0.985	1.062	1.317	0.970	1.192	1.099	91.2	100.6	103.8	89.9	96.8	120.1	88.5	108.8	100.2	234.2	258.2	266.5	230.8	248.6	308.4	227.2	279.2	257.3	216.1	226.7	265.6	180.7	147.8	308.4	196.0	243.8	234.8
High	[K].ITMPVIFNEPLSFLQR.[L]	1xTMT6plex [N-Term]		5.46216E-07	0	1	2	3	Q8K4M9	Q8K4M9 [564-579]	0	2134.19320	0	0.883	0.893	1.079	0.966	0.902	0.951	1.052	0.734	106.4	93.9	95.0	114.8	102.8	96.0	101.1	111.9	78.1	108.3	95.6	96.6	116.9	104.6	97.7	102.9	113.8	79.5	99.9	83.9	96.3	91.5	62.2	97.7	88.8	99.4	72.5
High	[K].ITMPIAFNEPLSFLQR.[I]	1xTMT6plex [N-Term]		1.78825E-05	0	1	1	1	Q5BK47	Q5BK47 [90-105]	0	2106.16190	0	0.748	0.997	0.809	0.633	0.904	0.691	1.241	1.128	110.4	82.6	110.1	89.3	69.9	99.8	76.3	137.0	124.6	64.6	48.3	64.4	52.2	40.9	58.4	44.6	80.2	72.9	59.6	42.4	64.2	40.9	24.3	58.4	38.5	70.0	66.5
High	[K].LTMLDIASNR.[I]	1xTMT6plex [N-Term]		5.48099E-05	0	1	2	2	Q5HZV9	Q5HZV9 [276-285]	0	1362.76125	0	0.946	1.028	1.044	1.083	1.102	1.034	1.025	1.023	96.9	91.7	99.7	101.2	105.0	106.8	100.2	99.4	99.1	557.1	527.0	572.8	581.8	603.6	613.8	576.1	571.1	569.9	514.0	462.7	570.8	455.5	358.8	613.8	497.0	498.6	520.0
High	[K].ITMIAEPLEK.[G]	1xTMT6plex [K10]; 1xTMT6plex [N-Term]		2.3683E-05	0	1	2	1	F1LM66	F1LM66 [684-693]	0	1602.95409	0	1.068	1.191	1.172	1.199	1.197	1.122	1.140	1.174	87.7	93.6	104.4	102.8	105.2	104.9	98.4	99.9	102.9	359.3	383.6	427.9	421.2	430.8	429.9	403.2	409.5	421.7	331.5	336.8	426.4	329.8	256.1	429.9	347.8	357.5	384.8
High	[K].ITMEVYDLVSKPAIK.[I]	2xTMT6plex [K11; K15]; 1xTMT6plex [N-Term]		1.47334E-06	0	1	1	2	P10252	P10252 [120-134]	0	2394.42852	0	1.163	1.202	1.235	1.111	1.184	1.219	1.163	1.110	86.6	100.7	104.2	107.0	96.2	102.6	105.6	100.8	96.2	248.7	289.2	299.0	307.2	276.2	294.6	303.1	289.3	276.2	229.5	253.9	298.0	240.5	164.2	294.6	261.5	252.6	252.0
High	[K].ITLYDYDLLSKDEK.[I]	2xTMT6plex [K11; K14]; 1xTMT6plex [N-Term]		2.23234E-08	0	1	2	4	A0A0G2K7B6	A0A0G2K7B6 [1699-1712]	1	2403.36260	0	1.062	1.082	1.048	1.000	0.960	1.070	0.941	0.930	99.0	105.2	107.1	103.7	98.9	95.0	105.9	93.1	92.1	1321.7	1404.3	1430.2	1385.6	1321.4	1268.3	1414.9	1243.9	1229.5	1219.5	1232.9	1425.3	1084.8	785.5	1268.3	1220.6	1086.0	1121.9
High	[K].ITLYDYDLLSK.[D]	1xTMT6plex [K11]; 1xTMT6plex [N-Term]		5.17445E-05	0	1	2	1	A0A0G2K7B6	A0A0G2K7B6 [1699-1709]	0	1802.03517	0	0.992	0.955	0.947	0.993	0.979	0.977	0.871	0.916	104.3	103.4	99.6	98.8	103.6	102.1	101.9	90.8	95.5	308.0	305.5	294.1	291.7	306.0	301.4	300.9	268.1	282.1	284.2	268.2	293.1	228.4	181.9	301.4	259.6	234.1	257.4
High	[R].LTLYDIAHTPGVAADLSHIETR.[A]	1xTMT6plex [N-Term]		5.53561E-10	0	1	2	23	P04636	P04636 [53-74]	0	2622.40888	0	0.989	0.942	0.997	1.103	0.951	1.032	0.995	0.976	100.2	99.1	94.3	99.9	110.5	95.3	103.3	99.7	97.8	2005.3	1983.8	1888.4	1999.8	2211.1	1907.3	2068.8	1995.1	1956.8	1850.2	1741.7	1881.9	1565.7	1314.4	1907.3	1784.8	1741.9	1785.6
High	[K].LTNAEGVEFK.[L]	1xTMT6plex [K10]; 1xTMT6plex [N-Term]		3.48095E-05	0	1	2	1	D4A7R0	D4A7R0 [288-297]	0	1565.89393	0	1.040	0.809	0.908	0.712	0.988	0.987	0.859	0.892	109.8	114.2	88.9	99.7	78.2	108.5	108.4	94.4	98.0	333.4	346.8	269.8	302.7	237.4	329.4	329.1	286.5	297.4	307.6	304.5	268.9	237.0	141.1	329.4	283.9	250.1	271.4
High	[K].LTIDDVTPADEADYSFVPEGFACNLSAK.[L]	1xCarboxymethyl [C23]; 1xTMT6plex [K28]; 1xTMT6plex [N-Term]		6.28888E-09	0	1	1	7	P56741	P56741 [601-628]	0	3504.71325	0	1.031	0.988	1.061	1.026	0.819	1.037	0.901	1.012	101.4	104.5	100.2	107.6	104.1	83.1	105.2	91.4	102.7	605.2	623.7	597.8	642.2	621.1	495.8	627.8	545.4	612.7	558.4	547.6	595.7	502.8	369.2	495.8	541.6	476.2	559.1
High	[K].LTLAELNQVLYR.[C]	1xTMT6plex [N-Term]		1.81196E-06	0	1	1	5	D4AEH9	D4AEH9 [899-910]	0	1661.97877	0	0.948	0.922	0.886	0.937	0.894	0.862	0.901	0.859	109.6	103.9	101.1	97.1	102.8	98.0	94.5	98.8	94.2	554.1	525.1	510.8	490.7	519.5	495.5	477.5	499.4	476.0	511.3	461.0	509.0	384.2	308.8	495.5	411.9	436.0	434.4
High	[K].ITKPGSIDSNNQLFAPGGR.[L]	1xTMT6plex [K3]; 1xTMT6plex [N-Term]		1.53075E-09	0	1	2	1	D3ZU13	D3ZU13 [1074-1092]	0	2430.35053	0	0.997	1.035	1.029	1.029	1.018	0.977	0.931	0.982	100.0	99.7	103.6	102.9	102.9	101.9	97.7	93.1	98.3	282.1	281.2	292.1	290.2	290.4	287.3	275.6	262.5	277.1	260.3	246.9	291.1	227.2	172.6	287.3	237.8	229.2	252.9
High	[K].LTGELQEGQQNHDAMPR.[R]	1xTMT6plex [N-Term]		3.00339E-05	0	1	2	1	D3ZM57	D3ZM57 [276-292]	0	2153.06068	0	1.026	1.091	1.036	1.079	0.882	1.006	0.998	1.097	97.7	100.2	106.5	101.2	105.4	86.1	98.2	97.5	107.2	161.5	165.7	176.1	167.3	174.3	142.4	162.4	161.2	177.2	149.0	145.5	175.5	131.0	103.6	142.4	140.1	140.7	161.7
High	[K].LTGEDVFGITVPLITSTTGAK.[L]	1xTMT6plex [K21]; 1xTMT6plex [N-Term]		1.84533E-06	0	1	1	1	Q5I0L3	Q5I0L3 [255-275]	0	2578.47439	0	1.111	0.831	1.033	0.766	0.902	1.146	0.749	0.883	106.9	118.7	88.8	110.4	81.8	96.4	122.5	80.0	94.4	127.5	141.6	105.9	131.7	97.6	115.0	146.1	95.4	112.5	117.6	124.3	105.5	103.1	58.0	115.0	126.0	83.3	102.7
High	[R].LTGECLGWMR.[Q]	1xCarboxymethyl [C5]; 1xTMT6plex [N-Term]		7.19907E-05	0	1	1	3	F1LMV6	F1LMV6 [194-203]	0	1452.71767	0	1.025	1.016	1.057	1.050	0.923	1.007	0.996	0.991	99.3	101.7	100.9	105.0	104.3	91.6	100.0	98.9	98.4	490.2	502.3	498.1	518.3	514.8	452.4	493.6	488.3	486.0	452.3	441.0	496.4	405.8	306.0	452.4	425.8	426.3	443.5
High	[K].ITGEAFVQFASQELAEK.[A]	1xTMT6plex [K17]; 1xTMT6plex [N-Term]		1.15594E-07	0	1	1	4	Q794E4	Q794E4 [151-167]	0	2326.26948	0	1.015	1.030	1.059	0.954	1.116	1.060	1.069	1.098	95.7	97.1	98.6	101.4	91.4	106.9	101.5	102.3	105.1	450.9	457.4	464.3	477.3	430.3	503.2	477.9	481.9	494.9	416.0	401.6	462.7	373.7	255.8	503.2	412.3	420.7	451.6
High	[R].LTGDLIVWSDEMNPAQVIR.[A]	1xTMT6plex [N-Term]		1.49138E-06	0	1	3	2	F1LQI5	F1LQI5 [1295-1313]	0	2386.26380	0	1.029	0.993	1.050	1.067	0.803	1.124	0.863	0.985	101.0	103.9	100.3	106.0	107.7	81.1	113.5	87.1	99.5	318.1	327.5	315.9	333.9	339.5	255.4	357.5	274.5	313.4	293.5	287.5	314.8	261.4	201.8	255.4	308.4	239.7	286.0
High	[K].LTGAIMHYGNMK.[F]	1xOxidation [M]; 1xTMT6plex [K12]; 1xTMT6plex [N-Term]		4.21815E-06	0	1	2	15	G3V885	G3V885 [353-364]	0	1809.97557	0	1.041	1.102	1.002	0.977	1.034	0.938	0.934	1.096	98.6	102.7	108.7	98.9	96.4	102.0	92.5	92.2	108.1	3101.4	3229.8	3417.9	3108.8	3030.9	3207.4	2909.7	2898.0	3398.1	2861.6	2835.6	3406.1	2434.0	1801.7	3207.4	2510.2	2530.2	3100.8
High	[K].LTGAIMHYGNMK.[F]	1xTMT6plex [K12]; 1xTMT6plex [N-Term]		8.16363E-07	0	1	2	19	G3V885	G3V885 [353-364]	0	1793.98065	0	1.097	0.941	1.000	0.936	0.864	0.888	0.739	0.952	106.9	117.3	100.7	106.9	100.1	92.4	94.9	79.0	101.8	3129.0	3431.1	2945.8	3129.3	2929.8	2702.9	2777.6	2310.9	2979.2	2887.1	3012.3	2935.6	2450.0	1741.6	2702.9	2396.2	2017.6	2718.6
High	[K].LTGAIMHFGNMK.[F]	1xOxidation [M]; 1xTMT6plex [K12]; 1xTMT6plex [N-Term]		2.96539E-06	0	1	2	9	G3V8B0	G3V8B0 [352-363]	0	1793.98065	0	1.045	0.792	1.150	1.581	0.965	1.638	1.339	1.228	83.8	87.6	66.4	96.4	132.5	80.9	137.3	112.2	102.9	946.2	989.1	749.6	1088.0	1496.3	913.5	1549.8	1266.8	1161.5	873.0	868.4	747.0	851.8	889.5	913.5	1337.0	1106.0	1059.9
High	[K].LTGAIMHFGNMK.[F]	1xTMT6plex [K12]; 1xTMT6plex [N-Term]		9.05378E-07	0	1	2	13	G3V8B0	G3V8B0 [352-363]	0	1777.98574	0	1.039	0.738	1.279	1.675	0.962	1.919	1.517	1.210	79.4	82.4	58.6	101.5	132.9	76.3	152.3	120.4	96.1	1328.1	1379.2	979.7	1698.9	2224.4	1277.4	2548.5	2015.1	1607.3	1225.4	1210.9	976.3	1330.1	1322.3	1277.4	2198.6	1759.4	1466.7
High	[R].LTGADGTPPGFLLK.[A]	1xTMT6plex [K14]; 1xTMT6plex [N-Term]		2.56698E-07	0	1	2	8	G3V6H5	G3V6H5 [109-122]	0	1845.08861	0	1.049	1.053	0.999	1.066	0.886	1.018	1.046	0.973	99.0	103.9	104.3	98.9	105.5	87.7	100.8	103.6	96.3	1606.2	1684.8	1691.8	1604.6	1712.0	1423.4	1634.4	1680.1	1562.3	1482.0	1479.2	1686.0	1256.3	1017.7	1423.4	1410.0	1466.9	1425.6
High	[K].LTGEPLYNAVVWLDLR.[T]	1xTMT6plex [N-Term]		8.18297E-05	0	1	4	1	A0A0G2K785	A0A0G2K785 [103-118]	0	2088.16909	0	0.885	1.096	1.166	1.156	0.984	1.108	0.954	1.125	95.0	84.0	104.1	110.8	109.8	93.5	105.2	90.7	106.8	21.2	18.8	23.3	24.8	24.6	20.9	23.5	20.3	23.9	19.6	16.5	23.2	19.4	14.6	20.9	20.3	17.7	21.8
High	[K].LTFVDFLTYDVLDQNR.[M]	1xTMT6plex [N-Term]		6.14474E-06	0	1	1	2	Q9Z1B2	Q9Z1B2 [157-172]	0	2188.14875	0	0.695	0.765	0.735	0.786	0.784	0.819	1.210	0.715	119.9	83.3	91.6	88.1	94.2	93.9	98.1	145.1	85.7	100.8	70.0	77.1	74.1	79.2	79.0	82.5	122.0	72.1	93.0	61.5	76.8	58.0	47.1	79.0	71.2	106.5	65.8
High	[R].ITFTGEADQAPGVEPGDIVLLLQEKEHEVFQR.[D]	1xTMT6plex [K25]; 1xTMT6plex [N-Term]		4.78126E-09	0	1	1	2	Q5M9H7	Q5M9H7 [231-262]	1	4024.14317	0	1.034	1.066	1.172	0.999	0.907	1.050	0.906	0.915	99.5	102.8	106.1	116.6	99.3	90.3	104.4	90.1	91.0	59.3	61.3	63.2	69.5	59.2	53.8	62.2	53.7	54.2	54.7	53.8	63.0	54.4	35.2	53.8	53.7	46.9	49.5
High	[R].ITFTGEADQAPGVEPGDIVLLLQEK.[E]	1xTMT6plex [K25]; 1xTMT6plex [N-Term]		6.21065E-08	0	1	1	6	Q5M9H7	Q5M9H7 [231-255]	0	3098.70255	0	1.030	0.917	0.994	1.149	1.158	0.949	1.028	1.004	97.5	100.4	89.4	96.9	112.1	113.0	92.5	100.3	97.9	263.1	271.0	241.2	261.6	302.5	304.8	249.7	270.5	264.1	242.8	237.9	240.4	204.8	179.8	304.8	215.4	236.2	241.0
High	[K].ITFSQWVPLMDESCRK.[S]	1xCarboxymethyl [C14]; 1xTMT6plex [K16]; 1xTMT6plex [N-Term]		5.99751E-06	0	1	2	1	P80299	P80299 [58-73]	1	2456.27181	0	1.053	1.101	1.024	1.026	0.820	0.830	0.892	1.068	102.1	107.5	112.4	104.6	104.8	83.7	84.8	91.1	109.1	196.4	206.7	216.1	201.2	201.5	161.0	163.1	175.2	209.8	181.2	181.5	215.4	157.5	119.8	161.0	140.7	153.0	191.4
High	[K].ITFSQWVPLMDESCR.[K]	1xCarboxymethyl [C14]; 1xTMT6plex [N-Term]		1.15271E-05	0	1	2	1	P80299	P80299 [58-72]	0	2099.01391	0	1.163	1.197	1.180	1.143	0.864	0.841	1.070	1.045	94.7	110.2	113.3	111.8	108.3	81.8	79.6	101.4	99.0	67.8	78.9	81.2	80.1	77.6	58.6	57.0	72.6	70.9	62.6	69.3	80.9	62.7	46.1	58.6	49.2	63.4	64.7
High	[R].LTFSGLLNALDGVASTEAR.[I]	1xTMT6plex [N-Term]		1.78308E-10	0	1	1	5	Q5XIM0	Q5XIM0 [307-325]	0	2164.18111	0	0.967	1.009	0.910	1.110	1.275	1.000	0.990	1.082	96.3	93.2	97.2	87.6	106.9	122.8	96.4	95.4	104.2	122.1	118.1	123.2	111.1	135.6	155.7	122.2	120.9	132.2	112.7	103.7	122.8	87.0	80.6	155.7	105.4	105.6	120.6
High	[K].LTFSCLGGSDNFK.[H]	1xCarboxymethyl [C5]; 1xTMT6plex [K13]; 1xTMT6plex [N-Term]		1.34827E-05	0	1	1	2	B2GV92	B2GV92 [36-48]	0	1904.98282	0	1.000	1.007	0.960	0.970	1.171	1.045	0.986	1.037	98.1	98.0	98.8	94.1	95.1	114.8	102.5	96.7	101.7	405.5	405.3	408.4	389.1	393.1	474.7	423.8	399.8	420.5	374.1	355.8	407.0	304.6	233.7	474.7	365.6	349.1	383.7
High	[K].LTFPGGLLIGCSPGFMNVPK.[I]	1xCarboxymethyl [C11]; 1xTMT6plex [K20]; 1xTMT6plex [N-Term]		3.79214E-08	0	1	2	5	Q66HF3	Q66HF3 [376-395]	0	2564.40209	0	1.016	1.080	1.052	0.969	0.831	0.896	0.931	0.953	103.1	104.8	111.4	108.5	99.9	85.7	92.3	96.0	98.3	393.1	399.3	424.7	413.6	380.9	326.6	352.0	366.1	374.8	362.7	350.6	423.2	323.8	226.4	326.6	303.7	319.6	342.0
High	[K].ITFLLQAIR.[N]	1xTMT6plex [N-Term]		0.000121226	0	1	2	3	D4A781	D4A781 [42-50]	0	1303.82992	0	1.021	0.957	1.073	0.972	1.041	1.010	1.059	0.965	98.9	101.0	94.7	106.1	96.2	103.0	99.9	104.8	95.4	289.3	295.5	277.0	310.4	281.3	301.2	292.1	306.4	279.1	266.9	259.4	276.0	243.0	167.2	301.2	252.0	267.5	254.7
High	[K].ITFHGEGDQEPGLEPGDIIIVLDQK.[D]	1xTMT6plex [K25]; 1xTMT6plex [N-Term]		5.90474E-05	0	1	1	1	P63036	P63036 [222-246]	0	3178.70361	0	1.076	0.929	1.075	0.891	0.919	0.892	0.964	0.913	103.9	111.8	96.6	111.7	92.6	95.5	92.7	100.2	94.9	59.3	63.8	55.1	63.7	52.8	54.5	52.9	57.2	54.1	54.7	56.0	54.9	49.9	31.4	54.5	45.6	49.9	49.4
High	[R].LTFGAVTGPDPSEEAGTK.[A]	1xTMT6plex [K18]; 1xTMT6plex [N-Term]		1.97696E-09	0	1	2	5	Q6P6R6	Q6P6R6 [57-74]	0	2235.19090	0	1.074	0.842	1.022	1.121	1.050	1.374	1.075	0.920	94.9	102.0	79.9	97.0	106.5	99.7	130.5	102.1	87.4	729.8	783.9	614.3	745.7	818.4	766.6	1003.0	784.6	671.8	673.4	688.2	612.2	583.8	486.5	766.6	865.3	685.0	613.0
High	[K].ITFVDFIAYDVLER.[N]	1xTMT6plex [N-Term]		6.33384E-06	0	1	2	4	P08009	P08009 [153-166]	0	1930.05233	0	0.874	0.900	0.984	0.844	0.845	0.827	0.848	0.796	113.7	99.3	102.3	111.9	96.0	96.0	94.0	96.4	90.5	144.7	126.4	130.1	142.4	122.1	122.2	119.6	122.7	115.2	133.5	111.0	129.7	111.5	72.6	122.2	103.2	107.1	105.1
High	[R].ITGLDPAGPNFEYAEAPSR.[L]	1xTMT6plex [N-Term]		7.14988E-06	0	1	1	1	Q06000	Q06000 [179-197]	0	2234.12908	0	0.939	1.131	1.010	1.266	0.990	1.038	1.039	0.979	95.8	90.0	108.4	96.8	121.3	94.9	99.5	99.5	93.8	115.2	108.2	130.3	116.4	145.8	114.1	119.6	119.7	112.8	106.3	95.0	129.9	91.1	86.7	114.1	103.2	104.5	102.9
High	[K].LTGIKHELQANCYEEVKDR.[C]	1xCarboxymethyl [C12]; 2xTMT6plex [K5; K17]; 1xTMT6plex [N-Term]		9.79329E-06	0	1	1	1	P45592	P45592 [128-146]	2	2991.61767	0	0.943	0.823	0.907	0.981	1.078	1.035	0.995	0.870	104.3	98.3	85.8	94.5	102.3	112.4	107.9	103.8	90.7	93.1	87.8	76.7	84.4	91.3	100.4	96.3	92.7	81.0	85.9	77.1	76.4	66.1	54.3	100.4	83.1	80.9	73.9
High	[K].LTGLTSSIPEMILGHLFSQEELSGNSELIQK.[Y]	1xTMT6plex [K31]; 1xTMT6plex [N-Term]		9.98741E-08	0	1	3	3	A0A0G2JSU4	A0A0G2JSU4 [172-202]	0	3830.06616	0	0.991	0.806	1.085	0.953	0.825	0.910	0.716	0.753	112.0	110.9	90.3	121.5	106.7	92.3	101.9	80.1	84.3	75.5	74.8	60.9	82.0	72.0	62.3	68.7	54.1	56.9	69.7	65.7	60.7	64.2	42.8	62.3	59.3	47.2	51.9
High	[K].ITKFESAFLSHVVSQHQSLLGNIR.[S]	1xTMT6plex [K3]; 1xTMT6plex [N-Term]		1.89079E-06	0	1	2	3	P15999	P15999 [504-527]	1	3169.78862	0	0.864	0.874	1.030	0.722	0.964	0.910	0.940	0.861	110.2	95.2	96.4	113.5	79.6	106.3	100.3	103.6	94.9	316.9	273.8	277.1	326.3	228.8	305.5	288.4	297.8	272.8	292.4	240.4	276.1	255.5	136.0	305.5	248.8	260.0	248.9
High	[K].LTKEEIVDKYDLFVGSQATDFGEALVR.[H]	2xTMT6plex [K3; K9]; 1xTMT6plex [N-Term]		4.58318E-10	0	2	3	3	G3V6S3; Q3MID6	G3V6S3 [285-311]; Q3MID6 [285-311]	2	3731.05105	0	0.939	0.956	1.044	0.913	1.389	1.240	1.228	1.025	92.5	86.8	88.4	96.6	84.4	128.4	114.6	113.6	94.7	316.4	297.2	302.3	330.4	288.8	439.4	392.3	388.6	324.2	291.9	260.9	301.3	258.7	171.7	439.4	338.4	339.3	295.8	NotUnique
High	[K].ITHTGQVYDEK.[D]	1xTMT6plex [K11]; 1xTMT6plex [N-Term]		3.75843E-06	0	1	1	1	D3ZCZ9	D3ZCZ9 [31-41]	0	1748.95832	0	0.768	0.836	0.748	0.888	0.745	0.830	0.760	0.875	120.8	92.8	101.0	90.3	107.3	90.0	100.3	91.8	105.7	217.7	167.3	182.0	162.8	193.5	162.2	180.8	165.5	190.5	200.9	146.9	181.4	127.5	115.0	162.2	156.0	144.5	173.8
High	[R].LTHNDTVATTYLGMSK.[I]	1xTMT6plex [K16]; 1xTMT6plex [N-Term]		6.96041E-05	0	1	2	1	A0A0G2K7B6	A0A0G2K7B6 [503-518]	0	2210.18912	0	1.034	0.892	1.058	1.125	0.949	1.273	0.790	1.132	97.3	100.6	86.8	102.9	109.4	92.3	123.8	76.8	110.1	95.6	98.9	85.3	101.2	107.5	90.7	121.7	75.5	108.2	88.2	86.8	85.0	79.2	63.9	90.7	105.0	65.9	98.7
High	[K].ITHGQFDER.[Y]	1xTMT6plex [N-Term]		5.41836E-05	0	2	3	4	A0A0G2JVQ1; B0BNC0	A0A0G2JVQ1 [150-158]; B0BNC0 [150-158]	0	1331.69053	0	0.866	0.949	0.836	0.851	0.761	0.769	0.800	0.855	117.1	101.4	111.1	97.9	99.6	89.1	90.0	93.6	100.1	151.2	131.0	143.5	126.4	128.7	115.1	116.3	120.9	129.3	139.5	115.0	143.0	99.0	76.5	115.1	100.3	105.6	118.0	NotUnique
High	[K].ITHEVDELTQIIADVSQDPTLPR.[T]	1xTMT6plex [N-Term]		1.01548E-05	0	1	1	1	D4A531	D4A531 [58-80]	0	2819.49882	0	0.923	0.835	0.907	1.048	0.830	0.734	0.799	0.685	116.0	107.0	96.8	105.2	121.5	96.2	85.2	92.7	79.4	56.0	51.7	46.8	50.8	58.7	46.5	41.1	44.8	38.4	51.7	45.4	46.6	39.8	34.9	46.5	35.5	39.1	35.0
High	[K].LTHAAPCMLFMK.[G]	1xCarboxymethyl [C7]; 1xTMT6plex [K12]; 1xTMT6plex [N-Term]		7.36223E-05	0	1	2	2	Q9JLZ1	Q9JLZ1 [142-153]	0	1879.00442	0	0.960	1.105	1.057	1.396	1.158	1.045	1.058	1.062	91.4	87.8	101.1	96.6	127.7	105.9	95.6	96.7	97.1	312.1	299.8	345.0	329.8	435.9	361.6	326.3	330.2	331.4	288.0	263.2	343.8	258.2	259.1	361.6	281.5	288.3	302.4
High	[R].LTGWADVSDALAELKDEKR.[K]	2xTMT6plex [K15; K18]; 1xTMT6plex [N-Term]		9.01107E-10	0	1	1	4	P19357	P19357 [247-265]	2	2804.57612	0	0.948	1.076	1.010	1.064	1.022	0.911	0.983	0.963	100.3	95.1	107.9	101.2	106.6	102.5	91.3	98.6	96.6	619.3	587.2	666.3	625.2	658.8	633.0	564.0	609.0	596.5	571.4	515.5	664.0	489.5	391.6	633.0	486.6	531.7	544.3
High	[R].LTGWADVSDALAELKDEK.[R]	2xTMT6plex [K15; K18]; 1xTMT6plex [N-Term]		2.92217E-12	0	1	1	5	P19357	P19357 [247-264]	1	2648.47501	0	0.903	0.984	0.970	0.909	1.098	0.930	0.953	0.911	104.0	93.9	102.3	100.9	94.5	114.2	96.7	99.0	94.7	592.1	534.7	582.4	574.5	538.3	650.2	550.7	564.0	539.3	546.3	469.4	580.4	449.8	320.0	650.2	475.1	492.4	492.1
High	[R].LTGWADVSDALAELK.[D]	1xTMT6plex [K15]; 1xTMT6plex [N-Term]		4.85022E-06	0	1	1	2	P19357	P19357 [247-261]	0	2047.14758	0	1.015	0.983	1.032	0.846	1.059	1.029	0.966	1.059	100.1	101.6	98.4	103.3	84.7	106.1	103.0	96.8	106.0	131.8	133.7	129.5	136.0	111.5	139.6	135.6	127.4	139.5	121.6	117.4	129.1	106.5	66.3	139.6	117.0	111.2	127.3
High	[K].ITGVSTSVALLCFVLYK.[I]	1xCarboxymethyl [C12]; 1xTMT6plex [K17]; 1xTMT6plex [N-Term]		3.95551E-07	0	1	3	1	G3V9Z3	G3V9Z3 [504-520]	0	2330.34456	0	0.483	0.441	0.593	0.716	0.519	0.756	0.838	0.458	155.1	74.9	68.4	92.0	111.1	80.4	117.3	130.0	71.0	95.8	46.2	42.2	56.8	68.6	49.7	72.4	80.3	43.8	88.4	40.6	42.1	44.5	40.8	49.7	62.5	70.1	40.0
High	[K].LTGVIVGHVGDGNFHCILLVNPDDVEEQRR.[V]	1xCarboxymethyl [C16]; 1xTMT6plex [N-Term]		5.37476E-13	0	1	1	2	A0A0G2K1W9	A0A0G2K1W9 [389-418]	1	3588.84303	0	0.943	1.151	1.030	1.205	1.029	0.986	1.151	1.036	94.4	89.1	108.7	97.2	113.8	97.2	93.1	108.7	97.8	141.7	133.6	163.1	145.9	170.7	145.8	139.7	163.1	146.7	130.7	117.3	162.5	114.2	101.5	145.8	120.5	142.4	133.9
High	[R].LTGTVGVAAVTAGPGLTNTVTAVK.[N]	1xTMT6plex [K24]; 1xTMT6plex [N-Term]		1.4748E-07	0	1	1	1	D4ACG2	D4ACG2 [151-174]	0	2656.56494	0	0.955	1.498	1.125	1.294	0.958	0.886	1.186	1.140	89.6	85.6	134.2	100.8	116.0	85.8	79.4	106.3	102.2	232.4	222.0	348.1	261.3	300.8	222.6	205.9	275.7	265.0	214.4	194.9	346.9	204.6	178.8	222.6	177.6	240.7	241.8
High	[K].ITGTNAEVMPAQWEFQIGPCEGIR.[M]	1xCarboxymethyl [C20]; 1xTMT6plex [N-Term]		6.72239E-08	0	1	1	1	P09606	P09606 [190-213]	0	2934.43273	0	0.926	1.062	0.942	1.385	1.015	0.869	1.039	1.019	97.2	90.0	103.3	91.6	134.6	98.6	84.5	101.1	99.1	79.3	73.5	84.3	74.7	109.8	80.5	69.0	82.5	80.9	73.2	64.5	84.0	58.5	65.3	80.5	59.5	72.0	73.8
High	[K].LTGTLSGWTSPK.[D]	1xTMT6plex [K12]; 1xTMT6plex [N-Term]		1.47334E-06	0	1	1	11	Q9ER34	Q9ER34 [234-245]	0	1705.98889	0	0.942	1.077	0.917	1.009	0.850	0.864	0.937	0.961	105.2	99.1	113.3	96.5	106.1	89.4	90.9	98.6	101.0	2342.9	2207.1	2523.3	2149.2	2363.9	1990.6	2024.8	2196.0	2250.6	2161.7	1937.7	2514.6	1682.7	1405.2	1990.6	1746.8	1917.3	2053.7
High	[K].LTGTIQNDILK.[E]	1xTMT6plex [K11]; 1xTMT6plex [N-Term]		7.02112E-06	0	1	1	3	D3ZKG1	D3ZKG1 [296-306]	0	1674.02019	0	0.954	1.205	0.985	1.004	0.951	0.870	1.080	1.067	98.7	94.2	119.0	97.2	99.1	93.9	85.9	106.7	105.4	666.4	635.6	803.2	656.3	668.9	633.8	579.8	720.0	711.1	614.9	558.0	800.4	513.8	397.6	633.8	500.2	628.6	648.9
High	[R].LTGSYNTMVGNNEGSMVLGLK.[L]	1xTMT6plex [K21]; 1xTMT6plex [N-Term]		1.2425E-06	0	1	1	3	Q6AXV4	Q6AXV4 [128-148]	0	2643.38863	0	1.001	1.091	1.040	1.012	0.901	0.929	0.940	0.951	101.5	101.7	110.7	105.6	102.7	91.4	94.3	95.5	96.5	577.9	578.7	630.5	601.1	584.9	520.6	536.9	543.5	549.5	533.2	508.1	628.3	470.6	347.7	520.6	463.2	474.5	501.4
High	[K].LTGSVLEDTWKEK.[G]	2xTMT6plex [K11; K13]; 1xTMT6plex [N-Term]		3.91463E-05	0	1	3	1	B2RZ22	B2RZ22 [250-262]	1	2193.27340	0	1.104	1.139	1.289	1.114	1.161	1.109	1.370	1.205	85.8	94.7	97.8	110.6	95.6	99.6	95.1	117.5	103.3	242.4	267.6	276.3	312.5	270.2	281.6	268.8	332.0	292.1	223.7	234.9	275.3	244.7	160.6	281.6	231.9	289.9	266.5
High	[K].LTGSVLEDTWK.[E]	1xTMT6plex [K11]; 1xTMT6plex [N-Term]		5.67895E-06	0	1	3	1	B2RZ22	B2RZ22 [250-260]	0	1706.97291	0	0.958	0.986	0.984	1.123	1.167	0.930	1.052	1.012	97.7	93.6	96.4	96.1	109.7	114.0	90.8	102.8	98.9	349.0	334.4	344.2	343.3	391.8	407.3	324.4	367.1	353.1	322.0	293.6	343.0	268.8	232.9	407.3	279.9	320.5	322.2
High	[K].LTGRQEEDLMNINK.[W]	1xTMT6plex [K14]; 1xTMT6plex [N-Term]		1.18086E-05	0	1	2	1	F7FHF3	F7FHF3 [256-269]	1	2119.15816	0	0.882	1.319	0.995	1.036	0.961	0.821	1.272	1.047	96.4	85.1	127.2	95.9	99.9	92.6	79.2	122.6	101.0	411.0	362.7	542.0	408.8	425.9	394.8	337.3	522.6	430.2	379.2	318.4	540.1	320.1	253.2	394.8	291.0	456.3	392.6
High	[R].LTGQIFLGGSIVK.[G]	1xTMT6plex [K13]; 1xTMT6plex [N-Term]		3.81359E-07	0	1	2	4	F1LRJ9	F1LRJ9 [369-381]	0	1791.11443	0	0.920	1.095	1.005	0.910	1.075	0.915	1.051	1.020	100.1	92.1	109.6	100.6	91.1	107.6	91.6	105.2	102.1	717.9	660.3	786.0	721.3	653.4	771.6	656.7	754.4	732.4	662.4	579.7	783.3	564.7	388.4	771.6	566.5	658.7	668.3
High	[R].LTGQFCVIQTLK.[R]	1xCarboxymethyl [C6]; 1xTMT6plex [K12]; 1xTMT6plex [N-Term]		1.16204E-06	0	1	1	2	Q3BCU4	Q3BCU4 [145-156]	0	1867.07633	0	0.952	1.075	0.916	1.029	0.960	0.958	1.009	0.989	101.3	96.4	108.8	92.8	104.2	97.2	97.0	102.1	100.1	419.6	399.7	451.1	384.5	432.0	402.9	402.1	423.3	414.9	387.2	350.9	449.5	301.0	256.8	402.9	346.9	369.6	378.6
High	[K].LTGLTSSIPEMILGHLFSQEELSGNSELIQK.[Y]	1xOxidation [M11]; 1xTMT6plex [K31]; 1xTMT6plex [N-Term]		1.11173E-05	0	1	3	1	A0A0G2JSU4	A0A0G2JSU4 [172-202]	0	3846.06108	0	0.974	0.846	1.086	0.943	0.983	0.918	0.918	0.805	106.2	103.5	89.9	115.3	100.1	104.4	97.5	97.6	85.5	41.4	40.3	35.0	45.0	39.0	40.7	38.0	38.0	33.3	38.2	35.4	34.9	35.2	23.2	40.7	32.8	33.2	30.4
High	[K].LTPFILGALIAMYEHK.[I]	1xTMT6plex [K16]; 1xTMT6plex [N-Term]		2.79726E-05	0	1	1	1	Q6P6V0	Q6P6V0 [482-497]	0	2275.32885	0	0.723	0.753	0.923	0.717	0.657	0.746	0.992	0.736	124.2	89.8	93.5	114.6	89.0	81.6	92.6	123.2	91.4	35.4	25.6	26.7	32.7	25.4	23.3	26.4	35.2	26.1	32.7	22.5	26.6	25.6	15.1	23.3	22.8	30.7	23.8
High	[K].LVAESLKEESQEEEKEAAACR.[M]	1xCarboxymethyl [C20]; 2xTMT6plex [K7; K15]; 1xTMT6plex [N-Term]		7.95951E-05	0	1	1	1	D3ZF54	D3ZF54 [642-662]	2	3094.61812	0	0.900	1.065	1.035	0.897	1.227	0.996	1.148	1.128	95.8	86.2	102.0	99.2	85.9	117.5	95.4	110.0	108.0	212.4	191.2	226.3	219.9	190.6	260.7	211.5	244.0	239.6	196.0	167.9	225.5	172.2	113.3	260.7	182.5	213.0	218.6
High	[K].LTPGCEAEAEAEAICFFIK.[Q]	2xCarboxymethyl [C5; C15]; 1xTMT6plex [K19]; 1xTMT6plex [N-Term]		9.48664E-05	0	1	1	1	P12785	P12785 [2349-2367]	0	2616.29775	0	0.999	0.903	0.851	0.771	1.066	1.107	1.127	0.983	102.2	102.1	92.3	86.9	78.8	108.9	113.2	115.2	100.4	30.8	30.8	27.8	26.2	23.7	32.8	34.1	34.7	30.2	28.4	27.0	27.7	20.5	14.1	32.8	29.4	30.3	27.6
High	[R].LTPILCDGTTTFVDLVPGFR.[R]	1xCarboxymethyl [C6]; 1xTMT6plex [N-Term]		5.20437E-05	0	1	1	1	Q4V8C2	Q4V8C2 [561-580]	0	2452.29951	0	1.117	1.049	0.914	1.214	0.998	1.052	1.104	0.907	96.2	107.5	101.0	87.9	116.8	96.0	101.2	106.2	87.2	46.3	51.7	48.6	42.3	56.2	46.2	48.7	51.1	42.0	42.7	45.4	48.4	33.1	33.4	46.2	42.0	44.6	38.3
High	[R].LTVTSLQETGLK.[V]	1xTMT6plex [K12]; 1xTMT6plex [N-Term]		2.89415E-06	0	1	2	2	D3ZHA0	D3ZHA0 [2412-2423]	0	1748.05697	0	0.938	0.882	0.977	1.130	1.024	1.224	1.088	0.970	97.5	91.4	86.0	95.2	110.2	99.9	119.3	106.0	94.5	617.2	579.1	544.5	602.9	697.6	632.3	755.4	671.4	598.7	569.5	508.4	542.6	472.0	414.7	632.3	651.7	586.2	546.3
High	[K].ITVTSEVPFSK.[R]	1xTMT6plex [K11]; 1xTMT6plex [N-Term]		4.91235E-05	0	1	1	2	Q6PDV8	Q6PDV8 [70-80]	0	1665.98274	0	1.098	1.007	1.054	1.095	1.267	1.119	1.025	1.062	92.5	101.6	93.2	97.5	101.3	117.2	103.5	94.8	98.3	225.5	247.6	227.2	237.7	247.0	285.7	252.3	231.1	239.6	208.1	217.4	226.4	186.1	146.8	285.7	217.7	201.8	218.6
High	[K].ITVTFNINNSIPPTFDGEEEPSQGQK.[A]	1xTMT6plex [K26]; 1xTMT6plex [N-Term]		1.66646E-08	0	1	1	3	O35796	O35796 [127-152]	0	3320.70507	0	0.962	1.039	1.041	0.980	0.802	0.942	0.923	0.994	103.6	99.7	107.7	107.9	101.6	83.2	97.6	95.6	103.0	237.5	228.5	246.8	247.1	232.8	190.5	223.7	219.1	235.9	219.1	200.6	245.9	193.5	138.4	190.5	193.0	191.3	215.3
High	[R].ITVPLVSEVQIAQLR.[F]	1xTMT6plex [N-Term]		1.52984E-05	0	1	1	1	D3ZJ32	D3ZJ32 [289-303]	0	1895.15271	0	0.818	0.878	0.902	0.890	1.053	0.847	1.082	0.986	106.4	87.1	93.4	96.0	94.7	112.1	90.1	115.1	104.9	81.8	67.0	71.8	73.8	72.8	86.2	69.3	88.5	80.7	75.5	58.8	71.6	57.8	43.3	86.2	59.8	77.3	73.6
High	[K].ITVPFLEQCPIR.[G]	1xCarboxymethyl [C9]; 1xTMT6plex [N-Term]		3.03837E-06	0	1	2	1	O70196	O70196 [49-60]	0	1702.93994	0	0.946	0.956	0.962	0.839	0.906	0.893	0.951	0.927	107.4	101.6	102.7	103.3	90.1	97.3	95.9	102.1	99.5	254.5	240.7	243.2	244.8	213.5	230.6	227.2	241.9	235.8	234.8	211.3	242.4	191.7	126.9	230.6	196.0	211.2	215.2
High	[R].LTVMTDLEDKNEWKNCIDVTGVR.[L]	1xCarboxymethyl [C16]; 2xTMT6plex [K10; K14]; 1xTMT6plex [N-Term]		0.000122506	0	1	1	1	B0BNG3	B0BNG3 [226-248]	2	3424.80594	0	1.087	1.069	1.086	0.983	1.364	1.321	1.412	1.054	86.7	94.3	92.7	94.2	85.3	118.3	114.6	122.5	91.4	175.4	190.7	187.4	190.4	172.4	239.2	231.7	247.6	184.9	161.8	167.4	186.8	149.1	102.5	239.2	199.9	216.2	168.7
High	[K].ITVLQLSALLK.[Q]	1xTMT6plex [K11]; 1xTMT6plex [N-Term]		8.98429E-05	0	1	3	1	F1LQI5	F1LQI5 [1921-1931]	0	1657.10280	0	0.906	1.026	1.067	1.305	1.047	1.026	1.009	1.004	95.8	86.8	98.3	102.3	125.1	100.4	98.3	96.7	96.2	132.2	119.8	135.7	141.1	172.6	138.5	135.6	133.4	132.7	122.0	105.2	135.2	110.5	102.6	138.5	117.0	116.5	121.1
High	[R].LTVLPPELGNLDLTGQK.[Q]	1xTMT6plex [K17]; 1xTMT6plex [N-Term]		2.53181E-06	0	1	1	7	D4A8F2	D4A8F2 [192-208]	0	2266.34225	0	0.993	0.982	1.096	0.975	1.068	0.980	1.077	1.029	97.8	97.1	96.1	107.2	95.4	104.5	95.9	105.4	100.7	887.6	881.3	871.8	972.6	865.5	948.0	870.3	956.0	913.4	819.0	773.7	868.8	761.5	514.5	948.0	750.8	834.7	833.5
High	[K].ITVIIGGSYGAGNYGMCGR.[A]	1xCarboxymethyl [C17]; 1xTMT6plex [N-Term]		2.18798E-06	0	1	1	1	Q5XIT9	Q5XIT9 [437-455]	0	2176.07282	0	0.960	1.096	0.916	1.019	0.884	0.893	1.114	1.010	101.2	97.2	110.9	92.7	103.1	89.5	90.4	112.8	102.2	183.1	175.8	200.6	167.7	186.6	161.8	163.4	204.0	184.9	168.9	154.3	199.9	131.3	110.9	161.8	141.0	178.1	168.7
High	[K].LTVIEPAWER.[H]	1xTMT6plex [N-Term]		4.29819E-05	0	1	1	1	Q7TN00	Q7TN00 [2643-2652]	0	1442.82048	0	0.954	0.924	1.048	1.129	1.008	1.065	1.069	0.948	98.4	93.9	91.0	103.2	111.1	99.2	104.8	105.2	93.3	238.7	227.7	220.6	250.2	269.3	240.5	254.1	255.2	226.2	220.2	199.9	219.8	195.9	160.1	240.5	219.2	222.8	206.4
High	[K].ITVVDAIHEIPVK.[K]	1xTMT6plex [K13]; 1xTMT6plex [N-Term]		3.62723E-05	0	1	2	2	F1M9B2	F1M9B2 [262-274]	0	1892.16211	0	1.069	1.156	1.180	1.131	1.270	1.227	1.807	1.287	80.9	86.5	93.5	95.4	91.5	102.7	99.3	146.2	104.1	305.6	326.8	353.2	360.7	345.7	388.3	375.1	552.4	393.4	282.0	286.9	352.0	282.4	205.5	388.3	323.6	482.3	359.0
High	[K].LTVFTTLIDVTK.[D]	1xTMT6plex [K12]; 1xTMT6plex [N-Term]		1.76839E-06	0	1	2	4	Q6P7S1	Q6P7S1 [366-377]	0	1809.11376	0	0.947	0.895	0.978	0.794	1.054	0.876	0.993	0.933	106.2	100.6	95.1	104.0	84.4	112.0	93.1	105.5	99.1	603.9	571.7	540.5	590.9	479.8	636.7	529.3	599.5	563.5	557.2	501.9	538.6	462.6	285.2	636.7	456.6	523.4	514.2
High	[R].LTVELADPDAEVK.[W]	1xTMT6plex [K13]; 1xTMT6plex [N-Term]		2.33937E-06	0	1	1	8	P56741	P56741 [384-396]	0	1858.05737	0	0.946	0.946	0.900	0.966	0.700	0.938	0.802	0.942	110.6	104.6	104.6	99.5	106.9	77.4	103.7	88.6	104.2	1222.7	1157.2	1157.1	1100.4	1181.8	855.5	1146.6	980.2	1151.9	1128.2	1016.0	1153.1	861.5	702.5	855.5	989.2	855.8	1051.1
High	[RK].LTVEDPVTVEYITR.[YF]	1xTMT6plex [N-Term]		3.79214E-08	0	1	3	3	A0A0G2K0W9	A0A0G2K0W9 [96-109]	0	1864.02651	0	1.080	0.999	0.992	1.038	1.007	1.062	0.921	1.000	98.9	106.9	98.8	98.1	102.7	99.6	105.0	91.1	98.9	813.5	878.9	812.4	807.0	844.5	818.9	863.8	749.4	813.4	750.6	771.6	809.6	631.8	502.0	818.9	745.2	654.3	742.2
High	[K].LTVEDLEKER.[D]	1xTMT6plex [K8]; 1xTMT6plex [N-Term]		2.16561E-05	0	1	1	1	Q66HR2	Q66HR2 [205-214]	1	1689.97872	0	1.048	0.952	1.020	0.957	1.182	1.185	1.138	1.153	93.4	97.9	88.9	95.3	89.4	110.4	110.7	106.3	107.7	81.4	85.3	77.5	83.0	77.9	96.2	96.4	92.7	93.8	75.1	74.9	77.2	65.0	46.3	96.2	83.2	80.9	85.6
High	[K].LTVDTIFVPNTGKK.[S]	2xTMT6plex [K13; K14]; 1xTMT6plex [N-Term]		1.00409E-06	0	1	2	7	A0A0G2JSR0	A0A0G2JSR0 [97-110]	1	2220.35707	0	1.101	1.111	0.984	0.977	0.924	0.982	0.973	0.929	100.2	110.3	111.3	98.6	97.9	92.6	98.4	97.5	93.0	1589.7	1750.3	1766.2	1565.0	1553.5	1469.1	1561.7	1546.9	1476.3	1466.8	1536.7	1760.1	1225.3	923.5	1469.1	1347.3	1350.6	1347.1
High	[K].LTVDTIFVPNTGK.[K]	1xTMT6plex [K13]; 1xTMT6plex [N-Term]		5.50931E-06	0	1	2	8	A0A0G2JSR0	A0A0G2JSR0 [97-109]	0	1863.09917	0	1.065	0.982	0.956	0.941	0.821	0.908	0.809	0.878	107.7	114.6	105.8	102.9	101.3	88.4	97.8	87.0	94.5	2312.6	2462.0	2271.8	2210.5	2177.0	1898.0	2101.0	1869.8	2030.8	2133.8	2161.5	2264.0	1730.7	1294.1	1898.0	1812.5	1632.5	1853.1
High	[R].LTVADALEPVQFEDGQK.[I]	1xTMT6plex [K17]; 1xTMT6plex [N-Term]		2.08407E-06	0	1	2	4	P09456	P09456 [265-281]	0	2318.26440	0	0.991	1.023	0.970	1.021	0.963	0.922	0.976	0.928	102.3	101.5	104.7	99.3	104.5	98.5	94.4	99.9	94.9	488.7	484.4	500.1	474.0	498.8	470.5	450.6	476.9	453.4	450.9	425.3	498.4	371.1	296.5	470.5	388.7	416.4	413.7
High	[K].ITVAALDAANLLASVPASQR.[G]	1xTMT6plex [N-Term]		2.88307E-08	0	1	2	1	F1LS79	F1LS79 [1727-1746]	0	2210.27060	0	0.789	1.069	0.860	1.008	0.881	0.874	1.029	0.885	107.2	84.5	114.6	92.2	108.0	94.4	93.8	110.3	94.9	93.3	73.6	99.7	80.2	94.0	82.2	81.6	96.0	82.6	86.1	64.6	99.4	62.8	55.9	82.2	70.4	83.8	75.4
High	[K].LTTVCPTVKPQTQGLAK.[D]	1xCarboxymethyl [C5]; 2xTMT6plex [K9; K17]; 1xTMT6plex [N-Term]		3.13212E-06	0	1	4	1	Q99PW1	Q99PW1 [249-265]	0	2530.48816	0	1.030	1.098	1.058	0.974	1.188	1.033	1.032	1.046	95.1	98.0	104.5	100.7	92.7	113.0	98.3	98.2	99.5	205.2	211.4	225.3	217.1	199.8	243.7	211.9	211.7	214.6	189.3	185.6	224.5	170.0	118.8	243.7	182.8	184.8	195.8
High	[K].LTTPTYGDLNHLVSATMSGVTTCLR.[F]	1xCarboxymethyl [C23]; 1xTMT6plex [N-Term]		1.97557E-07	0	3	5	3	P85108; G3V7C6; P69897	P85108 [217-241]; G3V7C6 [320-344]; P69897 [217-241]	0	2938.48516	0	1.010	0.796	0.883	0.993	0.890	0.973	0.838	0.894	108.7	109.8	86.6	96.0	108.0	96.8	105.8	91.2	97.2	124.9	126.1	99.4	110.2	124.0	111.1	121.5	104.7	111.6	115.2	110.7	99.1	86.3	73.7	111.1	104.8	91.4	101.8	NotUnique
High	[R].LTTLELLEVR.[R]	1xTMT6plex [N-Term]		4.94084E-05	0	1	5	4	A0A0G2K8W9	A0A0G2K8W9 [2074-2083]	0	1415.86710	0	0.947	1.026	0.947	0.976	0.846	0.988	1.022	1.004	102.8	97.3	105.4	97.3	100.3	87.0	101.6	105.0	103.2	697.9	660.9	715.9	660.7	681.1	590.5	689.6	713.1	700.9	643.9	580.2	713.4	517.3	404.9	590.5	594.9	622.6	639.6
High	[R].LTVEQAVLLSR.[L]	1xTMT6plex [N-Term]		6.37235E-06	0	1	1	2	D3ZTW7	D3ZTW7 [237-247]	0	1457.88889	0	0.984	1.047	1.149	1.063	1.500	1.070	1.073	1.007	91.0	89.5	95.3	104.5	96.7	136.5	97.4	97.6	91.6	657.9	647.5	689.0	755.6	699.5	986.8	704.2	705.7	662.3	607.0	568.5	686.6	591.6	415.8	986.8	607.5	616.1	604.4
High	[R].LTTDFNVIVQALSK.[S]	1xTMT6plex [K14]; 1xTMT6plex [N-Term]		1.72505E-05	0	1	4	4	P38656	P38656 [61-74]	0	2007.18905	0	1.006	1.022	1.081	1.033	1.237	1.030	1.177	1.072	93.2	93.8	95.2	100.7	96.3	115.2	96.0	109.7	99.9	186.6	187.8	190.7	201.7	192.8	230.8	192.3	219.7	200.1	172.2	164.9	190.0	157.9	114.6	230.8	165.9	191.8	182.6
High	[R].ITVVDDADTVELCGALK.[N]	1xCarboxymethyl [C13]; 1xTMT6plex [K17]; 1xTMT6plex [N-Term]		6.97944E-11	0	1	1	4	D3ZAP9	D3ZAP9 [190-206]	0	2278.22523	0	0.682	0.620	0.587	0.583	0.659	0.572	0.602	0.616	152.0	103.7	94.3	89.2	88.6	100.2	86.9	91.6	93.6	1020.0	695.4	632.4	598.5	594.3	672.0	582.9	614.4	627.8	941.1	610.5	630.2	468.6	353.3	672.0	502.9	536.4	572.9
High	[K].ITVVEALTLLNNHK.[L]	1xTMT6plex [K14]; 1xTMT6plex [N-Term]		8.51904E-07	0	1	2	4	Q9NQR8	Q9NQR8 [113-126]	0	2023.23158	0	0.991	0.982	0.932	0.983	0.888	0.935	0.944	0.972	104.3	103.4	102.4	97.2	102.6	92.7	97.6	98.5	101.4	705.2	699.1	692.4	657.0	693.2	626.3	659.7	665.6	685.2	650.7	613.8	690.0	514.4	412.1	626.3	569.1	581.1	625.3
High	[R].LVADTFPELYWQAPPSYLGDR.[V]	1xTMT6plex [N-Term]		5.8762E-07	0	1	1	1	F1MAN8	F1MAN8 [1684-1704]	0	2667.36562	0	0.995	0.977	0.906	1.299	0.974	0.999	0.841	0.945	100.7	100.2	98.4	91.3	130.8	98.1	100.6	84.7	95.2	105.0	104.4	102.6	95.2	136.4	102.3	104.9	88.3	99.3	96.9	91.7	102.2	74.5	81.1	102.3	90.5	77.1	90.6
High	[K].IVADKDYSVTANSK.[I]	2xTMT6plex [K5; K14]; 1xTMT6plex [N-Term]		4.55018E-07	0	1	1	8	P42123	P42123 [78-91]	1	2198.26356	0	0.949	0.866	0.926	0.896	0.677	0.911	0.862	0.903	112.6	106.9	97.5	104.3	100.9	76.2	102.7	97.1	101.7	2204.3	2092.6	1907.9	2040.7	1975.4	1491.9	2009.2	1900.4	1990.2	2033.9	1837.2	1901.3	1597.7	1174.3	1491.9	1733.3	1659.2	1816.1
High	[K].IVADFSASVK.[K]	1xTMT6plex [K10]; 1xTMT6plex [N-Term]		2.63603E-05	0	1	1	1	Q4V7C6	Q4V7C6 [468-477]	0	1494.89320	0	1.077	1.004	1.076	0.989	1.095	1.016	1.151	1.081	94.8	102.1	95.2	102.1	93.8	103.8	96.3	109.2	102.6	210.6	226.8	211.4	226.6	208.3	230.5	213.9	242.5	227.7	194.3	199.1	210.7	177.4	123.8	230.5	184.5	211.7	207.8
High	[R].LVAALASVPALPGES.[-]	1xTMT6plex [N-Term]		0.000116839	0	1	2	3	Q6AYS7	Q6AYS7 [394-408]	0	1623.95189	0	1.028	0.975	1.001	1.847	0.956	1.047	0.968	0.999	91.6	94.2	89.3	91.7	169.3	87.6	96.0	88.7	91.5	201.7	207.4	196.6	201.8	372.6	192.9	211.2	195.3	201.4	186.1	182.1	195.9	158.0	221.5	192.9	182.2	170.5	183.8
High	[K].ITYVDFLVYDVLDQHR.[I]	1xTMT6plex [N-Term]		2.93501E-07	0	1	1	9	P08010	P08010 [153-168]	0	2225.18038	0	0.905	0.976	0.957	0.887	0.812	0.984	1.054	0.902	106.2	96.1	103.7	101.6	94.1	86.2	104.5	111.9	95.8	226.9	205.4	221.6	217.1	201.2	184.2	223.3	239.2	204.7	209.4	180.3	220.8	170.0	119.6	184.2	192.6	208.8	186.8
High	[K].LTYTQQLEDLKR.[Q]	1xTMT6plex [K11]; 1xTMT6plex [N-Term]		9.28351E-08	0	1	2	12	G3V8B0	G3V8B0 [1306-1317]	1	1966.13735	0	0.980	0.751	1.087	1.327	0.923	1.632	1.303	1.156	88.6	86.8	66.5	96.3	117.5	81.7	144.6	115.4	102.4	1779.6	1744.1	1335.6	1934.9	2360.8	1641.8	2903.8	2318.4	2057.4	1642.0	1531.2	1331.0	1514.9	1403.4	1641.8	2505.1	2024.2	1877.4
High	[K].LTYTQQLEDLK.[R]	1xTMT6plex [K11]; 1xTMT6plex [N-Term]		6.03398E-06	0	1	2	4	G3V8B0	G3V8B0 [1306-1316]	0	1810.03624	0	0.918	0.861	1.042	1.505	0.973	1.639	1.371	1.229	85.4	78.4	73.5	89.0	128.5	83.1	140.0	117.1	105.0	1685.6	1546.8	1450.5	1756.1	2536.3	1639.5	2762.0	2310.6	2071.6	1555.3	1358.0	1445.5	1374.9	1507.7	1639.5	2382.8	2017.4	1890.4
High	[K].LTYLQPALFCGLGELR.[E]	1xCarboxymethyl [C10]; 1xTMT6plex [N-Term]		2.82462E-06	0	1	3	2	F1LRE2	F1LRE2 [206-221]	0	2081.13026	0	1.067	0.971	0.944	0.975	0.942	0.859	0.900	0.822	106.1	113.2	103.0	100.2	103.5	100.0	91.1	95.5	87.3	71.4	76.2	69.3	67.4	69.6	67.3	61.3	64.3	58.7	65.9	66.9	69.1	52.8	41.4	67.3	52.9	56.1	53.6
High	[K].ITYHPDGPEGQAYEIDFTPPFR.[R]	1xTMT6plex [N-Term]		1.56742E-07	0	1	1	1	Q5XIM7	Q5XIM7 [400-421]	0	2779.35651	0	0.927	1.243	1.090	0.885	0.873	0.868	1.095	1.141	98.7	91.5	122.7	107.5	87.3	86.1	85.7	108.0	112.6	290.0	268.9	360.6	316.0	256.5	253.1	251.9	317.6	331.0	267.6	236.1	359.4	247.4	152.5	253.1	217.3	277.3	302.0
High	[K].ITYGQCGDVLR.[A]	1xCarboxymethyl [C6]; 1xTMT6plex [N-Term]		7.87724E-06	0	2	3	22	M0R4E1; P16409	M0R4E1 [69-79]; P16409 [76-86]	0	1511.77254	0	1.065	0.957	1.079	1.034	0.989	0.958	1.065	1.035	98.0	104.4	93.8	105.7	101.4	96.9	93.9	104.4	101.5	4062.3	4327.2	3888.5	4382.2	4201.9	4016.3	3891.6	4325.5	4205.0	3748.2	3799.0	3875.1	3431.0	2497.8	4016.3	3357.3	3776.5	3837.1	NotUnique
High	[R].LTVVDTPGYGDAINSR.[D]	1xTMT6plex [N-Term]		3.67961E-09	0	1	1	2	Q91Y81	Q91Y81 [97-112]	0	1907.00717	0	1.023	0.950	1.037	0.912	1.165	1.165	1.142	1.103	94.8	96.9	90.0	98.3	86.4	110.4	110.4	108.2	104.6	307.8	314.8	292.3	319.3	280.8	358.6	358.6	351.4	339.6	284.0	276.4	291.3	250.0	166.9	358.6	309.4	306.8	309.9
High	[R].ITYGETGGNSPVQEFTVPGSK.[S]	1xTMT6plex [K21]; 1xTMT6plex [N-Term]		4.80651E-07	0	1	3	1	A0A096P6L8	A0A096P6L8 [1570-1590]	0	2626.37647	0	1.029	1.023	1.184	1.283	1.281	1.316	1.376	0.917	86.5	89.0	88.5	102.4	110.9	110.7	113.8	119.0	79.3	159.2	163.8	162.9	188.5	204.2	203.9	209.5	219.1	146.0	146.9	143.8	162.3	147.6	121.4	203.9	180.7	191.3	133.2
High	[R].LTYEIEDEKRR.[R]	1xTMT6plex [K9]; 1xTMT6plex [N-Term]		1.88733E-05	0	1	1	1	F1LMV6	F1LMV6 [1121-1131]	2	1910.07475	0	1.002	0.987	1.075	1.271	1.022	1.181	1.097	1.163	91.9	92.0	90.6	98.7	116.8	93.9	108.5	100.8	106.9	67.6	67.8	66.7	72.7	86.0	69.1	79.9	74.2	78.7	62.4	59.5	66.5	56.9	51.1	69.1	68.9	64.8	71.8
High	[K].ITYEDLPAIITIQDAINNNSFYGSEIK.[I]	1xTMT6plex [K27]; 1xTMT6plex [N-Term]		6.75952E-07	0	1	2	2	F1LQS6	F1LQS6 [687-713]	0	3500.85649	0	1.177	0.837	1.178	1.042	1.029	1.004	1.052	0.892	97.7	115.0	81.8	115.1	101.8	100.5	98.1	102.7	87.2	44.2	52.1	37.0	52.1	46.1	45.5	44.4	46.5	39.5	40.8	45.7	36.9	40.8	27.4	45.5	38.3	40.6	36.0
High	[R].ITWSNPPAQGAR.[I]	1xTMT6plex [N-Term]		2.24457E-05	0	1	1	4	P13221	P13221 [294-305]	0	1526.82769	0	0.915	0.926	0.910	1.033	0.773	0.883	0.840	0.919	109.8	100.4	101.7	99.8	113.4	84.9	96.9	92.3	100.9	513.0	469.3	475.1	466.6	529.7	396.6	452.9	431.1	471.4	473.3	412.0	473.5	365.3	314.9	396.6	390.7	376.4	430.2
High	[K].LTWFVNEGLVDGWDDPRFPTVR.[G]	1xTMT6plex [N-Term]		2.73165E-05	0	1	1	1	A0A0G2JZI2	A0A0G2JZI2 [438-459]	1	2848.46198	0	0.801	0.962	0.879	0.836	1.085	0.852	0.962	0.893	108.8	87.2	104.7	95.7	91.0	118.1	92.7	104.6	97.2	113.0	90.6	108.8	99.4	94.5	122.7	96.3	108.7	100.9	104.3	79.5	108.4	77.8	56.2	122.7	83.1	94.9	92.1
High	[R].ITVVQEVDTVEICGALK.[N]	1xCarboxymethyl [C13]; 1xTMT6plex [K17]; 1xTMT6plex [N-Term]		2.02506E-08	0	1	1	4	O35077	O35077 [188-204]	0	2333.30382	0	0.902	0.990	0.941	0.807	0.964	0.888	1.047	0.914	106.5	96.1	105.4	100.2	85.9	102.6	94.5	111.5	97.3	779.4	703.3	771.3	733.3	628.6	751.2	692.0	816.0	712.3	719.1	617.5	768.6	574.1	373.7	751.2	597.0	712.4	650.0
High	[K].ITVVGVGQVGMACAISILGK.[S]	1xCarboxymethyl [C13]; 1xOxidation [M11]; 1xTMT6plex [K20]; 1xTMT6plex [N-Term]		4.33588E-08	0	1	1	8	P42123	P42123 [24-43]	0	2448.39701	0	0.976	0.995	0.968	0.963	0.865	0.932	0.899	0.931	105.5	103.0	105.0	102.2	101.6	91.2	98.4	94.9	98.2	552.0	538.6	549.0	534.4	531.6	477.2	514.4	496.2	513.9	509.3	472.9	547.1	418.4	316.0	477.2	443.8	433.2	468.9
High	[K].ITVVGVGQVGMACAISILGK.[S]	1xCarboxymethyl [C13]; 1xTMT6plex [K20]; 1xTMT6plex [N-Term]		6.10222E-10	0	1	1	79	P42123	P42123 [24-43]	0	2432.40209	0	0.879	0.883	0.945	0.960	0.732	0.925	0.861	0.834	112.2	98.7	99.1	106.0	107.7	82.2	103.8	96.6	93.6	6584.2	5787.8	5814.2	6220.1	6318.4	4821.6	6090.1	5666.9	5493.7	6075.1	5081.4	5794.2	4869.9	3756.0	4821.6	5253.9	4947.7	5013.1
High	[K].ITVVGVGQVGMACAISILGK.[S]	1xCarboxymethyl [C13]; 1xTMT6plex [K20]; 1xTMT6plex [N-Term]		4.6899E-05	0	1	1	8	P42123	P42123 [24-43]	0	2203.23916	0	1.076	0.610	0.901	0.524	0.708	1.098	0.491	0.756	125.6	135.2	76.6	113.2	65.8	89.0	137.9	61.7	94.9	510.4	549.4	311.2	460.1	267.5	361.5	560.3	250.8	385.6	470.9	482.3	310.1	360.2	159.0	361.5	483.4	219.0	351.9
High	[K].ITVVGVGAVGMACAISILMK.[D]	1xCarboxymethyl [C13]; 1xOxidation [M]; 1xTMT6plex [K20]; 1xTMT6plex [N-Term]		1.26696E-08	0	1	1	6	P04642	P04642 [23-42]	0	2465.39457	0	0.829	0.819	0.942	0.858	1.049	0.885	0.950	0.799	110.7	91.7	90.6	104.3	95.0	116.1	98.0	105.1	88.5	293.0	242.7	239.9	276.0	251.5	307.4	259.3	278.2	234.2	270.3	213.1	239.1	216.1	149.5	307.4	223.7	242.9	213.7
High	[K].ITVVGVGAVGMACAISILMK.[D]	1xCarboxymethyl [C13]; 1xTMT6plex [K20]; 1xTMT6plex [N-Term]		6.76345E-08	0	1	1	5	P04642	P04642 [23-42]	0	2449.39965	0	0.976	0.893	0.994	0.847	0.939	0.919	0.952	0.879	107.2	104.6	95.7	106.5	90.8	100.6	98.5	102.0	94.1	286.0	279.2	255.5	284.3	242.2	268.5	262.9	272.3	251.3	263.9	245.1	254.6	222.6	144.0	268.5	226.8	237.7	229.3
High	[K].ITYEPITTTLK.[R]	1xTMT6plex [K11]; 1xTMT6plex [N-Term]		3.62723E-05	0	1	3	1	F1LQQ7	F1LQQ7 [1634-1644]	0	1738.04026	0	0.938	1.059	1.155	0.932	1.367	1.109	1.282	1.229	89.4	83.9	94.6	103.2	83.3	122.2	99.1	114.6	109.8	217.6	204.2	230.4	251.4	202.9	297.5	241.3	279.0	267.4	200.8	179.3	229.6	196.8	120.6	297.5	208.2	243.6	244.0
High	[R].LTTAASLLDVFVLTR.[S]	1xTMT6plex [N-Term]		1.25424E-05	0	1	1	2	D3ZTT7	D3ZTT7 [201-215]	0	1849.09962	0	0.839	0.850	0.955	0.910	0.903	0.930	0.959	0.757	111.1	93.2	94.4	106.1	101.1	100.3	103.3	106.5	84.1	71.5	60.0	60.8	68.3	65.1	64.6	66.5	68.6	54.1	66.0	52.7	60.6	53.5	38.7	64.6	57.4	59.9	49.4
High	[K].LTSYAMTIPFVR.[Q]	1xTMT6plex [N-Term]		8.678E-06	0	1	1	11	Q64428	Q64428 [268-279]	0	1627.90792	0	1.052	1.018	1.043	0.963	0.928	1.004	0.861	1.004	101.4	106.7	103.2	105.8	97.7	94.1	101.8	87.4	101.8	1467.3	1543.6	1493.0	1530.4	1413.6	1361.3	1472.9	1264.0	1473.3	1353.8	1355.2	1487.9	1198.2	840.3	1361.3	1270.7	1103.6	1344.4
High	[K].LTSTVMLWLQTNK.[S]	1xTMT6plex [K13]; 1xTMT6plex [N-Term]		9.62206E-07	0	1	2	4	A0A0G2JYB1	A0A0G2JYB1 [193-205]	0	1993.15564	0	0.890	0.874	1.014	0.963	0.959	0.971	0.988	0.923	104.9	93.3	91.7	106.4	101.0	100.6	101.8	103.6	96.8	421.1	374.7	368.0	427.0	405.4	403.8	408.8	416.0	388.6	388.5	329.0	366.7	334.3	241.0	403.8	352.7	363.2	354.6
High	[R].ITQEVLGAHDGGVFALCALR.[D]	1xCarboxymethyl [C17]; 1xTMT6plex [N-Term]		7.19062E-09	0	1	1	1	Q6P6T4	Q6P6T4 [285-304]	0	2357.24848	0	0.958	0.936	0.860	1.004	0.888	0.773	1.043	0.922	107.3	102.8	100.5	92.3	107.8	95.3	83.0	112.0	98.9	68.5	65.6	64.1	58.9	68.8	60.8	53.0	71.5	63.1	63.2	57.6	63.9	46.1	40.9	60.8	45.7	62.4	57.6
High	[R].ITQETLRQETETIAASVVVATAK.[S]	1xTMT6plex [K23]; 1xTMT6plex [N-Term]		3.1599E-09	0	1	1	5	D4A8Y1	D4A8Y1 [551-573]	1	2917.66102	0	1.010	0.959	1.148	1.093	0.990	1.039	0.993	0.989	97.6	98.6	93.7	112.0	106.7	96.6	101.4	97.0	96.5	529.1	534.4	507.7	607.2	578.2	523.6	549.6	525.6	523.2	488.2	469.2	505.9	475.4	343.7	523.6	474.1	458.9	477.4
High	[R].ITQETLRQETETIAASVVVATAK.[S]	1xTMT6plex [K23]		1.34017E-05	0	1	1	1	D4A8Y1	D4A8Y1 [551-573]	1	2688.49809	0	1.212	0.888	1.055	0.783	1.008	1.099	0.872	0.968	101.3	122.8	89.9	106.9	79.3	102.1	111.3	88.3	98.1	139.5	169.0	123.8	147.1	109.2	140.6	153.2	121.6	135.0	128.7	148.4	123.4	115.2	64.9	140.6	132.2	106.2	123.2
High	[K].LTQESIMDLENDKQQLDER.[L]	1xOxidation [M7]; 1xTMT6plex [K13]; 1xTMT6plex [N-Term]		6.39908E-07	0	1	3	10	G3V8B0	G3V8B0 [1061-1079]	1	2779.41841	0	1.054	0.767	1.182	1.606	1.014	1.905	1.490	1.221	80.1	84.4	61.4	94.7	128.6	81.2	152.5	119.3	97.8	1912.5	2014.8	1467.3	2261.5	3071.4	1938.8	3642.5	2849.7	2334.5	1764.6	1768.9	1462.2	1770.6	1825.8	1938.8	3142.4	2488.0	2130.3
High	[K].LTQESIMDLENDKQQLDER.[L]	1xTMT6plex [K13]; 1xTMT6plex [N-Term]		2.52477E-12	0	1	3	13	G3V8B0	G3V8B0 [1061-1079]	1	2763.42349	0	1.150	0.745	1.534	1.972	0.962	1.645	1.945	1.226	73.9	85.0	55.0	113.4	145.7	71.1	121.5	143.7	90.6	2220.9	2554.4	1654.0	3406.9	4379.8	2136.0	3652.4	4319.4	2722.3	2049.2	2242.6	1648.3	2667.4	2603.6	2136.0	3150.9	3771.2	2484.1
High	[K].LTQESIMDLENDKQQLDER.[L]	1xTMT6plex [K13]		3.49417E-06	0	1	3	2	G3V8B0	G3V8B0 [1061-1079]	1	2534.26056	0	1.379	0.522	1.046	0.494	0.823	2.673	0.715	0.980	93.4	128.9	48.8	97.7	46.2	76.9	249.8	66.8	91.6	201.2	277.5	105.0	210.4	99.4	165.5	537.7	143.7	197.1	185.6	243.6	104.6	164.7	59.1	165.5	463.9	125.5	179.9
High	[K].LTQESIMDLENDKLQLEEKLK.[K]	2xTMT6plex [K13; K19]; 1xTMT6plex [N-Term]		5.18502E-06	0	1	2	1	G3V885	G3V885 [1063-1083]	2	3204.80044	0	1.102	1.061	0.995	1.556	0.861	1.264	1.036	1.079	90.4	99.6	95.9	90.0	140.7	77.8	114.3	93.7	97.6	87.1	96.0	92.4	86.7	135.6	75.0	110.1	90.3	94.0	80.4	84.3	92.1	67.9	80.6	75.0	95.0	78.8	85.8
High	[K].LTQESIMDLENDKLQLEEK.[L]	1xOxidation [M7]; 2xTMT6plex [K13; K19]; 1xTMT6plex [N-Term]		2.92955E-06	0	1	2	17	G3V885	G3V885 [1063-1081]	1	2979.61633	0	1.027	1.036	0.950	1.009	0.914	0.896	0.834	0.980	104.1	106.9	107.9	98.9	105.0	95.2	93.3	86.8	102.0	3014.7	3095.6	3124.6	2864.5	3040.6	2755.7	2700.7	2514.1	2954.1	2781.6	2717.8	3113.8	2242.7	1807.5	2755.7	2329.9	2195.0	2695.7
High	[K].LTQESIMDLENDKLQLEEK.[L]	2xTMT6plex [K13; K19]; 1xTMT6plex [N-Term]		4.15628E-09	0	1	2	23	G3V885	G3V885 [1063-1081]	1	2963.62141	0	1.031	1.143	0.993	1.033	0.999	0.932	0.905	1.038	99.2	102.2	113.4	98.5	102.5	99.1	92.4	89.8	103.0	3650.2	3761.6	4173.5	3623.9	3772.2	3647.5	3402.4	3303.4	3790.0	3368.0	3302.5	4159.1	2837.3	2242.4	3647.5	2935.3	2884.2	3458.4
High	[K].LTQESIMDLENDKLQLEEK.[L]	TMT6plex [K]; 1xTMT6plex [N-Term]		3.13836E-07	0	1	2	6	G3V885	G3V885 [1063-1081]	1	2734.45848	0	1.419	0.738	0.918	0.727	0.823	1.132	0.593	0.952	108.4	153.8	80.0	99.5	78.9	89.2	122.7	64.2	103.2	936.7	1329.1	691.0	859.6	681.5	771.0	1059.9	555.0	891.7	864.3	1166.9	688.6	673.0	405.1	771.0	914.4	484.6	813.7
High	[K].ITQFCHHFLEGK.[I]	1xCarboxymethyl [C5]; 1xTMT6plex [K12]; 1xTMT6plex [N-Term]		5.44959E-05	0	1	1	4	P04785	P04785 [341-352]	0	1976.04642	0	1.039	1.006	1.123	1.015	1.434	1.203	1.185	1.104	89.0	92.5	89.6	100.0	90.4	127.6	107.1	105.5	98.3	388.2	403.4	390.5	435.9	394.1	556.6	467.1	459.9	428.7	358.2	354.2	389.2	341.3	234.3	556.6	403.0	401.5	391.2
High	[K].LTQESIMDLENDK.[QL]	1xTMT6plex [K13]; 1xTMT6plex [N-Term]		1.58663E-07	0	2	5	4	G3V8B0; G3V885	G3V8B0 [1061-1073]; G3V885 [1063-1075]	0	1994.05163	0	0.960	0.909	0.823	1.160	0.959	1.016	0.939	0.972	103.0	98.9	93.6	84.8	119.5	98.8	104.7	96.7	100.1	832.9	799.7	756.8	685.4	966.3	798.6	846.5	781.7	809.2	768.5	702.1	754.2	536.6	574.4	798.6	730.3	682.5	738.4	NotUnique
High	[K].ITQCSAEIQR.[T]	1xCarboxymethyl [C4]; 1xTMT6plex [N-Term]		8.88661E-05	0	1	1	1	O70257	O70257 [25-34]	0	1435.74124	0	0.823	0.955	0.829	0.926	0.961	0.881	0.928	0.944	109.1	89.8	104.2	90.5	101.1	104.9	96.2	101.2	103.0	351.2	288.9	335.5	291.1	325.3	337.6	309.5	325.7	331.6	324.0	253.6	334.3	227.9	193.4	337.6	267.0	284.4	302.6
High	[R].LTQACMEGHDFHEGVR.[A]	1xCarboxymethyl [C5]; 1xTMT6plex [N-Term]		1.71474E-05	0	1	1	2	Q5XIE6	Q5XIE6 [331-346]	0	2116.97417	0	0.895	1.189	0.984	1.132	0.957	0.996	1.022	1.129	96.7	86.6	115.0	95.1	109.5	92.6	96.4	98.8	109.2	144.1	129.1	171.4	141.8	163.2	138.0	143.6	147.3	162.7	133.0	113.3	170.8	111.0	97.0	138.0	123.9	128.6	148.5
High	[K].LTQAAVETHLQNLGLGGELILAAR.[A]	1xTMT6plex [N-Term]		1.7191E-10	0	1	1	3	Q5BJQ0	Q5BJQ0 [18-41]	0	2717.55113	0	1.068	1.099	1.059	1.794	0.900	0.937	0.872	1.114	91.4	97.6	100.5	96.8	164.0	82.3	85.7	79.7	101.8	300.2	320.5	329.8	317.9	538.5	270.3	281.2	261.7	334.4	277.0	281.4	328.7	248.9	320.1	270.3	242.6	228.5	305.1
High	[R].LTPYEVDELRR.[K]	1xTMT6plex [N-Term]		0.000116839	0	1	2	1	A0A096MIX2	A0A096MIX2 [65-75]	1	1619.89544	0	1.061	1.102	1.084	0.969	1.068	1.031	1.347	1.155	91.7	97.2	101.0	99.4	88.9	97.9	94.5	123.5	105.9	114.9	121.9	126.6	124.5	111.4	122.7	118.5	154.7	132.7	106.0	107.0	126.2	97.5	66.2	122.7	102.2	135.1	121.1
High	[K].LTPWKPYILTVPSYREEIQLDVQAR.[Y]	1xTMT6plex [K5]; 1xTMT6plex [N-Term]		5.64461E-06	0	1	6	1	P08649	P08649 [243-267]	1	3473.95608	0	1.120	0.990	1.606	1.279	1.860	1.578	1.326	1.164	75.5	84.5	74.8	121.2	96.6	140.4	119.1	100.1	87.9	124.4	139.3	123.2	199.8	159.1	231.4	196.4	164.9	144.9	114.8	122.3	122.8	156.4	94.6	231.4	169.4	144.0	132.2
High	[R].ITPTQQQQQIQLDAQAAQQLQYGGAVGTVGR.[L]	1xTMT6plex [N-Term]		8.07004E-08	0	1	1	1	A2RUW1	A2RUW1 [24-54]	0	3525.86112	0	1.031	1.005	1.134	1.224	0.865	1.048	0.997	0.910	97.7	100.7	98.1	110.8	119.6	84.5	102.4	97.4	88.9	114.4	118.0	115.0	129.8	140.1	99.0	120.0	114.1	104.1	105.6	103.6	114.6	101.6	83.3	99.0	103.5	99.6	95.0
High	[R].ITPSYVAFTPEGER.[L]	1xTMT6plex [N-Term]		4.00735E-05	0	1	1	4	P06761	P06761 [61-74]	0	1795.94278	0	1.082	0.980	1.054	1.054	1.196	1.102	1.013	1.014	94.8	102.6	92.9	99.9	99.9	113.4	104.4	96.0	96.1	494.9	535.6	484.9	521.5	521.5	591.8	545.3	501.1	501.9	456.6	470.2	483.2	408.3	310.0	591.8	470.4	437.5	458.0
High	[K].LTPSQEAMVDKLAENAHNVWAR.[D]	1xTMT6plex [K11]; 1xTMT6plex [N-Term]		1.06183E-08	0	1	3	3	B0LPN4	B0LPN4 [981-1002]	1	2938.56093	0	0.899	0.842	0.937	1.104	0.826	1.001	0.832	0.852	108.5	97.6	91.4	101.7	119.9	89.7	108.6	90.3	92.5	366.8	329.7	308.9	343.6	405.1	303.0	367.0	305.2	312.5	338.4	289.5	307.8	269.0	240.8	303.0	316.6	266.5	285.2
High	[K].LTPSQEAMVDK.[L]	1xTMT6plex [K11]; 1xTMT6plex [N-Term]		5.14469E-05	0	1	3	2	B0LPN4	B0LPN4 [981-991]	0	1676.92933	0	1.039	0.971	0.928	1.050	0.920	1.050	0.862	0.990	102.2	106.2	99.2	94.8	107.2	94.0	107.3	88.1	101.1	663.7	689.8	644.4	615.9	696.6	610.8	697.0	572.3	657.2	612.4	605.6	642.2	482.2	414.1	610.8	601.3	499.7	599.7
High	[K].LTPITYPQGLAMAK.[E]	1xTMT6plex [K14]; 1xTMT6plex [N-Term]		3.6784E-08	0	1	2	2	Q6RUV5	Q6RUV5 [134-147]	0	1962.14983	0	1.050	1.060	1.036	1.042	1.090	1.090	1.015	0.944	96.5	101.3	102.3	99.9	100.5	105.2	105.2	97.9	91.1	480.8	505.0	509.8	498.0	501.0	524.2	524.2	487.9	454.0	443.6	443.4	508.0	389.9	297.8	524.2	452.2	426.0	414.3
High	[K].LTQDQDVDVK.[Y]	1xTMT6plex [K10]; 1xTMT6plex [N-Term]		2.38245E-05	0	1	1	2	Q5XI34	Q5XI34 [567-576]	0	1618.90522	0	0.779	1.029	0.839	0.939	0.901	0.905	0.883	1.006	108.7	84.7	111.8	91.2	102.1	97.9	98.3	96.0	109.4	630.6	491.3	648.8	529.2	592.1	568.0	570.4	557.0	634.5	581.8	431.3	646.6	414.3	352.0	568.0	492.1	486.3	579.0
High	[R].LTQLEAELTDVQDENFNANHALSGLER.[D]	1xTMT6plex [N-Term]		7.27628E-08	0	1	3	2	M0R6K0	M0R6K0 [1279-1305]	0	3256.62833	0	1.083	0.976	0.999	1.094	0.867	1.098	0.897	1.049	99.3	107.6	96.9	99.2	108.7	86.1	109.0	89.0	104.2	351.3	380.5	342.8	351.0	384.4	304.7	385.5	315.0	368.4	324.1	334.1	341.6	274.8	228.5	304.7	332.6	275.0	336.2
High	[R].LTQNADCVVVLDNTALNLIATDR.[L]	1xCarboxymethyl [C7]; 1xTMT6plex [N-Term]		2.67987E-08	0	1	1	1	P83888	P83888 [195-217]	0	2759.44467	0	0.856	0.867	1.098	0.834	0.837	1.060	0.959	1.094	104.6	89.5	90.7	114.9	87.3	87.5	110.9	100.3	114.4	47.8	40.9	41.4	52.5	39.9	40.0	50.7	45.8	52.3	44.1	35.9	41.3	41.1	23.7	40.0	43.7	40.0	47.7
High	[K].LTQPSSFYSQR.[L]	1xTMT6plex [N-Term]		1.24671E-05	0	1	2	1	Q7TT47	Q7TT47 [498-508]	0	1542.81137	0	1.132	0.981	1.054	1.036	1.058	1.111	0.939	1.009	96.6	109.3	94.7	101.8	100.0	102.2	107.3	90.7	97.4	345.1	390.6	338.4	363.9	357.5	365.2	383.3	324.0	348.0	318.4	342.9	337.2	284.9	212.5	365.2	330.7	282.9	317.6
High	[K].LTSSVTAYDYAGK.[N]	1xTMT6plex [K13]; 1xTMT6plex [N-Term]		1.56742E-07	0	1	2	1	B2RYT5	B2RYT5 [44-56]	0	1833.99985	0	1.094	0.904	0.855	1.254	0.804	1.014	0.672	0.829	106.8	116.9	96.6	91.3	133.9	85.9	108.3	71.8	88.5	272.5	298.2	246.3	233.0	341.7	219.1	276.2	183.0	225.8	251.4	261.8	245.5	182.4	203.1	219.1	238.3	159.8	206.0
High	[K].LTSQITEMVSAK.[I]	1xTMT6plex [K12]; 1xTMT6plex [N-Term]		4.24836E-05	0	2	3	1	A0A0G2K3P4; A0A0G2JUP3	A0A0G2K3P4 [5515-5526]; A0A0G2JUP3 [6421-6432]	0	1766.01339	0	0.935	0.974	0.951	0.869	0.965	0.911	0.996	0.991	104.8	97.9	102.0	99.6	91.1	101.1	95.4	104.4	103.9	128.3	119.9	124.9	122.0	111.5	123.8	116.8	127.8	127.2	118.4	105.3	124.5	95.5	66.3	123.8	100.8	111.6	116.1	NotUnique
High	[R].ITSPLMEPSSIEK.[I]	1xTMT6plex [K13]; 1xTMT6plex [N-Term]		4.29819E-05	0	1	2	3	Q6P9V6	Q6P9V6 [54-66]	0	1890.06582	0	0.889	1.080	0.933	0.967	1.038	0.843	1.126	0.999	101.4	90.2	109.5	94.6	98.1	105.2	85.5	114.2	101.3	1166.1	1036.9	1259.6	1087.7	1127.9	1210.2	983.2	1313.4	1165.5	1075.9	910.3	1255.3	851.6	670.5	1210.2	848.2	1146.7	1063.5
High	[R].ITSNAMINACR.[D]	1xCarboxymethyl [C10]; 1xTMT6plex [N-Term]		1.31618E-05	0	1	1	1	D4A9D8	D4A9D8 [142-152]	0	1480.74495	0	0.963	1.075	0.995	1.156	1.354	1.428	1.248	1.473	84.2	81.1	90.5	83.8	97.3	114.0	120.2	105.1	124.0	312.8	301.3	336.2	311.3	361.7	423.6	446.5	390.5	460.6	288.6	264.5	335.0	243.7	215.0	423.6	385.2	340.9	420.3
High	[R].LTSLVPFVDAFQLER.[A]	1xTMT6plex [N-Term]		1.19794E-06	0	1	1	7	Q1JU68	Q1JU68 [455-469]	0	1964.10543	0	0.801	1.084	1.072	0.945	1.083	0.927	1.150	1.110	98.1	78.6	106.4	105.2	92.8	106.3	91.0	112.8	108.9	285.8	229.1	309.8	306.3	270.2	309.5	265.0	328.6	317.1	263.7	201.1	308.7	239.8	160.6	309.5	228.6	286.9	289.4
High	[R].LTSLLEETLNK.[F]	1xTMT6plex [K11]; 1xTMT6plex [N-Term]		1.07219E-05	0	1	1	1	Q3SWT7	Q3SWT7 [507-517]	0	1719.03042	0	1.001	1.225	1.075	1.178	1.129	0.966	1.150	1.144	91.2	91.3	111.8	98.0	107.4	103.0	88.1	104.9	104.4	355.1	355.3	435.1	381.6	418.2	400.8	343.0	408.3	406.4	327.6	311.9	433.6	298.8	248.6	400.8	295.9	356.5	370.8
High	[K].LTSLEEFMAANNNLELIPESLCR.[C]	1xCarboxymethyl [C22]; 1xTMT6plex [N-Term]		2.37159E-07	0	1	1	2	Q5RKI5	Q5RKI5 [316-338]	0	2894.44771	0	1.035	0.990	1.000	1.083	0.730	0.601	0.856	0.752	111.8	115.7	110.8	111.9	121.1	81.6	67.2	95.7	84.2	28.0	28.9	27.7	28.0	30.3	20.4	16.8	23.9	21.0	25.8	25.4	27.6	21.9	18.0	20.4	14.5	20.9	19.2
High	[K].ITSIDTSEAK.[K]	1xTMT6plex [K10]; 1xTMT6plex [N-Term]		2.48385E-05	0	1	2	1	F1LQS6	F1LQS6 [617-626]	0	1522.87286	0	0.986	1.034	1.014	0.897	1.047	1.066	0.998	1.081	98.7	97.3	102.0	100.0	88.5	103.3	105.1	98.5	106.7	293.3	289.2	303.1	297.3	263.1	307.0	312.5	292.8	317.1	270.6	253.9	302.1	232.8	156.4	307.0	269.6	255.6	289.4
High	[R].ITSGPFEPDLYKSEMEVQDAELK.[A]	2xTMT6plex [K12; K23]; 1xTMT6plex [N-Term]		6.52872E-06	0	1	1	1	Q6AYD3	Q6AYD3 [333-355]	1	3313.74807	0	1.104	1.183	1.159	1.373	1.435	1.344	1.149	1.230	82.0	90.5	97.0	95.0	112.6	117.6	110.2	94.2	100.8	125.0	137.9	147.8	144.8	171.6	179.3	168.0	143.6	153.6	115.3	121.1	147.3	113.4	102.0	179.3	144.9	125.4	140.2
High	[R].ITSGPFEPDLYK.[S]	1xTMT6plex [K12]; 1xTMT6plex [N-Term]		1.34827E-05	0	1	1	1	Q6AYD3	Q6AYD3 [333-344]	0	1825.01477	0	0.985	1.052	0.953	1.111	1.061	0.988	0.956	0.998	98.9	97.4	104.0	94.2	109.8	104.9	97.6	94.5	98.7	372.1	366.4	391.2	354.4	413.3	394.6	367.5	355.7	371.5	343.3	321.7	389.9	277.5	245.7	394.6	317.0	310.6	339.0
High	[R].ITSENPDEGFKPSSGTVQELNFR.[S]	1xTMT6plex [K11]; 1xTMT6plex [N-Term]		4.3401E-11	0	2	6	1	P11497; A0A0G2K1F2	P11497 [509-531]; A0A0G2K1F2 [650-672]	0	3010.55220	0	0.988	1.014	0.908	1.100	0.917	0.990	0.854	0.816	104.8	103.6	106.3	95.1	115.3	96.1	103.7	89.5	85.5	288.9	285.6	292.9	262.2	317.8	265.0	286.0	246.8	235.8	266.6	250.7	291.9	205.3	188.9	265.0	246.7	215.5	215.2	NotUnique
High	[K].ITSEELHYFVQNHFTSAR.[M]	1xTMT6plex [N-Term]		2.16561E-05	0	1	1	2	P32551	P32551 [199-216]	0	2408.21962	0	0.909	1.130	0.972	0.882	0.839	0.803	1.077	0.968	104.9	95.4	118.5	101.9	92.6	88.0	84.3	113.0	101.5	400.1	363.8	452.3	388.9	353.1	335.7	321.4	431.1	387.2	369.2	319.4	450.7	304.5	209.9	335.7	277.3	376.4	353.3
High	[K].ITSEALLVTQQLVK.[V]	1xTMT6plex [K14]; 1xTMT6plex [N-Term]		1.26182E-05	0	1	1	3	P97536	P97536 [535-548]	0	2001.23600	0	0.997	1.114	1.133	1.182	1.287	1.106	1.150	1.178	88.7	88.5	98.8	100.5	104.8	114.1	98.1	102.0	104.5	302.2	301.4	336.8	342.3	357.1	388.8	334.3	347.6	356.0	278.8	264.6	335.6	268.0	212.3	388.8	288.4	303.5	324.9
High	[K].LTSEAFIETMFASK.[A]	1xTMT6plex [K14]; 1xTMT6plex [N-Term]		1.23921E-05	0	1	2	2	B5DEQ3	B5DEQ3 [261-274]	0	2033.10294	0	0.916	1.093	1.136	1.090	1.166	1.020	1.153	0.974	94.2	86.4	103.0	107.1	102.7	109.9	96.1	108.7	91.8	160.9	147.5	175.9	182.9	175.5	187.7	164.1	185.5	156.8	148.5	129.5	175.3	143.2	104.3	187.7	141.6	162.0	143.1
High	[R].ITSEAEDLVANFFPK.[K]	1xTMT6plex [K15]; 1xTMT6plex [N-Term]		2.17472E-06	0	1	2	3	Q5FVM2	Q5FVM2 [22-36]	0	2139.17379	0	0.958	1.156	1.298	0.990	1.052	0.987	1.271	1.110	91.6	87.8	106.0	118.9	90.7	96.4	90.4	116.5	101.7	75.8	72.6	87.6	98.3	75.0	79.7	74.8	96.3	84.1	69.9	63.7	87.3	77.0	44.6	79.7	64.5	84.1	76.7
High	[K].LTSDPTDIPVVCLESDNGNVMIQK.[H]	1xCarboxymethyl [C12]; 1xTMT6plex [K24]; 1xTMT6plex [N-Term]		9.62903E-08	0	1	1	1	D3ZF11	D3ZF11 [120-143]	0	3104.58957	0	1.117	1.010	1.064	0.892	0.995	1.072	1.051	1.129	96.5	107.8	97.5	102.7	86.1	96.0	103.4	101.4	108.9	99.7	111.4	100.7	106.1	89.0	99.2	106.9	104.8	112.5	92.0	97.8	100.4	83.1	52.9	99.2	92.2	91.5	102.7
High	[K].LTSDDVKEQIYK.[L]	2xTMT6plex [K7; K12]; 1xTMT6plex [N-Term]		9.28288E-05	0	1	2	2	M0RCY2	M0RCY2 [28-39]	1	2126.23120	0	1.096	1.038	1.030	0.902	1.139	1.035	1.005	1.013	97.2	106.5	100.9	100.1	87.7	110.7	100.6	97.7	98.5	655.7	718.4	680.7	675.2	591.3	746.8	678.7	658.8	664.5	605.0	630.7	678.4	528.6	351.5	746.8	585.5	575.2	606.4
High	[R].LTSADALRPSVVSITGPLIR.[I]	1xTMT6plex [N-Term]		1.58495E-06	0	1	2	1	F1LRI5	F1LRI5 [2293-2312]	0	2295.35975	0	0.965	1.060	0.908	0.963	1.072	0.921	1.056	0.985	100.8	97.2	106.8	91.5	97.1	108.1	92.8	106.4	99.3	183.7	177.2	194.7	166.8	177.0	197.0	169.2	194.0	180.9	169.5	155.6	194.0	130.6	105.2	197.0	146.0	169.4	165.1
High	[R].LTRPGSSYFNLNPFEVLQIDPEVTDEEIK.[K]	1xTMT6plex [K29]; 1xTMT6plex [N-Term]		4.45507E-06	0	1	2	1	A0A0G2K751	A0A0G2K751 [70-98]	0	3809.00494	0	1.079	0.893	0.970	0.790	1.070	0.918	1.230	1.181	98.6	106.3	88.0	95.6	77.9	105.4	90.5	121.2	116.4	24.5	26.4	21.9	23.8	19.3	26.2	22.5	30.1	28.9	22.6	23.2	21.8	18.6	11.5	26.2	19.4	26.3	26.4
High	[R].ITQYLDAGGIPR.[T]	1xTMT6plex [N-Term]		9.67566E-06	0	1	3	1	P11275	P11275 [434-445]	0	1532.86341	0	1.118	1.185	1.130	1.205	1.181	1.079	1.134	1.034	89.4	100.0	105.9	101.0	107.8	105.6	96.5	101.4	92.4	144.6	161.6	171.3	163.4	174.3	170.8	156.0	163.9	149.5	133.4	141.9	170.7	127.9	103.6	170.8	134.6	143.1	136.4
High	[R].LTQTEPVTLIKDIENQTVLK.[D]	2xTMT6plex [K11; K20]; 1xTMT6plex [N-Term]		1.36958E-06	0	1	1	1	Q7TN00	Q7TN00 [2553-2572]	1	2970.76940	0	0.962	1.004	0.943	1.046	0.954	1.041	0.969	0.989	101.0	97.2	101.5	95.2	105.7	96.4	105.2	97.9	99.9	160.9	154.8	161.7	151.7	168.4	153.6	167.6	156.0	159.1	148.5	135.9	161.1	118.8	100.1	153.6	144.6	136.2	145.2
High	[K].ITQSPLTICFPEYTGANKYDEAASYIQSK.[F]	1xCarboxymethyl [C9]; 2xTMT6plex [K18; K29]; 1xTMT6plex [N-Term]		2.20531E-08	0	1	1	2	Q45QN0	Q45QN0 [279-307]	1	3984.05555	0	1.111	1.015	1.189	1.098	1.118	1.196	0.935	0.978	93.4	103.7	94.7	111.0	102.6	104.3	111.7	87.3	91.3	248.4	275.9	252.1	295.4	272.9	277.6	297.1	232.3	242.8	229.2	242.2	251.2	231.3	162.2	277.6	256.3	202.8	221.6
High	[K].ITQSPLTICFPEYTGANK.[Y]	1xCarboxymethyl [C9]; 1xTMT6plex [K18]; 1xTMT6plex [N-Term]		1.01548E-05	0	1	2	1	Q45QN0	Q45QN0 [279-296]	0	2499.32053	0	0.973	1.065	1.093	1.162	1.056	1.011	1.119	0.969	95.3	92.7	101.5	104.1	110.7	100.5	96.3	106.6	92.3	191.2	186.0	203.7	209.0	222.2	201.8	193.3	214.0	185.2	176.4	163.3	203.0	163.6	132.1	201.8	166.8	186.8	169.0
High	[R].LTPLEACAHSFFDELRDPNVK.[L]	1xCarboxymethyl [C7]; 1xTMT6plex [K21]; 1xTMT6plex [N-Term]		5.23865E-09	0	1	3	2	A0A0G2JSH4	A0A0G2JSH4 [329-349]	1	2918.51225	0	1.007	0.944	1.008	1.176	0.940	1.136	0.931	1.000	98.4	99.1	92.9	99.3	115.8	92.6	111.9	91.6	98.4	169.6	170.7	160.1	171.0	199.5	159.5	192.8	157.8	169.5	156.5	149.9	159.5	133.9	118.6	159.5	166.3	137.8	154.7
High	[K].LTFDTTFSPNTGKK.[S]	2xTMT6plex [K13; K14]; 1xTMT6plex [N-Term]		2.81252E-07	0	1	1	4	P81155	P81155 [109-122]	1	2244.28429	0	1.054	1.070	0.927	1.282	0.953	1.020	0.922	0.965	97.9	103.2	104.8	90.7	125.5	93.3	99.9	90.2	94.5	605.3	638.1	647.9	561.1	775.8	576.9	617.7	557.8	584.1	558.5	560.2	645.7	439.3	461.2	576.9	532.9	487.0	533.0
High	[R].LVPYTLLDDR.[T]	1xTMT6plex [N-Term]		1.50249E-05	0	1	3	2	B0LPN4	B0LPN4 [1025-1034]	0	1433.82015	0	1.076	1.082	1.024	0.881	1.060	0.959	1.181	1.036	96.8	104.1	104.8	99.2	85.2	102.6	92.8	114.3	100.3	194.9	209.6	210.9	199.6	171.6	206.5	186.9	230.1	201.9	179.8	184.0	210.2	156.3	102.0	206.5	161.2	200.9	184.2
High	[K].IVQAEGEAEAAK.[M]	1xTMT6plex [K12]; 1xTMT6plex [N-Term]		4.33383E-07	0	1	2	3	Q5XIH7	Q5XIH7 [225-236]	0	1673.94742	0	0.799	0.971	0.806	0.779	0.824	0.816	0.779	0.865	117.8	94.2	114.4	94.9	91.8	97.1	96.2	91.8	101.9	426.5	340.8	413.9	343.6	332.2	351.5	348.2	332.2	368.8	393.5	299.2	412.5	269.0	197.5	351.5	300.4	290.0	336.5
High	[R].MATEVAADALGEEWK.[G]	1xTMT6plex [K15]; 1xTMT6plex [N-Term]		9.57386E-09	0	1	3	3	P62755	P62755 [32-46]	0	2079.08326	0	0.960	1.081	0.965	1.057	1.088	0.926	1.063	0.967	98.8	94.9	106.8	95.3	104.5	107.5	91.5	105.0	95.6	482.3	463.0	521.2	465.2	509.9	524.7	446.4	512.5	466.4	445.0	406.5	519.4	364.2	303.1	524.7	385.1	447.5	425.6
High	[K].MASTFIGNSTAIQELFKR.[I]	1xTMT6plex [K17]; 1xTMT6plex [N-Term]		6.21474E-10	0	1	1	3	Q4QQV0	Q4QQV0 [363-380]	1	2472.36849	3	1.050	1.006	1.128	1.086	1.142	1.111	1.096	0.973	93.8	98.5	94.4	105.9	101.9	107.1	104.2	102.8	91.3	550.4	577.8	553.7	620.9	597.7	628.3	611.2	603.1	535.7	507.8	507.3	551.8	486.1	355.3	628.3	527.3	526.6	488.8
High	[K].MASTFIGNSTAIQELFK.[R]	1xTMT6plex [K17]; 1xTMT6plex [N-Term]		5.29836E-07	0	1	1	11	Q4QQV0	Q4QQV0 [363-379]	0	2316.26737	11	1.051	1.016	1.083	1.306	1.238	1.170	1.096	1.092	89.6	94.1	91.0	97.0	116.9	110.8	104.7	98.1	97.8	1292.2	1357.8	1312.5	1399.2	1687.1	1599.4	1511.4	1415.8	1410.8	1192.3	1192.1	1308.0	1095.5	1002.9	1599.4	1303.9	1236.1	1287.4
High	[K].MASNIFGTPEENPPSWAK.[S]	1xTMT6plex [K18]; 1xTMT6plex [N-Term]		6.39465E-05	0	1	1	1	A0A059NZR0	A0A059NZR0 [47-64]	0	2434.24770	0	0.789	1.844	0.989	1.496	1.062	0.954	1.991	1.188	79.5	62.8	146.7	78.7	119.0	84.5	75.9	158.4	94.5	167.2	132.0	308.4	165.4	250.1	177.6	159.6	333.0	198.7	154.3	115.9	307.3	129.5	148.7	177.6	137.7	290.7	181.3
High	[K].MAQQMLDLEEQLEEEEAAR.[Q]	1xTMT6plex [N-Term]		7.45572E-08	0	2	3	2	A0A0G2K6S9; E9PTU4	A0A0G2K6S9 [955-973]; E9PTU4 [948-966]	0	2492.18462	0	0.982	0.871	1.015	0.723	0.821	0.987	1.046	0.877	108.1	106.2	94.2	109.7	78.2	88.8	106.8	113.2	94.8	198.8	195.2	173.2	201.7	143.7	163.2	196.2	208.0	174.2	183.4	171.4	172.6	157.9	85.4	163.2	169.3	181.6	159.0	NotUnique
High	[R].MAPYQGPDAAPGALDYK.[S]	1xTMT6plex [K17]; 1xTMT6plex [N-Term]		4.91235E-05	0	2	4	1	A0A0G2K5U9; Q9QXQ0	A0A0G2K5U9 [883-899]; Q9QXQ0 [883-899]	0	2223.15201	0	1.084	1.077	1.259	1.403	1.467	1.459	1.540	1.236	78.1	84.7	84.1	98.3	109.5	114.6	113.9	120.2	96.6	65.2	70.7	70.2	82.1	91.5	95.7	95.2	100.4	80.7	60.2	62.1	70.0	64.3	54.4	95.7	82.1	87.7	73.6	NotUnique
High	[K].MAMSPASDDRCWNGISK.[G]	1xCarboxymethyl [C11]; 1xTMT6plex [K17]; 1xTMT6plex [N-Term]		1.34827E-05	0	1	2	1	P35053	P35053 [405-421]	1	2385.14014	0	1.125	1.090	1.267	1.385	0.961	1.404	1.112	1.144	85.8	96.5	93.6	108.7	118.9	82.5	120.5	95.4	98.2	161.1	181.1	175.6	204.0	223.1	154.8	226.1	179.0	184.2	148.6	159.0	175.0	159.7	132.6	154.8	195.1	156.3	168.1
High	[K].MALVLEALPQIAAK.[I]	1xTMT6plex [K14]; 1xTMT6plex [N-Term]		5.24832E-06	0	1	3	3	Q9Z2S9	Q9Z2S9 [357-370]	0	1926.18621	0	1.049	1.133	1.156	0.987	1.034	1.060	1.023	1.037	94.9	99.6	107.6	109.8	93.7	98.1	100.7	97.1	98.4	303.8	318.8	344.2	351.2	299.8	314.0	322.1	310.9	315.0	280.3	279.9	343.0	275.0	178.2	314.0	277.9	271.4	287.4
High	[R].MALVGLGVSHSILK.[E]	1xTMT6plex [K14]; 1xTMT6plex [N-Term]		3.02702E-08	0	1	1	9	P32551	P32551 [217-230]	0	1883.15525	0	1.001	0.947	1.021	0.994	0.998	0.872	1.045	0.914	102.4	102.4	96.9	104.6	101.7	102.2	89.2	107.0	93.5	1027.2	1027.9	972.6	1049.3	1020.8	1025.0	895.3	1073.5	938.5	947.8	902.4	969.2	821.5	606.8	1025.0	772.4	937.3	856.4
High	[R].MALVGLGVSHSILK.[E]	1xTMT6plex [K14]		0.000123151	0	1	1	1	P32551	P32551 [217-230]	0	1653.99231	0	1.080	0.804	0.937	0.768	0.889	1.042	0.733	0.911	110.2	119.0	88.6	103.2	84.6	98.1	114.8	80.9	100.4	325.1	351.0	261.4	304.5	249.6	289.2	338.7	238.5	296.2	300.0	308.2	260.5	238.4	148.4	289.2	292.2	208.2	270.3
High	[R].MATQASTLYSNNITK.[L]	1xTMT6plex [K15]		1.26945E-05	0	1	1	1	Q5BJZ3	Q5BJZ3 [380-394]	0	1871.97343	0	1.861	0.397	0.990	0.314	0.606	1.580	0.445	0.664	114.6	213.2	45.5	113.5	36.0	69.4	180.9	51.0	76.0	124.3	231.3	49.4	123.1	39.0	75.3	196.4	55.3	82.5	114.7	203.1	49.2	96.4	23.2	75.3	169.4	48.3	75.3
High	[R].MAILQYVTESMAYMLSANMDQGFKDFQIEAAISK.[I]	2xTMT6plex [K24; K34]; 1xTMT6plex [N-Term]		8.79135E-09	0	1	2	1	Q5M9H2	Q5M9H2 [386-419]	1	4532.31925	0	0.821	0.535	1.021	0.668	0.592	0.806	0.589	0.587	136.0	111.6	72.7	138.8	90.8	80.5	109.6	80.2	79.8	71.3	58.5	38.1	72.8	47.6	42.2	57.5	42.0	41.9	65.8	51.4	38.0	57.0	28.3	42.2	49.6	36.7	38.2
High	[K].MALELLTQEFGIPVER.[L]	1xTMT6plex [N-Term]		9.7343E-06	0	1	1	2	P50475	P50475 [117-132]	0	2075.14083	0	0.985	0.861	1.123	0.751	1.000	1.112	1.007	0.963	102.3	100.8	88.0	114.8	76.8	102.2	113.7	103.0	98.4	112.7	111.1	97.0	126.6	84.6	112.7	125.3	113.5	108.5	104.0	97.5	96.7	99.1	50.3	112.7	108.1	99.1	99.0
High	[K].MALDVEIATYRK.[L]	1xTMT6plex [K12]; 1xTMT6plex [N-Term]		2.05887E-06	0	1	2	2	Q6P725	Q6P725 [395-406]	1	1868.07158	0	1.117	0.952	1.065	0.887	0.967	1.047	0.999	0.970	100.0	111.6	95.1	106.5	88.7	96.7	104.7	99.8	97.0	351.7	392.7	334.8	374.6	312.1	340.1	368.4	351.3	341.1	324.5	344.8	333.6	293.3	185.5	340.1	317.8	306.7	311.3
High	[K].MALDVEIATYR.[K]	1xTMT6plex [N-Term]		6.45006E-06	0	1	2	6	Q6P725	Q6P725 [395-405]	0	1510.81368	0	0.972	0.945	0.909	1.084	0.984	0.962	0.947	0.950	102.8	100.0	97.2	93.5	111.4	101.1	98.9	97.4	97.6	739.7	719.2	698.9	672.5	801.6	727.6	711.5	700.7	702.3	682.5	631.4	696.5	526.5	476.5	727.6	613.8	611.8	640.9
High	[K].MALDIEIATYRK.[L]	1xTMT6plex [K12]; 1xTMT6plex [N-Term]		0.000108489	0	2	5	1	F1M7P4; P31000	F1M7P4 [390-401]; P31000 [391-402]	1	1882.08723	0	0.941	1.096	1.171	1.023	1.380	1.418	1.430	1.372	83.1	78.2	91.1	97.3	85.0	114.7	117.8	118.8	114.0	273.3	257.3	299.5	320.2	279.6	377.3	387.5	390.8	375.1	252.2	225.9	298.5	250.7	166.2	377.3	334.3	341.2	342.3	NotUnique
High	[K].MALDIEIATYR.[K]	1xTMT6plex [N-Term]		6.25751E-06	0	2	5	4	F1M7P4; P31000	F1M7P4 [390-400]; P31000 [391-401]	0	1524.82933	0	1.048	1.057	1.192	1.071	1.373	1.402	1.433	1.261	83.0	87.0	87.8	99.0	89.0	114.0	116.5	119.0	104.7	643.5	674.1	680.3	767.1	689.2	883.3	902.3	922.1	811.5	593.7	591.8	678.0	600.6	409.7	883.3	778.4	805.1	740.5	NotUnique
High	[R].MALDDMVSTLKK.[I]	2xTMT6plex [K11; K12]; 1xTMT6plex [N-Term]		3.37629E-07	0	1	1	3	Q6P502	Q6P502 [128-139]	1	2039.18478	0	1.055	1.021	0.975	0.927	1.105	1.049	0.927	0.994	99.4	104.9	101.5	97.0	92.2	109.9	104.3	92.1	98.8	868.2	915.9	886.3	846.9	804.8	959.4	911.2	804.5	862.7	801.1	804.1	883.2	663.1	478.4	959.4	786.1	702.4	787.2
High	[R].MALDDMVSTLK.[K]	1xTMT6plex [K11]; 1xTMT6plex [N-Term]		6.41109E-06	0	1	1	2	Q6P502	Q6P502 [128-138]	0	1681.92689	0	0.968	0.890	0.959	0.908	0.989	0.948	0.860	0.931	106.5	103.0	94.8	102.1	96.7	105.3	100.9	91.5	99.1	603.5	584.1	537.3	579.0	548.2	597.1	571.9	518.7	561.7	556.8	512.8	535.4	453.3	325.9	597.1	493.4	452.9	512.6
High	[K].MALATLCGGK.[I]	1xCarboxymethyl [C7]; 1xTMT6plex [K10]; 1xTMT6plex [N-Term]		9.90562E-05	0	1	1	1	D4A772	D4A772 [154-163]	0	1480.82678	0	1.157	1.153	0.992	0.923	1.090	1.044	1.028	1.183	94.0	108.8	108.4	93.3	86.8	102.5	98.2	96.7	111.3	115.3	133.4	133.0	114.4	106.5	125.7	120.4	118.5	136.4	106.4	117.1	132.5	89.6	63.3	125.7	103.9	103.5	124.5
High	[R].MAKPEEVLVVENDQGEVVR.[E]	1xTMT6plex [K3]; 1xTMT6plex [N-Term]		1.69656E-07	0	1	1	1	Q80U96	Q80U96 [424-442]	0	2599.41656	0	1.349	0.998	1.160	1.070	1.863	1.216	0.924	0.926	85.7	115.5	85.5	99.4	91.6	159.6	104.2	79.2	79.3	392.9	529.9	392.0	455.7	420.2	731.9	477.8	363.0	363.8	362.5	465.2	390.6	356.8	249.8	731.9	412.2	316.9	332.0
High	[R].MAGTEQSLNSASER.[A]	1xTMT6plex [N-Term]		1.33787E-07	0	1	2	2	M0R6K0	M0R6K0 [1649-1662]	0	1709.83258	0	0.878	0.948	0.876	1.020	0.824	0.984	0.871	0.884	108.6	95.3	103.0	95.2	110.8	89.5	106.9	94.6	96.0	439.2	385.4	416.4	384.7	448.0	361.9	432.1	382.7	388.3	405.2	338.4	415.0	301.2	266.3	361.9	372.8	334.1	354.3
High	[K].MALEMVFLAR.[G]	1xTMT6plex [N-Term]		3.34033E-05	0	1	3	1	D4A2F1	D4A2F1 [1553-1562]	0	1409.78463	0	0.896	1.041	0.986	0.867	0.956	0.863	1.101	0.899	104.6	93.7	108.8	103.0	90.6	100.0	90.2	115.1	93.9	225.8	202.3	235.0	222.5	195.6	215.9	194.9	248.5	202.8	208.3	177.6	234.2	174.2	116.3	215.9	168.1	217.0	185.1
High	[R].MAGSAFDFENMK.[R]	1xTMT6plex [K12]; 1xTMT6plex [N-Term]		1.43791E-06	0	1	1	3	P50398	P50398 [424-435]	0	1805.89665	0	0.969	1.211	0.991	1.146	1.184	1.048	1.221	1.150	90.7	87.9	109.9	89.9	104.0	107.4	95.0	110.8	104.3	854.0	827.6	1034.3	846.4	979.1	1010.9	894.6	1042.6	982.1	788.0	726.6	1030.7	662.7	582.0	1010.9	771.8	910.3	896.2
High	[R].MATQASTLYSNNITK.[L]	1xTMT6plex [K15]; 1xTMT6plex [N-Term]		6.64323E-09	0	1	1	8	Q5BJZ3	Q5BJZ3 [380-394]	0	2101.13636	0	1.126	1.009	0.992	1.055	0.839	0.989	0.825	0.974	102.2	115.0	103.0	101.4	107.8	85.8	101.1	84.3	99.5	1456.3	1639.6	1468.8	1445.0	1536.4	1222.4	1440.5	1201.3	1418.4	1343.7	1439.5	1463.7	1131.3	913.3	1222.4	1242.7	1048.8	1294.3
High	[R].MAVAAQEGDAHPLGALPVGTLINNVESEPGR.[G]	1xTMT6plex [N-Term]		1.56799E-08	0	1	1	1	Q498T4	Q498T4 [171-201]	0	3342.73135	0	1.114	1.219	1.122	1.245	1.050	1.077	1.031	1.196	89.5	99.8	109.1	100.4	111.4	94.0	96.4	92.3	107.0	89.7	100.0	109.4	100.6	111.7	94.2	96.7	92.5	107.3	82.8	87.8	109.0	78.8	66.4	94.2	83.4	80.8	97.9
High	[K].MDENQFVAVTSTNAAK.[VI]	1xTMT6plex [K16]; 1xTMT6plex [N-Term]		9.56366E-07	0	2	3	2	P47942; Q62952	P47942 [375-390]; Q62952 [375-390]	0	2184.13709	0	0.942	1.181	1.084	0.841	1.457	1.109	1.698	1.399	84.0	79.2	99.2	91.1	70.6	122.4	93.2	142.7	117.5	208.7	196.7	246.4	226.2	175.5	304.1	231.5	354.4	291.9	192.6	172.7	245.6	177.1	104.3	304.1	199.7	309.4	266.4	NotUnique
High	[-].MDDYAVLSDTELAAVLR.[Q]	1xAcetyl [N-Term]	Q63190 1xAcetyl [N-Term]	6.77047E-06	0	1	2	2	Q63190	Q63190 [1-17]	0	1923.93682	0																																				NoQuanLabels
High	[-].MDDREDLVYQAK.[L]	1xAcetyl [N-Term]; 1xTMT6plex [K12]	P62260 1xAcetyl [N-Term]	9.38429E-05	0	1	1	3	P62260	P62260 [1-12]	1	1753.86282	0	1.118	1.050	1.012	1.012	1.113	1.076	0.915	1.090	95.9	107.2	100.7	97.0	97.0	106.7	103.1	87.7	104.5	686.7	767.8	720.9	694.8	694.8	764.1	738.6	628.2	748.6	633.6	674.1	718.4	544.0	413.0	764.1	637.2	548.5	683.1
High	[K].MDDPTVNWSNERYEECKEK.[L]	1xCarboxymethyl [C16]; 2xTMT6plex [K17; K19]; 1xTMT6plex [N-Term]		4.98536E-07	0	1	2	1	Q6AYD5	Q6AYD5 [359-377]	2	3118.50646	0	0.972	1.017	0.987	0.950	0.984	1.004	0.923	0.904	103.0	100.1	104.7	101.6	97.9	101.3	103.3	95.0	93.1	198.8	193.2	202.2	196.2	188.9	195.6	199.5	183.4	179.7	183.4	169.6	201.5	153.6	112.3	195.6	172.1	160.1	164.0
High	[K].MDDPTVNWSNER.[Y]	1xTMT6plex [N-Term]		1.88733E-05	0	1	2	2	Q6AYD5	Q6AYD5 [359-370]	0	1692.78490	0	0.903	1.044	0.868	1.280	1.086	0.898	1.063	1.068	97.7	88.2	102.0	84.9	125.0	106.1	87.7	103.8	104.4	500.4	451.9	522.5	434.5	640.3	543.2	449.2	531.7	534.6	461.7	396.7	520.7	340.2	380.6	543.2	387.5	464.2	487.8
High	[-].MDDIYKAAVEQLTEEQKNEFK.[A]	1xAcetyl [N-Term]; 2xTMT6plex [K17; K21]	Q4PP99 1xAcetyl [N-Term]	8.78986E-05	0	1	1	1	Q4PP99	Q4PP99 [1-21]	2	3029.55417	0	1.027	0.888	0.890	1.211	0.844	1.047	1.059	0.890	101.6	104.4	90.2	90.5	123.1	85.8	106.4	107.6	90.5	66.0	67.8	58.6	58.8	79.9	55.7	69.1	69.9	58.7	60.9	59.5	58.4	46.0	47.5	55.7	59.6	61.0	53.6
High	[K].MDATANDVPSPYEVK.[G]	1xTMT6plex [K15]; 1xTMT6plex [N-Term]		1.04861E-07	0	1	2	4	A0A0H2UHM5	A0A0H2UHM5 [439-453]	0	2095.07818	0	1.135	1.060	1.146	1.339	1.558	1.282	1.293	1.266	81.2	92.2	86.1	93.1	108.7	126.6	104.2	105.0	102.8	582.9	661.7	618.1	668.3	780.2	908.1	747.4	753.4	737.6	537.8	580.9	616.0	523.2	463.8	908.1	644.8	657.8	673.1
High	[K].MDATANDITNDR.[Y]	1xTMT6plex [N-Term]		1.25772E-06	0	1	2	1	P38659	P38659 [581-592]	0	1565.74270	0	0.922	1.037	1.038	0.991	1.158	1.019	1.194	1.108	95.1	87.7	98.5	98.7	94.2	110.1	96.9	113.5	105.3	198.4	183.0	205.7	206.0	196.7	229.8	202.3	237.0	219.8	183.1	160.7	205.0	161.3	116.9	229.8	174.5	206.9	200.6
High	[R].MDASTGDAIK.[T]	1xTMT6plex [K10]; 1xTMT6plex [N-Term]		1.17376E-05	0	1	2	1	A0A0G2JWC7	A0A0G2JWC7 [611-620]	0	1466.79250	0	0.860	0.985	0.855	0.877	0.777	0.891	0.866	0.875	112.7	97.0	111.0	96.4	98.9	87.6	100.4	97.6	98.6	319.3	274.7	314.4	272.9	280.1	248.1	284.3	276.4	279.2	294.6	241.2	313.3	213.7	166.5	248.1	245.3	241.3	254.8
High	[K].MDAILTEAIK.[A]	1xTMT6plex [K10]; 1xTMT6plex [N-Term]		1.19519E-05	0	1	3	3	Q6P747	Q6P747 [161-170]	0	1562.92279	0	1.117	1.169	1.126	0.989	1.344	1.053	1.195	1.172	88.5	98.9	103.5	99.7	87.6	119.0	93.2	105.8	103.8	738.3	824.5	863.2	831.1	730.1	991.9	777.2	882.4	865.1	681.2	723.9	860.2	650.7	434.0	991.9	670.5	770.4	789.4
High	[K].MATVWDEAEQDGIGEEVLK.[M]	1xTMT6plex [K19]; 1xTMT6plex [N-Term]		0.00010121	0	1	2	1	Q6P6U2	Q6P6U2 [20-38]	0	2578.31109	0	1.099	0.904	1.007	0.919	0.954	1.013	0.879	0.784	105.1	115.6	95.1	105.9	96.7	100.3	106.5	92.4	82.4	148.0	162.8	133.9	149.1	136.1	141.2	150.0	130.1	116.1	136.6	142.9	133.4	116.7	80.9	141.2	129.4	113.6	105.9
High	[K].MDADLSQLQTEVEEAVQECR.[N]	1xCarboxymethyl [C19]; 1xTMT6plex [N-Term]		4.05885E-11	0	2	4	32	G3V8B0; G3V885	G3V8B0 [1730-1749]; G3V885 [1732-1751]	0	2581.19591	0	0.927	0.949	0.941	0.980	0.850	0.889	0.890	0.937	107.6	99.8	102.1	101.3	105.4	91.4	95.7	95.8	100.9	2397.5	2223.6	2275.4	2256.9	2349.7	2037.7	2131.4	2135.0	2247.6	2212.1	1952.2	2267.6	1767.0	1396.8	2037.7	1838.8	1864.0	2051.0	NotUnique
High	[R].MCINTEWGAFGDDGSLEDIRTEFDR.[E]	1xCarboxymethyl [C2]; 1xTMT6plex [N-Term]		7.59823E-10	0	2	2	1	M0RAQ6; P05708	M0RAQ6 [235-259]; P05708 [255-279]	1	3164.41384	0	1.028	1.011	0.901	1.090	1.073	1.085	1.191	1.055	95.4	98.0	96.4	86.0	104.0	102.4	103.5	113.6	100.6	82.9	85.2	83.8	74.7	90.3	89.0	89.9	98.7	87.5	76.5	74.8	83.5	58.5	53.7	89.0	77.6	86.2	79.8	NotUnique
High	[R].MCINTEWGAFGDDGSLEDIR.[T]	1xCarboxymethyl [C2]; 1xTMT6plex [N-Term]		1.69656E-07	0	2	2	2	M0RAQ6; P05708	M0RAQ6 [235-254]; P05708 [255-274]	0	2516.12710	0	1.126	0.797	1.014	0.942	0.962	1.125	0.803	0.915	103.6	116.7	82.6	105.1	97.6	99.7	116.7	83.2	94.9	302.7	340.9	241.1	306.8	285.1	291.1	340.7	242.9	277.0	279.3	299.3	240.3	240.2	169.5	291.1	293.9	212.1	252.8	NotUnique
High	[K].MCEIVFEDPKTPGEK.[Q]	1xCarboxymethyl [C2]; 2xTMT6plex [K10; K15]; 1xTMT6plex [N-Term]		2.41532E-07	0	1	3	1	A0A0G2JZI2	A0A0G2JZI2 [1251-1265]	1	2468.30199	0	1.083	1.072	1.167	1.019	1.271	1.054	1.117	1.137	90.7	98.2	97.2	105.9	92.5	115.3	95.6	101.3	103.1	194.5	210.6	208.5	227.1	198.3	247.2	205.1	217.3	221.1	179.5	184.9	207.8	177.8	117.9	247.2	176.9	189.7	201.8
High	[K].MCEAGYSTSYKEDK.[H]	1xCarboxymethyl [C2]; 2xTMT6plex [K11; K14]; 1xTMT6plex [N-Term]		4.58018E-08	0	1	2	1	P00787	P00787 [210-223]	1	2357.16081	0	1.094	0.986	0.964	0.890	1.224	1.210	0.893	1.075	96.4	105.4	95.1	92.9	85.8	118.0	116.6	86.1	103.6	250.3	273.7	246.9	241.1	222.7	306.4	302.8	223.6	269.0	230.9	240.3	246.0	188.8	132.4	306.4	261.2	195.2	245.5
High	[K].MCDVMAAYFGK.[I]	1xCarboxymethyl [C2]; 1xTMT6plex [K11]; 1xTMT6plex [N-Term]		6.25751E-06	0	1	2	2	P84092	P84092 [85-95]	0	1751.85709	0	1.061	1.025	1.044	1.224	1.091	1.052	1.060	0.931	94.8	100.7	97.2	99.0	116.1	103.5	99.8	100.5	88.3	321.9	341.6	329.8	335.9	394.1	351.2	338.7	341.2	299.8	297.0	299.9	328.7	263.0	234.3	351.2	292.2	297.9	273.6
High	[K].MCDPGMTAFEPEALGNLVEGLDFHR.[F]	1xCarboxymethyl [C2]; 1xTMT6plex [N-Term]		1.5872E-08	0	1	3	2	P11275	P11275 [372-396]	0	3036.41028	0	0.894	1.071	0.966	0.852	1.031	0.905	1.014	0.865	104.7	93.6	112.1	101.1	89.2	107.9	94.8	106.1	90.5	101.7	90.9	108.9	98.2	86.6	104.8	92.0	103.1	87.9	93.8	79.8	108.5	76.9	51.5	104.8	79.4	90.0	80.2
High	[R].MCDLVSDFDGFSER.[F]	1xCarboxymethyl [C2]; 1xTMT6plex [N-Term]		3.00339E-05	0	1	1	1	D4AEP0	D4AEP0 [181-194]	0	1907.83528	0	0.839	0.942	0.889	1.121	1.068	0.902	1.064	0.982	102.2	85.7	96.3	90.8	114.6	109.2	92.1	108.7	100.4	125.6	105.4	118.3	111.6	140.8	134.2	113.2	133.7	123.4	115.9	92.5	117.9	87.4	83.7	134.2	97.7	116.7	112.6
High	[K].MAVTFIGNSTAIQELFKR.[I]	1xTMT6plex [K17]; 1xTMT6plex [N-Term]		2.58621E-11	0	1	1	2	P69897	P69897 [363-380]	1	2484.40487	0	0.968	0.994	1.104	0.933	1.318	1.221	1.307	1.039	91.1	88.1	90.5	100.5	85.0	120.0	111.1	119.0	94.6	214.9	208.0	213.5	237.2	200.5	283.3	262.3	281.0	223.3	198.3	182.6	212.8	185.7	119.2	283.3	226.3	245.3	203.8
High	[K].MAVTFIGNSTAIQELFK.[R]	1xTMT6plex [K17]; 1xTMT6plex [N-Term]		4.15298E-07	0	1	1	3	P69897	P69897 [363-379]	0	2328.30376	0	0.988	1.039	1.127	0.972	1.325	1.287	1.219	0.998	90.4	89.3	93.9	101.9	87.9	119.8	116.4	110.2	90.2	226.9	224.3	235.7	255.7	220.5	300.8	292.1	276.6	226.5	209.4	196.9	234.9	200.2	131.1	300.8	252.0	241.5	206.7
High	[R].MAVFGFEMSEDTGPDGTLLPK.[A]	1xTMT6plex [K21]; 1xTMT6plex [N-Term]		1.38947E-05	0	1	2	2	A0A140TAE0	A0A140TAE0 [611-631]	0	2700.36650	0	0.982	0.956	1.126	0.984	1.188	1.161	1.141	1.053	93.8	92.1	89.7	105.7	92.3	111.5	109.0	107.0	98.8	249.7	245.1	238.8	281.3	245.6	296.6	290.0	284.9	263.0	230.4	215.2	238.0	220.2	146.0	296.6	250.2	248.7	240.0
High	[R].MCLVEIEKAPK.[V]	1xCarboxymethyl [C2]; 2xTMT6plex [K8; K11]; 1xTMT6plex [N-Term]		2.91578E-05	0	1	1	3	Q66HF1	Q66HF1 [77-87]	1	2006.16332	0	1.028	1.027	1.026	0.939	0.794	0.928	0.933	0.977	104.0	107.0	106.8	106.7	97.7	82.6	96.5	97.1	101.6	519.6	534.2	533.4	532.9	488.0	412.7	482.2	484.8	507.5	479.4	469.0	531.6	417.2	290.1	412.7	416.0	423.3	463.1
High	[K].MAGNEYVGFSNATFQSER.[E]	1xTMT6plex [N-Term]		4.7917E-06	0	2	3	1	A0A0G2KAN7; P13264	A0A0G2KAN7 [369-386]; P13264 [370-387]	0	2237.04945	0	0.953	1.161	1.161	1.314	1.135	1.030	1.268	1.140	88.6	84.4	102.8	102.8	116.4	100.6	91.2	112.3	100.9	221.4	210.9	257.1	257.1	291.0	251.4	228.1	280.7	252.4	204.3	185.2	256.2	201.3	173.0	251.4	196.8	245.1	230.3	NotUnique
High	[R].MAGDPVANVR.[F]	1xTMT6plex [N-Term]		5.51256E-05	0	1	2	1	Q5XI34	Q5XI34 [528-537]	0	1258.67752	0	0.918	1.008	1.015	0.970	1.086	1.028	1.025	1.072	98.7	90.6	99.5	100.2	95.7	107.1	101.5	101.1	105.8	216.7	198.9	218.5	219.9	210.1	235.2	222.8	222.1	232.3	199.9	174.6	217.7	172.2	124.9	235.2	192.2	193.9	212.0
High	[K].MAGAVPVFIPLR.[S]	1xTMT6plex [N-Term]		2.9118E-06	0	2	2	4	Q58FK9; F1M572	Q58FK9 [168-179]; F1M572 [168-179]	0	1499.89696	0	0.958	1.119	1.039	0.966	0.887	0.841	0.919	0.962	103.5	99.2	115.9	107.5	100.1	91.8	87.1	95.1	99.6	490.3	470.0	548.8	509.2	473.9	434.8	412.5	450.6	471.9	452.4	412.6	546.9	398.7	281.7	434.8	355.9	393.4	430.6	NotUnique
High	[K].LYTLVLTDPDAPSR.[K]	1xTMT6plex [N-Term]		4.9551E-07	0	1	1	8	P31044	P31044 [63-76]	0	1789.98973	0	1.005	0.983	1.038	1.092	1.005	0.990	0.963	1.071	98.4	98.9	96.7	102.1	107.5	98.9	97.4	94.7	105.4	715.2	719.0	703.0	742.3	781.1	718.6	707.9	688.6	765.8	659.9	631.2	700.6	581.2	464.3	718.6	610.7	601.2	698.8
High	[R].IYTEQGVEEYVR.[Y]	1xTMT6plex [N-Term]		3.30117E-05	0	1	1	1	D3ZVD3	D3ZVD3 [67-78]	0	1714.88493	0	1.079	1.074	1.115	1.008	1.147	1.028	1.033	1.060	94.3	101.8	101.3	105.1	95.1	108.1	96.9	97.4	99.9	224.2	242.0	240.7	250.0	226.1	257.1	230.4	231.6	237.6	206.9	212.5	239.9	195.7	134.4	257.1	198.8	202.2	216.8
High	[K].LYTEGYQVPPGATYTAIEAPK.[G]	1xTMT6plex [K21]; 1xTMT6plex [N-Term]		1.77045E-07	0	1	1	15	Q641Y2	Q641Y2 [384-404]	0	2727.46455	0	1.094	0.975	0.973	1.143	0.871	1.031	0.818	0.936	101.8	111.3	99.3	99.0	116.4	88.7	105.0	83.2	95.3	1737.1	1899.7	1693.8	1689.9	1985.7	1512.9	1791.5	1420.4	1626.4	1602.8	1667.8	1688.0	1323.1	1180.4	1512.9	1545.5	1240.1	1484.1
High	[K].LYTDFDEIRQEIENETER.[I]	1xTMT6plex [N-Term]		2.19107E-07	0	1	1	3	O35303	O35303 [113-130]	1	2529.23064	0	0.924	1.022	0.936	1.015	0.984	0.873	1.062	1.028	101.8	94.1	104.0	95.3	103.3	100.1	88.8	108.1	104.6	513.8	475.0	525.0	481.1	521.7	505.7	448.6	545.8	528.1	474.1	417.0	523.2	376.7	310.1	505.7	387.0	476.5	481.9
High	[R].LYSTWIGGSILASLDTFKK.[M]	2xTMT6plex [K18; K19]; 1xTMT6plex [N-Term]		3.57154E-11	0	2	2	4	P85515; B2RYJ7	P85515 [337-355]; B2RYJ7 [337-355]	1	2787.62636	0	0.841	0.699	1.018	0.919	1.143	0.991	0.934	0.856	107.1	90.1	74.9	109.0	98.4	122.5	106.2	100.1	91.7	324.3	272.8	226.6	330.0	297.9	370.8	321.4	302.9	277.5	299.2	239.5	225.8	258.4	177.1	370.8	277.3	264.5	253.2	NotUnique
High	[R].LYSTSTTPLVLLR.[T]	1xTMT6plex [N-Term]		4.98536E-07	0	1	1	2	Q68FU7	Q68FU7 [441-453]	0	1693.00974	0	0.969	0.935	0.949	0.987	0.830	0.856	0.912	0.880	108.2	104.8	101.2	102.7	106.7	89.8	92.7	98.7	95.2	493.8	478.5	461.9	468.6	487.2	409.8	422.9	450.5	434.4	455.6	420.1	460.3	366.9	289.6	409.8	364.8	393.3	396.4
High	[RK].IYSQSGENIEFMCKPGYR.[K]	1xCarboxymethyl [C13]; 1xTMT6plex [K14]; 1xTMT6plex [N-Term]		2.69885E-11	0	1	5	2	G3V9R2	G3V9R2 [1195-1212]	0	2638.30456	0	1.210	1.028	1.318	1.239	1.690	1.378	1.123	1.045	81.6	98.7	83.8	107.5	101.1	137.9	112.4	91.6	85.2	393.7	476.5	404.6	518.9	488.0	665.3	542.5	442.1	411.3	363.3	418.3	403.2	406.3	290.1	665.3	468.0	386.0	375.3
High	[K].LYSPSQIGAFVLMK.[M]	1xTMT6plex [K14]; 1xTMT6plex [N-Term]		1.5396E-08	0	1	2	10	F1M953	F1M953 [160-173]	0	2012.16548	0	1.014	0.925	0.997	1.073	0.883	1.004	0.901	0.927	103.2	104.6	95.5	102.9	110.7	91.1	103.5	93.0	95.6	1155.6	1171.3	1069.4	1152.5	1240.0	1020.8	1160.0	1041.5	1071.4	1066.2	1028.3	1065.7	902.3	737.1	1020.8	1000.7	909.3	977.7
High	[R].IYSLSSNKPQRPVFSHENIQGGGEPFQALYNYTPR.[N]	1xTMT6plex [K8]; 1xTMT6plex [N-Term]		3.33686E-08	0	1	2	1	F1LPM3	F1LPM3 [1117-1151]	0	4453.30934	0	1.069	0.902	0.957	1.386	1.064	1.362	1.002	1.002	92.4	98.8	83.3	88.4	128.0	98.3	125.8	92.5	92.6	75.0	80.2	67.6	71.8	104.0	79.8	102.1	75.1	75.2	69.2	70.4	67.4	56.2	61.8	79.8	88.1	65.6	68.6
High	[K].LYSLNDPTLNDKK.[V]	2xTMT6plex [K12; K13]; 1xTMT6plex [N-Term]		1.06711E-06	0	1	1	2	Q3BCU4	Q3BCU4 [261-273]	1	2208.28429	0	1.033	0.982	1.049	1.034	0.929	1.003	0.936	1.004	100.3	103.6	98.6	105.2	103.7	93.2	100.7	93.9	100.8	545.2	563.1	535.5	571.7	563.5	506.3	547.0	510.3	547.5	503.0	494.4	533.7	447.6	335.0	506.3	471.9	445.5	499.6
High	[K].LYTLVLTDPDAPSRK.[D]	1xTMT6plex [K15]; 1xTMT6plex [N-Term]		5.73788E-08	0	1	1	4	P31044	P31044 [63-77]	1	2147.24763	0	0.921	0.967	0.894	1.072	0.864	0.937	0.817	0.904	107.5	99.0	103.9	96.0	115.2	92.8	100.7	87.8	97.1	814.2	749.9	787.1	727.5	872.4	703.2	763.1	665.3	735.7	751.2	658.4	784.4	569.6	518.6	703.2	658.3	580.9	671.3
High	[K].LYSLNDPTLNDK.[K]	1xTMT6plex [K12]; 1xTMT6plex [N-Term]		2.12245E-06	0	1	1	2	Q3BCU4	Q3BCU4 [261-272]	0	1851.02640	0	0.993	1.026	1.004	1.140	1.006	1.022	0.932	1.013	98.5	97.8	101.1	98.9	112.3	99.1	100.7	91.8	99.8	464.3	461.1	476.3	466.2	529.2	466.9	474.4	432.8	470.3	428.4	404.8	474.7	365.0	314.6	466.9	409.3	377.9	429.2
High	[K].LYSLEGYGTDAVIYIK.[A]	1xTMT6plex [K16]; 1xTMT6plex [N-Term]		4.44571E-10	0	1	3	4	F1MA54	F1MA54 [373-388]	0	2263.26261	0	0.994	0.910	0.936	0.992	0.811	0.995	0.858	0.876	107.5	106.9	97.9	100.6	106.6	87.2	106.9	92.3	94.2	734.0	729.9	668.2	686.8	728.1	595.5	730.3	629.9	642.9	677.2	640.8	665.9	537.7	432.8	595.5	630.0	550.0	586.7
High	[R].LYSGPGVVGNVLVDPSAR.[I]	1xTMT6plex [N-Term]		4.10215E-05	0	1	1	1	D4A746	D4A746 [244-261]	0	2029.12796	0	0.939	1.209	1.116	1.081	1.073	0.931	1.265	1.024	93.4	87.7	112.9	104.2	100.9	100.2	86.9	118.1	95.6	192.7	180.9	232.9	215.1	208.3	206.8	179.3	243.7	197.3	177.8	158.8	232.1	168.4	123.8	206.8	154.7	212.8	180.0
High	[R].LYSAVCALGNHR.[V]	1xCarboxymethyl [C6]; 1xTMT6plex [N-Term]		4.79991E-05	0	1	4	1	B0LPN4	B0LPN4 [1654-1665]	0	1590.82598	0	0.817	0.806	0.857	0.981	0.861	0.876	0.807	0.922	113.5	92.8	91.5	97.2	111.4	97.7	99.5	91.7	104.7	46.8	38.3	37.7	40.1	45.9	40.3	41.0	37.8	43.2	43.2	33.6	37.6	31.4	27.3	40.3	35.4	33.0	39.4
High	[R].LYQTDPSGTYHAWK.[VA]	1xTMT6plex [K14]; 1xTMT6plex [N-Term]		6.68892E-06	0	1	4	1	A0A0G2K0W9	A0A0G2K0W9 [144-157]	0	2125.11186	0	1.267	0.693	0.960	0.848	0.925	1.262	0.667	1.027	104.1	131.9	72.1	99.9	88.3	96.3	131.3	69.4	106.8	295.1	374.1	204.5	283.4	250.3	273.0	372.4	196.8	303.0	272.3	328.4	203.8	221.9	148.8	273.0	321.3	171.8	276.5
High	[R].LYQSTLLQDGLKDLLEEKK.[F]	3xTMT6plex [K12; K18; K19]; 1xTMT6plex [N-Term]		1.56578E-06	0	1	1	1	Q9ER30	Q9ER30 [13-31]	2	3150.87957	0	1.034	1.046	1.283	1.210	1.952	1.474	1.399	1.128	78.1	80.8	81.7	100.1	94.5	152.4	115.1	109.2	88.1	137.3	142.0	143.7	176.1	166.2	268.1	202.4	192.1	155.0	126.7	124.7	143.2	137.9	98.8	268.1	174.6	167.7	141.4
High	[R].LYQSTLLQDGLKDLLEEK.[K]	2xTMT6plex [K12; K18]; 1xTMT6plex [N-Term]		2.52152E-08	0	1	1	5	Q9ER30	Q9ER30 [13-30]	1	2793.62167	0	0.927	0.829	0.962	1.157	1.336	1.285	1.015	0.980	94.8	87.9	78.6	91.2	109.7	126.7	121.8	96.2	92.9	587.9	545.1	487.3	565.4	680.3	785.2	755.3	596.5	576.1	542.4	478.6	485.6	442.7	404.4	785.2	651.6	520.8	525.7
High	[K].LYQSATQAVFQK.[R]	1xTMT6plex [K12]; 1xTMT6plex [N-Term]		0.000123799	0	1	1	1	Q08602	Q08602 [27-38]	0	1842.05255	0	1.047	1.208	0.955	0.973	1.185	0.913	1.053	0.981	96.6	101.1	116.7	92.2	94.0	114.5	88.3	101.8	94.8	135.2	141.5	163.3	129.0	131.5	160.1	123.4	142.4	132.6	124.7	124.2	162.7	101.0	78.2	160.1	106.5	124.3	121.0
High	[K].LYQSAGGMPGGMPGGFPGGGAPPSGGASSGPTIEEVD.[-]	1xTMT6plex [N-Term]		4.7627E-06	0	1	6	4	P63018	P63018 [610-646]	0	3575.66201	0	0.991	0.922	1.021	1.054	0.918	0.971	0.913	0.982	102.6	101.7	94.6	104.8	108.1	94.2	99.6	93.7	100.7	320.2	317.2	295.3	326.8	337.3	293.8	310.8	292.4	314.3	295.4	278.5	294.3	255.9	200.5	293.8	268.1	255.3	286.8
High	[K].LYQQVMAQAELR.[G]	1xTMT6plex [N-Term]		4.29819E-05	0	1	2	1	A0A140UHX6	A0A140UHX6 [829-840]	0	1678.91479	0	1.036	0.973	0.969	0.968	1.129	0.911	1.114	0.899	100.0	103.6	97.3	96.9	96.8	112.9	91.1	111.4	89.9	213.6	221.3	207.9	206.9	206.7	241.1	194.5	238.0	192.1	197.1	194.3	207.2	162.0	122.9	241.1	167.8	207.8	175.3
High	[K].LYQPEYQEVSTEEQREEISGK.[L]	1xTMT6plex [K21]; 1xTMT6plex [N-Term]		2.28961E-11	0	1	2	1	Q63617	Q63617 [754-774]	1	3000.52023	0	1.190	1.006	1.222	1.057	1.431	1.246	1.166	1.175	85.8	102.1	86.3	104.8	90.7	122.7	106.8	100.0	100.8	178.4	212.3	179.4	218.0	188.6	255.3	222.2	208.0	209.6	164.6	186.4	178.8	170.7	112.1	255.3	191.7	181.6	191.3
High	[R].LYSLLFRR.[T]	1xTMT6plex [N-Term]		6.57843E-05	0	1	2	1	B2RYX1	B2RYX1 [10-17]	1	1296.79896	0	0.685	0.519	0.903	0.758	0.422	0.849	0.452	0.492	148.1	101.4	76.8	133.7	112.2	62.4	125.8	66.9	72.8	234.9	160.8	121.8	212.2	178.0	99.0	199.5	106.1	115.5	216.7	141.2	121.4	166.1	105.8	99.0	172.1	92.6	105.4
High	[K].IYTPMEYKGELASYDMQLR.[R]	1xTMT6plex [K8]; 1xTMT6plex [N-Term]		6.09821E-08	0	1	1	1	Q68FX0	Q68FX0 [115-133]	1	2766.42468	0	1.104	0.964	1.014	1.072	0.900	1.052	0.800	0.867	102.6	113.2	98.9	104.0	110.0	92.3	107.9	82.0	89.0	157.6	173.9	151.9	159.8	168.9	141.8	165.8	126.0	136.7	145.4	152.7	151.4	125.1	100.4	141.8	143.0	110.0	124.7
High	[R].IYTSIGEDYDER.[V]	1xTMT6plex [N-Term]		1.65409E-05	0	1	1	3	P67779	P67779 [106-117]	0	1689.81691	0	1.018	1.033	1.026	0.985	0.976	0.899	0.984	1.113	99.6	101.4	102.9	102.2	98.2	97.2	89.6	98.0	110.9	446.6	454.8	461.2	458.4	440.1	435.9	401.5	439.4	497.1	412.1	399.3	459.6	358.9	261.6	435.9	346.4	383.6	453.6
High	[K].LYTVCDVALCVINSK.[S]	2xCarboxymethyl [C5; C10]; 1xTMT6plex [K15]; 1xTMT6plex [N-Term]		4.17465E-05	0	1	1	1	A4L9P7	A4L9P7 [1074-1088]	0	2215.17545	0	1.014	1.153	1.027	1.063	1.321	0.970	1.057	1.078	92.9	94.3	107.2	95.5	98.8	122.8	90.1	98.2	100.2	27.9	28.2	32.1	28.6	29.6	36.8	27.0	29.4	30.0	25.7	24.8	32.0	22.4	17.6	36.8	23.3	25.7	27.4
High	[R].MAFPCFDEPALK.[A]	1xCarboxymethyl [C5]; 1xTMT6plex [K12]; 1xTMT6plex [N-Term]		1.14578E-05	0	1	3	1	Q4KMA8	Q4KMA8 [178-189]	0	1884.96400	0	1.196	1.087	1.138	1.126	1.314	1.173	1.171	1.092	87.4	104.5	95.0	99.5	98.4	114.9	102.6	102.4	95.4	182.8	218.7	198.7	208.1	205.9	240.3	214.6	214.2	199.7	168.7	192.0	198.0	162.9	122.4	240.3	185.1	187.0	182.2
High	[R].MAEWIQQNNILSIVLR.[D]	1xTMT6plex [N-Term]		1.92154E-05	0	1	2	1	A0A0G2K2C7	A0A0G2K2C7 [386-401]	0	2157.20516	0	0.824	1.041	1.105	1.088	0.884	0.936	1.162	0.948	100.1	82.5	104.2	110.6	109.0	88.5	93.7	116.3	94.9	26.1	21.5	27.2	28.9	28.4	23.1	24.5	30.4	24.8	24.1	18.9	27.1	22.6	16.9	23.1	21.1	26.5	22.6
High	[R].MAENLGFLGSLK.[N]	1xTMT6plex [K12]; 1xTMT6plex [N-Term]		7.05383E-07	0	1	5	7	B1H270	B1H270 [209-220]	0	1737.99735	0	1.024	1.098	0.951	0.986	1.005	0.968	0.951	1.070	99.4	101.8	109.2	94.6	98.0	99.9	96.2	94.5	106.3	1179.5	1207.5	1295.5	1122.2	1163.3	1185.5	1141.5	1121.7	1261.7	1088.3	1060.1	1291.0	878.6	691.5	1185.5	984.8	979.3	1151.3
High	[K].MAEHNLLLHLR.[K]	1xTMT6plex [N-Term]		8.59908E-05	0	1	1	2	Q561R9	Q561R9 [256-266]	0	1575.89908	0	0.842	1.033	1.005	0.914	0.981	0.887	1.162	1.065	101.2	85.3	104.6	101.8	92.5	99.3	89.8	117.7	107.8	194.4	163.8	200.9	195.4	177.6	190.7	172.5	226.0	207.1	179.4	143.8	200.2	153.0	105.6	190.7	148.8	197.3	189.0
High	[R].MADYEAASAVPGVPAEQPR.[D]	1xTMT6plex [N-Term]		1.79004E-06	0	1	1	2	Q9R1B1	Q9R1B1 [76-94]	0	2188.09058	0	1.058	1.128	1.194	1.137	1.108	1.095	1.174	1.112	89.9	95.2	101.4	107.4	102.3	99.7	98.5	105.6	100.0	363.0	384.1	409.3	433.5	412.8	402.3	397.6	426.0	403.5	334.9	337.2	407.9	339.4	245.4	402.3	343.0	371.9	368.2
High	[K].MADSGGQPQLTQPGK.[L]	1xTMT6plex [K15]; 1xTMT6plex [N-Term]		4.70524E-06	0	1	3	4	A0A0G2JSU4	A0A0G2JSU4 [274-288]	0	1973.05263	0	0.946	0.959	0.923	0.997	0.851	0.889	0.884	1.021	106.2	100.5	101.9	98.1	106.0	90.4	94.5	94.0	108.5	643.2	608.7	616.6	593.9	641.6	547.3	571.8	568.8	656.6	593.5	534.4	614.5	465.0	381.4	547.3	493.3	496.6	599.2
High	[K].MADLSELLK.[E]	1xTMT6plex [K9]; 1xTMT6plex [N-Term]		0.000105637	0	1	1	1	P23711	P23711 [29-37]	0	1477.87002	0	0.972	0.943	0.802	0.966	0.943	0.865	0.991	0.927	107.0	104.0	100.9	85.9	103.3	100.9	92.6	106.1	99.2	164.6	160.0	155.2	132.1	159.0	155.2	142.5	163.2	152.7	151.9	140.5	154.7	103.4	94.5	155.2	122.9	142.5	139.3
High	[K].MADLHAVPR.[G]	1xTMT6plex [N-Term]		0.000100668	0	1	1	2	Q62952	Q62952 [488-496]	0	1238.68769	0	0.937	1.217	1.136	1.110	1.500	1.319	1.553	1.547	79.5	74.5	96.8	90.3	88.2	119.2	104.9	123.5	123.0	119.8	112.2	145.8	136.0	132.9	179.6	158.0	186.0	185.3	110.5	98.5	145.3	106.5	79.0	179.6	136.3	162.4	169.1
High	[R].MADGVANVEHILK.[I]	1xTMT6plex [K13]; 1xTMT6plex [N-Term]		4.33383E-07	0	1	1	3	B2GUX5	B2GUX5 [245-257]	0	1855.05117	0	1.040	1.151	1.048	0.947	1.085	0.991	0.992	0.984	97.4	101.3	112.1	102.1	92.2	105.7	96.6	96.6	95.9	427.0	444.2	491.6	447.4	404.2	463.5	423.3	423.6	420.3	394.0	390.0	489.9	350.3	240.3	463.5	365.2	369.8	383.5
High	[R].MADFWLTEK.[D]	1xTMT6plex [K9]; 1xTMT6plex [N-Term]		8.83812E-05	0	1	1	2	Q6PDW6	Q6PDW6 [75-83]	0	1598.86527	0	0.983	1.025	0.961	0.856	0.992	0.905	1.020	1.006	102.9	101.1	105.5	98.9	88.0	102.0	93.1	104.9	103.5	531.5	522.2	544.8	510.8	454.7	527.1	480.9	542.0	534.8	490.4	458.5	542.9	399.9	270.3	527.1	414.9	473.2	488.0
High	[K].MADEAVCVGPAPTSK.[S]	1xCarboxymethyl [C7]; 1xTMT6plex [K15]; 1xTMT6plex [N-Term]		3.56807E-08	0	2	3	3	A0A0G2K401; P14882	A0A0G2K401 [100-114]; P14882 [114-128]	0	1992.01822	0	1.002	1.070	0.954	0.931	0.861	0.895	0.870	1.007	104.8	105.0	112.1	100.0	97.6	90.2	93.7	91.1	105.5	687.0	688.3	735.1	655.5	639.7	591.5	614.6	597.6	691.7	633.9	604.3	732.6	513.2	380.3	591.5	530.2	521.8	631.2	NotUnique
High	[R].MADAIILAIAGGQELLAQTQKK.[Y]	2xTMT6plex [K21; K22]; 1xTMT6plex [N-Term]		1.14101E-06	0	1	3	1	G3V699	G3V699 [595-616]	1	2970.76287	0	0.667	0.757	0.876	0.907	0.738	0.872	0.797	0.652	123.9	82.6	93.7	108.5	112.4	91.4	108.0	98.7	80.8	116.8	77.9	88.4	102.3	106.0	86.2	101.9	93.1	76.2	107.8	68.4	88.1	80.1	63.0	86.2	87.9	81.3	69.5
High	[R].MADAIILAIAGGQELLAQTQK.[K]	1xTMT6plex [K21]; 1xTMT6plex [N-Term]		1.08018E-06	0	1	3	3	G3V699	G3V699 [595-615]	0	2613.50498	0	0.862	1.072	0.963	0.917	1.105	1.031	1.129	0.897	100.3	86.5	107.5	96.6	91.9	110.8	103.4	113.2	90.0	66.4	57.3	71.2	64.0	60.9	73.4	68.5	75.0	59.6	61.3	50.3	71.0	50.1	36.2	73.4	59.1	65.5	54.4
High	[K].MAATFIGNSTAIQELFK.[R]	1xOxidation [M1]; 1xTMT6plex [K17]		0.000126422	0	0	1	1			0	2087.10444	0																																				NoQuanValues
High	[K].MAAGDLGELLVPHMPTIR.[V]	1xTMT6plex [N-Term]		1.55767E-05	0	1	1	1	D3ZDI9	D3ZDI9 [17-34]	0	2150.16633	0	1.070	1.056	0.967	1.083	0.934	0.973	1.070	0.892	99.5	106.5	105.0	96.2	107.8	93.0	96.8	106.5	88.8	119.1	127.5	125.7	115.2	129.0	111.3	115.9	127.5	106.3	109.9	111.9	125.3	90.2	76.7	111.3	100.0	111.3	97.0
High	[K].MAAAESQLKPLPGETLEK.[C]	2xTMT6plex [K9; K18]; 1xTMT6plex [N-Term]		1.72784E-07	0	1	3	2	D3ZA84	D3ZA84 [1071-1088]	0	2600.49364	0	1.037	1.025	1.003	0.990	1.064	1.044	1.063	1.150	96.0	99.6	98.4	96.3	95.1	102.1	100.2	102.0	110.4	336.3	348.9	344.7	337.4	333.1	357.9	351.1	357.4	386.8	310.3	306.3	343.5	264.2	198.0	357.9	302.9	312.0	353.0
High	[K].LYYLTSEADVGTVMDK.[L]	1xTMT6plex [K16]; 1xTMT6plex [N-Term]		6.04108E-05	0	1	1	1	Q32PX9	Q32PX9 [294-309]	0	2263.19321	0	1.086	0.896	1.037	1.036	0.875	0.986	0.835	0.944	103.5	112.4	92.7	107.4	107.2	90.6	102.1	86.4	97.7	139.4	151.4	124.8	144.6	144.3	122.0	137.5	116.4	131.5	128.6	132.9	124.4	113.2	85.8	122.0	118.6	101.6	120.0
High	[R].IYVVDVGSEPR.[A]	1xTMT6plex [N-Term]		8.26801E-06	0	1	2	4	F1LRJ9	F1LRJ9 [128-138]	0	1462.81031	0	1.095	1.014	1.065	0.977	1.037	1.067	0.942	1.046	97.4	106.6	98.8	103.7	95.1	100.9	103.9	91.7	101.8	635.8	696.3	644.8	677.3	621.1	659.1	678.3	598.8	665.0	586.6	611.3	642.6	530.3	369.2	659.1	585.2	522.8	606.8
High	[R].LYVPQSLWPQIK.[G]	1xTMT6plex [K12]; 1xTMT6plex [N-Term]		7.92506E-06	0	1	7	8	B4F768	B4F768 [363-374]	0	1930.15663	0	1.010	0.984	0.987	1.027	0.944	0.919	0.859	0.913	104.1	105.2	102.5	102.7	107.0	98.3	95.7	89.4	95.0	948.5	958.1	933.7	935.8	974.2	895.8	871.6	814.4	865.6	875.2	841.2	930.5	732.7	579.1	895.8	751.9	711.0	789.9
High	[K].IYVDDGLISLQVK.[E]	1xTMT6plex [K13]; 1xTMT6plex [N-Term]		9.98741E-08	0	2	4	4	M0RD14; P11980	M0RD14 [173-185]; P11980 [174-186]	0	1921.14104	0	0.955	0.958	0.967	0.944	0.960	0.901	0.943	0.982	104.5	99.8	100.1	101.1	98.7	100.3	94.2	98.6	102.6	624.1	595.9	597.7	603.4	589.3	598.8	562.1	588.5	612.7	575.8	523.2	595.6	472.4	350.3	598.8	484.9	513.8	559.1	NotUnique
High	[R].LYTWVEWVK.[E]	1xTMT6plex [K9]; 1xTMT6plex [N-Term]		0.00012445	0	1	1	1	Q5PPJ6	Q5PPJ6 [769-777]	0	1681.97179	0	1.080	0.991	1.141	1.025	1.117	1.062	1.049	1.066	94.4	102.0	93.6	107.7	96.8	105.5	100.3	99.0	100.6	156.3	168.8	154.9	178.3	160.1	174.6	166.0	163.9	166.6	144.2	148.2	154.4	139.6	95.2	174.6	143.2	143.1	152.0
High	[K].LYTVDYLSNMVGGR.[K]	1xTMT6plex [N-Term]		8.94421E-07	0	1	2	3	A1A5L1	A1A5L1 [283-296]	0	1816.94649	0	0.974	1.118	1.041	1.137	1.062	1.034	1.109	1.076	94.2	91.8	105.4	98.1	107.2	100.1	97.4	104.5	101.4	589.2	573.7	658.9	613.2	670.0	625.9	609.1	653.5	633.7	543.6	503.7	656.6	480.1	398.3	625.9	525.5	570.6	578.3
High	[K].LYTVCDVAMNIIMSK.[S]	1xCarboxymethyl [C5]; 1xTMT6plex [K15]; 1xTMT6plex [N-Term]		3.11189E-05	0	1	5	1	D3ZXE2	D3ZXE2 [1065-1079]	0	2217.17334	0	0.727	1.049	0.978	0.603	1.114	0.814	0.860	0.866	112.4	81.7	117.9	109.9	67.7	125.2	91.4	96.6	97.3	20.4	14.8	21.4	19.9	12.3	22.7	16.6	17.5	17.6	18.8	13.0	21.3	15.6	7.3	22.7	14.3	15.3	16.1
High	[K].MDEVLYSIAEK.[V]	1xTMT6plex [K11]; 1xTMT6plex [N-Term]		5.70553E-05	0	1	1	1	D3ZSW5	D3ZSW5 [41-51]	0	1755.96029	0	1.037	0.783	0.994	1.024	0.955	1.089	0.778	0.904	105.1	109.0	82.3	104.4	107.6	100.3	114.4	81.8	95.1	258.9	268.6	202.8	257.2	265.1	247.2	281.9	201.5	234.2	238.9	235.8	202.1	201.4	157.6	247.2	243.2	175.9	213.7
High	[K].IYQIYEGTAQIQR.[L]	1xTMT6plex [N-Term]		4.22954E-07	0	1	2	10	P08503	P08503 [396-408]	0	1811.98531	0	1.012	0.955	1.014	0.992	0.936	0.952	0.961	1.002	102.0	103.3	97.4	103.4	101.2	95.4	97.1	98.0	102.2	1158.9	1173.2	1106.5	1175.1	1149.5	1084.4	1103.3	1113.4	1161.1	1069.3	1030.0	1102.7	920.0	683.3	1084.4	951.8	972.1	1059.5
High	[R].MDFEDLGLVDWEHHLPPPAAK.[A]	1xTMT6plex [K21]; 1xTMT6plex [N-Term]		1.00936E-05	0	1	1	1	Q6AXU4	Q6AXU4 [48-68]	0	2875.48531	0	1.043	0.972	1.094	1.110	1.102	0.955	1.102	1.140	94.5	98.6	91.9	103.5	104.9	104.2	90.3	104.2	107.8	104.6	109.1	101.7	114.4	116.1	115.3	99.9	115.2	119.2	96.5	95.8	101.3	89.6	69.0	115.3	86.2	100.6	108.8
High	[K].MDGLMVVSGR.[R]	1xTMT6plex [N-Term]		3.93762E-05	0	1	1	1	D3ZZB0	D3ZZB0 [823-832]	0	1293.68564	0	1.021	1.051	1.092	1.016	1.014	0.809	1.092	1.000	98.9	101.0	104.0	108.1	100.5	100.3	80.1	108.1	98.9	188.0	192.0	197.7	205.4	191.1	190.7	152.2	205.4	188.1	173.5	168.6	197.0	160.8	113.6	190.7	131.3	179.3	171.6
High	[-].MESHKPSTNKDDLIFNIIPR.[K]	1xAcetyl [N-Term]; 2xTMT6plex [K5; K10]	Q5HZA9 1xAcetyl [N-Term]	2.55884E-05	0	1	1	3	Q5HZA9	Q5HZA9 [1-20]	1	2855.54897	0	0.977	0.968	0.897	1.355	0.796	0.905	0.893	0.950	103.0	100.6	99.7	92.3	139.5	82.0	93.2	92.0	97.8	469.0	458.1	454.0	420.5	635.5	373.3	424.2	418.9	445.5	432.7	402.2	452.4	329.2	377.8	373.3	366.0	365.7	406.5
High	[-].MESGAYGAANAGGSFDLR.[R]	1xAcetyl [N-Term]	O54980 1xAcetyl [N-Term]	5.84053E-07	0	1	1	1	O54980	O54980 [1-18]	0	1815.79664	0																																				NoQuanLabels
High	[R].MESCLAQVLQK.[D]	1xCarboxymethyl [C4]; 1xTMT6plex [K11]; 1xTMT6plex [N-Term]		2.4263E-06	0	1	6	1	A0A0G2JUI5	A0A0G2JUI5 [5-15]	0	1765.95925	0	0.939	1.027	0.931	1.057	1.033	0.978	1.060	0.970	100.0	93.9	102.8	93.2	105.7	103.4	97.8	106.1	97.0	249.2	234.0	256.0	232.1	263.3	257.5	243.7	264.2	241.6	229.9	205.4	255.1	181.7	156.5	257.5	210.2	230.7	220.5
High	[R].MESALDQLK.[Q]	1xTMT6plex [K9]; 1xTMT6plex [N-Term]		0.000101754	0	1	1	1	Q9EQS0	Q9EQS0 [11-19]	0	1492.84454	0	1.014	1.008	1.010	0.948	0.966	1.038	0.877	1.045	101.0	102.5	101.9	102.1	95.8	97.6	104.9	88.6	105.6	323.6	328.2	326.3	326.8	306.8	312.7	336.0	283.7	338.3	298.6	288.1	325.2	255.9	182.4	312.7	289.9	247.7	308.7
High	[R].MEQMSLMALADTIATTSTDIGESR.[D]	1xTMT6plex [N-Term]		5.99751E-06	0	1	1	1	D4AA13	D4AA13 [1504-1527]	0	2801.35685	0	0.790	0.936	0.612	0.814	0.793	0.919	0.783	0.782	121.2	95.7	113.4	74.1	98.6	96.1	111.4	94.8	94.7	20.1	15.8	18.8	12.3	16.3	15.9	18.4	15.7	15.7	18.5	13.9	18.7	9.6	9.7	15.9	15.9	13.7	14.3
High	[R-].MEQHWGFGLEELYGLALR.[F]	1xTMT6plex [N-Term]		1.38113E-05	0	1	4	1	A0A0G2K756	A0A0G2K756 [72-89]	0	2378.21645	0	0.903	1.059	0.961	0.769	0.853	0.921	1.125	0.863	106.5	96.1	112.7	102.3	81.9	90.8	98.0	119.8	91.8	95.2	85.9	100.7	91.5	73.2	81.2	87.6	107.1	82.1	87.8	75.4	100.4	71.6	43.5	81.2	75.6	93.5	74.9
High	[R].MEQFTAQNEEEK.[T]	1xTMT6plex [K12]; 1xTMT6plex [N-Term]		1.37794E-06	0	1	1	2	D4A702	D4A702 [498-509]	0	1941.96281	0	0.889	1.008	0.830	1.082	1.012	1.076	0.937	1.069	101.1	89.9	101.9	83.9	109.4	102.3	108.7	94.7	108.0	727.8	647.1	733.9	604.1	787.8	736.5	782.8	681.8	777.9	671.5	568.1	731.4	473.0	468.3	736.5	675.3	595.3	709.8
High	[K].MEPLNNLQVAVK.[N]	1xTMT6plex [K12]; 1xTMT6plex [N-Term]		1.25772E-06	0	2	5	2	Q3ZB97; G3V9N8	Q3ZB97 [811-822]; G3V9N8 [809-820]	0	1814.06101	0	0.984	1.057	1.014	0.985	1.137	1.077	1.118	1.068	95.3	93.9	100.8	96.7	93.9	108.4	102.7	106.5	101.8	642.6	632.6	679.2	651.5	632.9	730.9	692.2	718.1	686.2	592.9	555.4	676.9	510.1	376.2	730.9	597.2	627.0	626.2	NotUnique
High	[K].MENQSENNDIDEVIIPTAPLYK.[Q]	1xTMT6plex [K22]; 1xTMT6plex [N-Term]		9.45469E-08	0	1	1	2	Q6IRE4	Q6IRE4 [306-327]	0	2991.53852	0	1.008	0.948	0.942	1.218	1.072	1.092	0.883	0.960	98.7	99.4	93.5	92.9	120.1	105.8	107.7	87.1	94.7	185.1	186.6	175.4	174.3	225.4	198.5	202.2	163.4	177.6	170.8	163.8	174.8	136.5	134.0	198.5	174.4	142.7	162.1
High	[K].MEMWMENFAQR.[W]	1xTMT6plex [N-Term]		2.91578E-05	0	1	1	4	P11530	P11530 [641-651]	0	1701.77487	0	0.868	1.153	1.062	0.965	1.095	0.905	1.297	1.079	95.5	82.9	110.1	101.4	92.2	104.6	86.4	123.8	103.1	781.7	678.4	901.7	830.5	754.6	855.9	707.4	1013.6	843.7	721.3	595.6	898.6	650.2	448.6	855.9	610.3	885.0	769.9
High	[K].MESLPVGDDLPSLQNLLEEHK.[S]	1xTMT6plex [K21]; 1xTMT6plex [N-Term]		6.72888E-05	0	1	3	1	A0A0G2JW60	A0A0G2JW60 [449-469]	0	2822.50102	0	1.194	1.103	1.185	1.008	1.110	1.369	1.143	1.150	87.7	104.7	96.8	103.9	88.4	97.4	120.1	100.2	100.8	191.0	228.0	210.7	226.3	192.4	212.0	261.5	218.3	219.6	176.2	200.2	210.0	177.2	114.4	212.0	225.6	190.6	200.4
High	[K].MEMPSTPQQLQNLTEDIRER.[V]	1xTMT6plex [N-Term]		6.24511E-07	0	1	1	1	D3ZQN7	D3ZQN7 [1531-1550]	1	2645.32245	0	1.028	1.037	0.959	0.881	0.877	0.978	0.995	0.849	104.6	107.5	108.5	100.4	92.2	91.7	102.3	104.1	88.8	219.0	225.1	227.1	210.1	193.0	192.0	214.2	217.8	186.0	202.1	197.6	226.3	164.5	114.7	192.0	184.8	190.2	169.7
High	[K].MEMLPDTTGK.[G]	1xTMT6plex [K10]; 1xTMT6plex [N-Term]		2.39669E-05	0	1	1	2	D4A702	D4A702 [477-486]	0	1580.84282	0	1.014	0.982	0.932	0.917	0.804	0.855	0.858	0.886	109.1	110.7	107.1	101.7	100.1	87.7	93.2	93.6	96.7	710.1	720.2	697.3	661.9	651.2	571.0	606.8	609.1	629.5	655.2	632.3	694.9	518.2	387.1	571.0	523.5	531.8	574.4
High	[R].MEMINVSGYVAQEK.[L]	1xTMT6plex [K14]; 1xTMT6plex [N-Term]		2.03743E-08	0	1	1	2	Q924S5	Q924S5 [643-656]	0	2057.08115	0	1.009	0.989	0.945	1.077	0.941	0.952	0.844	0.954	103.3	104.2	102.2	97.6	111.2	97.3	98.3	87.2	98.6	452.2	456.1	447.3	427.4	486.8	425.7	430.4	381.7	431.3	417.2	400.4	445.8	334.6	289.4	425.7	371.3	333.3	393.6
High	[-].MEMEQVNALCEELVK.[A]	1xAcetyl [N-Term]; 1xCarboxymethyl [C10]; 1xTMT6plex [K15]	D3ZQE8 1xAcetyl [N-Term]	5.3564E-05	0	1	1	1	D3ZQE8	D3ZQE8 [1-15]	0	2094.99588	0	0.935	0.815	1.048	0.955	0.866	0.928	0.972	0.980	105.9	99.0	86.3	111.0	101.2	91.7	98.3	103.0	103.8	35.2	32.9	28.7	36.9	33.6	30.5	32.7	34.2	34.5	32.5	28.9	28.6	28.9	20.0	30.5	28.2	29.9	31.5
High	[-].MELSDANLQTLTEYLKK.[T]	1xAcetyl [N-Term]; 2xTMT6plex [K16; K17]	D3ZPR0 1xAcetyl [N-Term]	1.36127E-06	0	1	1	1	D3ZPR0	D3ZPR0 [1-17]	1	2497.36240	0	1.124	0.889	1.055	0.821	0.906	1.036	0.905	0.915	104.0	116.9	92.5	109.7	85.4	94.3	107.8	94.1	95.2	73.2	82.2	65.0	77.1	60.1	66.3	75.8	66.2	67.0	67.5	72.2	64.8	60.4	35.7	66.3	65.4	57.8	61.1
High	[-].MELSDANLQTLTEYLK.[K]	1xAcetyl [N-Term]; 1xTMT6plex [K16]	D3ZPR0 1xAcetyl [N-Term]	4.37397E-05	0	1	1	3	D3ZPR0	D3ZPR0 [1-16]	0	2140.10450	0	0.965	0.951	0.984	1.069	1.025	0.984	0.849	0.884	103.3	99.7	98.3	101.7	110.4	105.9	101.7	87.7	91.4	109.7	105.8	104.4	107.9	117.3	112.4	107.9	93.1	97.0	101.2	92.9	104.0	84.5	69.7	112.4	93.1	81.3	88.5
High	[K].MELQEMQLK.[E]	1xTMT6plex [K9]; 1xTMT6plex [N-Term]		0.000110233	0	3	4	8	P09495; P58775; Q5FVG5	P09495 [105-113]; P58775 [141-149]; Q5FVG5 [141-149]	0	1607.89011	0	1.064	1.320	1.354	1.199	1.619	2.124	2.882	1.897	62.2	66.2	82.2	84.3	74.6	100.7	132.2	179.4	118.1	656.6	698.4	867.0	889.2	786.9	1062.7	1394.7	1892.1	1245.6	605.8	613.2	864.0	696.2	467.8	1062.7	1203.2	1652.0	1136.6	NotUnique
High	[K].MEIQEIQLK.[E]	1xTMT6plex [K9]; 1xTMT6plex [N-Term]		6.00673E-05	0	5	12	20	A0A0G2JSQ4; Q63610; A0A140TAF0; Q923Z2; P04692	A0A0G2JSQ4 [105-113]; Q63610 [105-113]; A0A140TAF0 [142-150]; Q923Z2 [141-149]; P04692 [141-149]	0	1589.93369	0	1.016	1.035	1.022	1.043	1.128	1.052	1.106	1.086	94.9	96.3	98.2	97.0	98.9	107.0	99.8	104.9	103.0	2244.2	2279.4	2322.7	2293.8	2341.0	2532.2	2361.5	2482.5	2436.2	2070.7	2001.2	2314.7	1795.9	1391.6	2532.2	2037.3	2167.4	2223.1	NotUnique
High	[K].MELLHPLGSDSPIAGFLQK.[N]	1xTMT6plex [K19]; 1xTMT6plex [N-Term]		2.74596E-08	0	1	1	2	D4A197	D4A197 [98-116]	0	2511.40454	0	1.208	0.783	1.038	1.149	0.927	1.173	0.702	0.920	101.1	122.1	79.2	104.9	116.2	93.8	118.6	71.0	93.1	221.2	267.2	173.2	229.5	254.2	205.1	259.5	155.3	203.6	204.1	234.6	172.6	179.7	151.1	205.1	223.9	135.6	185.8
High	[R].MELLAYLLGEK.[W]	1xTMT6plex [K11]; 1xTMT6plex [N-Term]		2.87661E-06	0	1	1	8	P24473	P24473 [203-213]	0	1738.02250	0	1.022	0.991	0.973	0.890	0.871	0.842	0.782	0.886	109.0	111.4	108.0	106.0	97.1	94.9	91.8	85.3	96.6	472.1	482.6	467.8	459.2	420.4	411.0	397.7	369.3	418.3	435.6	423.7	466.2	359.5	249.9	411.0	343.1	322.4	381.7
High	[K].MEIATEEPLNPIKQDTK.[N]	2xTMT6plex [K13; K17]; 1xTMT6plex [N-Term]		2.78052E-09	0	1	1	3	D4A830	D4A830 [75-91]	1	2644.48346	0	0.985	1.046	0.941	0.987	1.092	0.989	0.941	1.017	100.0	98.5	104.6	94.1	98.7	109.2	98.9	94.2	101.8	783.7	771.6	819.7	737.6	773.3	855.5	775.0	737.7	797.4	723.1	677.4	816.9	577.5	459.7	855.5	668.6	644.1	727.6
High	[K].MEMPSTPQQLQNLTEDIR.[E]	1xTMT6plex [N-Term]		1.03404E-05	0	1	1	1	D3ZQN7	D3ZQN7 [1531-1548]	0	2360.17875	0	1.034	1.065	0.928	1.064	1.193	0.946	1.177	0.974	95.9	99.2	102.2	89.0	102.1	114.5	90.7	112.9	93.5	143.1	148.0	152.4	132.7	152.2	170.7	135.3	168.4	139.4	132.0	129.9	151.9	103.9	90.5	170.7	116.7	147.0	127.2
High	[K].MEIATEEPLNPIK.[Q]	1xTMT6plex [K13]; 1xTMT6plex [N-Term]		8.78234E-07	0	1	1	2	D4A830	D4A830 [75-87]	0	1943.09237	0	0.965	0.917	0.937	0.965	0.888	0.898	0.871	0.992	106.7	103.0	97.8	100.0	103.0	94.8	95.8	92.9	105.9	436.3	421.1	400.0	409.0	421.1	387.6	391.7	380.0	433.0	402.6	369.7	398.6	320.2	250.3	387.6	337.9	331.8	395.1
High	[R].MESQLSASKPTGGLPETAR.[E]	1xTMT6plex [K9]; 1xTMT6plex [N-Term]		7.01755E-09	0	1	5	1	A0A0G2K9T4	A0A0G2K9T4 [6341-6359]	0	2418.30628	0	1.005	1.021	1.016	1.048	1.208	1.009	1.113	1.172	93.8	94.3	95.8	95.3	98.3	113.4	94.7	104.4	110.0	174.6	175.5	178.3	177.4	183.0	211.0	176.2	194.3	204.7	161.1	154.1	177.7	138.9	108.8	211.0	152.0	169.6	186.8
High	[-].MESYDVIANQPVVIDNGSGVIK.[A]	1xAcetyl [N-Term]; 1xTMT6plex [K22]	P85515 1xAcetyl [N-Term]	1.75637E-05	0	1	1	2	P85515	P85515 [1-22]	0	2619.35373	0	1.040	1.008	0.954	1.505	1.020	1.115	0.940	0.967	94.3	98.0	95.0	89.9	141.9	96.1	105.1	88.6	91.1	320.5	333.3	323.1	305.6	482.5	326.9	357.2	301.2	309.8	295.7	292.6	322.0	239.3	286.8	326.9	308.2	263.0	282.7
High	[K].MFIGGLSWDTTK.[K]	1xTMT6plex [K12]; 1xTMT6plex [N-Term]		8.52194E-06	0	1	1	2	Q9JJ54	Q9JJ54 [97-108]	0	1813.99226	0	0.961	1.033	1.034	0.888	1.081	0.991	0.942	1.000	100.8	96.8	104.1	104.3	89.5	109.0	99.9	95.0	100.8	444.0	426.6	458.5	459.3	394.1	480.0	440.1	418.4	443.9	409.7	374.5	456.9	359.6	234.3	480.0	379.7	365.3	405.1
High	[K].MFIGGLSWDTSKK.[D]	2xTMT6plex [K12; K13]; 1xTMT6plex [N-Term]		2.53181E-06	0	1	2	1	A0A0G2KAZ7	A0A0G2KAZ7 [150-162]	1	2157.23451	0	1.118	1.035	1.095	0.984	1.193	1.005	0.988	0.987	95.7	107.0	99.1	104.8	94.1	114.2	96.2	94.5	94.4	420.0	469.4	434.7	459.9	413.2	501.2	422.0	414.7	414.5	387.5	412.1	433.2	360.1	245.6	501.2	364.1	362.1	378.2
High	[R].MFLAALESSLDREAER.[V]	1xTMT6plex [N-Term]		5.59682E-07	0	1	1	6	A0JPQ4	A0JPQ4 [181-196]	1	2067.07421	0	0.954	1.000	1.089	1.065	0.777	1.015	0.920	0.939	102.7	98.0	102.8	111.9	109.4	79.9	104.3	94.5	96.5	736.6	702.8	736.7	802.2	784.6	572.5	747.5	677.7	691.9	679.6	617.0	734.2	628.1	466.4	572.5	644.9	591.7	631.4
High	[R].MFLAALESSLDR.[E]	1xTMT6plex [N-Term]		2.21476E-06	0	1	1	6	A0JPQ4	A0JPQ4 [181-192]	0	1581.85079	0	0.938	0.914	0.875	1.038	0.846	0.958	0.926	0.935	106.8	100.1	97.6	93.4	110.8	90.3	102.3	98.9	99.8	766.7	718.8	700.6	670.8	795.7	648.7	734.2	709.8	716.7	707.4	631.1	698.2	525.2	473.0	648.7	633.4	619.7	654.0
High	[K].MFHPNVYADGSICLDILQNR.[W]	1xCarboxymethyl [C13]; 1xTMT6plex [N-Term]		1.85659E-06	0	1	4	1	A0A0G2JYU5	A0A0G2JYU5 [104-123]	0	2593.27404	0	1.136	1.099	1.112	1.129	0.961	1.000	1.052	1.097	93.9	106.7	103.2	104.4	106.0	90.2	93.9	98.8	103.0	117.8	133.8	129.4	131.0	133.1	113.2	117.8	123.9	129.2	108.7	117.5	129.0	102.6	79.1	113.2	101.6	108.2	117.9
High	[-].MFHGIPATPGVGAPGNKPELYEEVK.[L]	1xAcetyl [N-Term]; 2xTMT6plex [K17; K25]	A0A0H2UHM0 1xAcetyl [N-Term]	8.678E-06	0	1	1	1	A0A0H2UHM0	A0A0H2UHM0 [1-25]	0	3138.66981	0	1.034	1.165	1.118	1.081	1.055	1.062	1.165	1.094	92.1	95.2	107.3	102.9	99.6	97.2	97.8	107.3	100.7	180.1	186.2	209.8	201.3	194.8	190.1	191.4	209.8	197.0	166.2	163.5	209.1	157.6	115.8	190.1	165.1	183.2	179.8
High	[RK].MFGVPVVVAMNAFK.[T]	1xTMT6plex [K14]; 1xTMT6plex [N-Term]		9.97241E-06	0	1	4	2	G3V6S5	G3V6S5 [747-760]	0	1968.12150	0	0.963	1.020	1.118	0.980	1.205	1.023	1.108	0.994	95.6	92.1	97.5	106.9	93.7	115.3	97.8	105.9	95.1	157.4	151.5	160.5	175.9	154.3	189.7	161.0	174.3	156.5	145.2	133.0	159.9	137.7	91.7	189.7	138.9	152.2	142.8
High	[K].MFGIDKDAIVQAVK.[G]	2xTMT6plex [K6; K14]; 1xTMT6plex [N-Term]		4.19261E-06	0	1	2	4	G3V826	G3V826 [636-649]	1	2222.31857	0	0.989	1.056	1.036	0.993	1.270	1.101	1.172	1.129	92.3	91.4	97.5	95.6	91.7	117.3	101.7	108.3	104.2	1377.8	1363.1	1455.1	1427.1	1367.8	1749.5	1517.7	1615.3	1555.3	1271.3	1196.7	1450.1	1117.3	813.1	1749.5	1309.3	1410.3	1419.2
High	[-].MFFTCGPNEAMVVSGFCR.[S]	2xCarboxymethyl [C5; C17]; 1xTMT6plex [N-Term]		3.07553E-06	0	1	4	1	Q9Z1E1	Q9Z1E1 [1-18]	0	2341.03228	0	0.835	1.146	1.046	1.012	1.050	0.888	1.012	1.063	99.4	83.0	114.0	104.0	100.6	104.4	88.3	100.6	105.7	51.0	42.6	58.5	53.4	51.6	53.6	45.3	51.7	54.2	47.1	37.4	58.3	41.8	30.7	53.6	39.1	45.1	49.5
High	[K].MFFGEGQASLSFSHLNKDDEGLYTLR.[I]	1xTMT6plex [K17]; 1xTMT6plex [N-Term]		3.20069E-11	0	1	1	3	G3V7K1	G3V7K1 [331-356]	1	3420.72985	0	1.261	0.629	0.989	0.688	0.963	1.208	0.530	0.920	109.9	138.6	69.2	108.7	75.6	105.9	132.7	58.3	101.2	544.2	686.1	342.4	538.0	374.1	524.3	657.1	288.5	500.8	502.1	602.4	341.2	421.2	222.4	524.3	566.9	251.9	457.0
High	[-].MESSSSSSGSALAAVDPQLQHFIEVETQK.[Q]	1xAcetyl [N-Term]; 1xTMT6plex [K29]	Q9WVA1 1xAcetyl [N-Term]	1.40333E-06	0	1	2	1	Q9WVA1	Q9WVA1 [1-29]	0	3334.63103	0	1.255	0.948	1.041	1.224	0.971	1.048	0.910	0.935	96.4	121.0	91.4	100.4	118.0	93.7	101.1	87.8	90.2	49.2	61.7	46.7	51.2	60.2	47.8	51.6	44.8	46.0	45.4	54.2	46.5	40.1	35.8	47.8	44.5	39.1	42.0
High	[K].MFESFIESVPLFK.[S]	1xTMT6plex [K13]; 1xTMT6plex [N-Term]		2.00373E-05	0	1	2	5	P12368	P12368 [248-260]	0	2032.12294	0	0.953	1.032	0.925	1.104	0.980	0.945	1.025	0.994	100.5	95.8	103.7	92.9	110.9	98.4	95.0	103.0	99.9	184.6	176.0	190.6	170.8	203.7	180.8	174.5	189.2	183.4	170.3	154.5	189.9	133.7	121.1	180.8	150.5	165.2	167.4
High	[R].MFDPSGQGVVNK.[E]	1xTMT6plex [K12]; 1xTMT6plex [N-Term]		6.55684E-07	0	1	3	3	A0A0G2K2W5	A0A0G2K2W5 [113-124]	0	1736.94056	0	0.928	1.295	1.163	1.115	4.613	1.701	2.362	2.105	55.3	51.3	71.6	64.3	61.6	255.0	94.0	130.6	116.3	419.4	389.4	543.4	487.9	467.8	1934.9	713.3	990.7	882.8	387.0	341.9	541.5	382.0	278.1	1934.9	615.4	865.0	805.6
High	[R].MFDKNADGYIDLDELK.[M]	2xTMT6plex [K4; K16]; 1xTMT6plex [N-Term]		9.34646E-10	0	1	1	3	Q4PP99	Q4PP99 [103-118]	1	2574.37285	0	1.200	1.303	0.956	0.982	0.979	1.225	0.923	0.889	95.2	114.2	124.0	91.0	93.5	93.2	116.6	87.8	84.6	851.1	1021.1	1109.1	813.6	835.7	833.4	1042.5	785.6	756.3	785.3	896.5	1105.3	637.0	496.8	833.4	899.4	685.9	690.1
High	[R].MFDGEMASLTAILK.[T]	1xTMT6plex [K14]; 1xTMT6plex [N-Term]		1.87606E-05	0	1	1	2	B2RYN1	B2RYN1 [51-64]	0	1985.08518	0	1.028	1.074	1.158	1.141	1.269	1.050	1.195	1.107	89.8	92.3	96.4	104.0	102.4	114.0	94.3	107.3	99.4	112.8	116.0	121.1	130.7	128.7	143.2	118.5	134.8	124.9	104.1	101.8	120.7	102.3	76.5	143.2	102.2	117.7	114.0
High	[R].MFAAFPTTKTYFSHIDVSPGSAQVK.[A]	2xTMT6plex [K9; K25]; 1xTMT6plex [N-Term]		4.4013E-06	0	1	2	1	A0A0G2JSV6	A0A0G2JSV6 [33-57]	1	3417.84839	0	1.045	0.696	0.942	0.708	0.888	0.831	0.806	0.678	118.5	123.8	82.4	111.6	83.9	105.3	98.5	95.5	80.3	172.2	180.0	119.8	162.2	122.0	153.0	143.2	138.8	116.7	158.9	158.0	119.4	127.0	72.5	153.0	123.5	121.2	106.5
High	[K].MEVTGLEEGKWYAYR.[V]	1xTMT6plex [K10]; 1xTMT6plex [N-Term]		4.89755E-08	0	1	1	2	Q63580	Q63580 [66-80]	1	2290.19421	0	1.102	1.039	1.054	1.300	0.970	1.201	0.929	0.998	93.8	103.4	97.4	98.9	121.9	91.1	112.6	87.1	93.6	391.0	431.0	406.1	412.2	508.2	379.5	469.5	363.1	390.2	360.8	378.4	404.7	322.7	302.1	379.5	405.0	317.0	356.1
High	[K].MEVTGLEEGK.[W]	1xTMT6plex [K10]; 1xTMT6plex [N-Term]		1.5765E-05	0	1	1	3	Q63580	Q63580 [66-75]	0	1550.85002	0	0.977	1.005	1.073	1.003	1.005	1.027	1.086	1.100	97.0	94.8	97.5	104.1	97.3	97.5	99.6	105.4	106.8	1057.5	1033.7	1062.5	1134.7	1060.1	1062.3	1085.9	1148.9	1163.7	975.7	907.5	1058.8	888.4	630.2	1062.3	936.8	1003.1	1061.9
High	[-].MEVKPPPGRPQPDSGR.[R]	1xAcetyl [N-Term]; 1xTMT6plex [K4]	Q6URK4 1xAcetyl [N-Term]	1.05932E-05	0	1	1	1	Q6URK4	Q6URK4 [1-16]	0	2019.06431	0	1.154	1.092	1.141	0.946	1.308	1.193	1.156	1.336	87.2	100.5	95.2	99.4	82.5	114.0	104.0	100.8	116.4	278.8	321.5	304.3	318.0	263.8	364.6	332.6	322.3	372.4	257.2	282.3	303.3	249.0	156.8	364.6	286.9	281.4	339.8
High	[K].MEVDYSATVDQR.[L]	1xTMT6plex [N-Term]		2.57842E-06	0	1	1	1	Q5XIC6	Q5XIC6 [16-27]	0	1642.79440	0	1.105	0.893	0.951	1.063	1.219	1.098	0.954	1.063	96.3	106.4	86.0	91.6	102.4	117.4	105.7	91.8	102.4	148.7	164.2	132.8	141.4	158.1	181.2	163.2	141.8	158.1	137.2	144.2	132.3	110.7	94.0	181.2	140.8	123.8	144.3
High	[K].METYCNSGSTDTSSVINAVTHALTAATPYTR.[Y]	1xCarboxymethyl [C5]; 1xTMT6plex [N-Term]		1.25203E-09	0	1	2	2	A0A0G2JSH2	A0A0G2JSH2 [285-315]	0	3549.66749	0	1.000	0.891	0.861	1.054	0.845	1.059	0.925	0.878	105.7	105.7	94.2	91.0	111.4	89.4	112.0	97.8	92.9	80.0	80.0	71.2	68.8	84.3	67.6	84.7	74.0	70.2	73.8	70.2	71.0	53.9	50.1	67.6	73.1	64.6	64.1
High	[-].METATTLEIASCSQR.[Q]	1xAcetyl [N-Term]; 1xCarboxymethyl [C12]	Q5PQM4 1xAcetyl [N-Term]	7.95951E-05	0	1	1	1	Q5PQM4	Q5PQM4 [1-15]	0	1740.77788	0																																				NoQuanLabels
High	[R].MFDPSGQGVVNKEEFK.[Q]	2xTMT6plex [K12; K16]; 1xTMT6plex [N-Term]		8.53041E-10	0	1	3	5	A0A0G2K2W5	A0A0G2K2W5 [113-128]	1	2499.35206	0	1.165	1.594	1.701	1.407	14.023	4.376	5.269	4.493	25.7	29.9	41.0	43.7	36.2	360.3	112.4	135.4	115.4	254.2	296.1	405.2	432.3	357.6	3563.9	1112.1	1339.0	1141.8	234.5	260.0	403.8	338.5	212.6	3563.9	959.4	1169.1	1041.9
High	[-].MEKPAASTEPQGPRPALGR.[E]	1xAcetyl [N-Term]; 1xTMT6plex [K3]	Q5BJN1 1xAcetyl [N-Term]	1.55767E-05	0	1	1	2	Q5BJN1	Q5BJN1 [1-19]	0	2264.20187	0	1.038	1.282	1.163	1.181	5.695	2.492	3.076	2.280	46.9	48.6	60.1	54.5	55.3	266.9	116.8	144.1	106.8	113.8	118.1	145.9	132.3	134.4	648.1	283.6	350.0	259.5	105.0	103.7	145.4	103.6	79.9	648.1	244.7	305.6	236.8
High	[R].MEKDLNELQTLIEAHFENR.[K]	1xTMT6plex [K3]; 1xTMT6plex [N-Term]		6.89049E-09	0	1	4	13	P50753	P50753 [107-125]	1	2788.47038	0	0.981	0.994	1.027	1.045	0.847	1.043	1.014	0.902	101.7	99.7	101.1	104.4	106.2	86.1	106.0	103.1	91.7	661.7	648.9	657.9	679.4	691.2	560.3	689.8	670.7	596.8	610.5	569.7	655.6	531.9	410.9	560.3	595.1	585.6	544.6
High	[R].MEKDLNELQTLIEAHFENR.[K]	1xTMT6plex [K3]; 1xTMT6plex [N-Term]		3.6239E-06	0	1	4	4	P50753	P50753 [107-125]	1	2559.30745	0	1.023	0.891	0.957	0.857	0.942	1.025	0.908	0.900	105.8	108.3	94.3	101.3	90.7	99.7	108.5	96.1	95.2	157.4	161.1	140.2	150.6	134.9	148.3	161.2	142.8	141.6	145.2	141.4	139.7	117.9	80.2	148.3	139.1	124.7	129.2
High	[K].MEALSQMDIVLQSSDGVLVLDAETVGLAK.[L]	1xTMT6plex [K29]; 1xTMT6plex [N-Term]		7.87724E-06	0	1	1	1	Q5XID6	Q5XID6 [219-247]	0	3490.87888	0	1.187	0.896	1.283	0.914	1.057	0.854	1.219	1.239	93.3	110.7	83.6	119.7	85.2	98.6	79.7	113.7	115.6	13.4	15.9	12.0	17.2	12.3	14.2	11.5	16.4	16.7	12.4	14.0	12.0	13.5	7.3	14.2	9.9	14.3	15.2
High	[-].MEALILEPSLYTVK.[A]	1xAcetyl [N-Term]; 1xTMT6plex [K14]	D4A8T3 1xAcetyl [N-Term]	2.62042E-05	0	1	1	3	D4A8T3	D4A8T3 [1-14]	0	1878.04955	0	1.019	0.902	1.054	0.958	1.123	0.990	0.949	1.061	99.4	101.3	89.6	104.7	95.2	111.6	98.4	94.3	105.5	164.2	167.3	148.1	173.1	157.3	184.4	162.5	155.9	174.2	151.5	146.9	147.6	135.5	93.5	184.4	140.2	136.1	159.0
High	[K].MEAAELSLEEKDQR.[I]	1xTMT6plex [K11]; 1xTMT6plex [N-Term]		2.32866E-07	0	1	2	1	Q5EB94	Q5EB94 [285-298]	1	2107.11054	0	1.075	1.091	1.044	0.994	0.962	1.033	1.076	1.090	96.1	103.3	104.9	100.3	95.5	92.5	99.3	103.4	104.7	330.6	355.3	360.7	345.0	328.5	318.0	341.6	355.7	360.2	305.0	311.9	359.5	270.1	195.3	318.0	294.7	310.6	328.7
High	[K].MDSTEPPYSQK.[R]	1xTMT6plex [K11]; 1xTMT6plex [N-Term]		1.19519E-05	0	1	3	1	M0R757	M0R757 [155-165]	0	1740.88786	0	0.853	1.032	1.003	1.004	1.932	1.402	1.486	1.371	81.2	69.3	83.8	81.4	81.6	156.9	113.9	120.7	111.3	437.5	373.4	451.4	438.7	439.4	845.5	613.5	650.1	599.7	403.7	327.8	449.8	343.5	261.2	845.5	529.3	567.6	547.2
High	[K].MDSTEPAYSEK.[R]	1xTMT6plex [K11]; 1xTMT6plex [N-Term]		5.50931E-06	0	1	1	4	P62632	P62632 [155-165]	0	1715.85622	0	0.958	1.043	0.900	1.087	0.865	0.949	0.833	0.901	105.4	100.9	109.9	94.9	114.6	91.2	100.1	87.9	95.0	1087.4	1041.2	1133.9	979.1	1182.1	940.4	1032.1	906.1	980.1	1003.3	914.1	1130.0	766.6	702.7	940.4	890.4	791.1	894.4
High	[K].MDSTANEVEAVK.[V]	1xTMT6plex [K12]; 1xTMT6plex [N-Term]		4.52256E-07	0	1	1	2	P04785	P04785 [427-438]	0	1751.92497	0	0.977	1.073	1.005	1.064	1.335	1.190	1.272	1.140	89.5	87.5	96.1	89.9	95.2	119.5	106.5	113.8	102.0	501.8	490.5	538.7	504.1	533.8	669.7	597.0	638.1	571.8	463.0	430.6	536.8	394.7	317.3	669.7	515.0	557.1	521.8
High	[R].MDSLLIAGQINTYCQNIK.[E]	1xCarboxymethyl [C14]; 1xTMT6plex [K18]; 1xTMT6plex [N-Term]		4.64846E-06	0	1	2	2	Q6P9U8	Q6P9U8 [314-331]	0	2541.34570	0	1.011	0.982	0.990	1.118	1.011	1.020	1.126	0.956	97.7	98.7	95.9	96.7	109.2	98.8	99.6	110.0	93.4	443.0	447.9	434.8	438.7	495.2	447.9	451.8	498.9	423.6	408.7	393.2	433.3	343.5	294.4	447.9	389.8	435.6	386.5
High	[-].MDSGFGSDFGGTGGGKLDPGAIMEQVK.[V]	1xAcetyl [N-Term]; 2xTMT6plex [K16; K27]	P62076 1xAcetyl [N-Term]	8.11926E-06	0	1	1	1	P62076	P62076 [1-27]	1	3158.55386	0	1.034	0.982	1.052	1.069	0.858	1.011	0.812	0.857	103.8	107.3	101.8	109.2	110.9	89.0	104.9	84.2	88.9	73.8	76.3	72.4	77.7	78.9	63.3	74.6	59.9	63.2	68.1	67.0	72.2	60.8	46.9	63.3	64.4	52.3	57.7
High	[-].MDSGFGSDFGGTGGGK.[L]	1xAcetyl [N-Term]; 1xTMT6plex [K16]	P62076 1xAcetyl [N-Term]	6.11033E-05	0	1	1	4	P62076	P62076 [1-16]	0	1747.77948	0	1.025	1.023	0.907	1.046	0.936	0.915	0.906	0.958	103.2	105.9	105.6	93.7	108.0	96.7	94.5	93.6	98.9	796.7	816.8	814.8	722.7	833.5	746.1	729.1	722.0	763.1	735.1	717.1	812.0	565.8	495.5	746.1	629.0	630.4	696.3
High	[R].MDSFDEDLARPSGLLAQER.[K]	1xTMT6plex [N-Term]		4.05304E-07	0	1	1	1	Q5M7V8	Q5M7V8 [570-588]	0	2379.18119	0	1.003	1.194	1.170	1.211	1.294	1.130	1.356	1.138	85.7	86.0	102.4	100.3	103.8	111.0	96.9	116.3	97.6	88.8	89.1	106.0	103.8	107.5	114.9	100.3	120.4	101.0	81.9	78.2	105.6	81.3	63.9	114.9	86.5	105.1	92.2
High	[-].MEANGLGLQNFPELK.[N]	1xAcetyl [N-Term]; 1xTMT6plex [K15]	B0BN55 1xAcetyl [N-Term]	9.33347E-05	0	1	1	1	B0BN55	B0BN55 [1-15]	0	1932.00981	0	1.007	0.987	1.093	0.898	0.977	1.119	0.957	1.135	98.1	98.8	96.8	107.2	88.1	95.9	109.8	93.9	111.4	95.4	96.0	94.1	104.2	85.6	93.2	106.8	91.3	108.3	88.0	84.3	93.8	81.6	50.9	93.2	92.1	79.7	98.8
High	[K].MDRDPLGGLADMFGQMPGSGIGTGPGVIQDR.[F]	1xTMT6plex [N-Term]		2.3878E-09	0	1	1	1	F1LN59	F1LN59 [362-392]	1	3374.64928	0	0.966	0.838	0.815	1.042	1.005	0.866	1.029	0.999	105.1	101.6	88.1	85.7	109.6	105.7	91.0	108.2	105.1	37.6	36.3	31.5	30.7	39.2	37.8	32.6	38.7	37.6	34.7	31.9	31.4	24.0	23.3	37.8	28.1	33.8	34.3
High	[K].MDMSLDDIIK.[L]	1xTMT6plex [K10]; 1xTMT6plex [N-Term]		2.34024E-05	0	1	1	1	D3ZXH7	D3ZXH7 [5-14]	0	1638.88469	0	1.087	1.100	0.997	1.034	1.144	1.228	1.024	1.136	92.3	100.4	101.5	92.0	95.4	105.6	113.3	94.5	104.9	279.4	303.8	307.3	278.6	288.8	319.5	343.0	286.1	317.4	257.8	266.7	306.2	218.1	171.7	319.5	295.9	249.8	289.6
High	[R].MDIVHLLETNTEPLQER.[M]	1xTMT6plex [N-Term]		2.95294E-07	0	1	7	2	A0A0G2KBB9	A0A0G2KBB9 [3600-3616]	0	2267.19030	0	1.000	0.938	1.062	1.186	0.934	1.106	1.083	0.967	97.0	97.0	91.0	103.0	115.1	90.6	107.3	105.1	93.8	182.9	182.9	171.6	194.3	217.0	170.9	202.3	198.1	176.9	168.8	160.6	171.0	152.1	129.0	170.9	174.5	173.0	161.4
High	[R].MDLSPDLISACLALEK.[Y]	1xCarboxymethyl [C11]; 1xTMT6plex [K16]; 1xTMT6plex [N-Term]		0.000118078	0	1	2	1	D3ZD05	D3ZD05 [584-599]	0	2235.20166	0	1.200	1.185	1.168	1.146	1.076	1.106	1.194	1.153	88.0	105.6	104.2	102.8	100.8	94.7	97.3	105.1	101.5	72.5	87.0	85.9	84.7	83.1	78.0	80.2	86.6	83.6	66.9	76.4	85.6	66.3	49.4	78.0	69.2	75.6	76.3
High	[K].MDIPFLGEMPPEPMMVDELYELVVDAIFGFSFK.[G]	1xTMT6plex [K33]; 1xTMT6plex [N-Term]		1.31246E-06	0	1	1	1	B0BNM1	B0BNM1 [155-187]	0	4265.13748	0	0.565	0.303	0.704	0.481	0.561	0.603	0.464	0.464	174.9	98.9	52.9	123.1	84.1	98.2	105.4	81.2	81.2	38.5	21.8	11.6	27.1	18.5	21.6	23.2	17.9	17.9	35.5	19.1	11.6	21.2	11.0	21.6	20.0	15.6	16.3
High	[K].MDIDVPDVNIEGPEGK.[L]	1xTMT6plex [K16]; 1xTMT6plex [N-Term]		9.44456E-06	0	1	2	2	A0A0G2JUA5	A0A0G2JUA5 [1539-1554]	0	2186.14151	0	0.930	0.993	0.968	0.928	1.040	1.054	1.154	1.084	98.4	91.5	97.6	95.2	91.3	102.3	103.6	113.5	106.6	258.1	240.0	256.2	249.7	239.5	268.4	271.9	297.7	279.8	238.1	210.7	255.3	195.5	142.4	268.4	234.6	259.9	255.3
High	[-].MDIAIHHPWIR.[R]	1xAcetyl [N-Term]	P23928 1xAcetyl [N-Term]	7.48676E-05	0	1	1	8	P23928	P23928 [1-11]	0	1430.73615	0																																				NoQuanLabels
High	[K].MDKEETKDWILPSDYDHAEAEAR.[H]	2xTMT6plex [K3; K7]; 1xTMT6plex [N-Term]		2.98567E-05	0	2	3	1	G3V6S3; Q3MID6	G3V6S3 [249-271]; Q3MID6 [249-271]	2	3436.72980	0	0.933	1.032	1.005	0.751	1.162	0.947	1.108	1.157	98.9	92.3	102.1	99.4	74.3	115.0	93.7	109.7	114.5	199.5	186.1	205.9	200.5	149.9	231.9	188.9	221.2	230.9	184.1	163.4	205.2	157.0	89.1	231.9	163.0	193.1	210.7	NotUnique
High	[-].MDHLQEGNGIFALK.[L]	1xAcetyl [N-Term]; 1xTMT6plex [K14]	Q6P9U0 1xAcetyl [N-Term]	3.37629E-07	0	1	1	2	Q6P9U0	Q6P9U0 [1-14]	0	1843.95739	0	1.079	1.062	1.066	1.082	1.177	1.130	1.088	1.129	91.7	99.0	97.4	97.8	99.2	108.0	103.6	99.8	103.6	285.3	307.9	303.0	304.1	308.5	335.8	322.4	310.4	322.2	263.2	270.3	302.0	238.1	183.4	335.8	278.1	271.0	294.0
High	[-].MDGYQRPCDEIGFNAEEAHNIVK.[E]	1xAcetyl [N-Term]; 1xCarboxymethyl [C8]; 1xTMT6plex [K23]	Q5XI90 1xAcetyl [N-Term]	3.83688E-07	0	1	1	1	Q5XI90	Q5XI90 [1-23]	0	2965.36577	0	0.991	0.956	0.983	1.138	1.020	1.177	0.989	1.079	96.4	95.6	92.2	94.8	109.7	98.3	113.5	95.4	104.1	181.5	180.0	173.6	178.4	206.6	185.1	213.7	179.6	195.9	167.5	158.0	173.0	139.7	122.8	185.1	184.4	156.8	178.8
High	[K].MDGMGIEMIDEK.[L]	1xTMT6plex [K12]; 1xTMT6plex [N-Term]		6.63717E-07	0	1	1	2	F1M614	F1M614 [2984-2995]	0	1826.91025	0	0.991	0.948	0.880	0.854	0.799	0.847	0.985	0.899	109.7	108.7	104.0	96.6	93.7	87.6	92.9	108.1	98.7	551.7	546.5	523.1	485.6	471.0	440.7	467.1	543.4	496.1	509.0	479.8	521.3	380.2	280.0	440.7	403.0	474.4	452.7
High	[-].MDPLSELQDDLTLDDTSQALNQLK.[L]	1xAcetyl [N-Term]; 1xTMT6plex [K24]	D4A6C5 1xAcetyl [N-Term]	2.16561E-05	0	1	1	4	D4A6C5	D4A6C5 [1-24]	0	2974.47643	0	1.212	1.200	1.171	1.339	1.533	1.334	1.325	1.262	79.1	95.9	95.0	92.6	105.9	121.3	105.6	104.8	99.8	96.2	116.6	115.5	112.7	128.9	147.5	128.4	127.5	121.4	88.8	102.4	115.1	88.2	76.6	147.5	110.8	111.3	110.8
High	[-].MEANVTIPIWQNKPHGAAR.[S]	1xAcetyl [N-Term]; 1xTMT6plex [K13]	Q5XII9 1xAcetyl [N-Term]	1.56578E-06	0	1	1	1	Q5XII9	Q5XII9 [1-19]	0	2404.27570	0	1.114	1.037	1.153	1.136	1.167	1.105	1.039	1.140	91.0	101.3	94.3	104.9	103.4	106.2	100.5	94.6	103.7	164.6	183.4	170.7	189.8	187.1	192.2	181.9	171.1	187.7	151.9	161.0	170.1	148.6	111.2	192.2	156.9	149.4	171.3
High	[-].MEAQAQGLLETEPLQGR.[D]	1xAcetyl [N-Term]	A0A0G2K8M7 1xAcetyl [N-Term]	1.72588E-06	0	1	2	2	A0A0G2K8M7	A0A0G2K8M7 [1-17]	0	1912.94330	0																																				NoQuanLabels
High	[R].MEDALDSYVIR.[G]	1xTMT6plex [N-Term]		1.08521E-05	0	2	3	3	A0A0G2K401; P14882	A0A0G2K401 [461-471]; P14882 [475-485]	0	1540.78786	0	0.986	1.081	1.017	1.034	0.981	0.997	1.018	0.996	98.8	97.4	106.8	100.5	102.1	97.0	98.5	100.6	98.4	295.9	291.7	319.7	300.8	305.8	290.3	294.9	301.1	294.6	273.0	256.1	318.6	235.5	181.8	290.3	254.4	262.9	268.8	NotUnique
High	[-].MEGSPIPVLTVPTAPYEDQRPTGGGGLR.[R]	1xAcetyl [N-Term]	D3ZVR9 1xAcetyl [N-Term]	1.80097E-06	0	1	1	2	D3ZVR9	D3ZVR9 [1-28]	0	2937.47748	0																																				NoQuanLabels
High	[K].MEGPGVDIDSPDVNIEGPEGK.[L]	1xTMT6plex [K21]; 1xTMT6plex [N-Term]		4.0778E-07	0	1	2	2	A0A0G2JUA5	A0A0G2JUA5 [3993-4013]	0	2613.31182	0	1.052	1.123	1.089	1.094	1.042	1.062	1.071	1.143	93.0	97.9	104.4	101.3	101.8	97.0	98.8	99.6	106.3	276.3	290.7	310.2	300.9	302.3	288.0	293.4	295.8	315.8	254.9	255.2	309.1	235.6	179.7	288.0	253.1	258.3	288.2
High	[K].MEGNAEESTLFCFAVR.[G]	1xCarboxymethyl [C12]; 1xTMT6plex [N-Term]		1.15634E-08	0	1	2	2	F1M779	F1M779 [206-221]	0	2090.97244	0	1.132	1.162	1.207	1.129	1.418	1.182	1.293	1.215	83.8	94.8	97.4	101.2	94.6	118.8	99.1	108.4	101.9	189.4	214.4	220.2	228.6	213.8	268.6	223.9	245.0	230.2	174.8	188.2	219.4	179.0	127.1	268.6	193.2	213.9	210.1
High	[-].MEGEAVEAIVEESETFIK.[G]	1xAcetyl [N-Term]; 1xTMT6plex [K18]	A0A0H2UHP0 1xAcetyl [N-Term]	5.99751E-06	0	1	2	1	A0A0H2UHP0	A0A0H2UHP0 [1-18]	0	2282.13111	0	0.740	0.914	0.771	1.073	1.002	1.142	1.102	0.936	103.7	76.7	94.8	79.9	111.2	103.9	118.4	114.3	97.1	17.6	13.0	16.1	13.5	18.8	17.6	20.1	19.4	16.4	16.2	11.4	16.0	10.6	11.2	17.6	17.3	16.9	15.0
High	[K].MEGDLNEMEIQLSQANR.[I]	1xOxidation [M8]; 1xTMT6plex [N-Term]		3.85087E-06	0	1	2	10	G3V885	G3V885 [1620-1636]	0	2223.05830	0	1.020	1.150	1.038	0.985	1.064	0.998	1.042	1.137	95.4	97.3	109.8	99.1	93.9	101.5	95.2	99.4	108.5	1417.4	1445.4	1630.5	1471.5	1395.6	1507.7	1414.3	1476.3	1612.0	1307.8	1269.0	1624.9	1152.1	829.6	1507.7	1220.1	1288.9	1471.0
High	[K].MEGDLNEMEIQLSQANR.[I]	1xTMT6plex [N-Term]		1.97696E-09	0	1	2	9	G3V885	G3V885 [1620-1636]	0	2207.06338	0	0.968	1.181	1.046	1.033	0.924	0.899	1.124	1.064	97.4	94.3	115.1	101.9	100.6	90.0	87.6	109.5	103.7	1097.1	1061.7	1296.0	1147.9	1133.1	1013.6	986.8	1232.9	1167.8	1012.3	932.1	1291.5	898.7	673.6	1013.6	851.3	1076.4	1065.6
High	[K].MEGDLNEMEIQLSQANR.[I]			8.52194E-06	0	1	2	2	G3V885	G3V885 [1620-1636]	0	1977.90045	0																																				NoQuanLabels
High	[K].MEGDLNEMEIQLSHANR.[M]	1xOxidation [M8]; 1xTMT6plex [N-Term]		1.5579E-07	0	1	2	7	G3V8B0	G3V8B0 [1618-1634]	0	2232.05863	0	1.052	1.072	1.213	1.164	1.383	1.289	1.382	1.113	84.4	88.8	90.5	102.3	98.2	116.6	108.8	116.6	93.9	1070.6	1126.4	1147.9	1298.2	1245.9	1480.1	1380.3	1479.1	1192.1	987.8	988.9	1143.9	1016.4	740.6	1480.1	1190.8	1291.4	1087.8
High	[K].MEGDLNEMEIQLSHANR.[M]	1xTMT6plex [N-Term]		4.89512E-07	0	1	2	9	G3V8B0	G3V8B0 [1618-1634]	0	2216.06372	0	0.980	0.975	1.056	1.069	1.013	1.059	1.032	0.994	98.1	96.1	95.6	103.5	104.9	99.3	103.8	101.2	97.5	1213.4	1189.4	1183.7	1281.3	1297.7	1228.9	1284.6	1252.7	1206.1	1119.6	1044.2	1179.6	1003.2	771.4	1228.9	1108.2	1093.7	1100.6
High	[R].MEGALASLAQELQDSK.[E]	1xTMT6plex [K16]; 1xTMT6plex [N-Term]		2.75676E-06	0	1	1	2	D3Z9D2	D3Z9D2 [895-910]	0	2149.15749	0	1.044	0.914	0.986	1.018	1.065	1.028	0.950	0.949	100.5	104.9	91.8	99.1	102.3	107.1	103.4	95.5	95.4	179.8	187.7	164.3	177.3	183.0	191.5	184.9	170.9	170.6	165.9	164.8	163.7	138.8	108.8	191.5	159.5	149.2	155.7
High	[-].MEFLLGNPFSTPVGQCLEK.[A]	1xAcetyl [N-Term]; 1xCarboxymethyl [C16]; 1xTMT6plex [K19]	A0A0G2K9L2 1xAcetyl [N-Term]	5.90474E-05	0	1	1	2	A0A0G2K9L2	A0A0G2K9L2 [1-19]	0	2439.21374	0	1.035	0.864	0.950	1.118	1.092	0.784	0.999	0.841	103.7	107.2	89.5	98.4	115.9	113.2	81.3	103.6	87.2	41.8	43.3	36.1	39.7	46.8	45.7	32.8	41.8	35.2	38.6	38.0	36.0	31.1	27.8	45.7	28.3	36.5	32.1
High	[-].MEFEKHEQGNALK.[K]	1xAcetyl [N-Term]; 2xTMT6plex [K5; K13]	A0A096MK47 1xAcetyl [N-Term]	2.78072E-05	0	1	1	1	A0A096MK47	A0A096MK47 [1-13]	1	2061.08393	0	1.046	0.957	0.975	1.022	0.859	0.986	0.837	0.977	103.9	108.7	99.5	101.3	106.2	89.3	102.5	87.0	101.5	104.7	109.5	100.2	102.1	107.0	89.9	103.3	87.6	102.2	96.6	96.1	99.9	79.9	63.6	89.9	89.1	76.5	93.3
High	[K].MEENEKELAACQLR.[I]	1xCarboxymethyl [C11]; 1xTMT6plex [K6]; 1xTMT6plex [N-Term]		1.06574E-05	0	1	1	1	Q2PQA9	Q2PQA9 [622-635]	1	2180.10916	0	1.094	1.139	1.048	1.236	1.103	1.171	1.154	1.135	89.3	97.7	101.7	93.6	110.3	98.5	104.5	103.0	101.3	163.7	179.1	186.4	171.5	202.2	180.5	191.6	188.9	185.8	151.0	157.2	185.8	134.3	120.2	180.5	165.3	164.9	169.5
High	[R].MEEIVEGCTGALHILAR.[D]	1xCarboxymethyl [C8]; 1xTMT6plex [N-Term]		6.48543E-10	0	2	4	4	A0A0G2JT93; Q6P0K8	A0A0G2JT93 [566-582]; Q6P0K8 [556-572]	0	2129.09323	0	0.950	1.013	1.027	1.000	0.983	0.984	1.039	0.985	100.2	95.2	101.5	103.0	100.2	98.5	98.6	104.2	98.7	618.4	587.3	626.3	635.3	618.4	608.0	608.3	642.8	609.1	570.6	515.6	624.1	497.4	367.6	608.0	524.8	561.2	555.8	NotUnique
High	[R].MEEIRLEGNPIALGK.[H]	1xTMT6plex [K15]; 1xTMT6plex [N-Term]		1.72784E-07	0	1	1	3	D3ZVB7	D3ZVB7 [267-281]	1	2128.22003	0	1.179	1.452	1.442	0.995	1.903	1.639	2.064	1.839	66.6	78.5	96.7	96.0	66.3	126.7	109.2	137.5	122.5	435.4	513.5	632.3	627.9	433.3	828.6	713.7	898.6	800.5	401.7	450.8	630.1	491.6	257.6	828.6	615.7	784.6	730.5
High	[R].MEEGEVYAIETFGSTGK.[G]	1xTMT6plex [K17]; 1xTMT6plex [N-Term]		1.52067E-05	0	1	4	3	F1LRI8	F1LRI8 [355-371]	0	2306.16263	0	1.011	1.008	1.050	1.027	1.170	1.062	1.119	1.060	94.7	95.7	95.4	99.4	97.2	110.8	100.5	105.9	100.4	361.8	365.9	364.6	379.7	371.6	423.3	384.0	404.7	383.6	333.8	321.2	363.3	297.3	220.9	423.3	331.3	353.3	350.0
High	[K].MEEFKDQLPADECNK.[L]	1xCarboxymethyl [C13]; 2xTMT6plex [K5; K15]; 1xTMT6plex [N-Term]		3.80161E-05	0	1	2	3	F1M953	F1M953 [596-610]	1	2542.27724	0	0.926	0.942	0.816	0.987	0.903	0.901	0.863	0.974	108.3	100.3	102.0	88.4	106.9	97.7	97.6	93.4	105.4	732.2	678.3	690.0	597.6	722.7	660.9	659.8	631.9	712.9	675.6	595.5	687.6	467.9	429.6	660.9	569.2	551.7	650.5
High	[K].MEEEPLGPDLEDLK.[C]	1xTMT6plex [K14]; 1xTMT6plex [N-Term]		4.66237E-07	0	1	1	3	P11530	P11530 [475-488]	0	2073.08259	0	1.013	1.149	1.032	1.026	1.177	1.006	1.217	1.081	92.8	93.9	106.6	95.7	95.2	109.2	93.3	112.9	100.3	628.7	636.6	722.2	648.8	645.0	740.2	632.3	765.3	679.7	580.1	558.9	719.7	508.0	383.4	740.2	545.5	668.2	620.2
High	[R].MEEADALIESLCR.[D]	1xCarboxymethyl [C12]; 1xTMT6plex [N-Term]		2.21794E-05	0	1	6	2	G3V8B6	G3V8B6 [560-572]	0	1766.85020	0	1.039	1.076	1.130	1.148	1.106	1.080	1.055	1.013	93.3	96.9	100.4	105.4	107.1	103.2	100.8	98.4	94.5	317.9	330.3	342.0	359.2	365.0	351.5	343.5	335.2	322.1	293.3	290.0	340.8	281.2	217.0	351.5	296.3	292.7	293.9
High	[-].MEDVTLHIVERPYSGYPDASSEGPEPTPGEAR.[A]	1xAcetyl [N-Term]	G3V8L9 1xAcetyl [N-Term]	2.9751E-11	0	1	2	2	G3V8L9	G3V8L9 [1-32]	0	3528.62237	0																																				NoQuanLabels
High	[R].MEDTEPFSAELLSAMMR.[L]	1xTMT6plex [N-Term]		4.25878E-09	0	1	1	2	P59215	P59215 [114-130]	0	2187.03333	0	0.949	0.839	0.898	0.931	1.253	1.170	0.913	0.940	101.2	96.0	84.9	90.9	94.2	126.8	118.4	92.4	95.1	180.9	171.7	151.7	162.5	168.4	226.7	211.7	165.2	170.0	166.9	150.7	151.2	127.2	100.1	226.7	182.6	144.2	155.1
High	[-].MEDSMDMDMSPLRPQNYLFGCELK.[A]	1xAcetyl [N-Term]; 1xCarboxymethyl [C21]; 1xTMT6plex [K24]	P13084 1xAcetyl [N-Term]	9.33108E-06	0	1	2	1	P13084	P13084 [1-24]	0	3179.40652	0	1.155	1.151	1.237	1.295	1.166	1.136	0.954	1.110	88.2	101.9	101.5	109.1	114.2	102.8	100.2	84.1	97.9	58.9	68.0	67.7	72.8	76.2	68.6	66.9	56.1	65.3	54.3	59.7	67.5	57.0	45.3	68.6	57.7	49.0	59.6
High	[K].MEDGVGCLETAEEAKR.[R]	1xCarboxymethyl [C7]; 1xTMT6plex [K15]; 1xTMT6plex [N-Term]		2.77961E-08	0	1	2	1	G3V6P7	G3V6P7 [1373-1388]	1	2254.10955	0	1.118	1.061	1.165	1.056	1.451	1.120	1.247	1.158	86.7	97.0	92.1	101.1	91.6	125.8	97.1	108.1	100.5	248.4	277.7	263.6	289.4	262.3	360.4	278.2	309.7	287.7	229.2	243.8	262.7	226.6	155.9	360.4	240.0	270.4	262.5
High	[-].MDFLLGNPFSSPVGQR.[I]	1xAcetyl [N-Term]	Q5XI21 1xAcetyl [N-Term]	6.48928E-06	0	1	1	4	Q5XI21	Q5XI21 [1-16]	0	1806.88433	0																																				NoQuanLabels
High	[K].LVQAAQMLQSDPYSVPAR.[D]	1xTMT6plex [N-Term]		8.31957E-08	0	1	3	3	A0A0G2K8V2	A0A0G2K8V2 [88-105]	0	2203.17425	0	0.939	1.166	0.911	1.072	0.956	0.943	1.049	1.009	99.5	93.4	116.0	90.7	106.6	95.2	93.8	104.4	100.4	251.8	236.5	293.6	229.4	269.8	240.8	237.4	264.1	254.0	232.3	207.6	292.6	179.6	160.4	240.8	204.8	230.6	231.8
High	[K].LYQLLTQYK.[E]	1xTMT6plex [K9]; 1xTMT6plex [N-Term]		0.000112001	0	1	2	6	Q4G069	Q4G069 [102-110]	0	1627.98235	0	1.099	1.041	1.002	1.066	0.905	0.935	0.844	0.986	101.4	111.4	105.6	101.6	108.1	91.8	94.8	85.6	99.9	1116.3	1226.4	1162.4	1118.9	1190.0	1010.6	1043.5	942.6	1100.5	1030.0	1076.7	1158.4	876.0	707.4	1010.6	900.2	823.0	1004.2
High	[R].LYQGNLAVTTLGSPCLAWDSLPTK.[T]	1xCarboxymethyl [C15]; 1xTMT6plex [K24]; 1xTMT6plex [N-Term]		2.32866E-07	0	1	2	2	G3V843	G3V843 [222-245]	0	3064.64293	0	0.865	0.891	1.132	1.281	0.775	0.991	0.952	0.971	101.6	87.8	90.6	115.0	130.1	78.8	100.7	96.7	98.6	177.2	153.2	157.9	200.7	226.9	137.4	175.6	168.7	172.1	163.5	134.5	157.4	157.1	134.9	137.4	151.5	147.3	157.0
High	[-R].LVVFEQENFQGR.[R]	1xTMT6plex [N-Term]		2.9331E-05	0	1	2	1	P02523	P02523 [59-70]	0	1694.90634	0	1.029	1.133	1.012	0.835	0.966	0.863	1.016	1.039	101.2	104.1	114.7	102.4	84.5	97.7	87.3	102.9	105.2	240.6	247.5	272.6	243.6	200.9	232.4	207.6	244.5	250.1	222.0	217.3	271.7	190.7	119.4	232.4	179.1	213.5	228.2
High	[R].IVVEHIIMKPSCPLFVR.[R]	1xCarboxymethyl [C12]; 1xTMT6plex [K9]; 1xTMT6plex [N-Term]		1.75767E-06	0	1	2	1	Q9Z142	Q9Z142 [213-229]	0	2497.44390	0	0.963	1.059	0.991	1.233	1.157	0.999	1.051	0.918	96.0	92.5	101.7	95.2	118.5	111.1	95.9	101.0	88.2	101.3	97.6	107.3	100.4	125.0	117.2	101.2	106.5	93.0	93.5	85.7	106.9	78.6	74.3	117.2	87.3	93.0	84.9
High	[K].IVVDTSEAVIHSADAFAPVAYLR.[L]	1xTMT6plex [N-Term]		4.4951E-07	0	1	2	1	Q5M9F5	Q5M9F5 [219-241]	0	2673.44493	0	1.027	0.982	0.966	0.961	0.802	0.970	0.799	0.926	106.7	109.6	104.8	103.1	102.5	85.7	103.5	85.3	98.8	99.0	101.6	97.1	95.5	95.0	79.4	96.0	79.0	91.6	91.3	89.2	96.8	74.8	56.5	79.4	82.8	69.0	83.6
High	[K].LVTVGWDFK.[A]	1xTMT6plex [K9]; 1xTMT6plex [N-Term]		0.000122506	0	1	2	1	G3V6W2	G3V6W2 [210-218]	0	1522.90337	0	1.012	0.963	1.145	1.972	1.135	0.961	1.095	1.154	86.2	87.3	83.1	98.7	170.1	97.8	82.8	94.4	99.5	313.4	317.3	301.9	358.8	618.2	355.6	301.1	343.3	361.9	289.2	278.6	300.9	280.9	367.5	355.6	259.8	299.7	330.2
High	[R].LVTSPCCIVTSTYGWTANMER.[I]	2xCarboxymethyl [C6; C7]; 1xTMT6plex [N-Term]		2.38608E-07	0	1	1	7	P82995	P82995 [593-613]	0	2677.25092	0	0.975	1.019	1.035	0.966	0.989	1.005	1.030	1.059	99.2	96.7	101.0	102.6	95.7	98.1	99.7	102.1	105.0	590.0	575.2	601.3	610.5	569.8	583.6	593.0	607.6	624.6	544.4	505.0	599.2	478.0	338.7	583.6	511.6	530.5	570.0
High	[K].LVTSIGDVVNHDPVVGDR.[L]	1xTMT6plex [N-Term]		3.19758E-08	0	2	2	5	G3V6Y6; P53534	G3V6Y6 [623-640]; P53534 [623-640]	0	2121.15015	0	0.995	1.063	1.068	1.044	0.926	1.008	1.007	0.999	98.8	98.3	105.0	105.5	103.1	91.5	99.6	99.5	98.7	721.9	718.3	767.5	770.8	753.5	668.4	727.7	727.1	721.1	666.1	630.6	764.9	603.5	447.9	668.4	627.8	634.8	658.0	NotUnique
High	[R].LVTSDPEINTK.[K]	1xTMT6plex [K11]; 1xTMT6plex [N-Term]		3.60195E-06	0	1	2	2	Q63525	Q63525 [258-268]	0	1674.96782	0	1.049	0.994	1.031	0.942	1.061	0.964	1.013	1.036	99.0	103.9	98.4	102.1	93.2	105.1	95.5	100.3	102.5	457.9	480.6	455.2	471.9	431.2	485.8	441.5	463.8	474.2	422.5	421.9	453.6	369.5	256.3	485.8	380.9	404.9	432.7
High	[R].LVTQDNFGYDLAAVEAAK.[K]	1xTMT6plex [K18]; 1xTMT6plex [N-Term]		5.91728E-09	0	1	2	3	A0A140UHX6	A0A140UHX6 [444-461]	0	2383.29095	0	1.195	0.862	1.004	1.007	1.140	1.029	0.786	0.971	100.1	119.6	86.3	100.5	100.8	114.1	103.0	78.6	97.1	394.1	471.1	339.8	395.7	396.8	449.4	405.6	309.6	382.5	363.6	413.6	338.6	309.8	235.9	449.4	349.9	270.3	349.0
High	[R].LVTPGSANETSSILVESVTR.[S]	1xTMT6plex [N-Term]		5.39604E-07	0	1	2	1	A0A0G2JXT8	A0A0G2JXT8 [2476-2495]	0	2289.24992	0	0.888	1.108	0.954	1.109	1.034	0.929	1.250	1.008	97.0	86.1	107.5	92.6	107.5	100.3	90.1	121.2	97.8	155.5	138.0	172.4	148.4	172.4	160.8	144.4	194.4	156.8	143.5	121.2	171.8	116.2	102.5	160.8	124.6	169.7	143.1
High	[R].LVTMQIWDTAGQER.[F]	1xTMT6plex [N-Term]		4.33383E-07	0	1	2	2	P09527	P09527 [56-69]	0	1876.97885	0	1.010	0.996	1.014	0.995	1.267	1.038	1.113	0.981	95.6	96.6	95.2	96.9	95.1	121.1	99.3	106.4	93.8	317.6	320.9	316.4	322.0	316.1	402.4	329.8	353.3	311.6	293.0	281.7	315.3	252.1	187.9	402.4	284.5	308.5	284.3
High	[R].IVVFQYSDGK.[L]	1xTMT6plex [K10]; 1xTMT6plex [N-Term]		3.32069E-05	0	1	1	1	G3V8T4	G3V8T4 [848-857]	0	1613.93031	0	0.984	0.976	0.948	0.923	0.951	0.939	0.830	0.931	106.1	104.5	103.5	100.6	98.0	100.9	99.7	88.0	98.8	366.4	360.7	357.5	347.3	338.3	348.5	344.2	304.0	341.1	338.1	316.7	356.3	271.9	201.1	348.5	296.9	265.4	311.3
High	[R].LVTLPVSFAQLK.[N]	1xTMT6plex [K12]; 1xTMT6plex [N-Term]		1.27312E-06	0	1	1	3	Q5RJR8	Q5RJR8 [97-108]	0	1774.12426	0	0.928	1.004	0.938	0.979	1.067	0.981	1.007	0.958	101.6	94.2	102.0	95.2	99.5	108.4	99.6	102.3	97.2	595.1	552.3	597.6	558.2	582.9	635.1	583.9	599.3	569.9	549.1	484.9	595.5	437.0	346.5	635.1	503.7	523.2	520.0
High	[R].LVTGWVKPIIIGR.[H]	1xTMT6plex [K7]; 1xTMT6plex [N-Term]		1.49138E-06	0	1	3	4	P41562	P41562 [120-132]	0	1910.23555	0	0.867	0.817	0.911	0.970	0.864	0.987	0.910	0.857	110.0	95.4	89.9	100.2	106.6	95.0	108.6	100.1	94.2	1103.2	956.9	901.8	1005.1	1069.7	953.4	1089.4	1004.0	945.5	1017.9	840.1	898.7	786.9	635.9	953.4	939.8	876.6	862.8
High	[R].LVTFPEGCESVAGFLACVPR.[F]	2xCarboxymethyl [C8; C17]; 1xTMT6plex [N-Term]		2.47488E-07	0	1	1	2	F1LVY9	F1LVY9 [153-172]	0	2440.20898	0	0.961	0.927	0.956	1.650	0.904	0.849	0.945	0.831	99.7	95.8	92.5	95.4	164.5	90.2	84.6	94.3	82.9	65.6	63.0	60.8	62.7	108.2	59.3	55.6	62.0	54.5	60.5	55.3	60.6	49.1	64.3	59.3	48.0	54.1	49.7
High	[R].IVTFIPFYMIK.[N]	1xTMT6plex [K11]; 1xTMT6plex [N-Term]		4.63579E-05	0	2	2	3	Q7TP07; D4A899	Q7TP07 [268-278]; D4A899 [2301-2311]	0	1830.10036	0	0.777	0.756	1.098	0.946	0.905	0.839	0.900	0.859	111.4	86.5	84.3	122.3	105.4	100.8	93.5	100.3	95.7	123.8	96.1	93.6	135.9	117.1	112.0	103.9	111.4	106.3	114.2	84.4	93.3	106.4	69.6	112.0	89.6	97.3	97.0	NotUnique
High	[K].LVTFENVTGQPQQGAEQPR.[R]	1xTMT6plex [N-Term]		7.91887E-07	0	1	3	1	G3V699	G3V699 [404-422]	0	2328.21454	0	0.999	0.993	1.013	1.160	1.272	0.978	1.256	1.151	91.6	91.5	91.0	92.8	106.3	116.6	89.6	115.0	105.5	171.7	171.5	170.5	174.0	199.2	218.4	168.0	215.6	197.6	158.4	150.6	169.9	136.2	118.4	218.4	144.9	188.2	180.3
High	[K].LVTDIQTAVR.[T]	1xTMT6plex [N-Term]		6.35846E-05	0	1	3	3	P10960	P10960 [203-212]	0	1344.80483	0	1.060	1.065	1.184	1.052	1.227	1.159	1.215	1.217	88.4	93.7	94.2	104.7	93.0	108.5	102.5	107.4	107.6	656.7	695.9	699.3	777.6	690.6	805.9	761.2	797.9	799.3	605.9	611.0	696.9	608.8	410.5	805.9	656.7	696.6	729.4
High	[K].LVTDENVSDNWR.[I]	1xTMT6plex [N-Term]		5.5762E-05	0	1	2	2	Z4YNF4	Z4YNF4 [30-41]	0	1676.84413	0	1.058	0.881	0.952	1.014	0.902	0.991	0.658	0.799	109.0	115.4	96.1	103.8	110.6	98.3	108.1	71.7	87.1	824.8	872.6	726.9	785.0	836.4	743.8	817.5	542.3	658.8	761.0	766.1	724.4	614.6	497.2	743.8	705.3	473.5	601.2
High	[K].LVTDCIAAMNPDNVLR.[V]	1xCarboxymethyl [C5]; 1xTMT6plex [N-Term]		1.5969E-08	0	2	2	3	A0A0G2K0V3; Q9Z1N4	A0A0G2K0V3 [217-232]; Q9Z1N4 [202-217]	0	2032.04046	0	0.920	1.114	1.088	0.970	1.080	0.923	1.259	1.234	93.9	86.4	104.6	102.1	91.0	101.4	86.6	118.2	115.8	248.1	228.3	276.5	269.9	240.6	267.9	228.9	312.3	306.1	228.9	200.4	275.5	211.3	143.0	267.9	197.5	272.7	279.3	NotUnique
High	[K].IVSWLEYESSFSGEEMQK.[V]	1xTMT6plex [K18]; 1xTMT6plex [N-Term]		1.04031E-05	0	1	1	2	Q9QVC8	Q9QVC8 [296-313]	0	2607.30528	0	0.932	1.085	0.993	1.121	0.991	0.981	1.065	1.071	97.4	90.8	105.7	96.7	109.2	96.6	95.6	103.8	104.3	121.0	112.8	131.3	120.1	135.6	119.9	118.7	128.9	129.5	111.6	99.0	130.8	94.0	80.6	119.9	102.4	112.5	118.2
High	[R].LVSSPCCIVTSTYGWTANMER.[I]	2xCarboxymethyl [C6; C7]; 1xTMT6plex [N-Term]		1.53904E-07	0	1	2	4	P34058	P34058 [584-604]	0	2663.23527	0	1.069	0.989	1.119	1.076	1.092	0.993	1.003	0.980	96.5	103.2	95.5	108.1	103.9	105.5	95.9	96.9	94.6	201.0	214.8	198.9	225.1	216.3	219.6	199.7	201.7	196.9	185.5	188.6	198.2	176.2	128.6	219.6	172.3	176.1	179.7
High	[R].IVSSLLLGGSLVEGAK.[K]	1xTMT6plex [K16]; 1xTMT6plex [N-Term]		8.02377E-09	0	1	3	2	B0LPN4	B0LPN4 [4294-4309]	0	2001.23600	0	0.887	0.939	0.959	0.996	0.822	0.849	0.888	0.950	108.6	96.3	101.9	104.1	108.2	89.2	92.2	96.4	103.1	363.6	322.6	341.3	348.6	362.2	298.8	308.7	322.8	345.4	335.5	283.2	340.1	272.9	215.3	298.8	266.3	281.8	315.2
High	[R].LVTLEEFLASTQR.[K]	1xTMT6plex [N-Term]		4.98536E-07	0	1	1	4	Q63083	Q63083 [310-322]	0	1735.97917	0	1.134	1.048	1.193	1.030	1.314	1.120	1.172	1.066	89.3	101.3	93.6	106.5	92.0	117.4	100.1	104.7	95.2	231.9	263.0	243.0	276.7	238.9	304.8	259.9	271.8	247.2	214.0	230.9	242.2	216.6	142.0	304.8	224.2	237.3	225.6
High	[K].IVSSKDYSVTANSK.[L]	2xTMT6plex [K5; K14]; 1xTMT6plex [N-Term]		1.74587E-05	0	1	2	1	P04642	P04642 [77-90]	1	2186.26356	0	0.802	0.802	0.806	0.762	0.485	0.756	0.593	0.825	131.8	105.7	105.7	106.2	100.4	63.9	99.6	78.2	108.7	279.4	224.2	224.1	225.2	212.8	135.4	211.2	165.7	230.5	257.8	196.8	223.3	176.3	126.5	135.4	182.2	144.7	210.3
High	[K].LVVGNTEIGIEMK.[F]	1xTMT6plex [K13]; 1xTMT6plex [N-Term]		1.89312E-07	0	1	2	2	F1LQS6	F1LQS6 [256-268]	0	1861.08689	0	1.112	0.996	1.011	1.004	1.039	1.010	0.998	1.007	98.1	109.1	97.6	99.1	98.5	101.9	99.1	97.8	98.8	556.2	618.5	553.7	562.1	558.7	577.9	562.0	554.9	560.3	513.2	543.0	551.8	440.1	332.1	577.9	484.8	484.5	511.3
High	[R].LVVLDEELEGVSPDELKDELPER.[QK]	1xTMT6plex [K17]; 1xTMT6plex [N-Term]		4.50309E-12	0	1	2	1	Q63228	Q63228 [42-64]	1	3081.66075	0	0.880	0.915	0.927	0.900	1.045	0.998	1.019	1.053	103.0	90.7	94.3	95.5	92.7	107.6	102.8	105.0	108.4	129.4	113.9	118.4	119.9	116.4	135.2	129.1	131.8	136.2	119.4	100.0	118.0	93.9	69.2	135.2	111.4	115.1	124.3
High	[K].LVYQNIFTAMQAVVR.[A]	1xTMT6plex [N-Term]		0.000113794	0	1	2	1	G3V6Q6	G3V6Q6 [78-92]	0	1982.10947	0	0.745	0.738	0.998	0.895	0.786	0.847	1.078	0.892	112.8	84.1	83.2	112.6	100.9	88.7	95.5	121.6	100.6	43.2	32.2	31.9	43.2	38.7	34.0	36.6	46.6	38.6	39.9	28.3	31.8	33.8	23.0	34.0	31.6	40.7	35.2
High	[K].LVYPPFFMGLGASVYYPQQAITIAQITGEK.[L]	1xTMT6plex [K30]; 1xTMT6plex [N-Term]		1.91704E-08	0	1	2	2	M0R7V3	M0R7V3 [136-165]	0	3761.04285	0	0.784	0.673	0.961	0.828	0.682	0.810	0.603	0.685	128.1	100.5	86.2	123.1	106.1	87.4	103.7	77.3	87.7	61.1	48.0	41.1	58.8	50.6	41.7	49.5	36.9	41.9	56.4	42.1	41.0	46.0	30.1	41.7	42.7	32.2	38.2
High	[R].LVYIGFLGYCTGLMDNMMR.[M]	1xCarboxymethyl [C10]; 1xTMT6plex [N-Term]		2.05887E-06	0	1	1	1	Q5PQZ9	Q5PQZ9 [31-49]	0	2484.19968	0	0.907	0.991	1.194	0.886	0.874	0.871	0.781	1.087	104.8	95.0	103.9	125.1	92.8	91.5	91.2	81.8	113.9	24.5	22.2	24.3	29.2	21.7	21.4	21.3	19.1	26.6	22.6	19.5	24.2	22.9	12.9	21.4	18.4	16.7	24.3
High	[K].IVYGHLDDPANQEIER.[G]	1xTMT6plex [N-Term]		6.56059E-08	0	1	1	13	Q9ER34	Q9ER34 [69-84]	0	2098.07665	0	0.981	1.047	1.030	1.012	0.991	0.967	0.993	1.070	99.0	97.1	103.7	102.0	100.2	98.1	95.7	98.3	105.9	1427.0	1399.5	1494.8	1469.9	1444.0	1413.9	1379.3	1416.4	1526.2	1316.7	1228.7	1489.6	1150.8	858.4	1413.9	1189.9	1236.6	1392.7
High	[K].LVYDSWSSGK.[-]	1xTMT6plex [K10]; 1xTMT6plex [N-Term]		2.43989E-05	0	1	2	1	Q9QYU4	Q9QYU4 [304-313]	0	1599.87828	0	1.069	0.886	0.948	1.162	1.034	1.335	1.139	1.225	91.8	98.2	81.4	87.1	106.8	95.0	122.6	104.6	112.5	392.8	420.0	348.1	372.3	456.6	406.3	524.4	447.4	481.0	362.4	368.7	346.9	291.5	271.4	406.3	452.4	390.6	438.9
High	[K].LVWEDAMTQFCEAEFSVK.[T]	1xCarboxymethyl [C11]; 1xTMT6plex [K18]; 1xTMT6plex [N-Term]		1.08521E-05	0	1	1	1	Q62894	Q62894 [257-274]	0	2649.29808	0	0.799	1.104	0.944	0.973	1.086	0.964	1.071	0.976	100.9	80.6	111.4	95.3	98.2	109.6	97.4	108.1	98.5	49.6	39.6	54.8	46.9	48.3	53.9	47.9	53.1	48.4	45.8	34.8	54.6	36.7	28.7	53.9	41.3	46.4	44.2
High	[K].IVVYNQPYTDYGK.[T]	1xTMT6plex [K13]; 1xTMT6plex [N-Term]		8.99867E-06	0	1	1	1	Q6IRK9	Q6IRK9 [170-182]	0	2018.09990	0	0.989	0.876	0.951	0.909	1.362	1.200	0.876	0.918	99.1	98.1	86.8	94.3	90.1	135.0	118.9	86.8	91.0	209.3	207.1	183.2	199.1	190.3	285.0	251.1	183.3	192.1	193.1	181.8	182.6	155.9	113.1	285.0	216.6	160.0	175.3
High	[R].LVVVLCNLKPQK.[M]	1xCarboxymethyl [C6]; 2xTMT6plex [K9; K12]; 1xTMT6plex [N-Term]		1.00936E-05	0	1	2	1	A0A0H2UHG0	A0A0H2UHG0 [455-466]	0	2099.32293	0	0.987	1.109	1.209	1.095	1.197	1.105	1.176	1.177	89.5	88.3	99.3	108.2	98.0	107.2	98.9	105.3	105.3	206.6	203.9	229.2	249.7	226.3	247.3	228.2	242.9	243.1	190.6	179.0	228.4	195.5	134.5	247.3	196.9	212.1	221.8
High	[K].LVVVGDGACGK.[T]	1xCarboxymethyl [C9]; 1xTMT6plex [K11]; 1xTMT6plex [N-Term]		0.00010121	0	1	1	1	P62747	P62747 [8-18]	0	1533.87109	0	0.992	1.006	1.013	1.015	0.992	1.093	1.059	1.080	97.3	96.5	97.9	98.6	98.8	96.5	106.3	103.0	105.1	300.9	298.5	302.6	304.8	305.5	298.4	328.9	318.5	324.9	277.6	262.1	301.6	238.6	181.6	298.4	283.7	278.1	296.5
High	[K].LVVVGAGGVGK.[S]	1xTMT6plex [K11]; 1xTMT6plex [N-Term]		8.21813E-06	0	2	6	1	A0JN17; P20171	A0JN17 [6-16]; P20171 [6-16]	0	1413.91936	0	0.958	1.062	0.978	1.010	1.048	0.964	1.078	1.055	98.3	94.2	104.4	96.2	99.3	103.1	94.8	106.0	103.7	306.3	293.5	325.2	299.5	309.4	321.0	295.1	330.1	323.1	282.6	257.7	324.1	234.5	183.9	321.0	254.6	288.2	294.8	NotUnique
High	[R].IVVHLAHALK.[Q]	1xTMT6plex [K10]; 1xTMT6plex [N-Term]		6.43103E-05	0	1	1	5	P17764	P17764 [391-400]	0	1559.01974	0	0.905	1.015	0.910	0.815	0.945	0.823	0.999	1.001	107.0	96.8	108.6	97.3	87.2	101.1	88.0	106.8	107.1	1238.8	1121.3	1257.9	1127.2	1009.7	1170.3	1019.5	1237.3	1240.6	1143.0	984.4	1253.6	882.5	600.2	1170.3	879.5	1080.3	1132.1
High	[R].LVVVDISPAGTTPGSYLGNFIAAMK.[A]	1xTMT6plex [K25]; 1xTMT6plex [N-Term]		3.11189E-05	0	1	1	3	D3ZXK4	D3ZXK4 [153-177]	0	2979.66294	0	0.894	0.796	0.941	0.722	0.740	0.846	0.749	0.737	121.2	108.4	96.5	114.1	87.5	89.7	102.6	90.7	89.3	193.2	172.8	153.8	181.9	139.5	143.0	163.6	144.7	142.4	178.3	151.7	153.3	142.4	82.9	143.0	141.1	126.3	129.9
High	[K].LVVTQEDVELAYQEAMVNMAR.[L]	1xTMT6plex [N-Term]		2.6636E-08	0	1	1	3	D3ZFY0	D3ZFY0 [226-246]	0	2638.34179	0	1.000	0.866	0.973	0.849	0.973	0.846	0.840	0.898	109.2	109.2	94.5	106.2	92.7	106.3	92.3	91.7	98.0	147.6	147.6	127.8	143.6	125.3	143.7	124.8	123.9	132.5	136.2	129.6	127.4	112.4	74.5	143.7	107.7	108.2	120.9
High	[R].LVVSSLEALESCFAVGPIIEK.[E]	1xCarboxymethyl [C12]; 1xTMT6plex [K21]; 1xTMT6plex [N-Term]		5.33072E-07	0	1	3	1	F1LQI5	F1LQI5 [2478-2498]	0	2720.51963	0	0.960	1.006	1.071	0.985	1.032	1.133	1.066	0.845	98.9	94.9	99.5	105.9	97.4	102.1	112.1	105.5	83.6	23.7	22.8	23.9	25.4	23.4	24.5	26.9	25.3	20.1	21.9	20.0	23.8	19.9	13.9	24.5	23.2	22.1	18.3
High	[K].IVVQGEPGDEFFIILEGTAAVLQR.[R]	1xTMT6plex [N-Term]		5.6654E-07	0	1	2	4	P09456	P09456 [282-305]	0	2830.55521	0	0.763	0.932	0.850	0.729	0.924	0.856	0.978	0.724	116.0	88.5	108.2	98.6	84.6	107.2	99.3	113.5	83.9	61.3	46.8	57.2	52.1	44.7	56.7	52.5	60.0	44.4	56.6	41.1	57.0	40.8	26.6	56.7	45.3	52.4	40.5
High	[K].LVVPESLLAWQR.[V]	1xTMT6plex [N-Term]		3.77938E-05	0	1	1	2	Q5U2V4	Q5U2V4 [315-326]	0	1639.97329	0	0.967	1.012	0.949	1.316	0.955	0.859	1.140	1.009	97.7	94.6	98.9	92.8	128.7	93.4	84.0	111.4	98.7	248.4	240.3	251.3	235.8	327.0	237.3	213.4	283.1	250.7	229.2	211.0	250.4	184.6	194.4	237.3	184.1	247.2	228.8
High	[R].LVVPASQCGSLIGK.[G]	1xCarboxymethyl [C8]; 1xTMT6plex [K14]; 1xTMT6plex [N-Term]		5.8762E-07	0	2	4	3	Q6AYU2; Q6AY48	Q6AYU2 [102-115]; Q6AY48 [102-115]	0	1888.09779	0	1.012	1.080	1.036	1.251	1.123	1.103	1.110	1.101	91.7	92.7	99.1	95.0	114.7	103.0	101.1	101.7	101.0	477.1	482.6	515.5	494.2	597.0	535.9	526.4	529.4	525.5	440.2	423.7	513.7	386.9	354.9	535.9	454.1	462.2	479.5	NotUnique
High	[K].LVVNFQCDKLK.[S]	1xCarboxymethyl [C7]; 2xTMT6plex [K9; K11]; 1xTMT6plex [N-Term]		4.37466E-06	0	1	2	4	Q6P6R6	Q6P6R6 [663-673]	1	2052.21304	0	0.978	0.941	1.004	1.204	1.064	1.339	1.149	0.970	93.3	91.2	87.8	93.6	112.3	99.2	124.9	107.2	90.5	811.8	793.7	764.1	814.8	977.4	863.7	1086.6	932.8	787.5	749.0	696.8	761.5	637.9	581.0	863.7	937.4	814.4	718.6
High	[K].LVVLLCGEDDHKLQNAAAGALAMLTAAHK.[K]	1xCarboxymethyl [C6]; 2xTMT6plex [K12; K29]; 1xTMT6plex [N-Term]		2.32957E-08	0	1	2	4	A0A096MJB5	A0A096MJB5 [806-834]	1	3719.05913	0	0.924	0.904	0.867	0.786	1.063	1.024	1.003	0.896	106.3	98.2	96.1	92.2	83.6	113.0	108.9	106.6	95.3	59.1	54.6	53.4	51.2	46.4	62.8	60.5	59.2	52.9	54.5	47.9	53.2	40.1	27.6	62.8	52.2	51.7	48.3
High	[K].LVVLGSGGVGK.[S]	1xTMT6plex [K11]; 1xTMT6plex [N-Term]		3.92168E-06	0	2	2	2	Q62636; P62836	Q62636 [6-16]; P62836 [6-16]	0	1443.92992	0	1.098	1.160	1.201	1.045	1.292	1.049	1.210	1.082	88.8	97.5	103.0	106.7	92.8	114.7	93.1	107.4	96.1	333.7	366.5	386.9	400.8	348.6	431.0	349.9	403.7	361.0	307.9	321.8	385.6	313.8	207.2	431.0	301.9	352.5	329.4	NotUnique
High	[R].IVVLGFAGGNIASVPSNLLLLK.[N]	1xTMT6plex [K22]; 1xTMT6plex [N-Term]		3.07553E-06	0	1	1	1	B0BNC9	B0BNC9 [259-280]	0	2653.64207	0	1.065	1.110	1.263	0.946	1.160	1.176	1.064	1.101	91.0	97.0	101.0	115.0	86.1	105.6	107.0	96.9	100.3	31.6	33.7	35.1	40.0	29.9	36.7	37.2	33.7	34.8	29.2	29.6	35.0	31.3	17.8	36.7	32.1	29.4	31.8
High	[K].LVVIGAGVIGVELGSVWQR.[L]	1xTMT6plex [N-Term]		3.08284E-08	0	1	1	10	Q6P6R2	Q6P6R2 [216-234]	0	2181.29569	0	0.647	0.948	0.865	0.918	0.713	0.736	1.086	0.932	114.7	74.2	108.8	99.2	105.3	81.8	84.4	124.6	106.9	573.5	371.0	543.8	496.0	526.4	408.8	422.0	622.6	534.3	529.2	325.7	541.9	388.3	312.9	408.8	364.1	543.6	487.6
High	[K].LVVVDFSATWCGPCK.[M]	2xCarboxymethyl [C11; C14]; 1xTMT6plex [K15]; 1xTMT6plex [N-Term]		3.30821E-06	0	1	2	5	P11232	P11232 [22-36]	0	2199.12302	0	0.896	1.024	0.944	1.189	0.999	0.898	0.992	1.030	100.3	89.9	102.7	94.7	119.3	100.2	90.1	99.5	103.3	609.3	546.0	623.9	575.0	724.4	608.6	547.0	604.2	627.5	562.2	479.4	621.7	450.2	430.6	608.6	471.9	527.5	572.6
High	[K].LVSSENFDDYMKEVGVGFATR.[K]	1xOxidation [M11]; 1xTMT6plex [K12]; 1xTMT6plex [N-Term]		2.8139E-05	0	1	4	1	A0A0G2K586	A0A0G2K586 [11-31]	1	2838.43842	0	1.183	1.202	1.229	1.171	1.184	1.166	1.207	1.112	86.1	101.8	103.5	105.8	100.8	101.9	100.4	103.9	95.7	146.2	172.9	175.7	179.7	171.3	173.1	170.5	176.5	162.5	134.9	151.8	175.1	140.7	101.8	173.1	147.1	154.1	148.3
High	[K].LVSSENFDDYMKEVGVGFATR.[K]	1xTMT6plex [K12]; 1xTMT6plex [N-Term]		1.01198E-10	0	1	4	3	A0A0G2K586	A0A0G2K586 [11-31]	1	2822.44350	0	1.123	1.073	1.344	1.033	0.947	1.173	0.932	1.056	93.0	104.4	99.8	124.9	96.0	88.0	109.0	86.7	98.2	535.0	600.8	574.3	719.0	552.6	506.5	627.3	498.7	564.8	493.6	527.5	572.3	562.9	328.5	506.5	541.2	435.4	515.4
High	[K].LVSSENFDDYMK.[E]	1xTMT6plex [K12]; 1xTMT6plex [N-Term]		8.57106E-07	0	1	4	10	A0A0G2K586	A0A0G2K586 [11-22]	0	1905.96684	0	1.086	0.972	1.146	1.154	0.979	1.034	1.024	1.042	95.4	103.6	92.7	109.3	110.1	93.4	98.6	97.6	99.3	2168.0	2355.2	2108.3	2484.4	2501.6	2122.5	2241.1	2219.0	2258.0	2000.4	2067.7	2101.0	1945.1	1487.1	2122.5	1933.4	1937.4	2060.5
High	[R].LVQSPNSYFMDVK.[C]	1xTMT6plex [K13]; 1xTMT6plex [N-Term]		2.63603E-05	0	1	3	3	M0RA26	M0RA26 [24-36]	0	1986.07706	0	1.003	1.034	1.059	1.218	1.047	1.050	0.826	1.042	97.0	97.3	100.3	102.7	118.2	101.6	101.8	80.2	101.0	824.6	827.2	852.4	873.5	1004.6	863.5	865.8	681.5	859.2	760.8	726.2	849.5	683.9	597.2	863.5	746.9	595.0	784.0
High	[R].LVQQMLNDFGPQR.[Y]	1xTMT6plex [N-Term]		2.53181E-06	0	1	2	2	B0BN55	B0BN55 [320-332]	0	1774.94715	0	1.032	1.030	1.004	1.191	1.043	1.028	1.032	1.010	96.0	99.1	99.0	96.5	114.4	100.1	98.7	99.1	97.0	260.3	268.6	268.2	261.5	310.0	271.4	267.6	268.7	263.0	240.2	235.8	267.3	204.7	184.3	271.4	230.9	234.6	240.0
High	[K].IVQQIAILMGCAILPHLR.[S]	1xCarboxymethyl [C11]; 1xTMT6plex [N-Term]		7.8297E-06	0	1	1	1	G3V7T6	G3V7T6 [667-684]	0	2276.31842	0	0.598	0.854	0.942	0.770	0.624	0.783	0.901	0.748	124.7	74.5	106.5	117.5	96.0	77.8	97.6	112.3	93.2	43.2	25.9	36.9	40.7	33.3	27.0	33.8	38.9	32.3	39.9	22.7	36.8	31.9	19.8	27.0	29.2	34.0	29.5
High	[R].LVQQGLLTADMLK.[Q]	1xTMT6plex [K13]; 1xTMT6plex [N-Term]		1.28987E-07	0	1	3	1	Q5EBA1	Q5EBA1 [734-746]	0	1888.13418	0	1.007	0.848	0.865	0.995	0.821	0.917	0.719	0.896	111.5	112.3	94.6	96.5	111.0	91.6	102.3	80.2	100.0	307.1	309.4	260.5	265.8	305.7	252.3	281.7	220.8	275.3	283.4	271.6	259.6	208.1	181.7	252.3	243.0	192.8	251.2
High	[R].LVQNCLWTLR.[N]	1xCarboxymethyl [C5]; 1xTMT6plex [N-Term]		2.5741E-05	0	2	5	4	A0A0G2JT93; Q6P0K8	A0A0G2JT93 [377-386]; Q6P0K8 [368-377]	0	1532.84565	0	1.008	1.034	1.015	1.053	0.973	1.061	0.986	0.988	98.7	99.5	102.0	100.2	103.9	96.0	104.7	97.3	97.5	906.2	913.3	936.7	919.6	954.0	881.6	961.5	893.4	895.2	836.1	801.8	933.5	720.0	567.1	881.6	829.5	780.0	816.9	NotUnique
High	[K].IVQMTEAEVR.[G]	1xTMT6plex [N-Term]		4.24836E-05	0	1	1	1	P62142	P62142 [26-35]	0	1404.77182	0	1.048	1.091	1.093	1.126	1.065	1.049	1.128	1.065	93.1	97.6	101.6	101.8	104.8	99.1	97.6	105.0	99.2	127.5	133.6	139.1	139.3	143.5	135.7	133.6	143.7	135.8	117.6	117.3	138.6	109.1	85.3	135.7	115.3	125.5	123.9
High	[R].IVQMLLPVTSR.[T]	1xTMT6plex [N-Term]		7.40353E-05	0	1	2	1	Q5U2S6	Q5U2S6 [352-362]	0	1485.90244	0	0.944	0.880	0.832	0.898	0.789	0.897	0.893	0.892	112.1	105.8	98.7	93.3	100.7	88.5	100.6	100.1	100.0	185.8	175.3	163.6	154.5	166.9	146.6	166.6	165.8	165.7	171.4	153.9	163.0	121.0	99.2	146.6	143.7	144.8	151.2
High	[K].IVQLLAGVADQTK.[D]	1xTMT6plex [K13]; 1xTMT6plex [N-Term]		1.91632E-07	0	1	1	7	F1LX07	F1LX07 [35-47]	0	1814.11516	0	0.939	0.944	0.899	0.860	0.777	0.906	0.817	0.910	111.8	105.0	105.5	100.5	96.1	86.9	101.2	91.4	101.7	1266.6	1189.9	1195.9	1139.2	1088.7	984.7	1147.1	1035.3	1152.2	1168.7	1044.7	1191.8	891.9	647.2	984.7	989.6	903.9	1051.4
High	[K].LVQLGQAEKR.[K]	1xTMT6plex [K9]; 1xTMT6plex [N-Term]		2.29707E-06	0	1	1	1	Q68FT1	Q68FT1 [161-170]	1	1599.99465	0	0.849	0.988	0.879	0.835	0.715	0.741	0.714	0.856	118.8	100.9	117.4	104.4	99.1	84.9	88.0	84.8	101.7	308.3	261.9	304.8	271.0	257.4	220.5	228.5	220.0	264.0	284.5	229.9	303.7	212.2	153.0	220.5	197.1	192.1	240.9
High	[R].LVQLFPSDTTLK.[N]	1xTMT6plex [K12]; 1xTMT6plex [N-Term]		6.72888E-05	0	1	3	1	A0A0G2K2B5	A0A0G2K2B5 [477-488]	0	1820.09336	0	0.972	1.017	1.039	1.015	1.375	1.140	1.214	1.037	91.8	89.2	93.3	95.3	93.1	126.2	104.6	111.4	95.1	244.1	237.3	248.2	253.5	247.6	335.6	278.3	296.2	253.0	225.2	208.3	247.3	198.5	147.2	335.6	240.1	258.6	230.9
High	[K].LVQTTYECLMQAVDAVKPGVR.[Y]	1xCarboxymethyl [C8]; 1xTMT6plex [K17]; 1xTMT6plex [N-Term]		7.36223E-05	0	1	1	2	D3ZE72	D3ZE72 [248-268]	0	2837.53054	0	1.051	0.849	1.229	1.982	1.052	0.947	1.102	1.199	86.4	90.8	73.4	106.2	171.4	90.9	81.9	95.3	103.6	37.9	39.9	32.2	46.6	75.2	39.9	35.9	41.8	45.5	35.0	35.0	32.1	36.5	44.7	39.9	31.0	36.5	41.5
High	[K].LVQIEYALAAVAGGAPSVGIK.[A]	1xTMT6plex [K21]; 1xTMT6plex [N-Term]		5.91728E-09	0	1	2	7	P17220	P17220 [19-39]	0	2485.47942	0	0.974	0.865	1.001	0.898	0.915	0.944	0.851	0.851	108.5	105.6	93.8	108.5	97.4	99.3	102.4	92.3	92.3	445.7	433.9	385.3	446.0	400.2	407.9	420.7	379.3	379.4	411.2	380.9	384.0	349.2	237.9	407.9	362.9	331.2	346.2
High	[R].LVQLDSAISMELWQEAFK.[A]	1xTMT6plex [K18]; 1xTMT6plex [N-Term]		5.76984E-07	0	1	1	1	Q1JU68	Q1JU68 [234-251]	0	2566.39912	0	0.852	0.769	1.057	0.881	0.983	0.875	0.936	0.794	110.5	94.1	85.0	116.8	97.4	108.6	96.6	103.4	87.7	76.7	65.4	59.0	81.1	67.6	75.4	67.1	71.8	60.9	70.8	57.4	58.8	63.5	40.2	75.4	57.9	62.7	55.6
High	[R].LVQLADMLLK.[H]	1xTMT6plex [K10]; 1xTMT6plex [N-Term]		2.54367E-05	0	1	1	1	O35821	O35821 [543-552]	0	1602.00646	0	0.935	0.904	0.859	0.886	1.057	0.887	1.021	0.922	106.2	99.4	96.0	91.2	94.2	112.3	94.3	108.5	97.9	145.0	135.7	131.1	124.5	128.5	153.3	128.7	148.1	133.7	133.8	119.1	130.6	97.5	76.4	153.3	111.0	129.3	122.0
High	[R].LVQFQAPHLEEPHVGLESGIGGGVVDLNTFDPALPK.[T]	1xTMT6plex [K36]; 1xTMT6plex [N-Term]		1.1272E-06	0	1	1	1	B2RYW9	B2RYW9 [29-64]	0	4239.28541	0	1.139	0.942	1.026	1.143	1.032	1.161	0.915	1.113	95.0	108.2	89.5	97.5	108.6	98.1	110.3	86.9	105.8	62.1	70.7	58.5	63.7	71.0	64.1	72.1	56.8	69.1	57.3	62.1	58.3	49.9	42.2	64.1	62.2	49.6	63.1
High	[K].LVQEVTDFAK.[T]	1xTMT6plex [K10]; 1xTMT6plex [N-Term]		9.55942E-06	0	1	2	21	P02770	P02770 [66-75]	0	1607.94088	0	1.161	1.066	1.190	0.963	1.011	0.993	1.275	1.152	91.7	106.5	97.8	109.2	88.3	92.7	91.1	117.0	105.7	3661.8	4253.2	3904.7	4358.9	3526.3	3703.2	3636.7	4670.2	4219.3	3378.7	3734.1	3891.2	3412.7	2096.2	3703.2	3137.4	4077.5	3850.2
High	[R].LVQDYGLESEVAQHLAK.[T]	1xTMT6plex [K17]; 1xTMT6plex [N-Term]		5.56285E-07	0	1	4	1	P35571	P35571 [483-499]	0	2358.30693	0	0.988	1.483	1.097	0.946	2.064	0.938	1.498	1.172	80.4	79.5	119.3	88.3	76.1	166.1	75.5	120.5	94.3	153.8	151.9	228.1	168.7	145.5	317.5	144.3	230.4	180.3	141.9	133.4	227.3	132.1	86.5	317.5	124.5	201.2	164.5
High	[K].LVQDVANNTNEEAGDGTTTATVLAR.[S]	1xTMT6plex [N-Term]		1.57001E-12	0	1	1	6	P63039	P63039 [97-121]	0	2789.41146	0	0.903	0.976	0.940	0.975	0.902	0.877	0.931	0.975	106.2	95.8	103.6	99.8	103.5	95.8	93.1	98.8	103.5	252.5	227.9	246.6	237.3	246.3	227.8	221.4	235.0	246.1	233.0	200.1	245.7	185.8	146.4	227.8	191.0	205.2	224.6
High	[K].LVQCVDAFEEK.[A]	1xCarboxymethyl [C4]; 1xTMT6plex [K11]; 1xTMT6plex [N-Term]		3.34867E-06	0	1	2	2	D3ZFU9	D3ZFU9 [1564-1574]	0	1796.95046	0	1.191	1.138	1.268	1.172	1.278	1.749	2.018	1.575	72.7	86.5	82.7	92.1	85.1	92.8	127.0	146.6	114.4	475.1	566.0	540.6	602.5	556.8	607.2	830.9	958.7	748.4	438.4	496.9	538.7	471.7	331.0	607.2	716.8	837.0	682.9
High	[R].LVQAFQYTDK.[H]	1xTMT6plex [K10]; 1xTMT6plex [N-Term]		1.13889E-05	0	1	1	1	Q9Z0V5	Q9Z0V5 [233-242]	0	1670.95178	0	1.090	1.040	1.188	1.116	1.542	1.433	1.636	1.294	79.4	86.5	82.6	94.3	88.6	122.4	113.7	129.9	102.7	271.4	295.7	282.3	322.5	303.0	418.4	388.9	444.1	351.2	250.4	259.6	281.3	252.5	180.1	418.4	335.5	387.7	320.5
High	[R].LVQAFQYTDEHGEVCPAGWKPGSDTIKPNVDDSK.[E]	1xCarboxymethyl [C15]; 3xTMT6plex [K20; K27; K34]; 1xTMT6plex [N-Term]		2.61706E-10	0	1	2	3	A0A0G2JSH9	A0A0G2JSH9 [158-191]	0	4706.42182	0	1.085	0.912	0.889	1.067	1.043	1.169	0.876	0.947	100.1	108.7	91.3	89.0	106.9	104.5	117.1	87.8	94.8	417.6	453.1	380.7	371.0	445.6	435.7	488.1	365.9	395.3	385.3	397.8	379.4	290.5	264.9	435.7	421.1	319.5	360.7
High	[R].LVQAFQFTDK.[H]	1xTMT6plex [K10]; 1xTMT6plex [N-Term]		1.83164E-05	0	1	2	6	A0A0G2K3Z9	A0A0G2K3Z9 [159-168]	0	1654.95686	0	1.004	0.991	0.927	1.047	1.078	1.067	1.040	1.065	97.6	98.0	96.7	90.5	102.3	105.2	104.2	101.6	103.9	1201.2	1205.8	1189.9	1114.0	1258.1	1294.3	1282.0	1249.7	1278.9	1108.3	1058.6	1185.8	872.2	747.9	1294.3	1106.0	1091.1	1167.0
High	[K].IVQLEEQIEQEAR.[E]	1xTMT6plex [N-Term]		4.07825E-05	0	2	3	3	A0A0G2K6S9; E9PTU4	A0A0G2K6S9 [1830-1842]; E9PTU4 [1823-1835]	0	1813.98571	0	0.906	0.976	0.977	0.887	1.021	0.889	1.112	0.948	103.2	93.6	100.8	100.9	91.6	105.4	91.8	114.8	97.9	428.1	388.0	418.0	418.4	379.8	437.2	380.5	476.0	405.9	395.0	340.6	416.6	327.6	225.8	437.2	328.3	415.6	370.4	NotUnique
High	[K].IVQVALNGLENILR.[L]	1xTMT6plex [N-Term]		5.80508E-07	0	2	8	2	P83953; F1LT58	P83953 [439-452]; F1LT58 [442-455]	0	1781.08463	0	0.921	0.970	1.104	0.931	1.038	0.935	0.875	0.976	102.8	94.7	99.8	113.6	95.8	106.7	96.1	90.0	100.4	87.8	80.9	85.2	96.9	81.8	91.1	82.1	76.9	85.7	81.0	71.0	84.9	75.9	48.6	91.1	70.8	67.1	78.2	NotUnique
High	[R].LVRPGDINFLACTLECEGQLPSFK.[I]	2xCarboxymethyl [C12; C16]; 1xTMT6plex [K24]; 1xTMT6plex [N-Term]		9.8524E-05	0	1	1	2	P04094	P04094 [37-60]	0	3224.67358	0	0.942	1.186	1.061	1.090	1.392	1.346	1.432	1.455	82.5	77.7	97.9	87.6	90.0	114.9	111.1	118.2	120.1	161.6	152.2	191.7	171.4	176.1	224.9	217.6	231.4	235.2	149.1	133.6	191.0	134.2	104.7	224.9	187.7	202.0	214.6
High	[K].LVRPPVQVYGIEGR.[Y]			1.54834E-05	0	1	1	2	Q06647	Q06647 [27-40]	0	1582.90639	0																																				NoQuanLabels
High	[R].IVSRPEELREDDVGTGAGLLEIKK.[I]	2xTMT6plex [K23; K24]; 1xTMT6plex [N-Term]		2.29876E-05	0	1	1	1	Q6P502	Q6P502 [331-354]	2	3311.91417	0	1.015	1.029	0.987	0.948	1.192	1.022	1.064	0.988	97.4	98.8	100.1	96.1	92.3	116.1	99.5	103.6	96.2	111.3	113.0	114.5	109.8	105.5	132.7	113.7	118.4	110.0	102.7	99.2	114.1	86.0	62.7	132.7	98.1	103.4	100.4
High	[R].IVSRPEELREDDVGTGAGLLEIK.[K]	1xTMT6plex [K23]; 1xTMT6plex [N-Term]		2.57842E-06	0	1	1	2	Q6P502	Q6P502 [331-353]	1	2954.65627	0	0.971	1.075	1.054	1.078	1.292	0.939	1.182	1.106	92.8	90.1	99.8	97.8	100.0	119.9	87.1	109.7	102.6	160.4	155.8	172.5	169.1	172.9	207.3	150.6	189.7	177.4	148.0	136.8	171.9	132.4	102.8	207.3	129.9	165.6	161.9
High	[R].IVSQLLTLMDGLK.[Q]	1xTMT6plex [K13]; 1xTMT6plex [N-Term]		1.48381E-07	0	1	1	4	P46462	P46462 [324-336]	0	1889.15458	0	0.911	0.903	0.947	0.985	1.029	0.913	0.982	0.849	105.6	96.2	95.4	100.1	104.0	108.7	96.5	103.8	89.7	315.6	287.6	285.1	299.0	310.9	324.9	288.3	310.0	268.1	291.2	252.5	284.1	234.1	184.8	324.9	248.7	270.7	244.6
High	[R].IVSQEPANTPVFYLNK.[D]	1xTMT6plex [K16]; 1xTMT6plex [N-Term]		3.62723E-05	0	1	1	1	F1LYX9	F1LYX9 [205-220]	0	2278.28474	0	1.062	1.092	1.106	0.953	1.217	1.041	1.144	1.051	93.1	98.9	101.7	103.0	88.7	113.3	96.9	106.5	97.9	158.7	168.6	173.3	175.5	151.2	193.1	165.2	181.5	166.8	146.4	148.0	172.7	137.4	89.9	193.1	142.5	158.5	152.2
High	[R].LVSQDNFGFDLPAVEAATK.[K]	1xTMT6plex [K19]; 1xTMT6plex [N-Term]		1.10681E-06	0	1	4	3	A0A0G2K8W9	A0A0G2K8W9 [444-462]	0	2480.34371	0	1.070	0.920	1.175	0.874	0.863	0.970	0.853	0.839	105.1	112.4	96.7	123.5	91.9	90.6	102.0	89.6	88.2	538.9	576.6	496.0	633.4	471.0	464.8	522.9	459.5	452.3	497.2	506.2	494.3	495.9	280.0	464.8	451.1	401.2	412.7
High	[K].LVSQAGTGFSFNYK.[R]	1xTMT6plex [K14]; 1xTMT6plex [N-Term]		1.51155E-05	0	1	2	1	D4ABL7	D4ABL7 [20-33]	0	1977.08458	0	1.054	1.100	0.924	0.905	0.762	0.820	0.910	1.350	102.0	107.5	112.1	94.2	92.2	77.7	83.7	92.9	137.7	172.2	181.4	189.4	159.1	155.8	131.2	141.3	156.8	232.5	158.9	159.3	188.7	124.6	92.6	131.2	121.9	136.9	212.2
High	[K].IVSPSGAAVPCKVEPGLGADNSVVR.[F]	1xCarboxymethyl [C11]; 1xTMT6plex [K12]; 1xTMT6plex [N-Term]		5.09149E-06	0	1	1	1	C0JPT7	C0JPT7 [1008-1032]	1	2938.60721	0	1.051	0.979	1.230	1.095	1.312	1.836	1.975	1.248	76.7	80.7	75.1	94.4	84.1	100.7	140.9	151.6	95.8	39.8	41.8	38.9	48.9	43.6	52.2	73.0	78.6	49.6	36.7	36.7	38.8	38.3	25.9	52.2	63.0	68.6	45.3
High	[K].IVSNASCTTNCLAPLAK.[V]	2xCarboxymethyl [C7; C11]; 1xTMT6plex [K17]; 1xTMT6plex [N-Term]		7.46066E-10	0	4	7	12	E9PTV9; E9PTN6; A0A0G2K7M1; M0R660	E9PTV9 [144-160]; E9PTN6 [144-160]; A0A0G2K7M1 [144-160]; M0R660 [144-160]	0	2280.19797	0	1.084	0.959	1.090	0.938	1.000	0.969	0.996	1.034	99.2	107.5	95.1	108.1	93.1	99.3	96.2	98.8	102.6	1336.4	1448.0	1281.3	1456.3	1253.9	1336.8	1295.0	1330.6	1381.5	1233.1	1271.3	1276.9	1140.2	745.4	1336.8	1117.2	1161.7	1260.6	NotUnique
High	[K].IVSNASCTTNCLAPLAK.[V]	2xCarboxymethyl [C7; C11]; 1xTMT6plex [K17]		3.05718E-05	0	4	7	2	E9PTV9; E9PTN6; A0A0G2K7M1; M0R660	E9PTV9 [144-160]; E9PTN6 [144-160]; A0A0G2K7M1 [144-160]; M0R660 [144-160]	0	2051.03504	0	1.750	0.576	1.129	0.405	0.577	1.000	0.289	0.629	122.4	214.2	70.5	138.1	49.6	70.6	122.4	35.3	77.0	238.0	416.5	137.1	268.6	96.4	137.3	238.1	68.7	149.8	219.6	365.7	136.6	210.3	57.3	137.3	205.4	60.0	136.7	NotUnique
High	[K].IVSNASCTTNCLALLAK.[V]	2xCarboxymethyl [C7; C11]; 1xTMT6plex [K17]; 1xTMT6plex [N-Term]		2.23122E-05	0	1	1	3	A0A0G2K3I6	A0A0G2K3I6 [146-162]	0	2296.22927	0	1.039	1.121	1.028	1.043	1.039	0.990	1.068	1.004	96.4	100.2	108.1	99.2	100.6	100.2	95.4	103.0	96.9	308.1	320.2	345.5	316.9	321.5	320.1	305.0	329.1	309.5	284.3	281.1	344.3	248.1	191.1	320.1	263.1	287.3	282.4
High	[R].LVSLKPTSGPVLTVGLFGR.[L]	1xTMT6plex [K5]; 1xTMT6plex [N-Term]		1.58495E-06	0	1	1	2	Q4KLZ0	Q4KLZ0 [461-479]	0	2399.47902	0	0.981	0.875	1.101	1.319	1.216	1.205	1.135	1.067	90.9	89.2	79.5	100.1	119.9	110.6	109.5	103.2	97.1	357.9	350.9	313.0	394.0	471.9	435.1	431.1	406.3	382.0	330.2	308.1	311.9	308.5	280.5	435.1	371.9	354.7	348.6
High	[R].LVSIGYPQELLNFAYDSTFPTR.[G]	1xTMT6plex [N-Term]		2.98347E-06	0	1	1	2	D3ZMY7	D3ZMY7 [103-124]	0	2760.44460	0	0.942	0.744	1.062	1.134	0.980	0.743	1.035	0.833	106.2	100.1	79.0	112.9	120.5	104.1	78.9	109.9	88.5	20.9	19.7	15.6	22.2	23.7	20.5	15.5	21.6	17.4	19.3	17.3	15.5	17.4	14.1	20.5	13.4	18.9	15.9
High	[K].LVSIGAEEIVDGNVK.[M]	1xTMT6plex [K15]; 1xTMT6plex [N-Term]		3.02801E-09	0	2	4	12	Q6T487; D3ZCV0	Q6T487 [107-121]; D3ZCV0 [114-128]	0	2001.16323	0	0.989	1.009	1.028	1.114	0.953	1.057	1.023	1.042	97.7	96.6	98.5	100.4	108.8	93.1	103.2	99.9	101.7	1648.9	1631.2	1663.2	1695.2	1836.3	1571.0	1742.5	1686.2	1717.3	1521.4	1432.1	1657.5	1327.2	1091.6	1571.0	1503.3	1472.2	1567.1	NotUnique
High	[K].LVSIGAEEIVDGNAK.[M]	1xTMT6plex [K15]; 1xTMT6plex [N-Term]		4.81047E-09	0	2	4	2	A0A0G2K5U9; Q9QXQ0	A0A0G2K5U9 [126-140]; Q9QXQ0 [126-140]	0	1973.13193	0	1.004	1.218	1.240	1.206	1.235	1.339	1.572	1.238	81.4	81.7	99.2	101.0	98.2	100.5	109.1	128.0	100.8	371.0	372.3	452.0	460.2	447.5	458.1	496.9	583.2	459.2	342.3	326.9	450.4	360.3	266.0	458.1	428.7	509.2	419.0	NotUnique
High	[K].LVSLEELKR.[Q]	1xTMT6plex [K8]; 1xTMT6plex [N-Term]		8.41191E-05	0	1	1	3	F1LMV6	F1LMV6 [1083-1091]	1	1544.97760	0	1.021	1.064	0.988	1.016	0.883	1.079	0.942	1.050	99.5	101.6	105.9	98.3	101.1	87.9	107.3	93.8	104.5	411.2	419.7	437.4	406.2	417.9	363.0	443.5	387.5	431.9	379.4	368.5	435.9	318.0	248.4	363.0	382.6	338.3	394.1
High	[R].LVSHFVEEFKR.[K]	1xTMT6plex [K10]; 1xTMT6plex [N-Term]		1.04661E-05	0	2	2	2	P55063; P0DMW0	P55063 [239-249]; P0DMW0 [237-247]	1	1849.07362	0	0.973	1.163	1.045	1.013	1.185	1.068	1.520	1.201	88.5	86.1	102.9	92.5	89.7	104.9	94.5	134.6	106.3	266.0	258.8	309.3	277.9	269.5	315.1	284.0	404.3	319.4	245.4	227.2	308.2	217.6	160.2	315.1	245.0	353.0	291.5	NotUnique
High	[R].LVSHFVEEFK.[R]	1xTMT6plex [K10]; 1xTMT6plex [N-Term]		4.6899E-05	0	2	2	2	P55063; P0DMW0	P55063 [239-248]; P0DMW0 [237-246]	0	1692.97251	0	0.859	1.179	0.890	0.852	0.987	0.982	3.662	1.017	78.8	67.7	92.9	70.1	67.1	77.7	77.3	288.4	80.1	351.8	302.3	414.8	313.2	299.6	347.1	345.3	1288.4	357.9	324.6	265.4	413.4	245.2	178.1	347.1	297.9	1124.9	326.6	NotUnique
High	[R].IVSGAAEPDQEYYFGQVVR.[F]	1xTMT6plex [N-Term]		1.64734E-10	0	1	4	3	G3V9R2	G3V9R2 [157-175]	0	2357.19749	0	1.016	0.942	1.075	1.007	1.207	1.078	0.942	0.963	97.5	99.1	91.8	104.8	98.2	117.7	105.1	91.9	93.9	563.9	573.2	530.9	606.3	567.6	680.6	607.6	531.3	543.0	520.3	503.2	529.1	474.7	337.4	680.6	524.2	463.9	495.5
High	[K].LVSFPICIYK.[V]	1xCarboxymethyl [C7]; 1xTMT6plex [K10]; 1xTMT6plex [N-Term]		7.32113E-05	0	1	2	1	F1LUD9	F1LUD9 [34-43]	0	1698.99047	0	0.885	0.995	0.920	0.793	0.844	0.862	0.927	0.911	110.6	97.9	110.1	101.7	87.7	93.4	95.3	102.5	100.8	239.3	211.9	238.2	220.1	189.8	202.0	206.2	221.9	218.1	220.8	186.0	237.4	172.3	112.8	202.0	177.9	193.7	199.0
High	[R].LVSDTITQKVEEIDAAILR.[S]	1xTMT6plex [K9]; 1xTMT6plex [N-Term]		6.32246E-05	0	1	1	1	D3ZC56	D3ZC56 [5739-5757]	1	2572.49619	0	0.920	1.016	0.977	0.724	0.914	1.024	1.060	1.064	103.5	95.1	105.1	101.1	74.9	94.6	105.9	109.7	110.0	35.5	32.7	36.1	34.7	25.7	32.5	36.4	37.7	37.8	32.8	28.7	36.0	27.2	15.3	32.5	31.4	32.9	34.5
High	[R].LVSDGNINSDR.[I]	1xTMT6plex [N-Term]		6.72957E-06	0	1	4	2	A0A0G2K8W9	A0A0G2K8W9 [1235-1245]	0	1418.74369	0	0.851	1.004	0.892	1.038	0.965	1.002	1.054	1.074	101.3	86.2	101.7	90.4	105.2	97.8	101.6	106.8	108.8	559.7	476.2	561.8	499.3	581.2	540.3	561.0	590.0	601.0	516.4	418.1	559.9	390.9	345.5	540.3	484.0	515.1	548.4
High	[K].LVSDEMVVELIEK.[N]	1xTMT6plex [K13]; 1xTMT6plex [N-Term]		9.57056E-08	0	1	2	6	P29410	P29410 [73-85]	0	1962.12334	0	0.939	0.875	0.909	0.814	0.791	0.892	0.790	0.828	114.8	107.8	100.5	104.4	93.5	90.8	102.4	90.8	95.0	938.2	881.3	821.0	853.1	763.7	742.2	836.7	741.6	776.4	865.7	773.7	818.2	667.9	454.0	742.2	721.8	647.5	708.5
High	[K].LVRPPVQVYGIEGR.[Y]	1xTMT6plex [N-Term]		1.85885E-07	0	1	1	12	Q06647	Q06647 [27-40]	0	1812.06932	0	1.032	1.060	1.036	1.169	1.030	1.046	0.980	1.098	95.2	98.3	100.9	98.7	111.3	98.0	99.6	93.4	104.5	1323.2	1365.9	1402.7	1371.0	1547.3	1362.4	1383.9	1297.3	1452.7	1220.9	1199.2	1397.9	1073.4	919.8	1362.4	1193.9	1132.7	1325.6
High	[K].LWACNFCYQR.[N]	2xCarboxymethyl [C4; C7]; 1xTMT6plex [N-Term]		0.000109068	0	1	2	1	B5DFC3	B5DFC3 [82-91]	0	1648.74495	0	0.995	1.003	1.028	1.071	0.989	1.016	0.975	0.977	99.4	98.9	99.7	102.2	106.4	98.3	101.0	96.9	97.1	289.4	287.8	290.3	297.6	309.9	286.1	294.0	282.1	282.7	267.0	252.7	289.3	233.0	184.2	286.1	253.6	246.3	258.0
High	[R].IYQGTEADSIFSGFLIFPSA.[-]	1xTMT6plex [N-Term]		9.7467E-05	0	1	1	1	P31720	P31720 [226-245]	0	2392.22739	0	0.734	0.726	1.119	1.055	0.841	0.867	1.073	0.937	107.8	79.1	78.2	120.6	113.7	90.6	93.4	115.6	101.0	28.1	20.6	20.4	31.4	29.6	23.6	24.3	30.1	26.3	25.9	18.1	20.3	24.6	17.6	23.6	21.0	26.3	24.0
High	[R].LWADHGVQACFGR.[S]	1xCarboxymethyl [C10]; 1xTMT6plex [N-Term]		2.03397E-06	0	1	3	3	Q45QN0	Q45QN0 [131-143]	0	1746.85834	0	1.006	0.992	0.987	0.930	1.000	1.047	1.085	1.026	99.2	99.8	98.4	97.9	92.3	99.2	103.8	107.6	101.7	409.6	412.1	406.4	404.4	381.0	409.7	428.8	444.4	420.0	377.9	361.8	405.0	316.6	226.5	409.7	369.9	388.0	383.3
High	[R].LWALLTIQQQLEQR.[I]	1xTMT6plex [N-Term]		2.11245E-07	0	1	3	3	Q5EBC0	Q5EBC0 [547-560]	0	1969.14321	0	1.053	1.048	1.355	1.217	1.630	1.172	1.167	1.098	83.8	88.2	87.9	113.5	102.0	136.6	98.2	97.8	92.0	164.5	173.2	172.5	222.9	200.2	268.2	192.8	192.0	180.6	151.8	152.1	171.9	174.5	119.0	268.2	166.3	167.6	164.8
High	[K].LYGSGGPPPTGEEDTSEKDEL.[-]	1xTMT6plex [K18]; 1xTMT6plex [N-Term]		2.0624E-08	0	1	1	2	P06761	P06761 [634-654]	1	2636.29794	0	1.074	1.096	1.161	1.130	1.441	1.257	1.155	1.179	85.8	92.1	94.0	99.6	96.9	123.6	107.8	99.1	101.1	160.2	172.0	175.5	186.0	181.0	230.9	201.3	185.0	188.8	147.8	151.0	174.9	145.6	107.6	230.9	173.7	161.5	172.3
High	[R].IYGQACATYESASLR.[M]	1xCarboxymethyl [C6]; 1xTMT6plex [N-Term]		2.1399E-05	0	1	2	1	A0A0H2UI21	A0A0H2UI21 [444-458]	0	1919.93704	0	0.887	0.982	0.827	0.821	0.798	0.826	0.747	0.967	114.6	101.6	112.5	94.7	94.1	91.5	94.6	85.6	110.8	176.8	156.7	173.5	146.1	145.2	141.1	145.9	132.1	171.0	163.1	137.6	172.9	114.4	86.3	141.1	125.9	115.3	156.0
High	[R].IYGQACATYESASLR.[M]	1xCarboxymethyl [C6]		9.8524E-05	0	1	2	1	A0A0H2UI21	A0A0H2UI21 [444-458]	0	1690.77411	0																																				NoQuanLabels
High	[R].LYGPSSVSFADDFVR.[S]	1xTMT6plex [N-Term]		7.68887E-09	0	1	2	2	Q5RJR9	Q5RJR9 [133-147]	0	1888.96424	0	1.104	0.957	1.092	1.103	1.241	1.232	1.078	0.949	92.2	101.8	88.3	100.7	101.8	114.5	113.6	99.5	87.5	217.7	240.3	208.4	237.7	240.2	270.3	268.2	234.8	206.6	200.9	211.0	207.7	186.1	142.8	270.3	231.4	205.0	188.5
High	[K].LYGIQGFCK.[D]	1xCarboxymethyl [C8]; 1xTMT6plex [K9]; 1xTMT6plex [N-Term]		9.33347E-05	0	1	2	3	A0A0G2JZA2	A0A0G2JZA2 [114-122]	0	1544.85471	0	0.992	0.983	0.925	1.019	0.829	0.924	0.858	0.955	106.1	105.2	104.3	98.1	108.1	87.9	98.0	91.0	101.2	928.4	920.7	913.0	859.1	946.1	769.3	858.2	796.9	886.2	856.6	808.3	909.9	672.6	562.4	769.3	740.4	695.8	808.7
High	[K].LYGEEEVPAGGIITGIGR.[V]	1xTMT6plex [N-Term]		3.77157E-10	0	1	1	4	Q5XIT9	Q5XIT9 [108-125]	0	2060.12254	0	0.972	0.969	0.933	0.997	0.927	0.926	0.938	0.953	104.5	101.5	101.2	97.4	104.1	96.8	96.8	98.0	99.6	680.0	660.7	658.6	634.2	677.6	630.2	629.6	638.1	648.1	627.4	580.1	656.3	496.5	402.8	630.2	543.2	557.1	591.4
High	[R].LYGDDALENALQTFIK.[L]	1xTMT6plex [K16]; 1xTMT6plex [N-Term]		8.89049E-06	0	1	2	3	F1LQM9	F1LQM9 [858-873]	0	2269.24802	0	0.952	1.015	1.107	1.002	1.134	1.018	1.045	1.014	96.9	92.3	98.4	107.3	97.0	109.9	98.6	101.3	98.2	81.0	77.1	82.2	89.7	81.1	91.8	82.4	84.6	82.1	74.7	67.7	81.9	70.2	48.2	91.8	71.1	73.9	74.9
High	[K].LYFSDATLDKIER.[C]	1xTMT6plex [K10]; 1xTMT6plex [N-Term]		3.38961E-06	0	1	1	1	G3V928	G3V928 [2392-2404]	1	2029.13701	0	1.083	1.175	1.186	1.084	1.101	1.261	1.325	1.130	87.0	94.2	102.2	103.2	94.3	95.8	109.7	115.3	98.3	312.8	338.6	367.6	371.0	339.1	344.5	394.3	414.4	353.4	288.6	297.3	366.3	290.5	201.6	344.5	340.2	361.8	322.5
High	[R].IYFAGTETATQWSGYMEGAVEAGER.[A]	1xTMT6plex [N-Term]		1.23647E-08	0	1	3	6	G3V9Z3	G3V9Z3 [430-454]	0	2953.38755	0	0.862	0.816	0.785	0.891	0.778	0.840	0.765	0.750	120.2	103.6	98.1	94.4	107.1	93.5	101.0	92.0	90.1	848.4	730.9	692.1	666.3	755.7	659.9	712.8	649.0	636.0	782.8	641.7	689.7	521.7	449.2	659.9	614.9	566.6	580.4
High	[R].LYESMNSQYLK.[L]	1xTMT6plex [K11]; 1xTMT6plex [N-Term]		8.57365E-06	0	1	1	1	Q6AYS3	Q6AYS3 [368-378]	0	1833.98209	0	1.066	0.976	1.027	1.107	1.244	1.269	1.092	1.108	91.0	97.0	88.8	93.5	100.8	113.2	115.5	99.4	100.8	340.9	363.5	332.7	350.2	377.5	424.0	432.7	372.2	377.5	314.5	319.1	331.6	274.2	224.4	424.0	373.3	325.0	344.5
High	[K].LYHHNNAQLGMAVMR.[A]	1xTMT6plex [N-Term]		2.73165E-05	0	1	1	2	D4A3D2	D4A3D2 [384-398]	0	1984.02067	0	0.940	1.126	0.996	0.942	0.923	0.912	1.220	1.093	98.4	92.4	110.7	97.9	92.7	90.7	89.7	120.0	107.5	435.0	408.9	489.7	433.1	410.0	401.4	396.8	530.6	475.5	401.4	359.0	488.0	339.1	243.7	401.4	342.3	463.3	433.9
High	[K].LYESLLVGSLPDMNK.[M]	1xTMT6plex [K15]; 1xTMT6plex [N-Term]		6.99968E-05	0	1	1	1	A2RRU1	A2RRU1 [404-418]	0	2137.19790	0	0.932	0.926	0.971	1.018	0.920	0.923	0.993	1.076	102.7	95.8	95.2	99.8	104.6	94.5	94.9	102.0	110.5	190.2	177.3	176.2	184.7	193.6	174.9	175.6	188.9	204.6	175.5	155.7	175.6	144.6	115.1	174.9	151.5	164.9	186.7
High	[K].LYEIGGGTSEVR.[R]	1xTMT6plex [N-Term]		2.03397E-06	0	1	1	5	P12007	P12007 [400-411]	0	1509.81104	0	0.991	1.089	0.959	1.030	0.890	0.857	0.905	1.006	103.1	102.2	112.3	98.9	106.2	91.8	88.4	93.4	103.7	1191.5	1180.5	1298.1	1143.3	1227.3	1060.4	1021.1	1078.8	1198.2	1099.4	1036.4	1293.6	895.1	729.6	1060.4	880.9	941.9	1093.4
High	[R].IYELAAGGTAVGTGLNTR.[I]	1xTMT6plex [N-Term]		2.92029E-10	0	1	2	11	P14408	P14408 [266-283]	0	1993.09157	1	0.893	0.906	0.897	0.885	0.948	0.875	0.896	0.953	109.0	97.4	98.8	97.8	96.5	103.4	95.4	97.7	103.9	1527.6	1364.0	1384.5	1369.9	1352.3	1448.2	1337.1	1368.0	1456.1	1409.5	1197.5	1379.7	1072.5	803.9	1448.2	1153.5	1194.4	1328.7
High	[R].IYELAAGGTAVGTGLNTR.[I]			5.33072E-07	0	1	2	3	P14408	P14408 [266-283]	0	1763.92864	0																																				NoQuanLabels
High	[K].IYEFPETDDEEENKLVK.[K]	2xTMT6plex [K14; K17]; 1xTMT6plex [N-Term]		6.52295E-09	0	1	5	3	D4A0F5	D4A0F5 [223-239]	1	2785.47507	0	1.003	1.095	1.079	0.975	1.240	1.099	1.208	1.186	91.0	91.3	99.7	98.3	88.8	112.9	100.0	110.0	108.0	828.1	830.5	906.7	893.8	807.6	1027.2	909.8	1000.1	982.2	764.1	729.1	903.6	699.8	480.1	1027.2	784.9	873.2	896.3
High	[R].LYDVPANSMR.[L]	1xTMT6plex [N-Term]		8.22832E-05	0	1	3	1	Q4FZS2	Q4FZS2 [41-50]	0	1394.72995	0	1.038	1.136	1.135	1.033	1.118	1.033	1.092	1.161	92.3	95.9	104.9	104.8	95.4	103.2	95.4	100.8	107.2	263.7	273.7	299.6	299.4	272.4	294.8	272.4	287.8	306.1	243.3	240.3	298.6	234.4	161.9	294.8	235.0	251.3	279.3
High	[R].LYDRDVASAAPEK.[A]	1xTMT6plex [K13]; 1xTMT6plex [N-Term]		3.17043E-06	0	1	1	1	E9PT51	E9PT51 [102-114]	1	1893.04820	0	0.913	0.993	0.925	0.937	0.920	0.940	0.930	0.973	105.5	96.3	104.8	97.6	98.8	97.1	99.1	98.1	102.7	448.6	409.5	445.5	415.0	420.2	412.9	421.5	417.0	436.6	413.9	359.5	444.0	324.9	249.8	412.9	363.6	364.1	398.4
High	[K].LYDQLLQFMEQK.[GV]	1xTMT6plex [K12]; 1xTMT6plex [N-Term]		2.95052E-05	0	1	2	2	B5DEF6	B5DEF6 [666-677]	0	2014.10836	0	1.075	1.078	1.045	0.974	0.803	0.924	0.973	1.063	100.7	108.3	108.6	105.3	98.1	80.9	93.1	98.0	107.1	99.5	107.0	107.3	104.0	96.9	79.9	91.9	96.8	105.8	91.8	93.9	106.9	81.4	57.6	79.9	79.3	84.5	96.5
High	[K].LYDNLLEQNLIR.[V]	1xTMT6plex [N-Term]		1.71541E-06	0	1	4	3	A0A0G2JWX1	A0A0G2JWX1 [404-415]	0	1732.97950	0	0.958	1.102	1.032	1.010	1.037	0.981	1.045	1.039	97.8	93.7	107.7	100.9	98.7	101.4	95.9	102.2	101.6	1132.1	1084.8	1247.2	1168.7	1143.4	1174.4	1110.9	1183.4	1176.3	1044.6	952.4	1242.9	915.0	679.7	1174.4	958.4	1033.2	1073.4
High	[R].LYDLNMPAFVK.[F]	1xTMT6plex [K11]; 1xTMT6plex [N-Term]		3.36908E-06	0	1	3	1	B2RZ33	B2RZ33 [104-114]	0	1769.00718	0	1.033	1.015	1.051	1.096	1.085	1.046	0.958	1.016	96.8	100.0	98.2	101.7	106.1	105.0	101.2	92.7	98.4	226.1	233.6	229.4	237.6	247.8	245.3	236.5	216.5	229.8	208.6	205.1	228.6	186.0	147.3	245.3	204.0	189.0	209.7
High	[R].IYDLNKPEAEPK.[E]	2xTMT6plex [K6; K12]; 1xTMT6plex [N-Term]		2.3683E-05	0	1	2	1	Q5XIG8	Q5XIG8 [126-137]	0	2104.22572	0	1.059	1.070	1.144	1.030	1.160	1.078	1.037	1.096	93.0	98.5	99.6	106.4	95.8	107.9	100.3	96.5	102.0	250.5	265.2	268.0	286.5	257.9	290.5	270.0	259.8	274.6	231.1	232.8	267.1	224.3	153.3	290.5	232.9	226.8	250.6
High	[K].LYESALTENQK.[L]	1xTMT6plex [K11]; 1xTMT6plex [N-Term]		4.01812E-06	0	1	1	1	D3ZIC4	D3ZIC4 [880-890]	0	1753.97364	0	1.044	0.956	0.998	1.106	0.997	1.130	1.018	1.228	95.0	99.1	90.8	94.8	105.0	94.7	107.3	96.6	116.6	155.0	161.7	148.2	154.7	171.4	154.5	175.1	157.7	190.4	143.0	142.0	147.7	121.1	101.9	154.5	151.1	137.7	173.7
High	[K].LYDILGVPPGASENELKK.[A]	2xTMT6plex [K17; K18]; 1xTMT6plex [N-Term]		1.51885E-06	0	1	2	5	Q5M9H7	Q5M9H7 [9-26]	1	2630.53721	0	0.943	0.990	1.072	1.071	0.982	0.928	1.027	1.008	99.8	94.1	98.8	106.9	106.8	97.9	92.6	102.5	100.6	1263.7	1191.9	1251.1	1354.5	1352.8	1240.6	1173.3	1297.7	1274.1	1166.0	1046.4	1246.8	1060.5	804.2	1240.6	1012.2	1133.0	1162.6
High	[K].LYHQLEQETGIQTGYLR.[T]	1xTMT6plex [N-Term]		1.47334E-06	0	1	1	2	D3ZXA6	D3ZXA6 [107-123]	0	2278.20291	0	1.123	1.062	1.053	1.126	1.053	1.036	1.062	1.028	94.3	105.9	100.2	99.3	106.2	99.3	97.7	100.1	97.0	214.7	241.1	228.1	226.1	241.7	226.0	222.3	227.9	220.7	198.1	211.7	227.3	177.0	143.7	226.0	191.8	199.0	201.4
High	[R].LYKPNSILEFYR.[D]	1xTMT6plex [K3]; 1xTMT6plex [N-Term]		1.85372E-05	0	1	1	1	G3V7P3	G3V7P3 [155-166]	0	2001.15735	0	1.133	0.920	0.984	0.947	0.866	1.110	0.830	1.601	95.9	108.6	88.2	94.3	90.7	83.0	106.4	79.5	153.4	185.5	210.3	170.7	182.5	175.6	160.6	205.9	153.9	297.0	171.2	184.6	170.1	142.9	104.4	160.6	177.6	134.4	271.0
High	[K].LYQDAQLPSVDFQGFLETK.[E]	1xTMT6plex [K19]; 1xTMT6plex [N-Term]		4.4822E-06	0	1	1	1	Q91ZW6	Q91ZW6 [156-174]	0	2657.42269	0	1.025	1.032	1.032	1.023	0.922	1.054	0.932	1.054	99.2	101.7	102.3	102.4	101.4	91.5	104.6	92.4	104.5	151.8	155.7	156.6	156.7	155.3	140.0	160.1	141.5	160.0	140.1	136.7	156.1	122.7	92.3	140.0	138.1	123.5	146.0
High	[R].LYPWGVVEVENPEHNDFLK.[L]	1xTMT6plex [K19]; 1xTMT6plex [N-Term]		5.60346E-10	0	1	1	2	Q91Y81	Q91Y81 [257-275]	0	2743.44957	0	0.999	1.007	1.053	1.068	1.239	1.232	1.134	1.140	91.2	91.1	91.9	96.0	97.4	113.0	112.3	103.4	103.9	324.8	324.4	327.2	341.9	346.9	402.5	400.0	368.3	370.2	299.7	284.8	326.1	267.7	206.2	402.5	345.1	321.6	337.8
High	[K].IYPLPHMYVIK.[D]	1xTMT6plex [K11]; 1xTMT6plex [N-Term]		1.35641E-05	0	1	1	7	P21913	P21913 [129-139]	0	1832.09085	0	1.053	0.841	0.922	1.045	0.844	1.049	0.774	0.894	106.9	112.6	89.9	98.5	111.7	90.2	112.1	82.7	95.5	1246.0	1312.6	1048.0	1148.4	1301.9	1051.3	1306.7	964.7	1114.1	1149.7	1152.4	1044.4	899.1	773.9	1051.3	1127.3	842.3	1016.6
High	[R].IYPIFGTYWENCNR.[C]	1xCarboxymethyl [C12]; 1xTMT6plex [N-Term]		3.58484E-05	0	1	2	2	Q4V8N0	Q4V8N0 [110-123]	0	2062.98941	0	0.920	0.959	1.040	0.965	1.018	1.049	1.113	1.053	98.7	90.8	94.7	102.7	95.3	100.4	103.6	109.8	104.0	176.0	162.0	168.8	183.0	169.9	179.1	184.7	195.9	185.4	162.4	142.2	168.2	143.3	101.0	179.1	159.3	171.0	169.2
High	[K].LYPIANGNNQSPIDIK.[T]	1xTMT6plex [K16]; 1xTMT6plex [N-Term]		6.14474E-06	0	1	1	1	B0BNN3	B0BNN3 [20-35]	0	2215.24869	0	1.297	0.912	1.068	1.019	1.149	0.957	0.969	0.806	98.1	127.2	89.5	104.7	99.9	112.7	93.8	95.0	79.1	160.3	207.9	146.2	171.2	163.3	184.1	153.4	155.3	129.2	147.9	182.5	145.7	134.0	97.1	184.1	132.3	135.6	117.9
High	[R].IYPEEMIQTGISAIDGMNSIAR.[G]	1xTMT6plex [N-Term]		1.63628E-08	0	1	1	3	P62815	P62815 [164-185]	0	2638.34179	0	0.952	0.848	0.830	0.860	0.919	0.985	0.874	0.770	112.0	106.6	95.0	92.9	96.3	102.9	110.3	97.8	86.3	132.0	125.6	112.0	109.6	113.5	121.3	130.1	115.3	101.7	121.8	110.3	111.6	85.8	67.5	121.3	112.2	100.7	92.8
High	[K].LYPAAVDTIVAIMAEGK.[Q]	1xTMT6plex [K17]; 1xTMT6plex [N-Term]		6.39908E-07	0	1	2	7	Q4G009	Q4G009 [124-140]	0	2220.27140	0	1.044	1.016	0.994	1.035	1.120	1.061	0.970	0.929	98.1	102.5	99.7	97.6	101.6	109.9	104.2	95.2	91.2	214.1	223.5	217.6	212.8	221.5	239.7	227.2	207.7	198.9	197.5	196.2	216.8	166.6	131.7	239.7	196.0	181.3	181.5
High	[R].LYNNPIGLYSAETLR.[E]	1xTMT6plex [N-Term]		6.80477E-08	0	1	1	5	A0A096MJ01	A0A096MJ01 [194-208]	0	1953.06429	0	1.039	1.023	1.005	1.177	0.964	1.125	0.969	1.004	96.7	100.5	98.9	97.2	113.9	93.2	108.8	93.7	97.1	644.2	669.2	658.9	647.4	758.5	620.7	724.9	624.3	646.7	594.4	587.5	656.6	506.9	450.9	620.7	625.4	545.1	590.1
High	[K].LYNNITFEELGALLEIPAAK.[A]	1xTMT6plex [K20]; 1xTMT6plex [N-Term]		5.77123E-05	0	1	1	2	Q68FS2	Q68FS2 [315-334]	0	2677.52168	0	0.862	0.845	0.958	1.024	0.907	1.130	1.035	0.901	103.9	89.6	87.8	99.5	106.4	94.2	117.4	107.6	93.6	69.5	59.9	58.7	66.5	71.2	63.0	78.5	71.9	62.6	64.1	52.6	58.5	52.1	42.3	63.0	67.7	62.8	57.1
High	[K].LYLVDLAGSEK.[V]	1xTMT6plex [K11]; 1xTMT6plex [N-Term]		4.59237E-06	0	1	6	2	Q2PQA9	Q2PQA9 [227-237]	0	1665.98274	0	1.069	0.993	0.928	1.061	1.042	1.078	0.931	0.964	99.3	106.1	98.5	92.1	105.4	103.4	107.0	92.4	95.7	446.0	476.9	442.7	414.0	473.4	464.7	480.6	415.3	430.1	411.5	418.7	441.2	324.1	281.4	464.7	414.6	362.6	392.5
High	[R].LYKDDQLLDDGK.[T]	2xTMT6plex [K3; K12]; 1xTMT6plex [N-Term]		5.40996E-06	0	1	2	2	P62870	P62870 [44-55]	1	2110.19990	0	1.060	0.980	0.950	0.985	1.173	1.008	0.999	1.063	97.6	103.5	95.7	92.7	96.2	114.5	98.5	97.5	103.8	546.8	579.6	535.8	519.2	538.5	641.1	551.4	546.1	581.3	504.5	508.9	534.0	406.5	320.1	641.1	475.7	476.8	530.4
High	[R].IYLTADNLVLNLQDESFTR.[DG]	1xTMT6plex [N-Term]		7.50381E-09	0	1	2	6	Q5XIH7	Q5XIH7 [271-289]	0	2454.30777	0	0.944	0.880	1.082	1.067	0.867	0.862	0.850	0.847	107.1	101.2	94.3	116.0	114.3	92.9	92.3	91.1	90.8	467.4	441.4	411.4	505.9	498.8	405.4	402.8	397.3	396.2	431.3	387.5	410.0	396.1	296.5	405.4	347.5	346.9	361.5
High	[K].IYIIGSFVDKNTQTGTSLAK.[A]	2xTMT6plex [K10; K20]; 1xTMT6plex [N-Term]		2.77357E-06	0	1	1	1	Q5U2R4	Q5U2R4 [301-320]	1	2843.64856	0	0.979	1.002	1.047	1.070	0.972	1.040	0.996	0.978	99.1	97.0	99.3	103.8	106.0	96.3	103.0	98.7	96.9	174.1	170.4	174.4	182.3	186.2	169.1	180.9	173.3	170.3	160.6	149.6	173.8	142.7	110.7	169.1	156.1	151.3	155.4
High	[R].LYLLAGSLQELSLAGCPR.[I]	1xCarboxymethyl [C16]; 1xTMT6plex [N-Term]		1.10009E-06	0	1	1	1	Q5I0I4	Q5I0I4 [166-183]	0	2191.19941	0	0.906	0.896	1.064	1.060	0.968	0.800	1.031	1.085	102.2	92.5	91.5	108.7	108.3	98.9	81.7	105.3	110.9	13.3	12.1	11.9	14.2	14.1	12.9	10.7	13.7	14.5	12.3	10.6	11.9	11.1	8.4	12.9	9.2	12.0	13.2
High	[R].LYIGLAGLATDVQTVAQR.[L]	1xTMT6plex [N-Term]		3.88694E-09	0	1	1	3	P40112	P40112 [49-66]	0	2118.21202	0	0.918	1.073	0.957	0.949	0.959	0.951	1.018	0.950	102.5	94.2	110.0	98.2	97.4	98.4	97.5	104.3	97.5	320.7	294.6	344.1	307.1	304.5	307.6	305.0	326.3	304.8	295.9	258.6	342.9	240.4	181.0	307.6	263.1	284.9	278.1
High	[R].LYLGHSYVTAIR.[N]	1xTMT6plex [N-Term]		4.11693E-06	0	2	4	3	P12346; A0A0G2QC06	P12346 [332-343]; A0A0G2QC06 [318-329]	0	1621.92634	0	1.193	0.977	1.022	0.968	0.949	0.912	0.882	0.906	102.2	121.9	99.8	104.4	98.9	97.0	93.2	90.1	92.6	736.9	879.1	720.0	753.1	713.1	699.5	672.2	650.2	667.8	679.9	771.8	717.5	589.6	423.9	699.5	579.9	567.7	609.4	NotUnique
High	[K].IYIGDDNPLTLTVK.[A]	1xTMT6plex [K14]; 1xTMT6plex [N-Term]		1.67416E-06	0	1	2	1	A0A0G2JVZ6	A0A0G2JVZ6 [651-664]	0	2020.17306	0	0.899	1.010	1.076	0.941	1.165	1.089	1.396	1.094	93.1	83.7	94.0	100.1	87.6	108.4	101.3	129.9	101.8	168.1	151.1	169.8	180.9	158.1	195.8	183.0	234.7	183.9	155.1	132.7	169.2	141.6	94.0	195.8	157.9	204.9	167.8
High	[R].LYIFQASPADAGEYVCR.[A]	1xCarboxymethyl [C16]; 1xTMT6plex [N-Term]		8.73064E-06	0	1	1	3	F1LTJ5	F1LTJ5 [2312-2328]	0	2190.07387	0	1.031	0.943	0.991	1.367	0.933	1.032	0.913	0.977	98.0	101.0	92.4	97.1	133.9	91.4	101.1	89.4	95.7	407.0	419.7	383.8	403.2	556.3	379.6	420.1	371.4	397.7	375.5	368.5	382.5	315.7	330.7	379.6	362.4	324.3	362.9
High	[R].LYLEDDDPVQAEAYINR.[A]	1xTMT6plex [N-Term]		2.62042E-05	0	1	1	1	Q68FS2	Q68FS2 [154-170]	0	2253.12366	0	0.954	1.011	1.025	1.080	1.010	0.941	1.117	0.982	98.7	94.1	99.7	101.2	106.5	99.7	92.8	110.2	97.0	175.5	167.3	177.3	179.8	189.4	177.2	165.1	196.0	172.4	161.9	146.9	176.7	140.8	112.6	177.2	142.4	171.1	157.3
High	[R].LYIDSYEKDAAK.[I]	2xTMT6plex [K8; K12]; 1xTMT6plex [N-Term]		1.59555E-05	0	1	3	2	A1A5L2	A1A5L2 [537-548]	1	2103.19408	0	1.149	1.017	1.194	1.157	0.969	1.243	0.966	1.019	92.6	106.5	94.2	110.6	107.2	89.8	115.2	89.5	94.4	544.6	626.0	553.7	650.2	630.2	527.9	677.2	525.8	554.7	502.5	549.6	551.8	509.1	374.6	527.9	584.2	459.1	506.2
High	[K].LYIDETVNDNIPLNLR.[V]	1xTMT6plex [N-Term]		2.13916E-08	0	1	1	6	P14480	P14480 [169-184]	0	2131.15965	0	1.103	1.042	1.330	1.278	2.307	1.219	1.067	0.977	79.5	87.7	82.8	105.7	101.6	183.4	96.9	84.8	77.7	687.7	758.5	716.3	914.5	878.8	1586.3	838.1	733.9	671.9	634.5	665.9	713.8	716.0	522.4	1586.3	723.0	640.8	613.1
High	[K].IYKVPSTETEALASNLMGMFEK.[R]	2xTMT6plex [K3; K22]; 1xTMT6plex [N-Term]		9.98741E-08	0	1	2	4	P50398	P50398 [116-137]	1	3146.70846	0	1.135	1.032	1.102	1.070	1.300	1.222	0.960	1.122	90.5	102.7	93.4	99.8	96.8	117.7	110.6	86.9	101.6	182.4	207.0	188.2	201.0	195.1	237.2	222.9	175.1	204.7	168.3	181.7	187.6	157.4	116.0	237.2	192.3	152.9	186.8
High	[R].LYLSNLTLISAINGASPAGGCLMALTCDYR.[I]	2xCarboxymethyl [C21; C27]; 1xTMT6plex [N-Term]		1.44055E-05	0	1	2	1	P23965	P23965 [122-151]	0	3446.72071	0	1.049	1.069	1.002	1.155	1.100	1.022	0.940	1.091	95.5	100.1	102.0	95.6	110.2	105.0	97.6	89.8	104.2	49.1	51.5	52.5	49.2	56.7	54.0	50.2	46.2	53.6	45.3	45.2	52.3	38.5	33.7	54.0	43.3	40.3	48.9
High	[K].LYDIEQQQITNALESIR.[K]	1xTMT6plex [N-Term]		1.48233E-06	0	1	1	1	Q811X6	Q811X6 [34-50]	0	2263.21314	0	1.195	1.019	1.085	0.850	0.865	0.986	0.931	0.933	101.5	121.3	103.5	110.2	86.3	87.8	100.1	94.5	94.7	168.6	201.5	171.9	183.0	143.3	145.8	166.2	157.0	157.4	155.6	176.9	171.3	143.3	85.2	145.8	143.4	137.1	143.6
High	[R].IYDDDFFQNLDGVANALDNVDAR.[M]	1xTMT6plex [N-Term]		1.06794E-07	0	1	1	6	Q5U300	Q5U300 [559-581]	0	2829.35288	0	0.934	1.002	0.967	0.905	0.872	1.002	0.983	0.944	104.5	97.6	104.8	101.1	94.6	91.2	104.7	102.8	98.6	193.0	180.3	193.5	186.7	174.8	168.4	193.3	189.8	182.1	178.1	158.3	192.8	146.2	103.9	168.4	166.8	165.7	166.2
High	[R].IYDAVSGIDTQIVYHKDESDNLLNQAR.[E]	1xTMT6plex [K16]; 1xTMT6plex [N-Term]		3.54641E-08	0	1	1	1	F1LTF8	F1LTF8 [644-670]	1	3535.84330	0	0.964	0.872	0.865	1.046	0.860	0.963	0.860	0.926	107.7	103.9	93.9	93.2	112.7	92.7	103.7	92.7	99.7	154.0	148.5	134.3	133.2	161.2	132.5	148.3	132.5	142.6	142.1	130.4	133.8	104.3	95.8	132.5	127.9	115.7	130.1
High	[K].IWISNGGLADIFTVFAK.[T]	1xTMT6plex [K17]; 1xTMT6plex [N-Term]		2.29707E-06	0	1	2	3	Q5M9H2	Q5M9H2 [248-264]	0	2310.32621	0	0.941	0.870	1.068	0.863	0.934	0.915	0.855	0.891	108.0	101.5	93.9	115.3	93.2	100.8	98.8	92.3	96.2	268.1	252.2	233.3	286.4	231.5	250.4	245.4	229.2	238.9	247.4	221.4	232.5	224.2	137.6	250.4	211.7	200.1	218.0
High	[R].LWLFGYDEQR.[Q]	1xTMT6plex [N-Term]		5.05638E-05	0	1	1	1	Q6AZ50	Q6AZ50 [215-224]	0	1555.81064	0	1.387	1.029	1.687	1.203	1.255	1.036	1.226	1.208	81.6	113.2	84.0	137.6	98.2	102.4	84.5	100.1	98.6	199.2	276.3	205.0	336.0	239.7	250.0	206.3	244.3	240.7	183.8	242.6	204.3	263.1	142.5	250.0	178.0	213.3	219.6
High	[K].LWIEQYGNVEIINHK.[T]	1xTMT6plex [K15]; 1xTMT6plex [N-Term]		6.71849E-07	0	1	2	1	Q8K4M9	Q8K4M9 [720-734]	0	2314.29597	0	0.963	1.211	1.010	0.968	1.071	0.943	1.297	1.150	93.6	90.2	113.4	94.6	90.6	100.2	88.3	121.4	107.7	188.7	181.8	228.6	190.6	182.7	202.0	177.9	244.6	217.0	174.1	159.6	227.8	149.2	108.6	202.0	153.5	213.6	198.0
High	[R].LWIEFDGEK.[G]	1xTMT6plex [K9]; 1xTMT6plex [N-Term]		0.000119328	0	1	3	1	A0A0G2K8P3	A0A0G2K8P3 [562-570]	0	1594.88812	0	1.032	1.014	1.003	1.095	1.199	1.004	1.122	1.109	94.0	96.9	95.3	94.2	102.9	112.6	94.4	105.5	104.2	306.1	315.7	310.5	306.9	335.1	366.9	307.4	343.5	339.4	282.4	277.2	309.4	240.3	199.2	366.9	265.2	299.9	309.7
High	[K].IWHHTFYNELR.[V]	1xTMT6plex [N-Term]		1.30042E-05	0	2	8	22	A0A0G2K3K2; P68136	A0A0G2K3K2 [88-98]; P68136 [87-97]	0	1744.91209	0	1.051	0.751	0.912	0.815	0.834	1.013	0.687	0.807	114.4	120.2	85.9	104.3	93.2	95.4	115.9	78.5	92.3	2288.7	2405.6	1719.9	2086.9	1864.7	1909.1	2318.9	1571.4	1847.0	2111.7	2112.0	1714.0	1633.9	1108.5	1909.1	2000.5	1372.0	1685.4	NotUnique
High	[R].LWGLTEMFPER.[V]	1xTMT6plex [N-Term]		8.27388E-05	0	1	1	2	Q75Q41	Q75Q41 [48-58]	0	1607.84532	0	1.015	0.930	0.929	1.143	0.849	1.038	0.933	0.924	102.7	104.3	95.6	95.5	117.4	87.2	106.6	95.8	94.9	205.6	208.8	191.3	191.1	235.0	174.5	213.4	191.7	190.0	189.7	183.3	190.6	149.6	139.7	174.5	184.1	167.4	173.4
High	[R].LWGDSGIQECFNR.[S]	1xCarboxymethyl [C10]; 1xTMT6plex [N-Term]		7.18385E-07	0	1	1	1	P59215	P59215 [131-143]	0	1811.85840	0	0.936	0.889	0.897	1.007	1.723	1.223	1.281	1.093	89.5	83.8	79.6	80.3	90.2	154.3	109.5	114.7	97.9	308.2	288.6	274.1	276.4	310.5	531.2	377.1	394.9	336.9	284.4	253.4	273.2	216.4	184.6	531.2	325.3	344.8	307.4
High	[K].LWFTLDYPPEDWTYSK.[G]	1xTMT6plex [K16]; 1xTMT6plex [N-Term]		8.36568E-05	0	1	2	1	G3V9S0	G3V9S0 [239-254]	0	2519.28988	0	0.834	0.890	0.953	0.963	0.957	0.899	1.056	0.822	107.5	89.6	95.7	102.4	103.5	102.9	96.7	113.5	88.4	93.3	77.8	83.1	88.9	89.8	89.3	83.9	98.5	76.7	86.1	68.3	82.8	69.6	53.4	89.3	72.4	86.0	70.0
High	[K].LWFGLSVDEKEFNQFAEGK.[L]	2xTMT6plex [K10; K19]; 1xTMT6plex [N-Term]		1.39614E-07	0	1	2	1	A0A0G2K7B6	A0A0G2K7B6 [889-907]	1	2931.58596	0	1.027	1.024	1.069	0.907	0.873	0.988	0.833	0.866	104.8	107.7	107.3	112.1	95.1	91.5	103.5	87.3	90.8	208.4	214.1	213.3	222.9	189.1	181.9	205.9	173.6	180.5	192.3	188.0	212.6	174.5	112.4	181.9	177.6	151.6	164.7
High	[K].LWEEQQAAAK.[A]	1xTMT6plex [K10]; 1xTMT6plex [N-Term]		2.68343E-05	0	1	1	1	B1WC34	B1WC34 [196-205]	0	1631.91573	0	1.028	0.972	1.019	0.963	1.422	1.081	1.253	1.170	90.8	93.4	88.3	92.6	87.5	129.1	98.2	113.8	106.3	252.2	259.2	245.2	257.1	242.9	358.6	272.7	315.9	295.1	232.7	227.6	244.4	201.3	144.4	358.6	235.3	275.8	269.3
High	[K].LWISQGSYFLIADISDFK.[S]	1xTMT6plex [K18]; 1xTMT6plex [N-Term]		1.04031E-05	0	1	2	1	G3V827	G3V827 [365-382]	0	2561.40558	0	1.097	0.912	1.121	1.035	0.841	1.064	1.207	0.694	100.3	110.1	91.5	112.4	103.8	84.4	106.8	121.1	69.6	22.1	24.3	20.2	24.8	22.9	18.6	23.5	26.7	15.3	20.4	21.3	20.1	19.4	13.6	18.6	20.3	23.3	14.0
High	[K].IWDYTPGDCSILPR.[G]	1xCarboxymethyl [C9]; 1xTMT6plex [N-Term]		5.57655E-06	0	1	2	2	F1M8Z8	F1M8Z8 [544-557]	0	1922.95196	0	0.926	0.932	1.005	1.092	0.990	1.144	0.905	0.940	100.7	93.3	93.9	101.3	110.0	99.7	115.2	91.2	94.7	359.7	333.2	335.3	361.6	393.0	356.0	411.4	325.6	338.2	331.9	292.5	334.1	283.1	233.6	356.0	354.9	284.3	308.6
High	[K].IWDLAQQMSLNSYR.[A]	1xTMT6plex [N-Term]		1.72588E-06	0	1	2	1	Q7TPI7	Q7TPI7 [151-164]	0	1954.00540	0	0.925	1.106	1.121	1.089	1.312	1.029	1.241	0.920	92.4	85.5	102.2	103.5	100.6	121.2	95.0	114.7	85.0	133.4	123.5	147.6	149.6	145.3	175.1	137.2	165.6	122.7	123.1	108.4	147.1	117.1	86.4	175.1	118.4	144.6	112.0
High	[K].IWDKLQQLGTVYDVSHYNALLK.[V]	2xTMT6plex [K4; K22]; 1xTMT6plex [N-Term]		7.78245E-06	0	1	2	1	F1LM33	F1LM33 [148-169]	1	3291.87084	0	0.889	0.921	1.013	0.968	0.999	0.929	0.984	1.028	103.1	91.6	94.9	104.4	99.8	103.0	95.7	101.5	106.0	134.2	119.3	123.5	135.9	129.9	134.0	124.6	132.1	138.0	123.8	104.7	123.1	106.4	77.2	134.0	107.5	115.3	125.9
High	[K].LWDFQGFECIR.[T]	1xCarboxymethyl [C9]; 1xTMT6plex [N-Term]		0.000112001	0	1	1	1	P63004	P63004 [176-186]	0	1700.83039	0	1.159	0.967	1.254	0.995	1.027	1.157	1.002	1.036	93.8	108.7	90.7	117.6	93.3	96.3	108.5	93.9	97.2	297.2	344.4	287.3	372.6	295.6	305.3	343.9	297.7	307.9	274.2	302.4	286.3	291.7	175.7	305.3	296.7	259.9	281.0
High	[K].LWDELQTTTK.[A]	1xTMT6plex [K10]; 1xTMT6plex [N-Term]		0.000118078	0	1	2	2	A0A140UHX6	A0A140UHX6 [1360-1369]	0	1692.95726	0	1.028	1.024	1.044	1.031	1.161	1.012	1.048	1.060	95.7	98.3	97.9	99.9	98.6	111.1	96.8	100.2	101.4	673.3	692.1	689.3	702.7	693.9	781.9	681.6	705.3	713.9	621.2	607.6	686.9	550.2	412.5	781.9	588.0	615.8	651.4
High	[R].LWDDGIIDPVDTR.[L]	1xTMT6plex [N-Term]		5.78322E-06	0	1	1	5	Q5XIT9	Q5XIT9 [526-538]	0	1743.91148	0	0.994	1.073	0.938	0.998	1.041	0.874	0.996	0.958	101.4	100.9	108.9	95.1	101.3	105.6	88.6	101.0	97.2	548.2	545.0	588.4	514.0	547.2	570.6	478.8	545.9	525.1	505.8	478.5	586.4	402.4	325.3	570.6	413.1	476.6	479.2
High	[K].LWCTFHDQSMVK.[G]	1xCarboxymethyl [C3]; 1xTMT6plex [K12]; 1xTMT6plex [N-Term]		1.30827E-05	0	1	1	5	P07943	P07943 [79-90]	0	2011.01816	0	1.079	0.963	0.980	1.168	0.949	0.984	0.886	0.965	100.3	108.2	96.6	98.3	117.1	95.2	98.7	88.9	96.8	754.0	813.3	726.1	739.1	880.6	715.4	741.7	668.2	727.6	695.7	714.0	723.6	578.7	523.5	715.4	639.9	583.4	663.9
High	[K].IWCFGPDGTGPNILTDITK.[G]	1xCarboxymethyl [C3]; 1xTMT6plex [K19]; 1xTMT6plex [N-Term]		9.7343E-06	0	1	2	3	P05197	P05197 [649-667]	0	2564.34708	0	1.001	0.937	1.029	0.965	1.029	1.030	0.978	0.941	101.0	101.1	94.6	103.9	97.5	104.0	104.1	98.8	95.1	287.6	287.9	269.4	295.9	277.6	296.1	296.4	281.3	270.8	265.4	252.8	268.5	231.7	165.0	296.1	255.7	245.6	247.1
High	[K].LWAYLTVNQLLTER.[S]	1xTMT6plex [N-Term]		6.25101E-05	0	1	2	1	D3ZFH5	D3ZFH5 [587-600]	0	1949.10576	0	0.734	0.736	0.778	0.774	0.774	0.829	1.032	0.760	121.3	89.0	89.4	94.4	93.9	93.9	100.6	125.3	92.2	42.4	31.1	31.2	33.0	32.8	32.8	35.1	43.8	32.2	39.1	27.3	31.1	25.8	19.5	32.8	30.3	38.2	29.4
High	[R].IWATYQTMLDK.[I]	1xTMT6plex [K11]; 1xTMT6plex [N-Term]		5.06069E-06	0	1	1	2	F1LR02	F1LR02 [995-1005]	0	1828.00791	0	0.916	0.986	1.333	1.193	1.227	1.897	2.792	1.393	70.7	64.7	69.6	94.2	84.3	86.7	134.0	197.3	98.4	460.5	421.9	453.9	614.0	549.6	565.2	873.5	1285.8	641.6	424.9	370.4	452.3	480.7	326.7	565.2	753.6	1122.6	585.5
High	[K].IWAPTAEASTELTGLKDVIKK.[N]	3xTMT6plex [K16; K20; K21]; 1xTMT6plex [N-Term]		1.27712E-05	0	1	2	1	Q5U2M6	Q5U2M6 [498-518]	2	3187.91120	0	1.168	1.169	1.136	1.091	1.306	1.170	1.061	1.094	88.3	103.1	103.2	100.3	96.3	115.3	103.3	93.7	96.6	169.9	198.4	198.6	193.0	185.4	221.9	198.8	180.3	185.9	156.8	174.2	197.9	151.1	110.2	221.9	171.5	157.4	169.6
High	[R].LWDLTTGTTTR.[R]	1xTMT6plex [N-Term]		8.73064E-06	0	1	2	2	P63245	P63245 [89-99]	0	1493.81612	0	1.009	1.033	1.047	1.105	1.115	1.040	1.017	1.029	95.8	96.6	99.0	100.3	105.8	106.8	99.6	97.4	98.6	317.0	319.7	327.6	332.0	350.2	353.5	329.8	322.4	326.4	292.5	280.7	326.5	259.9	208.2	353.5	284.5	281.5	297.8
High	[K].LWMATMQEDPVASSHFIDAK.[T]	1xTMT6plex [K20]; 1xTMT6plex [N-Term]		1.59462E-06	0	1	3	1	Q6AXR6	Q6AXR6 [201-220]	0	2735.39371	0	1.150	0.801	0.944	1.125	0.928	1.061	0.689	0.905	104.6	120.3	83.8	98.7	117.7	97.1	111.0	72.1	94.7	195.7	225.1	156.8	184.7	220.2	181.6	207.7	134.9	177.2	180.6	197.6	156.3	144.6	130.9	181.6	179.2	117.8	161.7
High	[R].LWNTDPLTGILYQINSK.[S]	1xTMT6plex [K17]; 1xTMT6plex [N-Term]		1.57533E-06	0	1	1	1	D3ZD31	D3ZD31 [219-235]	0	2434.37462	0	0.929	1.052	1.103	0.852	1.017	0.958	1.273	0.983	98.2	91.2	103.3	108.3	83.7	99.8	94.1	125.0	96.5	54.1	50.2	56.9	59.6	46.1	55.0	51.8	68.8	53.1	49.9	44.1	56.7	46.7	27.4	55.0	44.7	60.1	48.5
High	[K].LWNTLGVCK.[Y]	1xCarboxymethyl [C8]; 1xTMT6plex [K9]; 1xTMT6plex [N-Term]		8.13784E-05	0	1	2	2	P63245	P63245 [131-139]	0	1549.88126	0	0.992	1.083	1.023	1.045	1.190	1.017	1.107	1.017	95.0	94.2	102.9	97.2	99.3	113.1	96.6	105.1	96.6	533.4	529.1	577.9	545.5	557.3	634.8	542.4	590.3	542.3	492.2	464.5	575.9	427.1	331.3	634.8	467.9	515.4	494.9
High	[K].LYCIYVAIGQKR.[S]	1xCarboxymethyl [C3]; 1xTMT6plex [K11]; 1xTMT6plex [N-Term]		1.80097E-06	0	1	3	1	P15999	P15999 [242-253]	1	1943.11886	0	0.759	0.773	0.943	0.892	0.519	0.673	0.559	0.697	132.1	100.3	102.1	124.5	117.8	68.6	88.9	73.9	92.0	192.0	145.8	148.4	181.1	171.3	99.7	129.2	107.4	133.8	177.2	128.0	147.9	141.8	101.8	99.7	111.5	93.8	122.1
High	[K].LYCIYVAIGQK.[R]	1xCarboxymethyl [C3]; 1xTMT6plex [K11]; 1xTMT6plex [N-Term]		3.89793E-06	0	1	3	15	P15999	P15999 [242-252]	0	1787.01775	0	0.984	0.920	0.978	0.936	0.852	0.980	0.847	0.940	106.7	104.9	98.2	104.3	99.9	90.9	104.6	90.3	100.3	2645.3	2602.0	2434.7	2586.2	2476.6	2254.8	2593.1	2240.3	2487.5	2440.8	2284.4	2426.3	2024.8	1472.2	2254.8	2237.1	1956.0	2269.9
High	[R].LYCESETDPK.[R]	1xCarboxymethyl [C3]; 1xTMT6plex [K10]; 1xTMT6plex [N-Term]		3.82396E-05	0	1	1	2	A0A0G2K261	A0A0G2K261 [805-814]	0	1700.84532	0	1.006	0.981	0.960	0.931	1.003	0.935	0.926	1.018	102.7	103.4	100.8	98.7	95.6	103.0	96.1	95.2	104.6	674.0	678.3	661.3	647.3	627.3	675.9	630.3	624.5	686.5	621.9	595.5	659.0	506.8	372.9	675.9	543.8	545.2	626.4
High	[K].LYCAQAEGGSEEPSPSGILK.[IT]	1xCarboxymethyl [C3]; 1xTMT6plex [K20]; 1xTMT6plex [N-Term]		2.07421E-07	0	1	4	3	F8WFT7	F8WFT7 [213-232]	0	2552.29544	0	1.128	1.157	1.101	1.142	1.194	1.084	1.148	1.042	90.0	101.6	104.1	99.1	102.8	107.5	97.6	103.4	93.8	468.9	529.0	542.3	516.3	535.5	560.0	508.3	538.2	488.4	432.6	464.4	540.4	404.2	318.3	560.0	438.5	469.9	445.7
High	[K].LYAVFTDYEHDK.[V]	1xTMT6plex [K12]; 1xTMT6plex [N-Term]		3.01996E-06	0	1	1	1	G3V6G7	G3V6G7 [295-306]	0	1959.02640	0	1.061	0.891	1.014	1.092	0.855	0.997	0.933	0.963	102.2	108.5	91.1	103.6	111.6	87.4	101.9	95.4	98.4	296.0	314.1	263.8	300.2	323.3	253.0	295.0	276.3	285.0	273.1	275.8	262.9	235.0	192.2	253.0	254.5	241.2	260.1
High	[R].LYAQYFQGDLK.[L]	1xTMT6plex [K11]; 1xTMT6plex [N-Term]		7.68879E-06	0	1	3	3	F1MA54	F1MA54 [362-372]	0	1804.00454	0	1.033	0.950	0.967	1.064	0.854	0.881	0.772	0.875	107.2	110.7	101.8	103.7	114.1	91.5	94.5	82.8	93.8	863.6	891.9	820.1	835.2	919.2	737.1	761.0	666.9	755.5	796.8	783.0	817.3	653.9	546.4	737.1	656.5	582.3	689.4
High	[K].LYAQDADGCPIDIK.[V]	1xCarboxymethyl [C9]; 1xTMT6plex [K14]; 1xTMT6plex [N-Term]		3.81531E-08	0	1	2	6	D3ZHA0	D3ZHA0 [705-718]	0	2038.05671	0	0.970	0.956	0.966	1.188	1.058	1.334	1.071	1.046	93.8	91.0	89.7	90.7	111.5	99.3	125.2	100.5	98.1	1113.4	1079.9	1064.3	1075.7	1323.1	1178.5	1485.8	1192.8	1164.3	1027.3	948.1	1060.6	842.2	786.5	1178.5	1281.8	1041.4	1062.4
High	[R].LYANCEDVGVAILVR.[F]	1xCarboxymethyl [C5]; 1xTMT6plex [N-Term]		4.73388E-06	0	1	1	2	A0A1K0GY57	A0A1K0GY57 [34-48]	0	1922.02546	0	1.004	1.046	1.121	1.080	1.132	0.974	1.101	1.015	95.0	95.3	99.4	106.5	102.6	107.5	92.6	104.6	96.4	259.2	260.2	271.2	290.7	279.9	293.4	252.6	285.5	263.0	239.2	228.4	270.3	227.6	166.4	293.4	217.9	249.3	240.0
High	[R].LYAMQTGMK.[I]	1xTMT6plex [K9]; 1xTMT6plex [N-Term]		9.38429E-05	0	1	1	1	A0A096MKH2	A0A096MKH2 [40-48]	0	1500.83186	0	1.145	1.106	0.978	0.974	1.135	0.958	0.951	0.985	97.5	111.7	107.8	95.3	95.0	110.6	93.4	92.7	96.0	226.5	259.5	250.6	221.5	220.7	257.1	217.1	215.3	223.1	209.0	227.8	249.7	173.4	131.2	257.1	187.3	188.0	203.6
High	[K].IYAMHWGTDSR.[L]	1xTMT6plex [N-Term]		3.05718E-05	0	2	3	2	P54311; P54313	P54311 [58-68]; P54313 [58-68]	0	1565.77321	0	1.115	0.759	0.918	0.774	1.046	1.134	0.894	1.006	104.1	116.1	79.0	95.6	80.5	108.9	118.1	93.1	104.7	402.1	448.4	305.3	369.3	311.0	420.7	456.1	359.6	404.4	371.0	393.7	304.2	289.1	184.9	420.7	393.5	314.0	369.0	NotUnique
High	[K].LYAGLKDLAEER.[R]	1xTMT6plex [K6]; 1xTMT6plex [N-Term]		9.53817E-05	0	1	4	2	A0A0G2K8W9	A0A0G2K8W9 [1674-1685]	1	1836.06312	0	1.105	1.066	1.114	1.023	1.088	1.128	1.374	1.046	90.5	100.0	96.5	100.9	92.6	98.5	102.1	124.4	94.7	407.8	450.5	434.7	454.4	417.0	443.7	460.0	560.3	426.5	376.3	395.5	433.2	355.8	247.9	443.7	396.8	489.2	389.2
High	[R].IYAEDPDNNFMPGAGPLVHLSTPPPDMSTR.[I]	1xTMT6plex [N-Term]		6.11033E-05	0	1	2	1	F1LP30	F1LP30 [382-411]	0	3468.67654	0	1.040	1.153	1.152	1.148	1.099	0.967	1.333	1.280	88.5	92.0	102.0	101.9	101.6	97.2	85.5	117.9	113.3	111.6	116.1	128.7	128.6	128.2	122.7	107.9	148.8	142.9	103.0	101.9	128.3	100.7	76.2	122.7	93.1	129.9	130.4
High	[K].LWYTVDKAPDAWDYSQGFVNEEMIR.[D]	1xTMT6plex [K7]; 1xTMT6plex [N-Term]		7.37033E-10	0	1	1	3	P20070	P20070 [235-259]	1	3491.73460	0	0.927	0.865	0.869	0.959	0.928	0.991	0.826	0.870	109.3	101.4	94.5	95.0	104.8	101.4	108.3	90.2	95.1	254.6	236.1	220.2	221.3	244.3	236.2	252.2	210.2	221.6	234.9	207.3	219.4	173.3	145.2	236.2	217.6	183.5	202.2
High	[K].LWTLVSEQTR.[V]	1xTMT6plex [N-Term]		6.32246E-05	0	1	4	2	A0A0G2K7W6	A0A0G2K7W6 [78-87]	0	1461.82629	0	1.021	1.039	1.020	0.987	1.205	1.029	1.095	1.050	95.3	97.3	99.0	97.2	94.1	114.8	98.0	104.4	100.1	390.7	398.9	405.9	398.5	385.7	470.7	401.9	428.0	410.3	360.5	350.2	404.5	312.0	229.3	470.7	346.7	373.7	374.4
High	[R].LWTGYSLLYLEGQEK.[A]	1xTMT6plex [K15]; 1xTMT6plex [N-Term]		2.11449E-05	0	1	2	1	A0A0G2K742	A0A0G2K742 [1479-1493]	0	2258.24729	0	1.051	0.946	1.333	1.119	1.031	1.077	1.121	0.941	93.6	98.3	88.5	124.7	104.7	96.5	100.8	104.9	88.1	149.0	156.6	141.0	198.6	166.7	153.7	160.5	167.1	140.3	137.5	137.5	140.5	155.5	99.1	153.7	138.5	145.9	128.0
High	[R].IWSVPNTSCVQVVR.[A]	1xCarboxymethyl [C9]; 1xTMT6plex [N-Term]		7.61315E-05	0	1	1	1	Q9JMJ4	Q9JMJ4 [290-303]	0	1874.99958	0	1.036	1.134	1.040	1.079	1.269	1.155	1.179	1.220	89.0	92.2	100.9	92.6	96.1	113.0	102.8	104.9	108.6	139.1	144.1	157.6	144.6	150.1	176.5	160.5	163.9	169.6	128.3	126.5	157.1	113.2	89.2	176.5	138.5	143.1	154.8
High	[R].IWSRDEDITESQNILSAAEK.[A]	1xTMT6plex [K20]; 1xTMT6plex [N-Term]		1.02337E-07	0	1	1	3	P24473	P24473 [125-144]	1	2763.45651	0	0.966	1.075	1.031	1.058	0.885	0.937	0.923	0.983	101.6	98.2	109.2	104.7	107.5	89.9	95.2	93.8	99.9	474.5	458.6	510.1	489.2	502.0	419.8	444.6	437.9	466.5	437.8	402.6	508.3	383.0	298.4	419.8	383.6	382.3	425.7
High	[R].LWSPQVSEDGK.[A]	1xTMT6plex [K11]; 1xTMT6plex [N-Term]		6.32246E-05	0	1	2	2	A0A0G2JSM3	A0A0G2JSM3 [87-97]	0	1703.93686	0	0.959	1.032	0.993	1.038	1.410	1.273	1.166	1.240	89.0	85.4	91.8	88.4	92.4	125.5	113.3	103.8	110.3	866.8	831.5	894.3	860.9	899.8	1222.5	1103.5	1010.9	1074.5	799.8	730.0	891.2	674.0	534.9	1222.5	952.0	882.6	980.5
High	[K].IWSPLVTEEGKR.[H]	1xTMT6plex [K11]; 1xTMT6plex [N-Term]		7.45951E-06	0	1	1	4	P52944	P52944 [88-99]	1	1873.09475	0	1.078	0.989	1.143	1.155	1.267	1.088	1.065	0.999	92.0	99.1	91.0	105.1	106.2	116.6	100.1	97.9	91.9	838.5	903.6	829.5	958.1	968.5	1062.7	912.7	892.7	838.0	773.7	793.3	826.6	750.1	575.7	1062.7	787.4	779.4	764.7
High	[K].IWSPLVTEEGK.[R]	1xTMT6plex [K11]; 1xTMT6plex [N-Term]		3.26825E-06	0	1	1	2	P52944	P52944 [88-98]	0	1716.99364	0	1.039	0.983	1.093	1.151	1.079	1.142	1.126	1.094	92.7	96.3	91.1	101.4	106.7	100.0	105.9	104.4	101.4	768.2	798.2	755.0	839.9	884.2	828.7	877.1	865.0	840.5	708.8	700.8	752.4	657.6	525.6	828.7	756.7	755.2	767.0
High	[K].LWSGYSLLYFEGQEK.[A]	1xTMT6plex [K15]; 1xTMT6plex [N-Term]		1.12812E-07	0	1	1	3	F1M6Q3	F1M6Q3 [1444-1458]	0	2278.21599	0	1.021	0.898	1.056	1.024	0.909	1.067	0.953	0.817	102.9	105.1	92.4	108.7	105.4	93.5	109.8	98.1	84.1	398.5	406.9	357.7	420.9	407.9	362.2	425.1	379.8	325.7	367.7	357.2	356.5	329.5	242.5	362.2	366.7	331.6	297.2
High	[R].IWPYVYTLFSNK.[I]	1xTMT6plex [K12]; 1xTMT6plex [N-Term]		2.71549E-05	0	1	1	9	Q9WUS0	Q9WUS0 [202-213]	0	1989.12499	0	0.864	0.775	1.021	0.942	0.798	0.947	0.837	0.822	112.4	97.2	87.2	114.7	105.9	89.7	106.5	94.1	92.4	457.0	395.0	354.4	466.5	430.5	364.5	432.8	382.6	375.6	421.7	346.8	353.2	365.2	255.9	364.5	373.4	334.0	342.7
High	[K].IWPHVYSFLQMK.[V]	1xTMT6plex [K12]; 1xTMT6plex [N-Term]		6.18031E-05	0	1	1	1	Q6P2A5	Q6P2A5 [204-215]	0	2007.12903	0	0.790	0.701	0.974	0.724	0.892	0.867	0.738	0.790	120.4	95.1	84.3	117.3	87.2	107.4	104.4	88.9	95.0	209.7	165.6	146.9	204.4	151.9	187.1	181.9	154.9	165.6	193.5	145.4	146.4	160.0	90.3	187.1	156.9	135.2	151.1
High	[K].LWAEDGEFTSAR.[A]	1xTMT6plex [N-Term]		3.48095E-05	0	1	2	1	F1LPQ9	F1LPQ9 [441-452]	0	1610.80120	0	0.911	1.126	0.962	0.987	1.211	1.032	1.122	1.061	95.6	87.1	107.7	92.0	94.3	115.8	98.7	107.3	101.4	119.9	109.2	135.0	115.3	118.3	145.2	123.7	134.5	127.1	110.6	95.9	134.5	90.3	70.3	145.2	106.7	117.4	116.0
High	[K].LTFDTTFSPNTGK.[K]	1xTMT6plex [K13]; 1xTMT6plex [N-Term]		2.2693E-06	0	1	1	6	P81155	P81155 [109-121]	0	1887.02640	0	0.935	1.096	0.910	1.028	0.946	0.891	1.047	0.942	102.3	95.6	112.1	93.1	105.2	96.8	91.2	107.2	96.4	1229.6	1149.2	1347.1	1118.9	1264.2	1163.4	1095.9	1288.0	1157.8	1134.5	1008.9	1342.5	876.0	751.5	1163.4	945.4	1124.5	1056.5
High	[K].LTFDSSFSPNTGKK.[N]	2xTMT6plex [K13; K14]; 1xTMT6plex [N-Term]		3.13836E-07	0	1	1	4	Q9Z2L0	Q9Z2L0 [97-110]	1	2216.25299	0	1.246	0.886	0.966	0.897	0.804	1.204	0.772	0.871	104.1	129.6	92.2	100.6	93.3	83.7	125.3	80.4	90.7	820.2	1021.6	726.9	792.7	735.5	659.4	987.7	633.5	714.5	756.8	896.9	724.4	620.6	437.2	659.4	852.1	553.1	652.0
High	[K].LTFDSSFSPNTGK.[K]	1xTMT6plex [K13]; 1xTMT6plex [N-Term]		7.36095E-07	0	1	1	7	Q9Z2L0	Q9Z2L0 [97-109]	0	1858.99510	0	0.985	0.957	0.881	0.947	0.826	0.892	0.854	0.849	109.9	108.2	105.1	96.8	104.1	90.8	98.0	93.8	93.3	1558.4	1535.1	1491.5	1373.2	1476.1	1287.8	1390.5	1331.1	1322.8	1437.9	1347.7	1486.4	1075.1	877.5	1287.8	1199.6	1162.2	1207.1
High	[R].LQLPVWEYKDR.[F]	1xTMT6plex [K9]; 1xTMT6plex [N-Term]		7.28024E-05	0	1	1	1	D3ZD97	D3ZD97 [135-145]	1	1905.09984	0	1.185	1.178	1.110	1.053	2.057	1.452	1.500	1.359	75.7	89.7	89.1	84.0	79.7	155.7	109.9	113.5	102.8	248.6	294.6	292.8	275.9	261.8	511.4	361.0	372.8	337.9	229.4	258.6	291.8	216.0	155.6	511.4	311.4	325.5	308.3
High	[R].LQLPVFLQQMQNPESLSILTNPR.[A]	1xTMT6plex [N-Term]		4.15298E-07	0	1	1	2	D4A3P1	D4A3P1 [436-458]	0	2895.59636	0	0.795	1.167	0.861	0.786	0.974	0.642	1.240	1.094	105.2	83.5	122.7	90.5	82.7	102.4	67.5	130.4	115.1	156.8	124.6	183.0	135.0	123.3	152.7	100.7	194.5	171.6	144.7	109.4	182.4	105.7	73.3	152.7	86.9	169.8	156.6
High	[K].IQINNSENTLR.[S]	1xTMT6plex [N-Term]		1.13204E-05	0	1	1	1	F1LTF8	F1LTF8 [330-340]	0	1530.84374	0	0.929	0.937	0.944	0.867	0.966	0.998	0.981	0.910	105.5	98.0	98.8	99.6	91.5	101.9	105.3	103.5	96.0	299.1	277.8	280.2	282.4	259.4	288.9	298.6	293.6	272.2	276.0	243.9	279.2	221.1	154.2	288.9	257.6	256.3	248.4
High	[K].LQLNIVEMKDENATLDGGDVLFTGR.[E]	1xTMT6plex [K9]; 1xTMT6plex [N-Term]		2.41784E-10	0	1	1	1	O08557	O08557 [112-136]	1	3206.71313	0	1.074	1.125	1.000	1.109	1.119	1.184	1.022	1.166	91.8	98.6	103.3	91.8	101.8	102.8	108.8	93.9	107.1	195.8	210.3	220.3	195.8	217.2	219.2	231.9	200.2	228.4	180.7	184.6	219.5	153.3	129.1	219.2	200.1	174.8	208.4
High	[R].LQINAQNCVHCK.[T]	2xCarboxymethyl [C8; C11]; 1xTMT6plex [K12]; 1xTMT6plex [N-Term]		1.12812E-07	0	1	2	4	Q66HF3	Q66HF3 [578-589]	0	1945.00357	0	0.931	1.016	0.910	0.936	0.848	0.908	0.947	1.015	105.8	98.5	107.4	96.3	99.0	89.7	96.0	100.1	107.3	426.8	397.4	433.5	388.5	399.4	362.0	387.4	404.0	433.1	393.8	348.9	432.0	304.2	237.4	362.0	334.2	352.7	395.2
High	[R].IQILSFAGKPLPQESPIEK.[A]	2xTMT6plex [K9; K19]; 1xTMT6plex [N-Term]		2.20531E-08	0	1	3	2	Q7TP38	Q7TP38 [972-990]	0	2782.66856	0	1.169	1.183	1.258	1.001	1.618	1.604	1.809	1.413	74.7	87.3	88.3	93.9	74.7	120.8	119.7	135.1	105.5	286.7	335.1	339.1	360.7	287.0	463.8	459.7	518.6	405.1	264.5	294.2	337.9	282.4	170.6	463.8	396.6	452.8	369.7
High	[K].IQLINNMLDK.[V]	1xTMT6plex [K10]; 1xTMT6plex [N-Term]		1.2926E-05	0	1	2	6	P16617	P16617 [221-230]	0	1659.98678	0	0.873	0.907	0.869	0.955	0.906	0.848	0.832	0.840	112.1	97.9	101.7	97.4	107.0	101.6	95.0	93.3	94.1	1057.9	923.5	959.4	918.9	1010.0	958.8	896.9	880.6	888.3	976.1	810.8	956.1	719.4	600.4	958.8	773.8	768.8	810.6
High	[R].LQLLEPFDKWDGKDLEDLQILIK.[V]	3xTMT6plex [K9; K13; K23]; 1xTMT6plex [N-Term]		9.39059E-07	0	1	1	28	Q9ER34	Q9ER34 [565-587]	2	3686.15904	0	1.045	0.985	1.004	0.872	0.832	0.949	0.868	0.905	106.4	111.2	104.8	106.8	92.8	88.5	101.0	92.3	96.2	4292.9	4485.8	4230.2	4308.9	3743.4	3570.8	4074.4	3725.9	3883.6	3961.0	3938.3	4215.6	3373.6	2225.3	3570.8	3515.0	3253.0	3543.8
High	[R].LQLLEPFDKWDGK.[D]	2xTMT6plex [K9; K13]; 1xTMT6plex [N-Term]		2.24187E-06	0	1	1	7	Q9ER34	Q9ER34 [565-577]	1	2276.32577	0	0.965	0.946	0.826	0.981	0.992	0.875	0.992	0.925	105.8	102.1	100.1	87.5	103.9	105.0	92.6	105.0	97.9	1814.1	1750.6	1716.2	1499.1	1780.1	1800.1	1587.0	1799.7	1677.9	1673.8	1536.9	1710.3	1173.7	1058.2	1800.1	1369.1	1571.3	1531.1
High	[R].LQLLEPFDK.[W]	1xTMT6plex [K9]; 1xTMT6plex [N-Term]		9.7467E-05	0	1	1	6	Q9ER34	Q9ER34 [565-573]	0	1560.94015	0	0.945	0.974	0.897	0.960	0.889	0.876	0.870	0.952	107.6	101.7	104.8	96.5	103.3	95.6	94.3	93.7	102.5	1294.9	1224.2	1261.1	1161.4	1243.0	1151.0	1134.2	1127.1	1233.1	1194.8	1074.8	1256.8	909.3	738.9	1151.0	978.5	984.1	1125.2
High	[K].LQLPYEHKVDSSELGTGVTLGAQK.[L]	2xTMT6plex [K8; K24]; 1xTMT6plex [N-Term]		6.88817E-08	0	1	1	1	Q7TMZ9	Q7TMZ9 [378-401]	1	3257.83485	0	1.157	0.892	1.195	1.080	1.035	1.206	0.941	0.957	95.1	110.0	84.9	113.6	102.7	98.5	114.7	89.5	91.0	141.3	163.4	126.1	168.9	152.6	146.3	170.4	133.0	135.2	130.4	143.5	125.7	132.2	90.7	146.3	147.0	116.1	123.4
High	[K].IQLLEHQLATR.[C]	1xTMT6plex [N-Term]		2.5741E-05	0	1	1	1	D4A4E5	D4A4E5 [737-747]	0	1550.92159	0	0.990	0.744	1.122	0.804	1.387	1.112	0.895	0.926	100.2	99.2	74.6	112.4	80.6	139.0	111.4	89.7	92.8	148.9	147.4	110.8	167.1	119.8	206.5	165.5	133.3	137.9	137.4	129.4	110.4	130.8	71.2	206.5	142.8	116.4	125.8
High	[K].IQLLDLPGIIEGAK.[D]	1xTMT6plex [K14]; 1xTMT6plex [N-Term]		7.14025E-07	0	1	1	3	Q5I0F0	Q5I0F0 [113-126]	0	1938.20397	0	0.951	0.978	0.922	0.864	0.967	0.946	0.841	0.876	107.8	102.5	105.5	99.4	93.2	104.3	102.1	90.7	94.4	237.1	225.4	231.9	218.7	204.9	229.3	224.4	199.5	207.7	218.8	197.9	231.1	171.2	121.8	229.3	193.6	174.2	189.5
High	[K].IQLLCLMEMTFTRPANHR.[Q]	1xCarboxymethyl [C5]; 1xTMT6plex [N-Term]		6.07068E-06	0	1	1	1	B0BN93	B0BN93 [272-289]	0	2461.27154	0	0.772	0.816	0.786	0.921	0.730	0.574	0.788	0.720	126.7	97.8	103.4	99.5	116.6	92.4	72.7	99.8	91.2	19.2	14.8	15.7	15.1	17.7	14.0	11.0	15.1	13.8	17.7	13.0	15.6	11.8	10.5	14.0	9.5	13.2	12.6
High	[R].LQLGIHGLIPPCFLSQDVQLLR.[I]	1xCarboxymethyl [C12]; 1xTMT6plex [N-Term]		2.76273E-08	0	1	2	5	F1M5N4	F1M5N4 [71-92]	0	2747.54796	0	0.853	0.909	0.900	0.822	0.879	0.841	1.174	0.782	110.3	94.1	100.3	99.3	90.7	97.0	92.7	129.5	86.3	228.5	194.9	207.7	205.6	187.9	200.9	192.1	268.2	178.7	210.8	171.1	207.0	161.0	111.7	200.9	165.7	234.2	163.1
High	[R].IQIGEETVITVDAK.[A]	1xTMT6plex [K14]; 1xTMT6plex [N-Term]		1.99978E-07	0	1	2	3	D3ZHA0	D3ZHA0 [1659-1672]	0	1974.15233	0	0.941	0.995	1.056	1.060	1.104	1.147	1.224	0.992	94.6	89.0	94.0	99.8	100.2	104.4	108.5	115.7	93.8	613.9	577.6	610.5	647.9	650.7	677.5	704.1	751.2	609.0	566.4	507.1	608.4	507.3	386.8	677.5	607.4	655.9	555.7
High	[K].LQLEYCNLTATSCEPLASVLR.[V]	2xCarboxymethyl [C6; C13]; 1xTMT6plex [N-Term]		9.01107E-10	0	1	3	3	A0A0G2K9E0	A0A0G2K9E0 [178-198]	0	2669.33637	0	1.034	1.023	1.016	1.144	1.054	1.012	0.978	1.030	96.9	100.2	99.1	98.4	110.8	102.1	98.1	94.7	99.8	200.1	207.0	204.7	203.2	228.8	210.8	202.5	195.6	206.0	184.6	181.7	204.0	159.1	136.0	210.8	174.7	170.8	188.0
High	[K].IQLEQVQEWK.[S]	1xTMT6plex [K10]; 1xTMT6plex [N-Term]		3.42E-05	0	1	3	3	D4A8U7	D4A8U7 [253-262]	0	1759.01544	0	1.002	1.010	0.994	0.918	1.197	1.051	1.058	1.063	96.9	97.0	97.8	96.3	88.9	116.0	101.8	102.5	103.0	614.9	616.1	620.8	611.2	564.2	736.2	646.2	650.9	653.7	567.4	540.9	618.7	478.5	335.4	736.2	557.5	568.3	596.5
High	[K].IQLEHHISPGDFPDCQK.[M]	1xCarboxymethyl [C15]; 1xTMT6plex [K17]; 1xTMT6plex [N-Term]		7.78463E-05	0	1	1	1	Q4V8H8	Q4V8H8 [342-358]	0	2480.26441	0	1.109	0.907	1.030	1.028	1.215	0.997	0.790	1.008	99.1	109.9	89.9	102.1	101.8	120.3	98.8	78.3	99.8	194.1	215.3	176.1	200.0	199.5	235.8	193.6	153.4	195.6	179.1	189.0	175.5	156.6	118.6	235.8	167.0	133.9	178.5
High	[R].LQLEAQAQELR.[Q]	1xTMT6plex [N-Term]		9.8524E-05	0	1	1	1	Q9EPJ3	Q9EPJ3 [124-134]	0	1527.86922	0	1.125	0.968	1.034	0.960	1.022	0.862	0.748	0.882	104.6	117.7	101.3	108.2	100.5	106.9	90.2	78.3	92.3	213.9	240.7	207.1	221.2	205.4	218.6	184.4	160.1	188.7	197.4	211.3	206.4	173.2	122.1	218.6	159.1	139.8	172.2
High	[K].LQLDSPEDAEFIVAK.[A]	1xTMT6plex [K15]; 1xTMT6plex [N-Term]		2.8665E-09	0	1	1	2	Q5U2S7	Q5U2S7 [422-436]	0	2133.18436	0	1.030	0.949	1.027	1.303	1.116	1.002	0.926	0.926	97.0	99.9	92.0	99.6	126.4	108.2	97.2	89.8	89.8	315.7	325.1	299.5	324.2	411.3	352.2	316.4	292.4	292.4	291.3	285.4	298.5	253.8	244.5	352.2	273.0	255.3	266.8
High	[K].IQIAPDSGGLPER.[S]	1xTMT6plex [N-Term]		2.54367E-05	0	1	2	1	A0A140TAJ3	A0A140TAJ3 [129-141]	0	1581.87979	0	1.132	0.971	1.207	1.047	1.175	1.077	1.234	1.181	89.8	101.6	87.2	108.3	94.0	105.5	96.7	110.8	106.1	234.3	265.3	227.5	282.8	245.4	275.3	252.3	289.2	276.8	216.2	232.9	226.7	221.4	145.9	275.3	217.7	252.5	252.6
High	[K].LQLLEDLER.[K]	1xTMT6plex [N-Term]		0.00010121	0	1	1	5	D3ZQN7	D3ZQN7 [1737-1745]	0	1357.78885	0	1.066	0.991	1.047	0.954	0.938	0.929	1.004	0.909	101.8	108.6	100.9	106.6	97.2	95.5	94.6	102.3	92.5	709.6	756.7	703.5	743.0	677.3	665.8	659.2	712.6	644.9	654.7	664.3	701.1	581.7	402.6	665.8	568.7	622.2	588.5
High	[R].LQLAMVCYSPDFER.[K]	1xCarboxymethyl [C7]; 1xTMT6plex [N-Term]		4.60594E-07	0	1	1	6	P08010	P08010 [109-122]	0	1958.95534	0	0.981	0.934	0.962	0.903	1.057	1.038	1.037	1.100	99.9	97.9	93.3	96.1	90.1	105.5	103.6	103.6	109.9	679.8	666.6	634.9	654.2	613.5	718.3	705.5	705.1	747.9	627.2	585.2	632.7	512.2	364.7	718.3	608.6	615.6	682.5
High	[K].LQLQEQLQAETELCAEAEELR.[A]	1xCarboxymethyl [C14]; 1xTMT6plex [N-Term]		4.41583E-08	0	1	1	2	G3V6P7	G3V6P7 [883-903]	0	2731.36575	0	0.895	0.929	0.989	0.841	0.964	0.954	0.915	0.830	108.2	96.8	100.5	107.0	91.0	104.4	103.2	99.0	89.8	194.4	173.9	180.6	192.2	163.5	187.5	185.5	177.9	161.3	179.4	152.7	180.0	150.5	97.2	187.5	160.0	155.3	147.2
High	[R].IQIQWDEVQEQLQNR.[R]	1xTMT6plex [N-Term]		2.20531E-08	0	1	1	2	P11530	P11530 [2549-2563]	0	2156.12975	0	0.983	1.012	1.025	1.018	0.990	0.962	1.044	1.038	99.2	97.6	100.4	101.7	101.0	98.2	95.4	103.6	103.0	272.4	267.8	275.6	279.1	277.2	269.6	262.0	284.4	282.6	251.3	235.1	274.6	218.5	164.8	269.6	226.0	248.3	257.9
High	[R].LQNEIEDLMVDVER.[S]	1xOxidation [M9]; 1xTMT6plex [N-Term]		3.30821E-06	0	2	4	38	G3V8B0; G3V885	G3V8B0 [1421-1434]; G3V885 [1423-1436]	0	1947.98947	0	1.022	0.965	1.006	1.024	0.999	0.973	0.876	0.988	101.7	103.9	98.1	102.3	104.1	101.5	98.9	89.1	100.5	5371.8	5489.9	5185.2	5404.3	5499.5	5364.2	5228.9	4707.3	5309.5	4956.4	4819.8	5167.3	4231.2	3269.2	5364.2	4511.0	4109.9	4845.0	NotUnique
High	[R].LQNEIEDLMVDVER.[S]	1xTMT6plex [N-Term]		1.73904E-08	0	2	4	45	G3V8B0; G3V885	G3V8B0 [1421-1434]; G3V885 [1423-1436]	0	1931.99456	0	0.981	0.980	1.013	1.088	0.899	0.994	0.861	0.980	102.3	100.4	100.3	103.7	111.3	92.0	101.7	88.1	100.3	7906.1	7757.6	7751.0	8010.4	8600.2	7110.8	7861.9	6806.4	7748.7	7294.8	6810.7	7724.3	6271.6	5112.4	7110.8	6782.5	5942.6	7070.8	NotUnique
High	[K].LQNELDNVSTLLEEAEK.[K]	1xTMT6plex [K17]; 1xTMT6plex [N-Term]		1.40629E-05	0	1	2	1	G3V9Y1	G3V9Y1 [1285-1301]	0	2403.30191	0	0.993	1.103	1.096	1.078	1.175	1.072	1.338	1.136	90.1	89.5	99.4	98.7	97.1	105.9	96.6	120.5	102.3	79.1	78.6	87.3	86.7	85.3	93.0	84.8	105.8	89.9	73.0	69.0	87.0	67.9	50.7	93.0	73.2	92.4	82.0
High	[R].LQNAMTESGVMLR.[E]	1xTMT6plex [N-Term]		7.06378E-06	0	1	1	1	B2RZ57	B2RZ57 [161-173]	0	1678.88178	0	1.008	0.991	0.966	1.023	1.006	1.047	0.932	1.020	100.1	100.9	99.2	96.6	102.4	100.6	104.8	93.3	102.1	207.5	209.2	205.6	200.4	212.3	208.7	217.3	193.5	211.6	191.5	183.7	204.9	156.9	126.2	208.7	187.5	168.9	193.1
High	[R].IQNAGGSVMIQR.[V]	1xTMT6plex [N-Term]		2.45446E-05	0	2	6	2	A0A0H2UHE5; Q99ND8	A0A0H2UHE5 [265-276]; Q99ND8 [180-191]	0	1502.83106	0	0.934	0.894	0.919	0.909	0.988	0.933	1.012	1.032	104.4	97.5	93.3	96.0	94.9	103.2	97.4	105.7	107.7	263.1	245.8	235.3	241.9	239.2	260.1	245.5	266.4	271.6	242.8	215.8	234.5	189.4	142.2	260.1	211.8	232.6	247.8	NotUnique
High	[K].IQMSNLMNQAR.[L]	1xTMT6plex [N-Term]		9.79329E-06	0	1	2	1	G3V7L8	G3V7L8 [70-80]	0	1534.80313	0	1.046	0.952	0.974	1.051	1.068	1.091	0.974	1.007	98.2	102.7	93.5	95.7	103.2	104.9	107.2	95.7	98.9	380.3	397.7	362.1	370.5	399.7	406.2	415.0	370.5	382.8	350.9	349.2	360.9	290.1	237.6	406.2	358.0	323.5	349.3
High	[R].LQMEVNDIK.[K]	1xTMT6plex [K9]; 1xTMT6plex [N-Term]		0.000100128	0	1	4	1	Q925Q9	Q925Q9 [695-703]	0	1547.88674	0	1.108	0.726	0.881	0.726	0.688	0.941	0.729	0.861	117.5	130.2	85.3	103.5	85.3	80.8	110.6	85.6	101.2	552.3	612.1	401.1	486.6	400.9	380.0	519.9	402.5	475.6	509.6	537.4	399.7	381.0	238.3	380.0	448.5	351.4	434.0
High	[K].LQMEQQQQLQQR.[Q]	1xTMT6plex [N-Term]		1.53745E-06	0	1	1	3	Q75Q41	Q75Q41 [106-117]	0	1786.94313	0	0.916	1.045	0.914	0.942	0.836	0.879	0.896	0.940	107.6	98.5	112.4	98.3	101.3	89.9	94.5	96.4	101.1	325.0	297.6	339.8	297.1	306.2	271.8	285.6	291.3	305.4	299.9	261.3	338.6	232.6	182.0	271.8	246.4	254.3	278.7
High	[R].LQMEGVSLGQR.[W]	1xTMT6plex [N-Term]		6.52872E-06	0	1	1	1	D4ACL2	D4ACL2 [345-355]	0	1446.79361	0	0.990	1.051	0.959	0.979	0.941	0.868	0.952	0.978	103.2	102.2	108.5	99.0	101.1	97.2	89.6	98.2	101.0	345.7	342.4	363.3	331.7	338.5	325.4	300.1	329.1	338.3	319.0	300.6	362.0	259.7	201.2	325.4	258.9	287.3	308.7
High	[K].LQMEAPHIIVGTPGR.[V]	1xTMT6plex [N-Term]		1.75637E-05	0	1	1	1	Q6P3V8	Q6P3V8 [147-161]	0	1848.03630	0	1.116	1.371	1.123	1.596	1.053	1.209	1.097	1.282	83.0	92.6	113.8	93.2	132.4	87.4	100.3	91.0	106.4	57.4	64.1	78.8	64.5	91.7	60.5	69.4	63.0	73.6	53.0	56.3	78.5	50.5	54.5	60.5	59.9	55.0	67.2
High	[K].LQLQTDSEALVALGAVDTALYAVGGR.[S]	1xTMT6plex [N-Term]		8.42984E-11	0	2	7	1	Q6MG90; P08649	Q6MG90 [587-612]; P08649 [587-612]	0	2860.56175	0	0.909	0.926	1.121	0.884	0.957	0.894	1.039	0.916	104.1	94.6	96.4	116.6	92.0	99.6	93.1	108.2	95.3	26.4	24.0	24.5	29.6	23.4	25.3	23.6	27.5	24.2	24.4	21.1	24.4	23.2	13.9	25.3	20.4	24.0	22.1	NotUnique
High	[K].LQMEAGLCEEQLNQADSLLQSDIR.[L]	1xCarboxymethyl [C8]; 1xTMT6plex [N-Term]		1.53075E-09	0	1	2	2	F7F9U6	F7F9U6 [401-424]	0	2991.46007	0	0.818	0.891	0.896	0.933	0.908	0.867	0.911	0.944	110.2	90.1	98.2	98.7	102.8	100.1	95.6	100.3	104.0	104.9	85.8	93.5	94.0	97.9	95.3	91.0	95.5	99.1	96.8	75.3	93.2	73.6	58.2	95.3	78.5	83.4	90.4
High	[KR].IQIWDTAGQER.[FY]	1xTMT6plex [N-Term]		7.97318E-06	0	11	37	20	Q5RKJ9; Q6NYB7; P63012; Q63942; B0BMW0; P05714; P35284; P35280; Q9WVB1; G3V6H0; Q5U316	Q5RKJ9 [60-70]; Q6NYB7 [62-72]; P63012 [73-83]; Q63942 [73-83]; B0BMW0 [62-72]; P05714 [64-74]; P35284 [92-102]; P35280 [59-69]; Q9WVB1 [64-74]; G3V6H0 [59-69]; Q5U316 [59-69]	0	1545.82227	0	0.993	0.950	0.918	0.942	0.978	0.910	0.911	0.857	106.4	105.6	101.1	97.6	100.2	104.1	96.8	97.0	91.2	1611.1	1599.6	1530.3	1478.4	1517.5	1575.7	1465.9	1468.0	1380.7	1486.5	1404.4	1525.0	1157.5	902.1	1575.7	1264.6	1281.7	1259.9	NotUnique
High	[K].LQIVFDFVASK.[G]	1xTMT6plex [K11]; 1xTMT6plex [N-Term]		2.10189E-05	0	1	2	2	Q924K2	Q924K2 [595-605]	0	1725.03511	0	1.018	0.857	1.076	0.771	1.011	1.004	0.943	0.918	104.7	106.6	89.7	112.6	80.7	105.8	105.1	98.7	96.1	104.7	106.6	89.7	112.7	80.7	105.8	105.1	98.7	96.1	96.6	93.6	89.4	88.2	48.0	105.8	90.7	86.2	87.7
High	[K].LQLVEMPLAHK.[L]	1xTMT6plex [K11]; 1xTMT6plex [N-Term]		1.16204E-06	0	1	2	4	Q5RJR9	Q5RJR9 [252-262]	0	1737.04972	0	1.019	1.028	0.968	1.084	1.049	1.063	1.173	1.074	95.2	97.0	97.8	92.1	103.2	99.8	101.2	111.7	102.2	528.7	538.9	543.5	511.5	573.1	554.5	562.1	620.3	567.6	487.8	473.1	541.6	400.5	340.7	554.5	484.9	541.6	517.9
High	[R].IQLVEEELDRAQER.[L]	1xTMT6plex [N-Term]		3.41766E-07	0	8	16	17	P09495; A0A0G2JSQ4; Q63610; P58775; Q5FVG5; A0A140TAF0; Q923Z2; P04692	P09495 [56-69]; A0A0G2JSQ4 [56-69]; Q63610 [56-69]; P58775 [92-105]; Q5FVG5 [92-105]; A0A140TAF0 [93-106]; Q923Z2 [92-105]; P04692 [92-105]	1	1957.05518	1	1.028	1.026	1.191	1.003	0.797	1.051	0.956	0.994	99.5	102.3	102.0	118.5	99.8	79.3	104.6	95.1	98.9	1948.9	2003.8	1999.0	2321.9	1954.4	1553.7	2049.0	1863.4	1936.5	1798.2	1759.2	1992.1	1817.9	1161.8	1553.7	1767.7	1626.9	1767.1	NotUnique
High	[R].IQLVEEELDR.[A]	1xTMT6plex [N-Term]		1.05932E-05	0	8	16	19	P09495; A0A0G2JSQ4; Q63610; P58775; Q5FVG5; A0A140TAF0; Q923Z2; P04692	P09495 [56-65]; A0A0G2JSQ4 [56-65]; Q63610 [56-65]; P58775 [92-101]; Q5FVG5 [92-101]; A0A140TAF0 [93-102]; Q923Z2 [92-101]; P04692 [92-101]	0	1472.81579	0	1.051	1.007	1.068	1.107	0.973	1.010	1.046	1.015	97.0	101.9	97.7	103.6	107.4	94.4	98.0	101.5	98.5	2820.4	2963.5	2840.7	3011.9	3122.7	2745.1	2849.7	2950.3	2862.6	2602.3	2601.8	2830.9	2358.1	1856.3	2745.1	2458.4	2575.9	2612.2	NotUnique
High	[K].IQLVAVNYIPEVR.[I]	1xTMT6plex [N-Term]		6.37235E-06	0	1	2	1	Q9QUR2	Q9QUR2 [305-317]	0	1743.03662	0	0.910	1.017	1.052	1.545	0.976	0.993	1.041	1.047	93.9	85.5	95.5	98.8	145.1	91.7	93.3	97.8	98.4	199.7	181.8	203.1	210.1	308.5	195.0	198.3	208.0	209.2	184.3	159.6	202.4	164.5	183.4	195.0	171.1	181.6	190.9
High	[R].LQISHEAAACITALR.[A]	1xCarboxymethyl [C10]; 1xTMT6plex [N-Term]		6.32163E-07	0	1	1	2	D4A9D6	D4A9D6 [1093-1107]	0	1884.02105	0	1.053	1.024	1.021	1.046	1.144	1.032	1.134	1.071	94.5	99.5	96.7	96.5	98.8	108.1	97.6	107.1	101.2	336.8	354.6	344.8	343.8	352.3	385.4	347.7	381.9	360.9	310.8	311.3	343.6	269.2	209.4	385.4	300.0	333.4	329.3
High	[K].IQLSEALCGFKK.[T]	1xCarboxymethyl [C8]; 2xTMT6plex [K11; K12]; 1xTMT6plex [N-Term]		1.43931E-07	0	1	1	2	Q4QR73	Q4QR73 [423-434]	1	2082.22361	0	0.939	0.904	0.937	0.931	0.975	1.075	0.875	0.876	105.7	99.3	95.6	99.1	98.4	103.1	113.7	92.5	92.6	905.7	850.5	819.2	849.1	843.1	883.0	973.9	792.4	793.0	835.7	746.7	816.4	664.8	501.2	883.0	840.2	691.8	723.6
High	[K].IQLSEALCGFK.[K]	1xCarboxymethyl [C8]; 1xTMT6plex [K11]; 1xTMT6plex [N-Term]		3.11315E-06	0	1	1	2	Q4QR73	Q4QR73 [423-433]	0	1724.96571	0	0.933	0.929	0.951	0.992	0.900	0.962	0.910	0.880	106.4	99.2	98.9	101.2	105.6	95.8	102.4	96.8	93.6	570.4	531.9	530.1	542.7	565.9	513.6	549.0	519.1	501.7	526.3	467.0	528.3	424.9	336.4	513.6	473.6	453.2	457.8
High	[R].IQIQWDEVQEQLQNRR.[Q]	1xTMT6plex [N-Term]		7.19331E-06	0	1	1	1	P11530	P11530 [2549-2564]	1	2312.23086	0	0.946	1.211	1.012	1.144	1.063	1.021	1.311	1.078	92.0	87.0	111.3	93.0	105.2	97.8	93.9	120.6	99.2	201.3	190.3	243.6	203.6	230.3	214.0	205.4	263.9	217.0	185.7	167.1	242.8	159.4	136.9	214.0	177.2	230.4	198.0
High	[K].LQIWDTAGQESFR.[S]	1xTMT6plex [N-Term]		5.23423E-07	0	1	3	4	F1LP82	F1LP82 [51-63]	0	1779.92271	0	1.034	1.142	1.065	1.072	1.196	1.067	1.197	1.036	91.8	94.9	104.8	97.7	98.3	109.8	97.9	109.8	95.1	720.0	744.7	822.1	766.5	771.6	861.2	768.3	861.5	745.9	664.3	653.8	819.3	600.1	458.7	861.2	662.8	752.2	680.6
High	[K].LQLALQALGSEEETNYGK.[L]	1xTMT6plex [K18]; 1xTMT6plex [N-Term]		4.89512E-07	0	1	2	1	A0A0G2K781	A0A0G2K781 [723-740]	0	2422.32298	0	0.896	1.001	1.001	1.195	0.883	0.945	1.793	1.032	92.3	82.8	92.4	92.4	110.4	81.6	87.2	165.6	95.3	150.4	134.9	150.6	150.6	179.8	132.9	142.1	269.7	155.3	138.8	118.4	150.1	117.9	106.9	132.9	122.6	235.5	141.7
High	[R].LQLAEAQPNLLEIGSSQDETR.[K]	1xTMT6plex [N-Term]		9.22065E-07	0	1	1	1	D3ZEY0	D3ZEY0 [41-61]	0	2541.33578	0	0.982	0.761	0.847	0.721	0.850	0.972	0.685	0.846	117.4	115.3	89.4	99.5	84.6	99.8	114.2	80.5	99.3	198.9	195.2	151.3	168.5	143.3	169.0	193.3	136.3	168.2	183.5	171.4	150.8	131.9	85.2	169.0	166.8	119.0	153.5
High	[R].LQIAACSNQDPLQGTTGLIPLLGIDVWEHAYYLQYK.[N]	1xCarboxymethyl [C6]; 1xTMT6plex [K36]; 1xTMT6plex [N-Term]		6.32163E-07	0	1	1	1	P07895	P07895 [159-194]	0	4548.38889	0	0.579	0.765	0.888	0.922	0.468	1.015	0.551	0.506	134.4	77.8	102.8	119.4	124.0	62.9	136.5	74.1	68.0	15.0	8.7	11.4	13.3	13.8	7.0	15.2	8.2	7.6	13.8	7.6	11.4	10.4	8.2	7.0	13.1	7.2	6.9
High	[R].LQEVPHEGPMCDLLWSDPDDR.[G]	1xCarboxymethyl [C11]; 1xTMT6plex [N-Term]		5.20852E-10	0	2	3	2	P62716; A0A0G2JYA4	P62716 [186-206]; A0A0G2JYA4 [186-206]	0	2739.25918	0	1.002	0.981	1.048	0.968	0.914	0.925	1.039	0.942	102.1	102.2	100.1	107.0	98.8	93.3	94.4	106.0	96.1	194.5	194.9	190.8	204.0	188.4	177.8	179.9	202.2	183.2	179.5	171.1	190.1	159.7	112.0	177.8	155.2	176.5	167.2	NotUnique
High	[R].LQEVIETLLSLEK.[Q]	1xTMT6plex [K13]; 1xTMT6plex [N-Term]		3.34033E-05	0	1	1	3	Q5XIC6	Q5XIC6 [40-52]	0	1973.19347	0	0.998	0.975	0.969	0.922	0.988	0.895	0.976	0.877	104.6	104.4	102.0	101.4	96.5	103.4	93.7	102.2	91.8	59.8	59.7	58.3	58.0	55.2	59.1	53.6	58.4	52.5	55.2	52.4	58.1	45.4	32.8	59.1	46.2	51.0	47.9
High	[K].LQEVLDYLTNSASLQMK.[S]	1xTMT6plex [K17]; 1xTMT6plex [N-Term]		2.48604E-06	0	1	1	2	Q99MI7	Q99MI7 [382-398]	0	2411.32562	0	1.237	1.168	1.201	1.231	1.141	1.117	1.021	1.184	87.4	108.0	102.0	105.0	107.6	99.7	97.6	89.2	103.5	61.3	75.9	71.6	73.7	75.5	70.0	68.5	62.7	72.7	56.6	66.6	71.4	57.7	44.9	70.0	59.1	54.7	66.3
High	[K].LQETLSSTEEDPSEPLVQNYR.[V]	1xTMT6plex [N-Term]		1.53904E-07	0	1	1	1	A2IBE0	A2IBE0 [244-264]	0	2664.32019	0	1.069	1.058	1.124	1.239	1.242	1.202	1.225	1.298	86.1	92.0	91.1	96.7	106.6	106.9	103.4	105.4	111.7	88.5	94.7	93.7	99.5	109.7	110.0	106.4	108.5	115.0	81.7	83.1	93.4	77.9	65.2	110.0	91.8	94.7	104.9
High	[K].LQETEMMDPELDYTLMR.[V]	1xTMT6plex [N-Term]		9.91235E-06	0	1	2	1	G3V8G5	G3V8G5 [858-874]	0	2344.10722	0	0.975	1.062	0.937	1.184	1.241	1.197	0.857	0.902	96.2	93.8	102.2	90.2	113.9	119.4	115.1	82.4	86.8	69.4	67.7	73.7	65.0	82.1	86.1	83.0	59.4	62.6	64.0	59.4	73.4	50.9	48.8	86.1	71.6	51.9	57.1
High	[K].LQESLVQSAAIIAALVK.[E]	1xTMT6plex [K17]; 1xTMT6plex [N-Term]		2.25554E-06	0	1	1	1	Q5S6T3	Q5S6T3 [418-434]	0	2212.36808	0	0.889	0.878	0.837	0.778	0.903	0.939	0.813	0.852	114.1	101.5	100.1	95.5	88.8	103.0	107.1	92.8	97.2	85.2	75.7	74.8	71.3	66.3	76.9	80.0	69.3	72.5	78.6	66.5	74.5	55.8	39.4	76.9	69.0	60.5	66.2
High	[R].IQEQVQQTLAR.[R]	1xTMT6plex [N-Term]		1.799E-05	0	1	1	2	F1M7L9	F1M7L9 [56-66]	0	1542.88012	0	0.985	1.154	0.969	1.051	0.933	0.852	0.978	1.100	99.7	98.3	115.2	96.7	104.8	93.1	85.0	97.5	109.7	370.1	364.7	427.3	358.8	388.9	345.4	315.3	361.9	407.0	341.5	320.2	425.8	280.9	231.2	345.4	272.0	316.0	371.4
High	[R].LQEQNAIDMEIIVNPK.[T]	1xTMT6plex [K16]; 1xTMT6plex [N-Term]		1.98508E-06	0	1	3	3	Q4V8I9	Q4V8I9 [342-357]	0	2313.28884	0	1.039	1.115	1.137	1.010	1.021	0.975	1.195	1.190	92.9	96.6	103.6	105.7	93.9	94.9	90.6	111.1	110.6	466.6	484.9	520.3	530.7	471.2	476.5	454.7	557.8	555.4	430.5	425.7	518.5	415.5	280.1	476.5	392.3	487.0	506.8
High	[R].LQEQLGPVTQEFWANLEK.[E]	1xTMT6plex [K18]; 1xTMT6plex [N-Term]		2.04988E-08	0	1	1	4	P04639	P04639 [83-100]	0	2588.41246	0	0.971	0.891	1.472	1.191	2.111	1.287	1.322	0.938	80.5	78.1	71.7	118.5	95.8	169.9	103.6	106.4	75.5	244.3	237.1	217.8	359.5	290.9	515.7	314.5	322.9	229.1	225.4	208.2	217.0	281.5	172.9	515.7	271.3	281.9	209.1
High	[K].LQEQLGNDVVEKYDYVFPENGLVAYK.[D]	2xTMT6plex [K12; K26]; 1xTMT6plex [N-Term]		5.49552E-07	0	1	1	1	B5DF46	B5DF46 [48-73]	1	3717.99829	0	0.957	1.025	1.003	1.199	0.926	1.175	0.903	1.022	97.7	93.6	100.2	98.0	117.1	90.5	114.8	88.3	99.8	82.8	79.3	84.9	83.0	99.3	76.7	97.3	74.8	84.6	76.4	69.6	84.6	65.0	59.0	76.7	83.9	65.3	77.2
High	[K].LQEVSTKPVYIPK.[I]	2xTMT6plex [K7; K13]; 1xTMT6plex [N-Term]		5.64052E-05	0	1	2	1	D4A9N5	D4A9N5 [313-325]	0	2189.35125	0	1.046	1.079	1.019	0.951	1.179	1.087	1.046	1.191	93.8	98.1	101.2	95.5	89.1	110.5	101.9	98.1	111.7	198.0	207.2	213.6	201.7	188.2	233.4	215.3	207.2	235.8	182.7	181.9	212.9	157.9	111.9	233.4	185.7	180.9	215.2
High	[R].LQEQALSRPAVVQK.[R]	1xTMT6plex [K14]; 1xTMT6plex [N-Term]		2.60997E-06	0	1	1	1	D3ZJY1	D3ZJY1 [238-251]	0	2025.22208	0	0.895	0.885	0.850	0.963	0.899	0.891	0.929	1.067	107.4	96.1	95.0	91.3	103.4	96.6	95.7	99.8	114.6	214.9	192.4	190.2	182.8	206.9	193.2	191.5	199.6	229.4	198.3	168.9	189.5	143.1	123.0	193.2	165.2	174.3	209.3
High	[R].IQEITEQLDITTSEYEKEK.[L]	2xTMT6plex [K17; K19]; 1xTMT6plex [N-Term]		1.08907E-11	0	1	1	3	P63039	P63039 [371-389]	1	2984.62827	0	0.979	0.956	0.998	0.973	0.854	0.987	0.828	0.896	106.3	104.0	101.5	106.0	103.4	90.7	104.9	88.0	95.2	618.5	605.6	591.1	617.0	601.9	528.1	610.6	512.3	554.0	570.7	531.7	589.1	483.1	357.8	528.1	526.8	447.3	505.5
High	[R].IQEITEQLDITTSEYEKEK.[L]	2xTMT6plex [K17; K19]		1.83634E-07	0	1	1	1	P63039	P63039 [371-389]	1	2755.46534	0	1.470	0.492	0.978	0.477	0.743	1.330	0.374	0.803	117.4	172.6	57.7	114.8	56.0	87.2	156.1	43.9	94.3	216.7	318.6	106.6	211.9	103.3	161.0	288.0	81.0	174.0	199.9	279.7	106.2	165.9	61.4	161.0	248.5	70.7	158.8
High	[R].IQEITEQLDITTSEYEK.[E]	1xTMT6plex [K17]; 1xTMT6plex [N-Term]		2.59844E-07	0	1	1	4	P63039	P63039 [371-387]	0	2498.32779	0	0.905	0.939	0.824	1.055	1.028	0.888	0.915	0.964	105.7	95.6	99.2	87.1	111.5	108.6	93.8	96.7	101.8	368.2	333.1	345.7	303.3	388.6	378.5	326.8	337.0	354.7	339.7	292.4	344.5	237.5	231.0	378.5	281.9	294.2	323.7
High	[K].LQELSAEER.[Q]	1xTMT6plex [N-Term]		0.000119958	0	1	1	1	A0JPJ7	A0JPJ7 [271-279]	0	1303.70551	0	0.997	0.873	0.890	0.760	0.714	0.987	0.835	0.831	114.1	113.7	99.6	101.6	86.8	81.4	112.7	95.3	94.8	203.3	202.6	177.4	181.0	154.6	145.1	200.8	169.7	169.0	187.6	177.9	176.8	141.7	91.9	145.1	173.2	148.2	154.2
High	[K].IQELQMTTVVK.[E]	1xTMT6plex [K11]; 1xTMT6plex [N-Term]		8.41945E-06	0	1	1	1	Q5M7T9	Q5M7T9 [173-183]	0	1748.03921	0	0.910	1.219	1.068	1.371	1.151	1.022	1.176	1.189	89.1	81.0	108.6	95.1	122.1	102.5	91.0	104.7	105.9	230.6	209.8	281.2	246.3	316.1	265.4	235.8	271.2	274.3	212.8	184.2	280.2	192.8	187.9	265.4	203.4	236.8	250.3
High	[R].LQELQEAADELDLKLR.[Q]	1xTMT6plex [K14]; 1xTMT6plex [N-Term]		2.66446E-09	0	1	2	1	P11530	P11530 [2928-2943]	1	2342.33315	0	1.092	1.164	1.278	1.038	1.101	1.171	1.154	1.064	89.4	97.7	104.1	114.3	92.9	98.4	104.7	103.2	95.2	105.1	114.8	122.3	134.4	109.2	115.7	123.1	121.3	111.9	97.0	100.8	121.9	105.2	64.9	115.7	106.2	105.9	102.1
High	[R].LQELQEAADELDLK.[L]	1xTMT6plex [K14]; 1xTMT6plex [N-Term]		2.28739E-08	0	1	2	3	P11530	P11530 [2928-2941]	0	2073.14797	0	1.051	1.060	0.992	1.154	1.095	1.024	1.007	1.071	95.2	100.0	100.9	94.5	109.8	104.3	97.5	95.9	101.9	300.6	316.0	318.7	298.4	346.9	329.3	307.9	302.7	322.0	277.4	277.4	317.6	233.6	206.2	329.3	265.6	264.3	293.8
High	[R].LQELPVPKPR.[G]	1xTMT6plex [K8]; 1xTMT6plex [N-Term]		6.14523E-05	0	1	1	1	D3ZQL6	D3ZQL6 [342-351]	0	1635.03578	0	1.026	0.874	1.015	0.904	0.988	1.092	0.973	1.141	99.9	102.5	87.3	101.4	90.2	98.7	109.0	97.1	114.0	295.2	303.0	258.0	299.8	266.8	291.7	322.4	287.1	337.0	272.4	266.0	257.1	234.7	158.6	291.7	278.1	250.7	307.5
High	[K].LQELNRVESESLLTLTTQLVK.[E]	1xTMT6plex [K21]; 1xTMT6plex [N-Term]		6.47748E-07	0	1	1	2	D4A3E8	D4A3E8 [342-362]	1	2872.67594	0	1.047	1.079	0.954	0.970	0.928	1.024	0.964	0.979	100.6	105.4	108.6	96.0	97.6	93.4	103.0	97.0	98.5	118.7	124.3	128.0	113.2	115.1	110.1	121.5	114.4	116.2	109.5	109.1	127.6	88.6	68.4	110.1	104.8	99.9	106.0
High	[R].LQELFGCAIK.[A]	1xCarboxymethyl [C7]; 1xTMT6plex [K10]; 1xTMT6plex [N-Term]		3.71344E-05	0	1	1	2	P40329	P40329 [80-89]	0	1637.93369	0	0.975	0.950	1.037	0.921	0.962	0.920	0.978	0.902	104.1	101.5	98.9	108.0	95.9	100.2	95.8	101.8	93.9	521.7	508.8	495.8	541.0	480.4	502.0	480.0	510.0	470.8	481.4	446.7	494.1	423.6	285.6	502.0	414.1	445.3	429.6
High	[K].IQEPYTFPAILK.[L]	1xTMT6plex [K12]; 1xTMT6plex [N-Term]		1.44055E-05	0	1	3	1	Q32KJ5	Q32KJ5 [118-129]	0	1878.11409	0	1.084	0.973	1.074	1.027	1.123	1.022	1.048	1.037	95.9	104.0	93.3	102.9	98.5	107.7	98.0	100.4	99.4	201.3	218.2	195.8	216.1	206.7	226.0	205.6	210.9	208.8	185.7	191.6	195.1	169.2	122.9	226.0	177.4	184.1	190.5
High	[R].IQEVVSLAQR.[L]	1xTMT6plex [N-Term]		4.12619E-05	0	1	1	1	D3ZEY0	D3ZEY0 [1070-1079]	0	1371.81573	0	0.884	1.022	0.916	0.880	0.976	0.811	0.977	0.947	107.0	94.5	109.3	98.0	94.1	104.5	86.8	104.5	101.3	215.9	190.8	220.6	197.7	189.9	210.8	175.1	210.9	204.5	199.2	167.5	219.8	154.8	112.9	210.8	151.1	184.1	186.6
High	[K].IQEWVPPSTPYK.[-]	1xTMT6plex [K12]; 1xTMT6plex [N-Term]		1.99178E-05	0	1	1	10	F1LXA0	F1LXA0 [134-145]	0	1903.07296	0	0.990	0.963	0.949	1.042	0.848	0.952	0.830	0.931	105.8	104.8	101.9	100.4	110.2	89.8	100.7	87.8	98.5	1649.7	1633.7	1589.4	1565.0	1718.2	1399.7	1570.5	1369.0	1536.3	1522.1	1434.3	1583.9	1225.3	1021.4	1399.7	1354.9	1195.3	1401.9
High	[R].IQEYEEILYK.[T]	1xTMT6plex [K10]; 1xTMT6plex [N-Term]		3.58484E-05	0	1	1	2	D3ZEY0	D3ZEY0 [779-788]	0	1786.00387	0	1.062	1.025	0.958	0.969	1.020	0.975	0.938	0.981	100.8	107.1	103.3	96.6	97.7	102.8	98.3	94.5	98.9	668.4	709.7	684.9	640.2	647.5	681.6	651.6	626.7	655.4	616.7	623.1	682.5	501.2	384.9	681.6	562.1	547.2	598.1
High	[K].IQHSITAQDHQPTPDSCIISMVVGQLK.[A]	1xCarboxymethyl [C17]; 1xTMT6plex [K27]; 1xTMT6plex [N-Term]		6.93656E-06	0	1	1	1	P61972	P61972 [64-90]	0	3462.81253	0	1.054	1.000	1.179	0.963	1.025	1.035	0.995	0.913	98.2	103.5	98.2	115.8	94.6	100.6	101.6	97.7	89.7	138.0	145.5	138.0	162.7	132.9	141.4	142.8	137.3	126.0	127.3	127.7	137.5	127.4	79.0	141.4	123.2	119.9	115.0
High	[K].IQHILCTGNLCTK.[E]	2xCarboxymethyl [C6; C11]; 1xTMT6plex [K13]; 1xTMT6plex [N-Term]		9.85264E-06	0	1	2	2	B2RZ78	B2RZ78 [31-43]	0	2018.08149	0	0.911	1.029	0.891	0.898	0.946	0.847	0.971	0.961	106.5	97.0	109.5	94.9	95.5	100.7	90.2	103.3	102.3	251.3	229.1	258.6	224.0	225.6	237.7	212.9	244.0	241.6	231.9	201.1	257.7	175.4	134.1	237.7	183.7	213.0	220.5
High	[K].LQGTLPAEAQENTLYLTAFSVIGIR.[K]	1xTMT6plex [N-Term]		1.44055E-05	0	1	2	1	A0A096P6L9	A0A096P6L9 [1133-1157]	0	2934.61379	0	1.065	0.883	1.288	1.107	1.181	1.369	1.022	1.314	88.0	93.7	77.7	113.4	97.4	103.9	120.4	89.9	115.7	16.3	17.3	14.3	20.9	18.0	19.2	22.3	16.6	21.4	15.0	15.2	14.3	16.4	10.7	19.2	19.2	14.5	19.5
High	[K].LQGSCTSCPSSIITLK.[S]	2xCarboxymethyl [C5; C8]; 1xTMT6plex [K16]; 1xTMT6plex [N-Term]		2.2451E-07	0	1	1	2	D3ZA85	D3ZA85 [204-219]	0	2212.16053	0	1.053	0.926	0.900	1.112	0.842	1.039	0.874	0.940	103.6	109.1	95.9	93.3	115.2	87.2	107.7	90.6	97.4	394.7	415.6	365.5	355.3	438.9	332.3	410.1	345.1	371.1	364.2	364.9	364.2	278.2	260.9	332.3	353.8	301.3	338.6
High	[R].LQGQLEQGDDTAAEKLEK.[V]	2xTMT6plex [K15; K18]; 1xTMT6plex [N-Term]		3.31982E-11	0	1	1	1	Q6MG08	Q6MG08 [391-408]	1	2660.47099	0	1.004	0.992	1.032	1.092	1.110	1.090	0.995	0.938	97.3	97.7	96.5	100.4	106.2	108.0	106.0	96.8	91.2	284.7	285.9	282.4	293.9	310.9	316.0	310.3	283.2	267.1	262.7	251.0	281.4	230.1	184.8	316.0	267.7	247.3	243.7
High	[K].LQGPQTSAEVYR.[I]	1xTMT6plex [N-Term]		3.09355E-05	0	1	1	1	D3ZAP9	D3ZAP9 [299-310]	0	1577.84849	0	0.990	0.916	1.047	0.983	0.994	0.968	0.853	1.022	102.6	101.6	94.0	107.4	100.8	101.9	99.3	87.5	104.8	198.6	196.6	181.8	207.9	195.1	197.3	192.2	169.4	202.8	183.2	172.6	181.2	162.8	116.0	197.3	165.8	147.9	185.1
High	[K].LQGNIGMDDACASK.[I]	1xCarboxymethyl [C11]; 1xTMT6plex [K14]; 1xTMT6plex [N-Term]		6.89466E-06	0	1	3	2	A0A0G2JUA5	A0A0G2JUA5 [397-410]	0	1938.96652	0	0.939	1.039	0.956	0.899	1.066	0.966	1.143	1.160	98.2	92.2	102.0	93.9	88.2	104.6	94.8	112.2	113.9	354.4	332.9	368.4	338.9	318.4	377.8	342.2	405.2	411.3	327.0	292.3	367.1	265.3	189.3	377.8	295.2	353.8	375.3
High	[K].LQGIMELLESIPKPEPVTDVSAPAR.[S]	1xTMT6plex [K13]; 1xTMT6plex [N-Term]		6.71849E-07	0	1	1	4	D4A899	D4A899 [780-804]	0	3148.76919	0	0.822	1.053	0.961	0.977	1.076	0.969	1.189	1.027	99.2	81.5	104.4	95.3	96.9	106.7	96.1	117.9	101.8	78.1	64.2	82.3	75.1	76.4	84.1	75.7	92.9	80.2	72.1	56.4	82.0	58.8	45.4	84.1	65.3	81.1	73.2
High	[K].IQGLITNLAK.[K]	1xTMT6plex [K10]; 1xTMT6plex [N-Term]		3.96073E-05	0	1	5	2	A0A0G2K9B1	A0A0G2K9B1 [190-199]	0	1528.98268	0	1.042	1.455	1.459	1.335	1.636	1.416	1.715	1.762	70.2	73.1	102.2	102.4	93.7	114.8	99.4	120.4	123.7	241.5	251.5	351.4	352.3	322.3	395.0	341.9	414.2	425.4	222.8	220.8	350.2	275.8	191.6	395.0	295.0	361.6	388.2
High	[R].LQGLEANCVR.[G]	1xCarboxymethyl [C8]; 1xTMT6plex [N-Term]		3.84644E-05	0	1	1	1	A2VD12	A2VD12 [334-343]	0	1389.73576	0	1.067	0.996	0.986	1.374	1.106	0.925	1.029	1.029	94.6	100.9	94.3	93.3	130.0	104.6	87.5	97.4	97.4	115.3	123.0	114.9	113.7	158.5	127.5	106.6	118.7	118.7	106.4	108.0	114.5	89.0	94.2	127.5	92.0	103.6	108.3
High	[R].LQGGKDFNMPLTISSLK.[D]	2xTMT6plex [K5; K17]; 1xTMT6plex [N-Term]		7.05804E-08	0	1	1	6	Q62920	Q62920 [18-34]	1	2536.47759	0	0.936	1.051	1.009	1.136	0.884	1.060	0.936	0.970	100.2	93.8	105.3	101.1	113.8	88.6	106.2	93.8	97.2	1248.0	1168.2	1311.5	1258.7	1417.1	1103.5	1323.1	1168.7	1211.1	1151.5	1025.6	1307.0	985.5	842.4	1103.5	1141.4	1020.4	1105.1
High	[R].LQGGKDFNMPLTISR.[I]	1xTMT6plex [K5]; 1xTMT6plex [N-Term]		2.98912E-07	0	2	5	4	Q5XIG1; A0A096MJ01	Q5XIG1 [17-31]; A0A096MJ01 [17-31]	1	2135.20472	0	0.962	1.054	1.044	1.085	0.930	1.025	1.028	1.021	98.4	94.6	103.7	102.7	106.7	91.5	100.8	101.2	100.4	904.8	870.0	953.8	944.5	981.6	841.4	927.2	930.3	923.6	834.8	763.8	950.5	739.5	583.5	841.4	799.9	812.2	842.8	NotUnique
High	[R].LQGDANNLHGFEVDSR.[V]	1xTMT6plex [N-Term]		2.49868E-05	0	1	1	1	G3V678	G3V678 [125-140]	0	2000.99873	0	0.987	0.973	1.039	1.027	1.165	1.026	1.113	1.087	95.6	94.3	93.0	99.3	98.1	111.3	98.1	106.4	103.9	268.2	264.7	261.1	278.7	275.4	312.4	275.2	298.5	291.6	247.5	232.4	260.2	218.2	163.7	312.4	237.4	260.6	266.1
High	[R].LQGDALSVGGYEANPIFWDEVSDK.[F]	1xTMT6plex [K24]; 1xTMT6plex [N-Term]		1.35301E-06	0	1	2	1	F1LRY5	F1LRY5 [322-345]	0	3068.56170	0	0.974	0.882	0.865	0.784	0.846	0.826	0.810	0.831	115.1	112.1	101.5	99.5	90.3	97.4	95.1	93.3	95.7	153.4	149.3	135.3	132.6	120.3	129.7	126.7	124.3	127.5	141.5	131.1	134.8	103.8	71.5	129.7	109.3	108.5	116.3
High	[R].IQFVGACNPPTDPGR.[K]	1xCarboxymethyl [C7]; 1xTMT6plex [N-Term]		9.85264E-06	0	1	3	2	M0R9X8	M0R9X8 [2704-2718]	0	1858.93190	0	0.952	1.011	0.941	0.879	1.037	0.885	1.114	1.015	101.9	97.0	103.0	95.8	89.5	105.7	90.2	113.5	103.4	345.7	329.1	349.5	325.2	303.8	358.6	306.0	385.1	350.8	319.0	288.9	348.3	254.6	180.6	358.6	264.0	336.2	320.1
High	[R].LQFPLPSAQWSLEPGIPQWANYVK.[G]	1xTMT6plex [K24]; 1xTMT6plex [N-Term]		8.88661E-05	0	1	1	1	Q5RKH2	Q5RKH2 [88-111]	0	3227.76576	0	0.915	1.081	1.068	0.728	1.136	0.957	1.364	1.151	95.8	87.6	103.5	102.3	69.7	108.8	91.6	130.6	110.2	37.0	33.8	39.9	39.5	26.9	42.0	35.4	50.4	42.5	34.1	29.7	39.8	30.9	16.0	42.0	30.5	44.0	38.8
High	[R].IQFNESFAEMNKGTNEWK.[T]	2xTMT6plex [K12; K18]; 1xTMT6plex [N-Term]		1.01166E-09	0	1	1	1	P10888	P10888 [84-101]	1	2860.49068	0	0.952	1.040	1.097	0.851	0.627	0.902	0.754	0.776	112.5	107.1	117.0	123.4	95.7	70.6	101.5	84.8	87.3	385.8	367.4	401.4	423.2	328.4	242.1	348.1	290.9	299.3	356.0	322.6	400.0	331.3	195.2	242.1	300.3	254.0	273.1
High	[R].IQFNESFAEMNK.[G]	1xTMT6plex [K12]; 1xTMT6plex [N-Term]		3.35579E-07	0	1	1	12	P10888	P10888 [84-95]	0	1915.99880	0	1.098	0.983	1.036	0.989	0.739	0.901	0.923	0.878	105.3	115.6	103.5	109.1	104.1	77.8	94.9	97.2	92.5	2753.7	3023.9	2707.9	2853.8	2722.5	2034.1	2481.5	2542.9	2418.4	2540.8	2654.8	2698.6	2234.3	1618.4	2034.1	2140.8	2220.2	2206.8
High	[R].IQFLVYQMLK.[G]	1xTMT6plex [K10]; 1xTMT6plex [N-Term]		7.57081E-05	0	1	2	1	Q63538	Q63538 [130-139]	0	1741.04866	0	0.816	0.792	0.963	0.762	0.821	0.821	0.794	0.728	120.0	97.9	95.1	115.6	91.4	98.6	98.6	95.3	87.4	105.6	86.1	83.6	101.7	80.4	86.7	86.7	83.8	76.8	97.4	75.6	83.3	79.6	47.8	86.7	74.8	73.2	70.1
High	[K].LQFHNVKPECLDAYNKICQEVLPK.[I]	2xCarboxymethyl [C10; C18]; 3xTMT6plex [K7; K16; K24]; 1xTMT6plex [N-Term]		4.92747E-08	0	1	1	6	Q5RK08	Q5RK08 [71-94]	1	3862.10530	0	1.085	1.054	1.022	0.916	0.824	0.990	0.878	0.943	103.3	112.1	108.9	105.5	94.7	85.1	102.2	90.7	97.4	1129.0	1224.5	1190.5	1153.4	1034.4	930.0	1117.3	991.4	1064.4	1041.7	1075.0	1186.4	903.0	614.9	930.0	963.9	865.6	971.3
High	[K].LQFHNVKPECLDAYNK.[I]	1xCarboxymethyl [C10]; 2xTMT6plex [K7; K16]; 1xTMT6plex [N-Term]		5.8762E-07	0	1	1	4	Q5RK08	Q5RK08 [71-86]	0	2664.44227	0	1.032	1.050	0.934	1.001	1.019	0.919	0.933	0.905	102.4	105.6	107.5	95.6	102.5	104.3	94.0	95.5	92.6	602.3	621.5	632.6	562.8	602.9	614.0	553.3	561.7	544.8	555.7	545.6	630.4	440.6	358.4	614.0	477.3	490.4	497.1
High	[R].LQEYNIPGVIQSLVGWK.[T]	1xTMT6plex [K17]; 1xTMT6plex [N-Term]		6.51704E-07	0	1	2	3	G3V8W2	G3V8W2 [311-327]	0	2402.38479	0	0.920	0.928	1.006	0.897	1.221	1.016	1.070	0.891	100.6	92.5	93.3	101.2	90.2	122.8	102.2	107.6	89.6	214.9	197.7	199.4	216.2	192.8	262.4	218.4	229.9	191.4	198.3	173.6	198.7	169.3	114.6	262.4	188.4	200.7	174.7
High	[K].LQEYFGVTDGAGDH.[-]	1xTMT6plex [N-Term]		1.92154E-05	0	1	1	1	D3ZW55	D3ZW55 [185-198]	0	1737.82814	0	0.964	1.112	1.006	1.208	1.101	1.079	1.149	1.099	92.6	89.3	103.0	93.1	111.9	102.0	100.0	106.4	101.8	163.2	157.4	181.5	164.1	197.2	179.7	176.2	187.6	179.4	150.6	138.2	180.9	128.5	117.2	179.7	152.0	163.8	163.7
High	[K].LQNEVESVTGMLNEAEGK.[A]	1xTMT6plex [K18]; 1xTMT6plex [N-Term]		3.43854E-07	0	2	2	2	A0A0G2K6S9; E9PTU4	A0A0G2K6S9 [1292-1309]; E9PTU4 [1285-1302]	0	2406.25866	0	0.817	0.987	0.880	0.722	0.759	1.070	1.072	0.962	108.9	88.9	107.4	95.8	78.5	82.6	116.5	116.7	104.7	215.9	176.3	213.0	190.1	155.8	163.8	231.0	231.4	207.7	199.2	154.8	212.3	148.8	92.6	163.8	199.3	202.0	189.5	NotUnique
High	[K].LQELESLIANLGTGDETVTDQAFEDR.[L]	1xTMT6plex [N-Term]		3.15753E-07	0	1	1	1	F1MAA7	F1MAA7 [1047-1072]	0	3093.54253	0	0.728	0.961	0.969	1.093	0.874	0.709	0.997	0.835	110.2	80.2	106.0	106.8	120.5	96.3	78.1	109.9	92.0	36.6	26.7	35.2	35.5	40.0	32.0	26.0	36.5	30.6	33.8	23.4	35.1	27.8	23.8	32.0	22.4	31.9	27.9
High	[K].LQNGLQALLISDLSNVEGK.[T]	1xTMT6plex [K19]; 1xTMT6plex [N-Term]		2.4263E-06	0	1	3	1	D3ZQ59	D3ZQ59 [115-133]	0	2470.42811	0	1.187	1.131	1.077	1.165	1.005	0.963	1.385	1.050	90.3	107.3	102.2	97.3	105.3	90.8	87.0	125.1	94.8	42.6	50.6	48.2	45.9	49.6	42.8	41.0	59.0	44.7	39.3	44.4	48.0	35.9	29.5	42.8	35.4	51.5	40.8
High	[R].LQNLDGTCADSYSFVFSR.[D]	1xCarboxymethyl [C8]; 1xTMT6plex [N-Term]		3.17921E-09	0	1	1	1	P04916	P04916 [140-157]	0	2310.09098	0	1.095	0.937	1.136	1.157	1.027	1.110	1.086	0.941	94.9	103.9	88.8	107.7	109.7	97.4	105.3	103.0	89.3	74.9	82.0	70.1	85.1	86.6	76.9	83.1	81.3	70.5	69.1	72.0	69.9	66.6	51.5	76.9	71.7	71.0	64.3
High	[R].IQTQPGYANTLR.[E]	1xTMT6plex [N-Term]		2.31109E-06	0	1	3	18	Q6IRH6	Q6IRH6 [185-196]	0	1590.88012	0	1.157	1.006	1.148	1.064	0.943	0.986	1.075	1.025	95.7	110.7	96.3	109.9	101.8	90.2	94.4	102.8	98.1	2746.1	3177.9	2762.8	3153.4	2922.4	2588.9	2707.9	2951.0	2815.2	2533.8	2790.0	2753.3	2468.9	1737.2	2588.9	2336.1	2576.5	2568.9
High	[K].LQTQGLGTALK.[I]	1xTMT6plex [K11]; 1xTMT6plex [N-Term]		8.47054E-06	0	1	2	1	Q8R4A1	Q8R4A1 [399-409]	0	1587.98341	0	0.961	0.966	1.037	0.933	1.334	0.973	1.204	1.099	94.7	91.0	91.4	98.2	88.3	126.3	92.1	114.0	104.1	301.1	289.4	290.8	312.2	280.9	401.6	292.8	362.6	331.0	277.8	254.1	289.8	244.4	167.0	401.6	252.6	316.6	302.0
High	[R].LQTMYEMETSGK.[I]	1xTMT6plex [K12]; 1xTMT6plex [N-Term]		4.26969E-06	0	1	2	1	Q7TPA1	Q7TPA1 [134-145]	0	1875.95964	0	1.190	1.139	1.013	1.059	0.868	1.001	0.873	0.985	98.6	117.3	112.3	99.9	104.4	85.6	98.7	86.1	97.1	235.6	280.3	268.4	238.7	249.5	204.6	235.9	205.7	232.1	217.4	246.1	267.5	186.9	148.3	204.6	203.5	179.6	211.8
High	[R].IQTLVGNIHIK.[Q]	1xTMT6plex [K11]; 1xTMT6plex [N-Term]		2.20475E-05	0	1	2	1	A0A1W2Q655	A0A1W2Q655 [320-330]	0	1694.07290	0	0.926	1.178	1.075	1.731	1.166	0.950	1.478	1.173	84.3	78.0	99.3	90.6	146.0	98.3	80.0	124.6	98.9	229.9	212.8	270.8	247.1	398.0	268.0	218.3	339.7	269.7	212.1	186.8	269.9	193.5	236.6	268.0	188.3	296.6	246.1
High	[R].IQTLSAIDTIK.[I]	1xTMT6plex [K11]; 1xTMT6plex [N-Term]		1.12523E-05	0	1	1	1	B4F7A3	B4F7A3 [151-161]	0	1661.02494	0	0.967	1.234	1.033	1.128	9.067	2.572	3.587	2.570	38.9	37.6	48.0	40.1	43.8	352.4	100.0	139.4	99.9	112.2	108.4	138.5	115.8	126.5	1017.1	288.5	402.4	288.3	103.5	95.2	138.0	90.7	75.2	1017.1	248.9	351.3	263.1
High	[R].LQTLISGAVVEQLDFLR.[I]	1xTMT6plex [N-Term]		7.63482E-07	0	1	2	1	A0A0G2K9C8	A0A0G2K9C8 [648-664]	0	2131.23242	0	1.105	1.020	1.022	1.378	1.186	0.873	0.917	1.104	93.7	103.5	95.6	95.8	129.1	111.2	81.8	85.9	103.4	10.6	11.7	10.8	10.9	14.6	12.6	9.3	9.7	11.7	9.8	10.3	10.8	8.5	8.7	12.6	8.0	8.5	10.7
High	[R].LQTLKEELDFQK.[N]	2xTMT6plex [K5; K12]; 1xTMT6plex [N-Term]		1.14578E-05	0	1	7	4	G3V8L3	G3V8L3 [197-208]	1	2179.29413	0	1.015	1.200	1.136	0.993	1.370	1.249	1.486	1.374	83.2	84.4	99.8	94.5	82.5	114.0	103.8	123.6	114.3	897.0	910.2	1075.9	1019.1	890.2	1229.2	1120.0	1333.0	1232.9	827.6	799.1	1072.2	797.9	529.2	1229.2	966.2	1163.8	1125.0
High	[K].LQTENGELSR.[Q]	1xTMT6plex [N-Term]		5.32566E-05	0	1	2	4	G3V8B0	G3V8B0 [1280-1289]	0	1375.73787	0	0.780	0.667	0.906	1.353	0.886	1.599	1.349	1.054	93.8	73.2	62.6	85.0	126.9	83.1	150.0	126.6	98.9	612.5	477.6	408.5	554.8	828.5	542.4	979.4	826.3	645.5	565.1	419.3	407.1	434.4	492.5	542.4	844.9	721.4	589.0
High	[K].LQTENGELAR.[Q]	1xTMT6plex [N-Term]		1.5765E-05	0	1	2	7	G3V885	G3V885 [1282-1291]	0	1359.74296	0	0.834	0.964	0.835	0.843	0.873	0.802	0.870	0.955	112.8	94.1	108.8	94.2	95.1	98.5	90.5	98.2	107.8	1540.7	1284.6	1486.0	1286.7	1298.2	1345.3	1236.3	1340.4	1472.1	1421.6	1127.8	1480.9	1007.4	771.7	1345.3	1066.6	1170.3	1343.3
High	[K].LQTEGDGIYTLNSEK.[Q]	1xTMT6plex [K15]; 1xTMT6plex [N-Term]		8.22165E-09	0	1	2	1	P06866	P06866 [58-72]	0	2126.13813	0	1.148	0.717	0.204	0.202	0.094	0.230	0.093	2.308	150.1	172.3	107.7	30.6	30.3	14.1	34.5	14.0	346.4	412.8	473.8	296.1	84.3	83.4	38.8	94.9	38.4	952.8	380.9	416.0	295.1	66.0	49.6	38.8	81.9	33.5	869.4
High	[R].LQTQPPSLPGQPPMYSGTIDCFR.[K]	1xCarboxymethyl [C21]; 1xTMT6plex [N-Term]		2.49E-07	0	2	2	3	P97521; Q66HP8	P97521 [38-60]; Q66HP8 [38-60]	0	2820.38980	0	0.983	1.007	1.045	1.003	0.955	0.996	1.060	0.947	100.1	98.3	100.8	104.5	100.3	95.6	99.6	106.0	94.7	279.8	275.0	281.8	292.4	280.6	267.3	278.7	296.5	264.9	258.2	241.4	280.8	228.9	166.8	267.3	240.4	258.9	241.7	NotUnique
High	[K].LQTCLQALELAVDQK.[E]	1xCarboxymethyl [C4]; 1xTMT6plex [K15]; 1xTMT6plex [N-Term]		1.94468E-05	0	1	1	1	D3Z9D2	D3Z9D2 [311-325]	0	2189.22518	0	0.997	1.086	0.912	2.993	1.169	0.979	0.848	0.995	82.0	81.7	89.0	74.8	245.3	95.8	80.3	69.6	81.5	52.8	52.6	57.3	48.2	158.0	61.7	51.7	44.8	52.5	48.7	46.2	57.1	37.7	93.9	61.7	44.6	39.1	47.9
High	[K].LQTASDESYKDPTNIQLSK.[L]	2xTMT6plex [K10; K19]; 1xTMT6plex [N-Term]		2.0624E-08	0	1	2	3	A0A0G2K1Y8	A0A0G2K1Y8 [1571-1589]	1	2825.54996	0	1.021	1.058	0.985	1.041	1.052	1.126	0.962	1.176	95.5	97.5	101.1	94.1	99.4	100.5	107.6	91.9	112.3	497.8	508.1	526.6	490.2	518.0	523.9	560.6	478.9	585.3	459.3	446.1	524.8	383.8	307.9	523.9	483.6	418.1	534.1
High	[R].LQTAPVPMPDLK.[N]	1xTMT6plex [K12]; 1xTMT6plex [N-Term]		5.57655E-06	0	1	5	1	F1LST4	F1LST4 [554-565]	0	1768.04430	0	1.031	0.917	0.979	1.184	0.935	1.097	1.014	1.077	97.5	100.5	89.4	95.5	115.4	91.1	106.9	98.8	105.0	299.7	309.0	274.9	293.5	354.8	280.2	328.6	303.7	322.7	276.5	271.3	274.0	229.8	210.9	280.2	283.5	265.2	294.5
High	[R].LQSTENLLPMSPEEFDEMSK.[I]	1xTMT6plex [K20]; 1xTMT6plex [N-Term]		6.48928E-06	0	1	4	1	F1M9D6	F1M9D6 [717-736]	0	2783.38835	0	1.076	1.070	1.108	1.188	1.011	1.003	1.167	1.056	93.0	100.1	99.5	103.1	110.4	94.0	93.3	108.5	98.2	140.4	151.0	150.1	155.6	166.7	141.9	140.8	163.8	148.2	129.5	132.6	149.6	121.8	99.1	141.9	121.5	143.0	135.2
High	[K].LQSSNIFTVAK.[R]	1xTMT6plex [K11]; 1xTMT6plex [N-Term]		8.36867E-06	0	1	3	1	G3V9N8	G3V9N8 [880-890]	0	1665.99398	0	0.810	0.981	1.020	0.754	0.984	0.875	1.077	0.986	106.0	85.9	104.0	108.1	79.9	104.3	92.8	114.3	104.5	393.6	319.0	386.1	401.4	296.7	387.2	344.6	424.1	387.9	363.2	280.1	384.8	314.3	176.4	387.2	297.3	370.3	354.0
High	[K].LQSRPAVPPAPGPGQVTLR.[V]	1xTMT6plex [N-Term]		2.74685E-09	0	1	1	2	Q3MIE4	Q3MIE4 [75-93]	0	2170.26579	0	0.961	1.089	1.039	0.923	1.081	1.010	1.111	1.078	96.9	93.1	105.5	100.6	89.4	104.7	97.8	107.6	104.4	318.5	306.2	346.8	330.9	294.1	344.4	321.8	353.9	343.2	293.9	268.8	345.6	259.1	174.8	344.4	277.6	309.0	313.2
High	[K].LQSQLLSLEK.[E]	1xTMT6plex [K10]; 1xTMT6plex [N-Term]		6.21557E-05	0	1	4	2	P39052	P39052 [300-309]	0	1616.99873	0	0.992	0.955	0.957	0.947	1.018	1.033	0.881	1.040	102.0	101.2	97.4	97.6	96.6	103.9	105.3	89.9	106.1	233.2	231.4	222.7	223.3	220.9	237.5	240.9	205.6	242.5	215.2	203.2	221.9	174.8	131.3	237.5	207.8	179.5	221.3
High	[K].LQSQLGVAEAVLGEHK.[T]	1xTMT6plex [K16]; 1xTMT6plex [N-Term]		2.63135E-08	0	1	1	1	D3Z9D2	D3Z9D2 [782-797]	0	2137.23812	0	0.995	1.166	1.033	1.066	1.307	0.977	1.292	1.157	90.1	89.6	105.0	93.0	96.0	117.7	88.0	116.4	104.2	125.6	125.0	146.5	129.8	133.9	164.2	122.8	162.3	145.3	115.9	109.7	146.0	101.6	79.6	164.2	105.9	141.7	132.6
High	[K].LQSPEFQSLFTEGLK.[S]	1xTMT6plex [K15]; 1xTMT6plex [N-Term]		2.54725E-06	0	1	1	1	Q4VBH2	Q4VBH2 [32-46]	0	2182.21599	0	0.925	0.864	0.847	0.930	0.859	0.873	0.926	0.990	109.6	101.3	94.7	92.8	101.9	94.1	95.7	101.4	108.5	136.6	126.3	118.0	115.7	127.0	117.3	119.3	126.4	135.2	126.0	110.9	117.6	90.6	75.5	117.3	102.9	110.4	123.4
High	[R].LQSLTENLTK.[E]	1xTMT6plex [K10]; 1xTMT6plex [N-Term]		3.60598E-05	0	1	1	3	F1LMV6	F1LMV6 [1713-1722]	0	1604.96234	0	1.002	0.923	0.958	0.963	0.882	1.012	0.870	0.942	105.2	105.5	97.1	100.8	101.4	92.8	106.5	91.5	99.2	603.1	604.4	556.5	577.6	581.0	531.8	610.3	524.6	568.3	556.5	530.6	554.6	452.2	345.4	531.8	526.5	458.0	518.6
High	[K].LQSLQLQPDK.[A]	1xTMT6plex [K10]; 1xTMT6plex [N-Term]		0.000108489	0	1	2	2	F1LQ55	F1LQ55 [535-544]	0	1627.97833	0	1.087	1.160	1.218	1.463	1.267	1.321	1.104	1.465	81.2	88.2	94.2	98.9	118.8	102.8	107.3	89.6	118.9	288.7	313.8	335.0	351.8	422.4	365.7	381.5	318.8	422.9	266.4	275.5	333.8	275.4	251.1	365.7	329.1	278.3	385.9
High	[K].LQTASDESYKDPTNIQSK.[H]	2xTMT6plex [K10; K18]; 1xTMT6plex [N-Term]		6.93025E-08	0	1	3	1	Q6IRK8	Q6IRK8 [1551-1568]	1	2712.46590	0	1.046	1.117	1.112	0.880	1.462	1.265	1.198	1.286	86.8	90.8	97.0	96.5	76.4	126.9	109.9	104.0	111.6	288.9	302.2	322.7	321.2	254.4	422.3	365.6	346.2	371.5	266.6	265.3	321.6	251.5	151.2	422.3	315.4	302.3	339.0
High	[R].LQSLGVPVAAASR.[T]	1xTMT6plex [N-Term]		4.98536E-07	0	1	1	1	D4A4U3	D4A4U3 [58-70]	0	1497.89504	0	1.027	1.001	1.054	1.785	1.089	0.967	0.957	0.986	91.2	93.7	91.3	96.1	162.8	99.4	88.2	87.3	90.0	300.6	308.8	300.9	316.8	536.6	327.5	290.6	287.7	296.5	277.4	271.1	299.9	248.0	319.0	327.5	250.7	251.2	270.6
High	[R].LQTQPPSLPGQPPMYSGTIDCFRK.[T]	1xCarboxymethyl [C21]; 1xTMT6plex [K24]		6.88245E-05	0	2	2	1	P97521; Q66HP8	P97521 [38-61]; Q66HP8 [38-61]	1	2948.48476	0	0.993	0.760	1.003	0.697	0.840	0.961	0.853	0.774	114.2	113.4	86.8	114.5	79.6	95.9	109.7	97.4	88.4	174.9	173.7	133.0	175.4	122.0	146.9	168.1	149.1	135.5	161.4	152.5	132.5	137.3	72.5	146.9	145.0	130.2	123.6	NotUnique
High	[R].IQTYLESTKPIIDLYEEMGK.[V]	2xTMT6plex [K9; K20]; 1xTMT6plex [N-Term]		2.49099E-08	0	1	3	3	Q4KM73	Q4KM73 [152-171]	0	3058.69894	0	1.030	0.940	0.985	1.001	1.052	1.141	0.891	1.029	99.2	102.2	93.3	97.7	99.3	104.4	113.2	88.4	102.2	450.0	463.5	423.0	443.2	450.3	473.6	513.5	401.0	463.2	415.2	406.9	421.5	347.0	267.7	473.6	443.0	350.1	422.7
High	[R].IQVVVLSASGASSVPVR.[I]	1xTMT6plex [N-Term]		9.39059E-07	0	1	1	3	F1LTJ5	F1LTJ5 [2053-2069]	0	1898.12723	0	0.925	0.941	0.933	0.936	0.916	0.930	0.920	0.957	106.4	98.5	100.2	99.3	99.6	97.4	99.0	97.9	101.8	437.0	404.4	411.4	407.8	408.9	400.2	406.5	401.9	418.3	403.2	355.0	410.0	319.3	243.1	400.2	350.7	350.9	381.7
High	[R].LQVVLEHMPVGPDAILR.[Y]	1xTMT6plex [N-Term]		1.71541E-06	0	1	2	1	Q6MG49	Q6MG49 [936-952]	0	2116.21500	0	0.979	0.835	1.310	1.453	1.831	1.311	0.905	0.879	85.7	83.9	71.5	112.3	124.5	156.9	112.3	77.5	75.3	127.9	125.2	106.8	167.6	185.9	234.2	167.6	115.7	112.4	118.0	109.9	106.4	131.2	110.5	234.2	144.6	101.0	102.6
High	[K].IQVTFGELFDR.[Y]	1xTMT6plex [N-Term]		7.40353E-05	0	1	1	1	Q8K4K7	Q8K4K7 [323-333]	0	1553.85251	0	0.920	1.045	1.066	1.120	1.006	1.066	1.164	0.994	95.9	88.3	100.2	102.3	107.4	96.5	102.3	111.7	95.4	189.4	174.4	197.9	201.9	212.1	190.6	202.0	220.5	188.4	174.8	153.1	197.2	158.1	126.1	190.6	174.3	192.5	171.9
High	[R].LQVSSVLSQPLAQAAVK.[L]	1xTMT6plex [K17]; 1xTMT6plex [N-Term]		5.24832E-06	0	1	2	1	P25235	P25235 [290-306]	0	2197.33202	0	0.835	1.126	0.962	1.084	1.063	0.924	1.085	1.018	98.9	82.6	111.4	95.2	107.2	105.2	91.4	107.4	100.7	224.7	187.6	253.0	216.2	243.6	238.9	207.5	243.8	228.8	207.3	164.7	252.1	169.3	144.8	238.9	179.0	212.9	208.8
High	[R].LQVNQVVIHEDFIQSCFDR.[L]	1xCarboxymethyl [C16]; 1xTMT6plex [N-Term]		1.37086E-07	0	1	2	1	A0A0G2K2C7	A0A0G2K2C7 [804-822]	0	2577.29689	0	0.866	0.657	0.832	0.733	0.942	0.922	0.689	0.868	119.8	103.8	78.8	99.7	87.9	112.9	110.5	82.6	104.0	206.2	178.7	135.6	171.5	151.2	194.3	190.1	142.1	179.1	190.3	156.9	135.1	134.3	89.9	194.3	164.0	124.1	163.4
High	[R].LQVNILVKPAR.[K]	1xTMT6plex [K8]; 1xTMT6plex [N-Term]		2.12245E-06	0	1	10	4	Q07969	Q07969 [387-397]	0	1709.12018	0	0.965	1.000	0.996	0.963	0.874	0.928	1.056	0.953	103.0	99.4	103.0	102.6	99.3	90.0	95.6	108.8	98.2	1071.4	1033.4	1071.3	1066.9	1032.2	936.1	994.2	1131.0	1021.4	988.6	907.3	1067.6	835.3	613.6	936.1	857.7	987.5	932.0
High	[K].IQVLVEADHFK.[V]	1xTMT6plex [K11]; 1xTMT6plex [N-Term]		3.34867E-06	0	1	8	1	A0A0G2JXN6	A0A0G2JXN6 [215-225]	0	1757.03618	0	1.091	1.180	1.393	1.106	1.678	1.339	1.543	1.187	78.1	85.2	92.2	108.9	86.4	131.1	104.6	120.6	92.7	99.8	108.9	117.8	139.1	110.4	167.5	133.6	154.1	118.5	92.1	95.6	117.4	108.9	65.6	167.5	115.3	134.5	108.1
High	[R].LQVISDFDMTLSR.[F]	1xTMT6plex [N-Term]		6.88412E-07	0	1	1	1	Q6AYP7	Q6AYP7 [36-48]	0	1753.93559	0	0.992	0.983	1.091	1.554	1.047	1.007	1.153	1.092	90.7	90.0	89.2	99.0	141.0	95.0	91.4	104.6	99.1	220.2	218.5	216.5	240.3	342.2	230.5	221.7	253.9	240.4	203.2	191.8	215.8	188.1	203.4	230.5	191.3	221.7	219.4
High	[K].IQVLQQQADDAEER.[A]	1xTMT6plex [N-Term]		5.14209E-08	0	1	1	3	Q63610	Q63610 [14-27]	0	1871.96604	0	1.164	1.045	1.155	0.932	1.284	1.133	1.162	1.114	90.1	104.9	94.2	104.0	84.0	115.7	102.1	104.7	100.4	375.5	437.3	392.6	433.6	350.1	482.2	425.6	436.3	418.5	346.5	383.9	391.2	339.5	208.1	482.2	367.2	380.9	381.9
High	[K].IQVIDISMILAEAIR.[R]	1xTMT6plex [N-Term]		8.16855E-06	0	1	4	4	A0A0G2JSV3	A0A0G2JSV3 [287-301]	0	1914.12954	0	0.852	0.726	0.878	1.063	0.990	0.966	1.284	0.861	104.4	88.9	75.8	91.6	111.0	103.4	100.8	134.1	89.9	87.0	74.2	63.2	76.4	92.5	86.2	84.0	111.8	75.0	80.3	65.1	63.0	59.8	55.0	86.2	72.5	97.6	68.4
High	[R].LQTQPPSLPGQPPMYSGTIDCFRK.[T]	1xCarboxymethyl [C21]; 1xTMT6plex [K24]; 1xTMT6plex [N-Term]		1.84885E-09	0	2	2	5	P97521; Q66HP8	P97521 [38-61]; Q66HP8 [38-61]	1	3177.64770	0	1.019	1.136	0.956	1.066	0.862	0.915	0.968	0.923	101.8	103.7	115.6	97.3	108.5	87.7	93.1	98.5	93.9	594.8	606.0	675.5	568.6	634.2	512.8	544.3	575.5	548.9	548.8	532.0	673.2	445.2	377.0	512.8	469.6	502.5	500.9	NotUnique
High	[R].LQVLAEFQEK.[A]	1xTMT6plex [K10]; 1xTMT6plex [N-Term]		2.66754E-05	0	1	5	4	A0A0G2K9B1	A0A0G2K9B1 [145-154]	0	1662.98308	0	0.953	1.101	1.054	1.012	1.229	1.110	1.142	1.147	92.3	88.0	101.6	97.3	93.5	113.5	102.5	105.5	105.9	1407.5	1341.5	1549.1	1483.0	1424.8	1729.4	1562.1	1607.7	1613.9	1298.7	1177.8	1543.8	1161.1	847.0	1729.4	1347.6	1403.7	1472.7
High	[R].LQVGEVVTTIPTIGFNVETVTYK.[N]	1xTMT6plex [K23]; 1xTMT6plex [N-Term]		9.62206E-07	0	1	1	1	P61212	P61212 [37-59]	0	2966.68545	0	0.885	0.804	0.838	1.012	0.917	0.874	0.739	0.762	114.9	101.7	92.4	96.3	116.3	105.4	100.4	84.9	87.6	73.5	65.0	59.1	61.6	74.4	67.4	64.2	54.3	56.0	67.8	57.1	58.9	48.2	44.2	67.4	55.4	47.4	51.1
High	[K].LQVEPAVDTSGVQCYGPGIEGQGVFR.[E]	1xCarboxymethyl [C14]; 1xTMT6plex [N-Term]		9.29269E-11	0	1	1	2	C0JPT7	C0JPT7 [1247-1272]	0	2993.48760	0	0.998	1.212	1.140	1.051	1.121	1.044	1.301	1.079	90.5	90.3	109.7	103.2	95.1	101.4	94.5	117.7	97.6	292.5	291.9	354.5	333.5	307.3	327.9	305.3	380.6	315.6	269.9	256.3	353.3	261.1	182.7	327.9	263.4	332.3	288.0
High	[K].LQVELDSVTGLLNQSDSK.[S]	1xTMT6plex [K18]; 1xTMT6plex [N-Term]		4.86943E-09	0	1	2	3	G3V6P7	G3V6P7 [1278-1295]	0	2404.33354	0	1.017	1.002	1.148	0.972	1.541	1.174	1.332	1.028	88.1	89.6	88.3	101.1	85.7	135.8	103.4	117.4	90.6	323.9	329.4	324.7	371.8	314.9	499.3	380.2	431.5	332.9	298.9	289.2	323.6	291.1	187.2	499.3	328.0	376.7	303.8
High	[R].LQVEHPVTEMITGTDLVEWQLR.[I]	1xTMT6plex [N-Term]		3.61415E-10	0	1	2	3	F1LP30	F1LP30 [336-357]	0	2823.49123	0	0.928	0.857	0.919	1.004	0.972	0.988	0.905	0.921	105.9	98.4	90.8	97.4	106.4	102.9	104.7	95.9	97.6	218.5	202.9	187.3	200.8	219.4	212.3	215.9	197.8	201.3	201.6	178.1	186.7	157.2	130.4	212.3	186.3	172.7	183.7
High	[R].LQVEHPVTECITGLDLVQEMILVAK.[G]	1xCarboxymethyl [C10]; 1xTMT6plex [K25]; 1xTMT6plex [N-Term]		2.12892E-12	0	2	3	10	A0A0G2K401; P14882	A0A0G2K401 [349-373]; P14882 [363-387]	0	3294.80934	0	0.942	0.868	0.959	0.908	0.847	0.879	0.820	0.880	111.1	104.6	96.4	106.5	100.9	94.1	97.6	91.0	97.7	405.0	381.3	351.4	388.4	367.7	343.1	356.0	331.9	356.4	373.7	334.8	350.2	304.1	218.6	343.1	307.1	289.8	325.2	NotUnique
High	[R].LQVEGGGCSGFQYK.[F]	1xCarboxymethyl [C8]; 1xTMT6plex [K14]; 1xTMT6plex [N-Term]		3.31659E-08	0	1	1	3	D4A4L5	D4A4L5 [72-85]	0	1989.01518	0	0.941	0.916	0.929	0.869	0.918	0.877	0.879	0.911	109.2	102.8	100.1	101.4	94.9	100.2	95.8	96.0	99.5	623.9	587.3	571.7	579.4	542.2	572.6	547.0	548.5	568.6	575.7	515.6	569.7	453.6	322.3	572.6	471.9	478.9	518.9
High	[K].LQVDALIDTIKR.[S]	1xTMT6plex [K11]; 1xTMT6plex [N-Term]		2.70694E-06	0	1	1	1	A0A0G2JY08	A0A0G2JY08 [1027-1038]	1	1843.14170	0	0.901	0.861	0.834	0.897	0.706	0.938	0.775	0.871	115.6	104.2	99.6	96.4	103.7	81.7	108.5	89.6	100.7	385.9	347.6	332.4	321.9	346.0	272.6	362.0	298.9	336.0	356.1	305.2	331.3	252.0	205.7	272.6	312.3	261.0	306.6
High	[K].LQVASDENYKDPTNLQGK.[L]	2xTMT6plex [K10; K18]; 1xTMT6plex [N-Term]		2.4016E-08	0	2	6	2	Q6IRK8; A0A0G2K1Y8	Q6IRK8 [64-81]; A0A0G2K1Y8 [64-81]	1	2707.48697	0	1.048	1.001	0.985	0.912	1.023	1.063	0.930	1.037	100.0	104.8	100.1	98.5	91.2	102.3	106.3	93.0	103.7	593.2	621.5	593.6	584.2	541.2	607.0	630.6	551.7	615.0	547.3	545.6	591.6	457.4	321.7	607.0	544.0	481.7	561.2	NotUnique
High	[R].IQVAPQLDNPDAPQQISVSNSEAR.[R]	1xTMT6plex [N-Term]		8.95346E-09	0	1	1	2	F1M614	F1M614 [551-574]	0	2806.45326	0	1.081	0.948	1.410	1.051	1.016	0.927	0.985	0.890	96.7	104.5	91.7	136.3	101.6	98.2	89.6	95.3	86.1	145.2	157.0	137.7	204.7	152.6	147.5	134.6	143.1	129.3	134.0	137.8	137.2	160.3	90.7	147.5	116.1	124.9	118.0
High	[R].LQVAGEITTGPR.[V]	1xTMT6plex [N-Term]		2.48604E-06	0	2	3	5	F1LX07; F1LZW6	F1LX07 [432-443]; F1LZW6 [456-467]	0	1470.84776	0	1.024	0.970	0.995	0.926	0.883	0.899	0.949	0.947	104.7	107.3	101.6	104.3	96.9	92.4	94.2	99.4	99.1	1272.0	1302.7	1233.4	1266.1	1177.2	1122.7	1144.1	1207.3	1204.0	1173.6	1143.7	1229.1	991.3	699.8	1122.7	987.0	1054.1	1098.7	NotUnique
High	[K].IQVHYYEDGNVQLVSHK.[D]	1xTMT6plex [K17]; 1xTMT6plex [N-Term]		5.76984E-07	0	2	2	2	B2GUZ5; Q3T1K5	B2GUZ5 [194-210]; Q3T1K5 [194-210]	0	2487.33963	0	1.054	0.949	0.962	0.974	0.968	1.003	0.917	1.008	101.9	107.3	96.7	97.9	99.2	98.6	102.2	93.4	102.7	293.2	308.9	278.4	281.9	285.5	283.9	294.2	268.9	295.6	270.5	271.2	277.4	220.7	169.7	283.9	253.8	234.8	269.7	NotUnique
High	[R].LQSIGTENTEENRR.[F]	1xTMT6plex [N-Term]		6.48116E-08	0	1	2	2	P05065	P05065 [44-57]	1	1875.97218	0	0.729	0.950	0.733	0.906	0.704	0.817	0.780	0.877	120.0	87.6	114.1	87.9	108.8	84.5	98.1	93.6	105.3	143.5	104.7	136.4	105.1	130.0	101.0	117.3	111.9	125.9	132.4	91.9	135.9	82.3	77.3	101.0	101.2	97.7	114.9
High	[R].LQSIGTENTEENR.[R]	1xTMT6plex [N-Term]		9.16468E-07	0	1	2	1	P05065	P05065 [44-56]	0	1719.87107	0	0.834	0.893	0.732	0.857	0.694	0.815	0.823	0.902	119.2	99.4	106.5	87.3	102.2	82.7	97.1	98.1	107.5	506.6	422.4	452.4	370.9	434.3	351.5	412.8	416.9	456.8	467.4	370.8	450.8	290.4	258.2	351.5	356.1	364.0	416.8
High	[R].LQSLEAIEKDFVK.[N]	2xTMT6plex [K9; K13]; 1xTMT6plex [N-Term]		2.48385E-05	0	1	1	1	D4A900	D4A900 [590-602]	1	2207.32543	0	0.933	1.057	1.223	1.030	1.223	1.707	1.964	1.353	78.3	73.1	82.8	95.8	80.7	95.8	133.7	153.9	106.0	205.1	191.2	216.6	250.9	211.3	250.7	350.1	402.8	277.5	189.2	167.9	215.9	196.4	125.6	250.7	302.0	351.7	253.2
High	[R].IQQEIAVQNPLVSER.[L]	1xTMT6plex [N-Term]		3.80161E-05	0	1	1	1	B2RYG6	B2RYG6 [37-51]	0	1953.09666	0	0.812	1.426	1.069	1.556	1.127	0.951	1.247	1.181	86.8	70.5	123.8	92.8	135.1	97.8	82.6	108.3	102.5	87.2	70.8	124.4	93.2	135.8	98.3	83.0	108.8	103.0	80.5	62.2	124.0	73.0	80.7	98.3	71.6	95.0	94.0
High	[R].LQPTWNDLGDKYNSMEDAK.[V]	2xTMT6plex [K11; K19]; 1xTMT6plex [N-Term]		3.00864E-08	0	1	1	1	D3ZZC1	D3ZZC1 [81-99]	1	2912.50672	0	1.049	0.991	1.166	0.902	1.474	1.378	1.250	1.307	85.6	89.8	84.8	99.8	77.2	126.1	117.9	107.0	111.8	199.3	209.1	197.6	232.5	179.8	293.7	274.7	249.2	260.5	183.9	183.6	196.9	182.0	106.9	293.7	237.0	217.6	237.7
High	[K].LQPSIIFIDEIDSFLR.[N]	1xTMT6plex [N-Term]		1.02782E-05	0	1	2	3	A0A0H2UHI7	A0A0H2UHI7 [226-241]	0	2135.19497	0	0.806	0.825	0.971	0.838	0.883	0.877	0.926	0.851	112.8	91.0	93.0	109.6	94.6	99.6	98.9	104.5	96.0	93.1	75.1	76.8	90.4	78.1	82.2	81.6	86.2	79.2	85.9	65.9	76.5	70.8	46.4	82.2	70.4	75.3	72.3
High	[R].IQPQQVAVWPTMVDINSLEGLTEAYK.[L]	1xTMT6plex [K26]; 1xTMT6plex [N-Term]		5.47599E-06	0	2	3	2	F1M609; P07872	F1M609 [390-415]; P07872 [463-488]	0	3388.82268	0	1.060	1.007	1.136	1.049	0.873	1.022	0.962	1.000	98.8	104.8	99.5	112.3	103.6	86.3	100.9	95.1	98.8	60.5	64.1	60.9	68.7	63.4	52.8	61.8	58.2	60.5	55.8	56.3	60.7	53.8	37.7	52.8	53.3	50.8	55.2	NotUnique
High	[R].IQPQMDMVEK.[K]	1xTMT6plex [K10]; 1xTMT6plex [N-Term]		1.85372E-05	0	1	1	1	B2RYN1	B2RYN1 [173-182]	0	1676.91157	0	1.078	1.133	1.096	0.956	1.228	1.061	1.034	1.144	92.5	99.7	104.8	101.4	88.4	113.6	98.2	95.7	105.8	322.9	348.0	366.0	353.8	308.5	396.5	342.6	334.0	369.4	297.9	305.5	364.7	277.0	183.4	396.5	295.6	291.6	337.1
High	[K].LQPNLYVVAELFTGSEDLDNIFVTR.[L]	1xTMT6plex [N-Term]		5.56285E-07	0	1	1	1	D4AEH9	D4AEH9 [546-570]	0	3082.62983	0	0.737	0.727	1.334	0.830	0.859	0.936	0.815	0.744	112.8	83.1	81.9	150.4	93.6	96.8	105.5	91.9	83.9	15.6	11.5	11.3	20.8	13.0	13.4	14.6	12.7	11.6	14.4	10.1	11.3	16.3	7.7	13.4	12.6	11.1	10.6
High	[K].IQPLSLEELLAK.[K]	1xTMT6plex [K12]; 1xTMT6plex [N-Term]		6.24511E-07	0	1	2	1	G3V9M1	G3V9M1 [138-149]	0	1812.12466	0	1.111	1.006	1.162	1.053	1.014	0.960	0.966	0.955	97.5	108.4	98.1	113.3	102.7	98.9	93.7	94.2	93.2	131.8	146.5	132.6	153.1	138.8	133.7	126.6	127.2	125.9	121.6	128.6	132.1	119.9	82.5	133.7	109.2	111.1	114.9
High	[K].LQPLDFKENPEQSR.[V]	1xTMT6plex [K7]; 1xTMT6plex [N-Term]		5.8762E-07	0	1	3	4	Q5M7T5	Q5M7T5 [203-216]	1	2159.18609	0	1.097	1.068	1.201	0.936	1.227	1.119	1.207	1.116	90.3	99.0	96.4	108.4	84.5	110.7	101.0	109.0	100.7	970.1	1064.1	1036.3	1165.4	908.2	1190.0	1085.5	1171.2	1082.6	895.1	934.2	1032.7	912.4	539.9	1190.0	936.5	1022.6	987.9
High	[R].LQPIALSCVLNIGACK.[L]	2xCarboxymethyl [C8; C15]; 1xTMT6plex [K16]; 1xTMT6plex [N-Term]		6.29556E-06	0	1	2	1	Q6DGG0	Q6DGG0 [268-283]	0	2217.23872	0	0.979	1.205	1.155	1.012	1.138	1.027	0.994	1.010	94.5	92.6	113.9	109.2	95.7	107.6	97.1	94.0	95.4	82.6	80.9	99.5	95.4	83.6	94.0	84.8	82.1	83.4	76.2	71.0	99.2	74.7	49.7	94.0	73.2	71.7	76.1
High	[K].LQPHEFQGGTFTISNLGMFGIK.[N]	1xOxidation [M18]; 1xTMT6plex [K22]; 1xTMT6plex [N-Term]		8.01588E-07	0	1	1	1	P08461	P08461 [538-559]	0	2896.54316	0	1.012	0.915	0.989	0.952	1.012	1.015	0.886	0.986	102.7	103.8	93.9	101.5	97.8	103.9	104.2	91.0	101.3	168.0	169.9	153.6	166.2	160.0	170.0	170.5	148.9	165.7	155.0	149.2	153.1	130.1	95.1	170.0	147.1	130.0	151.2
High	[R].LQQELDDATVDLGQQK.[Q]	1xTMT6plex [K16]; 1xTMT6plex [N-Term]		4.7917E-06	0	1	1	1	F1LNF0	F1LNF0 [1446-1461]	0	2259.22326	0	1.135	1.163	1.215	1.121	1.254	1.002	1.196	1.224	87.3	99.1	101.5	106.1	97.8	109.5	87.5	104.4	106.8	94.7	107.5	110.2	115.1	106.1	118.8	94.9	113.3	115.9	87.4	94.4	109.8	90.1	63.1	118.8	81.9	98.9	105.8
High	[K].LQPHEFQGGTFTISNLGMFGIK.[N]	1xTMT6plex [K22]; 1xTMT6plex [N-Term]		1.43155E-09	0	1	1	10	P08461	P08461 [538-559]	0	2880.54824	0	0.993	0.781	0.976	1.014	0.858	0.995	0.680	0.838	110.6	109.9	86.4	108.0	112.2	94.9	110.1	75.2	92.7	1110.7	1103.4	866.9	1083.9	1126.4	952.7	1105.0	755.1	930.5	1024.8	968.7	863.9	848.6	669.6	952.7	953.3	659.3	849.1
High	[R].IQPGNPNYTLSLK.[C]	1xTMT6plex [K13]; 1xTMT6plex [N-Term]		4.60594E-07	0	1	2	1	Q3ZB97	Q3ZB97 [919-931]	0	1903.10532	0	1.074	1.004	1.050	1.027	1.227	1.227	1.082	1.194	91.0	97.8	91.4	95.6	93.5	111.7	111.8	98.5	108.7	318.5	342.0	319.9	334.4	327.0	390.9	391.0	344.6	380.4	293.9	300.3	318.8	261.8	194.4	390.9	337.3	300.9	347.1
High	[R].LQPFNGVALRPWDGNSDDR.[V]	1xTMT6plex [N-Term]		5.17522E-09	0	1	1	1	D3ZJX5	D3ZJX5 [256-274]	0	2386.21012	0	0.999	1.038	0.872	1.002	0.842	0.853	0.876	0.914	107.2	107.1	111.3	93.5	107.4	90.2	91.4	93.9	98.0	178.9	178.7	185.7	156.1	179.3	150.6	152.5	156.8	163.6	165.1	156.9	185.1	122.2	106.6	150.6	131.6	136.9	149.3
High	[R].IQPEEKPVEVSPAVTR.[G]	1xTMT6plex [K6]; 1xTMT6plex [N-Term]		1.25009E-06	0	1	2	2	E9PT90	E9PT90 [589-604]	0	2237.29055	0	1.101	1.112	1.046	0.925	1.164	1.054	1.082	1.155	93.4	102.8	103.8	97.7	86.4	108.7	98.4	101.0	107.8	438.0	482.3	487.0	458.3	405.1	509.9	461.7	473.8	505.9	404.1	423.4	485.3	358.8	240.8	509.9	398.3	413.7	461.6
High	[R].IQNVVTSFAPQR.[R]	1xTMT6plex [N-Term]		4.96949E-05	0	1	3	1	M0R6K0	M0R6K0 [111-122]	0	1588.90086	0	2.057	1.151	2.728	1.297	1.221	1.107	2.732	1.472	61.0	125.4	70.2	166.3	79.1	74.4	67.5	166.5	89.7	71.3	146.7	82.1	194.5	92.5	87.1	78.9	194.8	105.0	65.8	128.8	81.8	152.3	55.0	87.1	68.1	170.1	95.8
High	[K].LQNVQIALDYLR.[H]	1xTMT6plex [N-Term]		1.2654E-06	0	1	11	3	F7F9U6	F7F9U6 [100-111]	0	1674.97402	0	0.958	1.076	1.024	1.064	1.027	0.978	1.080	0.981	98.0	93.8	105.4	100.3	104.2	100.6	95.8	105.8	96.1	440.8	422.2	474.2	451.5	468.8	452.6	431.1	475.9	432.5	406.7	370.7	472.6	353.5	278.7	452.6	371.9	415.5	394.7
High	[K].LQNTGVADGYPVR.[L]	1xTMT6plex [N-Term]		3.82755E-06	0	1	2	1	F1M265	F1M265 [859-871]	0	1618.87504	0	1.181	1.132	1.190	1.192	1.246	1.291	1.175	1.256	84.4	99.7	95.6	100.4	100.6	105.1	109.0	99.2	106.1	158.2	186.8	179.1	188.3	188.6	197.1	204.2	185.9	198.8	146.0	164.0	178.5	147.4	112.1	197.1	176.2	162.3	181.4
High	[K].LQNQLQGAIVIERPNVK.[W]	1xTMT6plex [K17]; 1xTMT6plex [N-Term]		3.86458E-10	0	1	1	1	Q4KLL7	Q4KLL7 [116-132]	0	2378.42838	0	0.892	0.976	0.923	1.908	1.102	0.967	1.031	0.982	92.0	82.1	89.8	84.9	175.6	101.4	88.9	94.9	90.3	242.1	216.1	236.3	223.4	461.9	266.9	234.0	249.7	237.7	223.4	189.7	235.5	174.9	274.6	266.9	201.9	218.0	216.9
High	[R].LQNPDLDSEALLTLPLLQLVQK.[L]	1xTMT6plex [K22]; 1xTMT6plex [N-Term]		0.000121226	0	1	1	1	P97612	P97612 [64-85]	0	2919.71708	0	0.998	1.000	1.332	1.428	1.458	1.251	1.395	1.284	80.7	80.6	80.7	107.5	115.3	117.7	101.0	112.6	103.7	10.8	10.8	10.8	14.4	15.5	15.8	13.6	15.1	13.9	10.0	9.5	10.8	11.3	9.2	15.8	11.7	13.2	12.7
High	[K].LQNNNVYTIAK.[R]	1xTMT6plex [K11]; 1xTMT6plex [N-Term]		8.41945E-06	0	1	2	1	Q3ZB97	Q3ZB97 [882-892]	0	1736.01069	0	1.025	0.980	0.954	0.999	1.257	1.159	1.075	1.082	94.4	96.8	92.6	90.0	94.3	118.7	109.4	101.5	102.1	352.7	361.5	345.8	336.3	352.3	443.3	408.6	379.2	381.5	325.4	317.4	344.6	263.3	209.4	443.3	352.5	331.1	348.1
High	[K].IQNLEALLQK.[S]	1xTMT6plex [K10]; 1xTMT6plex [N-Term]		4.17465E-05	0	1	2	2	A0A0G2K051	A0A0G2K051 [563-572]	0	1628.01471	0	1.078	1.093	1.067	1.031	1.248	1.000	1.117	1.088	92.6	99.8	101.1	98.7	95.5	115.6	92.6	103.4	100.7	318.5	343.4	348.0	339.7	328.5	397.6	318.6	355.9	346.4	293.9	301.5	346.8	266.0	195.3	397.6	274.9	310.7	316.1
High	[R].IQPGNPSFTLSLK.[C]	1xTMT6plex [K13]; 1xTMT6plex [N-Term]		1.17376E-05	0	1	3	2	G3V9N8	G3V9N8 [917-929]	0	1860.09951	0	0.883	1.094	0.938	0.948	1.098	0.969	1.190	1.001	98.7	87.1	107.9	92.6	93.5	108.3	95.6	117.4	98.8	720.4	636.1	788.0	675.9	682.8	791.0	697.9	857.1	721.1	664.7	558.5	785.3	529.2	405.9	791.0	602.1	748.3	658.0
High	[R].LQQELDDLLVDLDHQR.[Q]	1xTMT6plex [N-Term]		4.60816E-08	0	1	2	4	G3V6P7	G3V6P7 [1418-1433]	0	2179.15563	0	1.229	0.669	1.057	0.962	1.038	1.055	0.443	0.952	107.1	131.6	71.7	113.2	103.0	111.2	112.9	47.5	101.9	483.2	593.8	323.4	510.8	464.6	501.7	509.7	214.2	460.0	445.8	521.3	322.3	399.9	276.2	501.7	439.7	187.0	419.8
High	[R].LQQELDDLTVDLDHQR.[Q]	1xTMT6plex [N-Term]		8.72904E-07	0	1	2	1	G3V9Y1	G3V9Y1 [1425-1440]	0	2167.11924	0	0.837	0.963	0.989	1.345	1.103	0.939	1.260	0.932	96.1	80.4	92.5	95.0	129.2	105.9	90.2	121.0	89.6	107.3	89.8	103.4	106.1	144.3	118.3	100.7	135.2	100.1	99.0	78.8	103.0	83.1	85.8	118.3	86.9	118.0	91.3
High	[R].LQQELDDLVVDLDNQR.[Q]	1xTMT6plex [N-Term]		5.36328E-07	0	2	3	6	A0A0G2K6S9; E9PTU4	A0A0G2K6S9 [1432-1447]; E9PTU4 [1425-1440]	0	2142.12399	0	0.959	1.074	1.025	1.615	0.931	1.201	1.321	1.141	87.7	84.0	94.2	89.8	141.5	81.6	105.3	115.8	100.0	385.1	369.2	413.7	394.7	621.7	358.4	462.6	508.7	439.4	355.3	324.1	412.3	309.0	369.6	358.4	399.1	444.1	401.0	NotUnique
High	[K].LQSDVVVPAPQSHQVLIK.[V]	1xTMT6plex [K18]; 1xTMT6plex [N-Term]		2.16153E-06	0	1	1	1	Q6AYT0	Q6AYT0 [24-41]	0	2416.43280	0	0.970	1.600	0.924	1.570	1.224	1.015	1.639	1.163	81.1	78.6	129.7	74.9	127.2	99.2	82.3	132.9	94.3	376.2	364.7	601.9	347.4	590.5	460.4	381.8	616.7	437.7	347.1	320.2	599.8	272.0	351.0	460.4	329.4	538.4	399.4
High	[K].IQSDLTSHEISLEEMKK.[H]	2xTMT6plex [K16; K17]; 1xTMT6plex [N-Term]		0.000109068	0	1	1	1	P11530	P11530 [1414-1430]	1	2675.48928	0	0.976	1.292	1.026	1.031	1.020	0.956	0.984	1.249	94.4	92.1	122.0	96.9	97.3	96.3	90.3	92.9	117.9	171.2	167.1	221.3	175.7	176.5	174.7	163.8	168.5	213.8	158.0	146.7	220.5	137.6	104.9	174.7	141.3	147.1	195.1
High	[K].IQRPPEDSIQPYEK.[I]	1xTMT6plex [K14]; 1xTMT6plex [N-Term]		3.72182E-07	0	1	2	3	Q4V8I9	Q4V8I9 [78-91]	0	2158.19084	0	1.032	1.030	0.899	0.926	0.927	0.972	0.912	1.041	103.0	106.3	106.1	92.6	95.3	95.4	100.1	93.9	107.2	707.9	730.9	729.5	636.7	655.4	656.0	688.0	645.6	737.0	653.2	641.7	727.0	498.5	389.6	656.0	593.5	563.7	672.5
High	[R].LQQVLQMESHIQSTSDR.[I]	1xTMT6plex [N-Term]		1.36127E-06	0	1	2	1	F2Z3Q8	F2Z3Q8 [558-574]	0	2229.14950	0	1.220	1.030	1.326	0.953	0.956	1.257	0.980	1.069	91.9	112.1	94.7	121.9	87.6	87.9	115.5	90.1	98.3	105.9	129.2	109.1	140.4	100.9	101.2	133.1	103.8	113.2	97.7	113.4	108.7	109.9	60.0	101.2	114.8	90.6	103.3
High	[R].LQQTQNQVDEVVDIMR.[V]	1xTMT6plex [N-Term]		4.7627E-06	0	1	1	1	P63025	P63025 [19-34]	0	2145.11713	0	0.948	1.065	1.083	1.049	1.009	1.048	1.026	1.007	97.4	92.4	103.8	105.5	102.2	98.4	102.1	100.0	98.2	316.9	300.5	337.5	343.2	332.4	319.9	332.0	325.3	319.2	292.4	263.8	336.3	268.7	197.6	319.9	286.4	284.0	291.3
High	[R].LQQTQAQVEEVVDIMR.[V]	1xTMT6plex [N-Term]		8.63217E-09	0	1	1	2	Q63666	Q63666 [34-49]	0	2116.12697	0	0.952	1.041	1.020	0.937	1.343	1.003	1.231	1.102	93.5	89.0	97.3	95.3	87.6	125.5	93.7	115.1	103.0	307.1	292.5	319.8	313.2	287.8	412.5	308.0	378.2	338.4	283.4	256.8	318.7	245.2	171.1	412.5	265.7	330.2	308.8
High	[R].LQQTQAQVDEVVDIMR.[V]	1xTMT6plex [N-Term]		1.84885E-09	0	1	2	2	Q9WUW2	Q9WUW2 [32-47]	0	2102.11132	0	0.940	1.009	1.033	1.029	1.210	1.080	1.167	1.039	94.7	89.0	95.5	97.8	97.4	114.6	102.2	110.5	98.4	401.7	377.7	405.1	414.7	413.2	486.2	433.6	468.7	417.3	370.6	331.6	403.7	324.7	245.6	486.2	374.1	409.2	380.8
High	[R].LQQSHPLSANQIQVK.[R]	1xTMT6plex [K15]; 1xTMT6plex [N-Term]		1.15498E-06	0	2	6	1	Q6IRK8; A0A0G2K1Y8	Q6IRK8 [321-335]; A0A0G2K1Y8 [321-335]	0	2149.24936	0	1.059	0.851	0.864	0.921	0.987	1.149	0.609	0.960	107.1	113.4	91.2	92.5	98.7	105.8	123.1	65.3	102.9	149.2	158.0	127.0	128.9	137.4	147.3	171.4	90.9	143.3	137.7	138.7	126.6	100.9	81.7	147.3	147.9	79.4	130.8	NotUnique
High	[K].LQQQAAQAAQELAVEK.[G]	1xTMT6plex [K16]; 1xTMT6plex [N-Term]		1.78127E-07	0	1	2	1	A0A0G2K051	A0A0G2K051 [1034-1049]	0	2184.23885	0	1.013	1.077	1.098	1.001	1.092	1.012	1.182	1.083	94.2	95.4	101.4	103.4	94.2	102.8	95.3	111.3	102.0	136.0	137.8	146.5	149.3	136.1	148.5	137.7	160.8	147.3	125.5	121.0	146.0	116.9	80.9	148.5	118.8	140.4	134.4
High	[K].IQQLTALGATQATAK.[A]	1xTMT6plex [K15]; 1xTMT6plex [N-Term]		1.89867E-05	0	1	1	1	B5DFN4	B5DFN4 [139-153]	0	1973.17955	0	1.088	1.129	1.055	1.159	1.057	1.000	1.200	1.205	91.0	99.0	102.7	96.0	105.5	96.1	91.0	109.1	109.7	108.3	117.8	122.2	114.2	125.5	114.4	108.3	129.9	130.5	99.9	103.4	121.8	89.4	74.6	114.4	93.4	113.4	119.1
High	[K].LQQLFNHTMFILEQEEYQR.[E]	1xTMT6plex [N-Term]		6.72239E-08	0	4	8	3	G3V6P7; A0A0G2K6S9; G3V9Y1; E9PTU4	G3V6P7 [476-494]; A0A0G2K6S9 [490-508]; G3V9Y1 [483-501]; E9PTU4 [483-501]	0	2696.37039	0	0.882	0.965	1.113	0.990	1.086	1.205	1.384	1.103	92.5	81.6	89.3	103.0	91.6	100.5	111.5	128.1	102.1	116.6	102.9	112.5	129.8	115.4	126.6	140.5	161.4	128.7	107.6	90.3	112.1	101.6	68.6	126.6	121.2	140.9	117.4	NotUnique
High	[K].LQQIFIELTLK.[ASE]	1xTMT6plex [K11]; 1xTMT6plex [N-Term]		1.63435E-05	0	3	5	8	Q63356; Q63355; Q05096	Q63356 [412-422]; Q63355 [426-436]; Q05096 [411-421]	0	1804.13483	0	0.819	0.897	0.937	0.808	0.878	0.971	0.975	0.813	111.1	91.0	99.7	104.1	89.8	97.6	107.9	108.4	90.3	232.4	190.3	208.4	217.6	187.7	204.1	225.6	226.6	188.8	214.4	167.1	207.7	170.4	111.6	204.1	194.6	197.8	172.3	NotUnique
High	[K].IQQLAISGLK.[V]	1xTMT6plex [K10]; 1xTMT6plex [N-Term]		4.6899E-05	0	1	4	1	P53676	P53676 [379-388]	0	1528.98268	0	0.966	1.095	1.043	1.099	1.407	0.984	1.190	1.063	91.4	88.3	100.1	95.3	100.5	128.6	89.9	108.8	97.1	274.1	264.7	300.0	285.8	301.3	385.6	269.6	326.1	291.3	252.9	232.4	299.0	223.8	179.1	385.6	232.6	284.7	265.8
High	[R].LQQHIQELETHLEAEEGAR.[Q]	1xTMT6plex [N-Term]		7.18819E-08	0	1	1	1	F1LNF0	F1LNF0 [969-987]	0	2460.26803	0	0.829	1.051	0.982	0.869	1.020	0.844	1.087	1.139	102.0	84.6	107.2	100.2	88.7	104.1	86.1	110.9	116.2	219.7	182.1	230.9	215.7	190.9	224.1	185.3	238.8	250.2	202.7	159.9	230.1	168.9	113.5	224.1	159.9	208.5	228.3
High	[K].LQQFFNHHMFVLEQEEYKK.[E]	1xOxidation [M9]; 2xTMT6plex [K18; K19]; 1xTMT6plex [N-Term]		4.34818E-06	0	6	14	6	G3V8B0; G3V6D8; G3V6E1; Q29RW1; G3V885; F1M8F6	G3V8B0 [485-503]; G3V6D8 [486-504]; G3V6E1 [489-507]; Q29RW1 [488-506]; G3V885 [486-504]; F1M8F6 [488-506]	1	3198.70134	0	0.985	1.038	0.941	1.041	0.969	0.985	0.855	0.981	102.3	100.8	106.2	96.3	106.6	99.1	100.8	87.5	100.4	497.9	490.3	517.0	468.5	518.5	482.3	490.4	425.6	488.7	459.4	430.5	515.2	366.8	308.2	482.3	423.1	371.6	445.9	NotUnique
High	[K].LQQFFNHHMFVLEQEEYKK.[E]	2xTMT6plex [K18; K19]; 1xTMT6plex [N-Term]		2.30285E-10	0	6	14	23	G3V8B0; G3V6D8; G3V6E1; Q29RW1; G3V885; F1M8F6	G3V8B0 [485-503]; G3V6D8 [486-504]; G3V6E1 [489-507]; Q29RW1 [488-506]; G3V885 [486-504]; F1M8F6 [488-506]	1	3182.70642	0	0.951	1.036	0.970	1.031	0.916	0.938	0.976	0.946	102.7	97.7	106.4	99.7	105.8	94.1	96.4	100.2	97.1	3782.9	3597.6	3920.1	3671.1	3899.2	3466.5	3549.8	3690.6	3577.4	3490.4	3158.5	3906.6	2874.2	2317.9	3466.5	3062.4	3222.2	3264.4	NotUnique
High	[K].LQQFFNHHMFVLEQEEYKK.[E]	2xTMT6plex [K18; K19]		1.26945E-05	0	6	14	2	G3V8B0; G3V6D8; G3V6E1; Q29RW1; G3V885; F1M8F6	G3V8B0 [485-503]; G3V6D8 [486-504]; G3V6E1 [489-507]; Q29RW1 [488-506]; G3V885 [486-504]; F1M8F6 [488-506]	1	2953.54349	0	1.329	0.635	1.010	0.508	0.806	1.290	0.620	0.815	112.3	149.2	71.3	113.5	57.1	90.5	144.9	69.6	91.6	322.0	427.8	204.5	325.3	163.7	259.5	415.4	199.5	262.6	297.1	375.6	203.8	254.7	97.3	259.5	358.4	174.2	239.6	NotUnique
High	[K].LQQFFNHHMFVLEQEEYK.[K]	1xOxidation [M9]; 1xTMT6plex [K18]; 1xTMT6plex [N-Term]		4.10215E-05	0	6	14	1	G3V8B0; G3V6D8; G3V6E1; Q29RW1; G3V885; F1M8F6	G3V8B0 [485-502]; G3V6D8 [486-503]; G3V6E1 [489-506]; Q29RW1 [488-505]; G3V885 [486-503]; F1M8F6 [488-505]	0	2841.44344	0	0.953	1.128	0.984	1.004	1.027	0.899	1.052	1.047	99.0	94.3	111.6	97.4	99.4	101.7	89.0	104.1	103.6	137.8	131.2	155.3	135.5	138.3	141.5	123.8	144.9	144.2	127.1	115.2	154.8	106.1	82.2	141.5	106.8	126.5	131.6	NotUnique
High	[K].LQQFFNHHMFVLEQEEYK.[K]	1xTMT6plex [K18]; 1xTMT6plex [N-Term]		8.51904E-07	0	6	14	4	G3V8B0; G3V6D8; G3V6E1; Q29RW1; G3V885; F1M8F6	G3V8B0 [485-502]; G3V6D8 [486-503]; G3V6E1 [489-506]; Q29RW1 [488-505]; G3V885 [486-503]; F1M8F6 [488-505]	0	2825.44853	0	0.860	1.044	0.955	1.005	0.894	0.873	1.087	0.991	103.4	88.9	107.9	98.7	103.9	92.4	90.2	112.3	102.4	578.4	497.3	603.9	552.4	581.2	517.2	504.7	628.6	573.0	533.7	436.6	601.8	432.5	345.5	517.2	435.4	548.8	522.9	NotUnique
High	[K].LQQFFNHHMFVLEQEEYK.[K]	1xTMT6plex [K18]		2.34024E-05	0	6	14	2	G3V8B0; G3V6D8; G3V6E1; Q29RW1; G3V885; F1M8F6	G3V8B0 [485-502]; G3V6D8 [486-503]; G3V6E1 [489-506]; Q29RW1 [488-505]; G3V885 [486-503]; F1M8F6 [488-505]	0	2596.28559	0	1.093	0.810	1.019	0.910	0.915	1.097	0.875	0.915	104.2	113.9	84.4	106.2	94.9	95.4	114.3	91.2	95.4	396.1	432.8	320.8	403.7	360.7	362.5	434.4	346.5	362.5	365.5	380.0	319.7	316.1	214.4	362.5	374.8	302.5	330.8	NotUnique
High	[R].LQQEIEILK.[A]	1xTMT6plex [K9]; 1xTMT6plex [N-Term]		0.000123799	0	1	1	1	Q5BJT7	Q5BJT7 [414-422]	0	1571.97726	0	1.067	0.993	1.103	0.979	1.014	1.126	1.099	1.135	94.6	100.9	93.9	104.3	92.6	95.9	106.5	103.9	107.3	224.3	239.4	222.8	247.5	219.7	227.6	252.6	246.6	254.7	207.0	210.2	222.0	193.8	130.6	227.6	217.9	215.3	232.4
High	[K].LQQELEFLEVQEEYIKDEQK.[N]	2xTMT6plex [K16; K20]; 1xTMT6plex [N-Term]		1.0564E-11	0	1	1	2	Q63570	Q63570 [47-66]	1	3225.74979	0	1.051	0.832	0.868	0.758	0.903	1.013	0.721	0.843	112.6	118.4	93.7	97.8	85.4	101.7	114.1	81.2	94.9	353.0	371.1	293.7	306.4	267.6	318.8	357.6	254.5	297.5	325.7	325.8	292.7	239.9	159.1	318.8	308.5	222.2	271.5
High	[K].LQQELEAANQSLAELR.[D]	1xTMT6plex [N-Term]		2.86438E-07	0	1	1	1	Q9JHZ4	Q9JHZ4 [277-292]	0	2042.10795	0	0.789	1.036	1.022	0.883	0.982	0.863	1.099	1.023	103.5	81.6	107.2	105.7	91.4	101.6	89.3	113.7	105.8	197.5	155.8	204.6	201.8	174.4	193.9	170.5	217.0	202.0	182.2	136.8	203.9	158.0	103.7	193.9	147.1	189.5	184.3
High	[K].LQNLDALSNLTVLSMQSNR.[L]	1xTMT6plex [N-Term]		1.1272E-06	0	1	2	1	Q5HZV9	Q5HZV9 [223-241]	0	2346.26486	0	0.919	1.108	1.135	1.150	0.902	0.877	1.218	1.005	96.6	88.8	107.1	109.7	111.1	87.2	84.8	117.6	97.1	117.6	108.1	130.3	133.5	135.3	106.1	103.2	143.2	118.1	108.5	94.9	129.9	104.5	80.4	106.1	89.0	125.0	107.8
High	[K].IQWFFNGMLLTPSADYK.[F]	1xTMT6plex [K17]; 1xTMT6plex [N-Term]		8.72904E-07	0	1	1	2	Q7TMZ9	Q7TMZ9 [146-162]	0	2489.33031	0	0.766	0.687	0.978	0.912	0.808	0.889	0.846	0.838	116.5	89.2	80.0	114.0	106.3	94.1	103.6	98.6	97.7	214.9	164.6	147.6	210.2	196.0	173.6	191.0	181.8	180.2	198.3	144.5	147.1	164.6	116.5	173.6	164.8	158.7	164.4
High	[R].LQELEGTYEENERELEVK.[A]	1xTMT6plex [K18]; 1xTMT6plex [N-Term]		1.65634E-08	0	1	2	1	M0R6K0	M0R6K0 [1755-1772]	1	2666.39251	0	0.959	0.987	1.102	0.872	0.872	1.036	1.018	0.872	103.2	99.0	101.9	113.7	90.0	90.1	106.9	105.1	90.0	328.6	315.3	324.4	362.1	286.7	286.7	340.4	334.6	286.5	303.2	276.8	323.3	283.5	170.4	286.7	293.7	292.1	261.4
High	[R].IQELEDMLAK.[E]	1xTMT6plex [K10]; 1xTMT6plex [N-Term]		2.1399E-05	0	1	2	4	G3V7U4	G3V7U4 [321-330]	0	1647.93916	0	1.049	1.186	1.111	0.972	1.246	1.059	1.132	1.209	90.3	94.8	107.1	100.3	87.8	112.5	95.7	102.2	109.2	961.2	1008.6	1139.6	1067.5	934.1	1197.3	1018.0	1087.9	1162.4	886.9	885.5	1135.7	835.8	555.3	1197.3	878.2	949.8	1060.7
High	[K].LPPTLNLDCTEAEFDLNYVPLEAQEWK.[T]	1xCarboxymethyl [C9]; 1xTMT6plex [K27]; 1xTMT6plex [N-Term]		0.000122506	0	1	2	2	G3V6R7	G3V6R7 [404-430]	0	3664.84969	0	0.957	1.025	1.009	1.118	1.023	0.943	0.964	1.123	98.2	94.0	100.7	99.1	109.9	100.5	92.6	94.7	110.3	67.8	64.9	69.5	68.5	75.9	69.4	64.0	65.4	76.2	62.6	57.0	69.3	53.6	45.1	69.4	55.2	57.1	69.5
High	[K].LPPNVVAVPDVVQAATGADILVFVVPHQFIGK.[I]	1xTMT6plex [K32]; 1xTMT6plex [N-Term]		7.97505E-09	0	1	1	5	O35077	O35077 [69-100]	0	3769.18206	0	0.938	0.999	0.974	0.890	0.755	0.843	0.846	0.862	111.0	104.1	110.9	108.1	98.8	83.8	93.6	93.9	95.7	203.9	191.2	203.6	198.6	181.5	154.0	171.9	172.5	175.8	188.1	167.9	202.9	155.5	107.9	154.0	148.3	150.6	160.4
High	[K].IPPNSETTLVLVGR.[A]	1xTMT6plex [N-Term]		6.88245E-05	0	1	3	5	F8WFT7	F8WFT7 [233-246]	0	1725.01080	0	1.211	1.016	1.077	1.235	1.288	1.135	0.970	0.979	90.8	109.9	92.3	97.8	112.1	117.0	103.0	88.1	88.9	1372.7	1662.0	1395.3	1479.1	1694.7	1768.6	1557.4	1331.5	1344.3	1266.6	1459.1	1390.5	1158.0	1007.4	1768.6	1343.6	1162.5	1226.7
High	[K].LPPMSEELSDKIDDLAQEIKDR.[R]	2xTMT6plex [K11; K20]; 1xTMT6plex [N-Term]		3.31982E-11	0	1	1	5	F1M614	F1M614 [1862-1883]	2	3229.75930	0	1.102	1.059	1.045	0.908	0.871	0.964	0.905	0.886	103.0	113.5	109.1	107.7	93.5	89.7	99.2	93.2	91.2	435.0	479.5	460.8	454.8	395.0	378.8	419.3	393.5	385.4	401.4	421.0	459.2	356.1	234.8	378.8	361.7	343.6	351.7
High	[K].LPPMSEELSDKIDDLAQEIK.[D]	2xTMT6plex [K11; K20]; 1xTMT6plex [N-Term]		1.8702E-07	0	1	1	6	F1M614	F1M614 [1862-1881]	1	2958.63125	0	1.053	1.065	1.074	0.968	0.943	1.003	0.921	0.945	100.3	105.6	106.8	107.7	97.1	94.6	100.6	92.4	94.8	476.9	502.1	508.0	512.2	461.8	449.6	478.5	439.4	450.5	440.0	440.8	506.2	401.0	274.5	449.6	412.8	383.6	411.1
High	[R].LPPLPVTPGMEGAGVVVAVGEGVSDR.[K]	1xTMT6plex [N-Term]		2.31452E-07	0	1	1	1	Q3MIE4	Q3MIE4 [114-139]	0	2732.48542	0	1.027	1.121	1.153	1.153	1.145	1.142	1.009	1.110	91.3	93.8	102.3	105.3	105.2	104.5	104.3	92.1	101.3	90.9	93.4	102.0	104.9	104.8	104.1	103.9	91.7	100.9	83.9	82.0	101.6	82.1	62.3	104.1	89.6	80.1	92.1
High	[K].LPPLPLTLSLCAFLNHR.[K]	1xCarboxymethyl [C11]; 1xTMT6plex [N-Term]		6.69098E-05	0	1	2	1	G3V8F5	G3V8F5 [332-348]	0	2192.24630	0	0.815	0.855	0.872	0.957	0.713	0.709	0.935	0.726	118.7	96.7	101.5	103.5	113.6	84.6	84.2	111.0	86.2	39.6	32.2	33.8	34.5	37.8	28.2	28.1	37.0	28.7	36.5	28.3	33.7	27.0	22.5	28.2	24.2	32.3	26.2
High	[R].LPPKVESLESLYFTPIPAR.[G]	1xTMT6plex [K4]; 1xTMT6plex [N-Term]		1.68438E-06	0	1	3	2	F7FF45	F7FF45 [1742-1760]	1	2615.52128	0	0.971	0.962	1.029	0.889	1.065	0.984	1.067	1.006	100.3	97.4	96.5	103.2	89.1	106.8	98.7	107.0	100.9	280.2	272.0	269.4	288.3	249.0	298.3	275.6	298.9	281.9	258.5	238.8	268.5	225.7	148.0	298.3	237.8	261.0	257.2
High	[R].LPPGVDPAAVTSALSPEGVLSIQATPASAQASLPSPPAAK.[-]	1xTMT6plex [K40]; 1xTMT6plex [N-Term]		3.63387E-08	0	1	1	5	P97541	P97541 [123-162]	0	4222.33751	0	1.045	0.798	1.033	1.326	0.947	1.193	0.942	0.793	99.1	103.6	79.1	102.4	131.4	93.9	118.3	93.4	78.6	254.2	265.6	202.7	262.6	336.9	240.8	303.2	239.5	201.5	234.5	233.2	202.0	205.6	200.3	240.8	261.6	209.1	183.9
High	[R].LPNPHLGPVEER.[L]	1xTMT6plex [N-Term]		3.91463E-05	0	1	2	1	A0A0G2K7B6	A0A0G2K7B6 [1792-1803]	0	1586.88521	0	1.045	1.239	1.163	1.133	1.252	1.063	1.126	1.058	89.3	93.4	110.6	103.9	101.2	111.8	94.9	100.6	94.4	125.2	130.9	155.0	145.6	141.8	156.7	133.1	141.0	132.4	115.5	114.9	154.5	114.0	84.3	156.7	114.8	123.1	120.8
High	[K].LPPVLVLHLK.[R]	1xTMT6plex [K10]; 1xTMT6plex [N-Term]		6.04108E-05	0	1	1	1	Q3KR59	Q3KR59 [674-683]	0	1587.07619	0	0.841	0.867	1.060	0.813	0.995	0.859	1.065	0.948	106.5	89.6	92.3	112.9	86.6	106.0	91.6	113.5	101.0	126.9	106.7	110.0	134.5	103.1	126.3	109.1	135.2	120.3	117.1	93.7	109.6	105.3	61.3	126.3	94.1	118.0	109.8
High	[K].IPNIFAIGDVVAGPMLAHK.[A]	1xOxidation [M15]; 1xTMT6plex [K19]; 1xTMT6plex [N-Term]		1.10808E-08	0	1	1	4	Q6P6R2	Q6P6R2 [347-365]	0	2437.40414	0	0.925	0.969	0.942	0.837	0.922	0.916	0.952	0.962	106.8	98.8	103.5	100.6	89.4	98.5	97.9	101.7	102.8	254.8	235.7	246.9	240.0	213.3	235.0	233.5	242.5	245.1	235.1	206.9	246.0	187.9	126.8	235.0	201.4	211.7	223.7
High	[K].IPNIFAIGDVVAGPMLAHK.[A]	1xTMT6plex [K19]		4.58227E-05	0	1	1	2	Q6P6R2	Q6P6R2 [347-365]	0	2192.24630	0	1.118	0.821	1.008	0.768	0.861	0.983	0.798	0.866	109.5	122.4	89.9	110.3	84.1	94.2	107.6	87.4	94.7	149.8	167.4	123.0	151.0	115.1	128.9	147.2	119.6	129.6	138.2	147.0	122.6	118.2	68.4	128.9	127.0	104.4	118.3
High	[K].IPNIEMSDLSFSK.[D]	1xTMT6plex [K13]; 1xTMT6plex [N-Term]		1.10681E-06	0	1	1	2	P07151	P07151 [66-78]	0	1939.06107	0	0.963	0.877	1.039	0.857	1.265	0.922	1.001	1.066	100.1	96.4	87.8	104.1	85.8	126.6	92.3	100.2	106.7	481.1	463.4	421.8	500.0	412.3	608.4	443.7	481.5	512.9	443.9	406.8	420.3	391.5	245.1	608.4	382.8	420.4	468.0
High	[K].LPNGLVIASLENYAPLSR.[I]	1xTMT6plex [N-Term]		8.52474E-08	0	1	1	9	P32551	P32551 [42-59]	0	2156.22767	0	0.993	0.973	1.032	1.004	1.133	1.054	1.069	0.947	97.8	97.1	95.2	100.8	98.2	110.8	103.1	104.5	92.6	562.4	558.6	547.4	580.1	564.9	637.3	593.0	601.1	532.8	518.9	490.4	545.5	454.2	335.8	637.3	511.6	524.8	486.2
High	[K].LPNFGFVVFDDSEPVQR.[I]	1xTMT6plex [N-Term]		1.43057E-07	0	1	1	2	Q6AY21	Q6AY21 [338-354]	0	2195.13343	0	0.943	0.942	1.097	1.042	0.906	0.971	1.078	0.881	101.6	95.8	95.7	111.5	105.9	92.1	98.6	109.5	89.5	159.0	149.9	149.8	174.5	165.7	144.1	154.4	171.3	140.1	146.7	131.6	149.3	136.6	98.5	144.1	133.2	149.6	127.8
High	[K].LPNFGFVVFDDSEPVQK.[V]	1xTMT6plex [K17]; 1xTMT6plex [N-Term]		9.85923E-07	0	1	1	1	D3ZYS7	D3ZYS7 [375-391]	0	2396.29022	0	0.984	0.881	1.063	0.812	1.218	1.009	1.109	0.926	100.0	98.4	88.1	106.3	81.2	121.8	100.9	110.9	92.6	94.1	92.6	82.9	100.0	76.4	114.6	94.9	104.3	87.1	86.8	81.3	82.6	78.3	45.4	114.6	81.9	91.1	79.5
High	[RK].IPMPVNFNEPLSMLQR.[L]	1xTMT6plex [N-Term]		2.05887E-06	0	2	2	2	D3ZHG4; D4A9D8	D3ZHG4 [523-538]; D4A9D8 [309-324]	0	2115.12922	0	1.089	1.123	1.037	0.947	1.019	0.963	1.025	0.988	97.9	106.6	109.9	101.5	92.8	99.8	94.3	100.4	96.7	286.2	311.6	321.3	296.7	271.2	291.7	275.5	293.4	282.7	264.1	273.6	320.2	232.3	161.2	291.7	237.7	256.2	258.0	NotUnique
High	[K].LPMGMTAENLAAK.[Y]	1xOxidation [M]; 1xTMT6plex [K13]; 1xTMT6plex [N-Term]		1.48453E-05	0	1	3	13	G3V9U2	G3V9U2 [159-171]	0	1821.00145	0	1.071	1.107	0.975	0.983	0.807	0.899	0.869	1.069	102.5	109.8	113.5	99.9	100.8	82.7	92.2	89.0	109.6	1587.0	1699.7	1757.4	1547.0	1560.6	1280.5	1427.5	1378.6	1697.2	1464.3	1492.2	1751.3	1211.2	927.7	1280.5	1231.5	1203.6	1548.7
High	[K].LPMGMTAENLAAK.[Y]	1xTMT6plex [K13]; 1xTMT6plex [N-Term]		1.12812E-07	0	1	3	8	G3V9U2	G3V9U2 [159-171]	0	1805.00653	0	1.055	1.033	0.952	0.834	0.657	0.826	0.799	0.912	111.6	117.7	115.3	106.2	93.0	73.3	92.1	89.1	101.7	877.3	925.3	906.4	835.6	731.8	576.3	724.4	701.0	800.1	809.5	812.4	903.3	654.2	435.0	576.3	624.9	612.0	730.1
High	[K].LPIVNESDELVAIIAR.[T]	1xTMT6plex [N-Term]		2.56801E-08	0	1	2	2	E9PU28	E9PU28 [209-224]	0	1981.15311	0	0.945	0.993	1.124	1.058	0.954	0.948	1.061	1.020	98.9	93.4	98.2	111.2	104.6	94.3	93.8	104.9	100.9	61.2	57.9	60.8	68.8	64.8	58.4	58.1	64.9	62.5	56.5	50.8	60.6	53.9	38.5	58.4	50.1	56.7	57.0
High	[K].LPLTVEEIASFGEGNR.[E]	1xTMT6plex [N-Term]		7.55039E-06	0	1	1	2	D3Z9D2	D3Z9D2 [1323-1338]	0	1961.05412	0	1.345	0.975	1.727	1.558	1.692	1.055	1.506	2.028	69.8	93.9	68.1	120.6	108.8	118.1	73.7	105.2	141.7	106.6	143.4	104.0	184.2	166.2	180.4	112.6	160.6	216.3	98.4	125.9	103.6	144.2	98.8	180.4	97.1	140.2	197.4
High	[K].IPNIFAIGDVVAGPMLAHK.[A]	1xTMT6plex [K19]; 1xTMT6plex [N-Term]		5.74349E-11	0	1	1	16	Q6P6R2	Q6P6R2 [347-365]	0	2421.40923	0	0.919	0.950	0.940	0.965	0.904	0.968	0.905	0.945	105.9	97.3	100.7	99.5	102.2	95.8	102.5	95.9	100.2	1827.4	1678.7	1736.7	1717.0	1762.8	1652.6	1768.5	1654.7	1727.8	1686.1	1473.8	1730.7	1344.3	1047.9	1652.6	1525.7	1444.7	1576.6
High	[R].LPLTDTELALIATSPEGADMASLQQQR.[Q]	1xTMT6plex [N-Term]		7.92662E-09	0	1	1	2	M0RA08	M0RA08 [209-235]	0	3098.62409	0	1.134	1.073	1.135	1.217	1.022	0.999	1.088	1.044	92.7	105.1	99.4	105.2	112.8	94.7	92.6	100.8	96.7	73.8	83.7	79.2	83.8	89.8	75.4	73.7	80.3	77.0	68.1	73.5	78.9	65.6	53.4	75.4	63.6	70.1	70.3
High	[K].IPPVNTNLENLYLQGNR.[I]	1xTMT6plex [N-Term]		8.31967E-05	0	1	2	1	G3V6E7	G3V6E7 [308-324]	0	2184.19743	0	1.064	1.208	1.069	1.024	0.990	1.073	1.162	1.124	92.6	98.6	111.9	99.0	94.9	91.7	99.4	107.7	104.1	375.4	399.5	453.4	401.3	384.6	371.7	402.9	436.4	421.9	346.4	350.7	451.8	314.2	228.6	371.7	347.6	381.0	385.0
High	[R].LPQGSLIPYLPDAVEK.[A]	1xTMT6plex [K16]; 1xTMT6plex [N-Term]		4.1027E-07	0	1	2	2	D4A4P4	D4A4P4 [249-264]	0	2198.28368	0	0.887	0.998	0.935	0.960	0.941	0.879	0.941	0.959	105.9	93.9	105.7	99.0	101.7	99.6	93.1	99.7	101.5	371.9	329.7	371.3	347.5	357.1	349.8	327.0	350.0	356.6	343.1	289.5	370.0	272.1	212.3	349.8	282.1	305.6	325.4
High	[R].LPSVPFETIQALDVVMR.[H]	1xTMT6plex [N-Term]		6.57843E-05	0	1	2	1	F1LRP7	F1LRP7 [172-188]	0	2144.19868	0	0.935	0.889	0.851	0.807	0.728	1.004	0.861	0.949	112.2	104.9	99.7	95.5	90.5	81.6	112.6	96.6	106.4	24.6	23.0	21.9	20.9	19.9	17.9	24.7	21.2	23.3	22.7	20.2	21.8	16.4	11.8	17.9	21.3	18.5	21.3
High	[R].LPSSSGGDQSGSGDWVR.[Y]	1xTMT6plex [N-Term]		7.97763E-10	0	1	2	3	A0A0G2K1V7	A0A0G2K1V7 [270-286]	0	1920.92490	0	1.130	1.129	1.076	1.060	1.102	1.052	1.145	1.032	92.5	104.6	104.5	99.6	98.1	102.0	97.3	105.9	95.5	734.2	829.7	829.0	789.9	777.9	809.1	772.0	840.5	757.4	677.4	728.4	826.1	618.4	462.4	809.1	666.0	733.8	691.1
High	[R].LPSSEEEESLDINIEGAK.[H]	1xTMT6plex [K18]; 1xTMT6plex [N-Term]		1.23727E-10	0	3	9	3	Q03626; Q6IE52; P14046	Q03626 [94-111]; Q6IE52 [93-110]; P14046 [94-111]	0	2418.26519	0	1.131	1.044	1.328	1.054	1.456	1.150	1.035	0.613	91.7	103.7	95.8	121.8	96.7	133.5	105.5	95.0	56.2	416.2	470.6	434.6	552.7	438.7	605.8	478.5	430.9	255.0	384.0	413.2	433.1	432.7	260.8	605.8	412.8	376.2	232.7	NotUnique
High	[R].IPSQLLNTELTER.[L]	1xTMT6plex [N-Term]		2.16153E-06	0	1	2	2	A0A0G2JWB6	A0A0G2JWB6 [1127-1139]	0	1742.98498	0	1.031	1.105	1.075	1.090	1.076	1.062	1.207	1.124	92.1	95.0	101.8	99.0	100.4	99.1	97.9	111.2	103.5	276.7	285.3	305.7	297.5	301.6	297.6	294.0	334.1	311.0	255.3	250.5	304.6	232.9	179.3	297.6	253.6	291.7	283.8
High	[R].LPSIVVEPTEGEVESGELR.[W]	1xTMT6plex [N-Term]		2.59844E-07	0	1	2	2	A0A0G2KAD4	A0A0G2KAD4 [60-78]	0	2269.21247	0	1.054	0.994	1.027	1.076	1.010	0.960	1.136	1.039	96.8	102.0	96.2	99.4	104.2	97.8	92.9	110.0	100.6	169.8	178.9	168.8	174.3	182.7	171.5	163.0	192.9	176.4	156.7	157.1	168.2	136.5	108.6	171.5	140.6	168.4	161.0
High	[R].IPSHAVVAR.[N]	1xTMT6plex [N-Term]		0.000107914	0	2	4	1	P12346; A0A0G2QC06	P12346 [265-273]; A0A0G2QC06 [251-259]	0	1178.72071	0	0.723	0.805	0.737	0.649	0.613	0.654	0.659	0.951	132.5	95.9	106.7	97.6	86.0	81.3	86.7	87.3	126.1	54.9	39.8	44.3	40.5	35.7	33.7	35.9	36.2	52.3	50.7	34.9	44.1	31.7	21.2	33.7	31.0	31.6	47.7	NotUnique
High	[R].LPSGSGAASPTTGSAVDIR.[A]	1xTMT6plex [N-Term]		1.07868E-05	0	1	2	1	A0A0G2JUA5	A0A0G2JUA5 [209-227]	0	1973.05010	0	0.816	0.812	0.827	0.757	0.744	0.753	0.766	0.854	122.8	100.2	99.8	101.6	93.0	91.3	92.4	94.0	104.9	219.3	178.8	178.1	181.4	166.0	163.1	165.1	167.9	187.3	202.3	157.0	177.5	142.0	98.7	163.1	142.4	146.6	170.9
High	[R].LPSGIGCSTILSPEGSAQFAAQIFGLNNHLVWAK.[L]	1xCarboxymethyl [C7]; 1xTMT6plex [K34]; 1xTMT6plex [N-Term]		5.85379E-06	0	1	2	1	P51583	P51583 [368-401]	0	4043.14648	0	1.086	1.134	1.086	1.256	1.296	1.214	1.140	1.409	84.7	92.1	96.1	92.0	106.4	109.8	102.9	96.6	119.4	9.6	10.5	10.9	10.5	12.1	12.5	11.7	11.0	13.6	8.9	9.2	10.9	8.2	7.2	12.5	10.1	9.6	12.4
High	[R].LPSGDTYEAMVTAVDPVADIATLR.[I]	1xTMT6plex [N-Term]		3.93149E-07	0	1	1	2	B0BNB9	B0BNB9 [210-233]	0	2734.41706	0	1.106	1.151	0.998	1.013	1.025	0.928	1.062	1.091	96.0	106.2	110.5	95.8	97.2	98.4	89.1	102.0	104.7	123.2	136.3	141.9	123.0	124.8	126.3	114.4	130.9	134.5	113.7	119.7	141.4	96.3	74.2	126.3	98.7	114.3	122.7
High	[R].LPSEGPQPAHVVVGDVLQAGDVDK.[T]	1xTMT6plex [K24]; 1xTMT6plex [N-Term]		9.93341E-10	0	1	1	2	B5DF65	B5DF65 [40-63]	0	2885.57729	0	1.167	0.999	1.184	1.161	1.103	1.157	1.157	1.162	89.2	104.1	89.1	105.6	103.6	98.4	103.2	103.2	103.6	223.0	260.3	222.9	264.0	259.1	246.1	258.0	258.2	259.2	205.8	228.5	222.1	206.7	154.0	246.1	222.6	225.4	236.5
High	[K].LPQFGISTPGSDLDINIK.[G]	1xTMT6plex [K18]; 1xTMT6plex [N-Term]		4.16723E-06	0	1	2	2	A0A0G2JUA5	A0A0G2JUA5 [4982-4999]	0	2373.34298	0	0.979	0.986	0.977	0.962	0.976	1.109	0.972	0.960	100.9	98.8	99.5	98.6	97.1	98.4	111.9	98.0	96.9	168.0	164.5	165.7	164.1	161.7	163.9	186.3	163.2	161.3	155.0	144.4	165.1	128.5	96.1	163.9	160.7	142.5	147.2
High	[K].IPSDTFYDNEDTTTDKLK.[L]	2xTMT6plex [K16; K18]; 1xTMT6plex [N-Term]		9.40356E-10	0	1	2	3	F1M8K0	F1M8K0 [516-533]	1	2790.46523	0	1.114	1.019	1.061	0.984	1.054	1.122	0.918	0.974	97.3	108.5	99.2	103.2	95.8	102.6	109.2	89.4	94.8	1043.5	1162.9	1063.7	1106.7	1026.8	1099.4	1170.6	958.3	1016.3	962.8	1021.0	1060.0	866.5	610.4	1099.4	1009.9	836.7	927.4
High	[R].IPSAVGYQPTLATDMGTMQER.[I]	1xOxidation [M]; 1xTMT6plex [N-Term]		7.14025E-07	0	1	3	17	G3V6D3	G3V6D3 [325-345]	0	2511.24208	0	1.005	0.984	0.985	0.975	0.924	0.958	0.981	0.980	102.4	102.8	100.7	100.8	99.8	94.6	98.1	100.4	100.3	1442.3	1449.0	1418.7	1420.4	1406.7	1333.1	1381.7	1414.4	1413.0	1330.8	1272.1	1413.8	1112.1	836.2	1333.1	1192.0	1234.9	1289.4
High	[R].IPSAVGYQPTLATDMGTMQER.[I]	1xTMT6plex [N-Term]		1.19248E-09	0	1	3	16	G3V6D3	G3V6D3 [325-345]	0	2495.24716	0	1.000	1.036	1.064	1.057	1.024	0.970	1.061	1.024	97.4	97.4	101.0	103.7	103.0	99.8	94.5	103.4	99.8	1513.6	1513.0	1568.7	1611.0	1600.1	1550.0	1468.8	1606.0	1549.9	1396.6	1328.3	1563.3	1261.3	951.2	1550.0	1267.1	1402.2	1414.3
High	[R].LPRPPPPEMPESLKK.[K]	2xTMT6plex [K14; K15]; 1xTMT6plex [N-Term]		6.02108E-07	0	1	3	10	Q6IRH6	Q6IRH6 [337-351]	1	2403.44008	0	1.119	1.059	0.993	0.948	0.877	0.962	0.979	0.969	101.0	113.1	107.1	100.4	95.8	88.6	97.2	98.9	98.0	1839.2	2058.6	1948.6	1826.6	1742.8	1613.0	1768.6	1801.0	1782.9	1697.0	1807.3	1941.9	1430.1	1036.0	1613.0	1525.8	1572.4	1626.9
High	[R].LPRPPPPEMPESLK.[K]	1xTMT6plex [K14]; 1xTMT6plex [N-Term]		1.01716E-07	0	1	3	7	Q6IRH6	Q6IRH6 [337-350]	0	2046.18219	0	1.016	1.037	0.933	1.019	0.824	0.967	0.919	0.980	103.5	105.2	107.3	96.5	105.5	85.3	100.1	95.1	101.4	1296.2	1316.7	1343.7	1208.8	1321.0	1068.0	1252.9	1190.9	1270.1	1196.0	1156.0	1339.1	946.4	785.3	1068.0	1080.9	1039.8	1159.0
High	[R].LPQVSPADSGEYVCR.[V]	1xCarboxymethyl [C14]; 1xTMT6plex [N-Term]		1.56578E-06	0	1	1	2	F1LTJ5	F1LTJ5 [2119-2133]	0	1907.93704	0	1.017	0.918	0.917	0.970	0.940	1.053	1.056	0.993	101.5	103.3	93.2	93.1	98.5	95.5	106.9	107.2	100.8	278.0	282.7	255.1	254.9	269.7	261.4	292.8	293.6	275.9	256.5	248.2	254.2	199.6	160.3	261.4	252.6	256.3	251.8
High	[K].LPQVAEEISGPLTSANK.[I]	1xTMT6plex [K17]; 1xTMT6plex [N-Term]		4.98536E-07	0	1	2	2	Q9Z1E1	Q9Z1E1 [361-377]	0	2212.25892	0	1.078	1.047	1.131	0.989	1.068	1.068	1.062	0.958	95.7	103.2	100.2	108.3	94.6	102.3	102.3	101.6	91.7	212.2	228.8	222.2	240.0	209.8	226.7	226.7	225.3	203.3	195.8	200.9	221.4	187.9	124.7	226.7	195.6	196.7	185.5
High	[K].IPQSHIQQICETILTSGEK.[L]	1xCarboxymethyl [C10]; 1xTMT6plex [K19]; 1xTMT6plex [N-Term]		8.88993E-07	0	1	1	3	Q9QX69	Q9QX69 [174-192]	0	2641.42712	0	0.966	1.155	1.028	0.997	0.984	0.938	1.081	1.108	97.2	93.9	112.2	100.0	96.9	95.6	91.2	105.1	107.8	408.6	394.7	471.7	420.1	407.4	401.9	383.4	441.9	452.9	377.0	346.5	470.1	328.9	242.2	401.9	330.8	385.8	413.3
High	[K].LPQLPITNFSR.[D]	1xTMT6plex [N-Term]		2.02784E-05	0	1	1	3	C0JPT7	C0JPT7 [180-190]	0	1514.88923	0	1.018	1.069	1.145	1.149	1.082	1.253	1.313	1.135	88.6	90.1	94.6	101.4	101.8	95.8	111.0	116.3	100.5	522.9	532.2	558.8	598.5	601.1	565.8	655.5	686.5	593.3	482.5	467.2	556.9	468.6	357.3	565.8	565.5	599.4	541.4
High	[R].LPQILAHLGALK.[Y]	1xTMT6plex [K12]; 1xTMT6plex [N-Term]		7.59625E-06	0	1	2	3	F7FM32	F7FM32 [242-253]	0	1732.12493	0	0.934	0.976	0.981	0.914	1.039	0.930	1.055	1.016	101.8	95.0	99.3	99.8	93.0	105.7	94.7	107.3	103.4	287.9	268.8	280.9	282.4	263.1	299.1	267.8	303.6	292.4	265.6	236.0	279.9	221.1	156.4	299.1	231.0	265.1	266.8
High	[K].LPQLEALLPPR.[Q]	1xTMT6plex [N-Term]		2.39669E-05	0	1	1	4	Q4QR73	Q4QR73 [498-508]	0	1475.91472	0	0.965	1.017	0.989	1.053	0.927	0.886	0.937	0.934	103.4	99.8	105.1	102.2	108.8	95.8	91.5	96.9	96.5	638.4	616.2	649.3	631.1	672.2	591.6	565.4	598.2	596.2	589.0	541.0	647.1	494.1	399.6	591.6	487.8	522.3	544.0
High	[R].IPSAVGYQPTLATDMGTMQER.[I]	2xOxidation [M15; M18]; 1xTMT6plex [N-Term]		3.18976E-06	0	1	3	2	G3V6D3	G3V6D3 [325-345]	0	2527.23699	0	0.923	1.175	0.958	1.029	1.119	0.959	1.076	0.997	97.4	90.0	114.5	93.3	100.3	109.1	93.4	104.8	97.1	149.9	138.4	176.1	143.6	154.3	167.8	143.7	161.3	149.4	138.3	121.5	175.5	112.4	91.7	167.8	124.0	140.8	136.3
High	[K].IPLSQEEIPLQGHAFEAR.[I]	1xTMT6plex [N-Term]		9.17111E-08	0	1	2	3	F1LP30	F1LP30 [364-381]	0	2264.22365	0	1.396	0.950	1.715	1.145	1.147	0.920	1.344	1.150	83.6	116.7	79.4	143.3	95.7	95.9	76.9	112.4	96.1	224.8	313.8	213.5	385.5	257.4	257.9	206.8	302.1	258.4	207.4	275.5	212.8	301.8	153.0	257.9	178.4	263.8	235.8
High	[K].IPLSQAEVIQEGSDVTLVAWGTQVHVIR.[E]	1xTMT6plex [N-Term]		7.2321E-08	0	1	3	1	A0A0A0MXW1	A0A0A0MXW1 [257-284]	0	3274.79969	0	1.147	0.988	1.048	0.939	1.005	0.812	0.996	0.872	102.2	117.2	101.0	107.1	95.9	102.7	83.0	101.8	89.1	45.0	51.6	44.5	47.1	42.2	45.2	36.5	44.8	39.2	41.5	45.3	44.3	36.9	25.1	45.2	31.5	39.1	35.8
High	[R].LPLQLDDAIRPEVEGEEDGRATVNQDTR.[L]	1xTMT6plex [N-Term]		4.27321E-05	0	1	1	1	P15178	P15178 [152-179]	1	3365.71346	0	1.014	1.179	1.081	0.907	1.053	0.992	1.118	1.096	95.3	96.6	112.4	103.1	86.5	100.4	94.6	106.6	104.5	82.7	83.8	97.5	89.4	75.0	87.1	82.1	92.4	90.6	76.3	73.6	97.2	70.0	44.6	87.1	70.8	80.7	82.7
High	[R].LPGISETAMIFAGVDVTK.[E]	1xTMT6plex [K18]; 1xTMT6plex [N-Term]		2.38244E-06	0	1	2	5	Q920L2	Q920L2 [372-389]	0	2307.30343	0	1.020	0.943	1.019	0.959	0.831	0.908	0.832	0.922	106.7	108.9	100.6	108.7	102.4	88.7	96.9	88.8	98.4	367.5	375.0	346.5	374.5	352.6	305.4	333.7	305.9	338.8	339.1	329.2	345.3	293.2	209.6	305.4	287.9	267.1	309.2
High	[R].LPGINCGPDFTPSFANLGRPTLSSR.[G]	1xCarboxymethyl [C6]; 1xTMT6plex [N-Term]		4.17834E-07	0	1	2	1	D3ZU13	D3ZU13 [659-683]	0	2904.48754	0	0.989	0.968	1.005	1.053	0.993	1.014	0.857	0.902	102.5	101.4	99.2	103.0	107.9	101.8	103.9	87.8	92.5	125.1	123.7	121.1	125.7	131.7	124.2	126.8	107.2	112.9	115.4	108.6	120.7	98.4	78.3	124.2	109.4	93.6	103.0
High	[K].LPGLIGSIPGPFGEEMR.[G]	1xTMT6plex [N-Term]		2.9331E-05	0	1	2	3	Q6P7S1	Q6P7S1 [100-116]	0	1999.08840	0	1.068	1.056	1.115	1.121	1.073	1.168	1.160	1.109	91.2	97.4	96.3	101.7	102.2	97.9	106.5	105.7	101.2	181.8	194.2	192.0	202.7	203.7	195.1	212.2	210.7	201.6	167.7	170.5	191.3	158.7	121.1	195.1	183.1	184.0	184.0
High	[K].LPGLAFLYMDKNQLEEVPSALPR.[N]	1xTMT6plex [K11]; 1xTMT6plex [N-Term]		1.81654E-11	0	1	1	2	Q9EQP5	Q9EQP5 [144-166]	1	3059.70038	0	1.128	1.178	1.377	0.990	1.800	2.154	1.925	2.154	65.7	74.1	77.3	90.4	65.0	118.2	141.4	126.4	141.4	122.1	137.8	143.9	168.2	121.0	219.9	263.1	235.1	263.1	112.7	121.0	143.4	131.7	71.9	219.9	227.0	205.3	240.1
High	[K].LPGLAFLYMDK.[N]	1xTMT6plex [K11]; 1xTMT6plex [N-Term]		1.88733E-05	0	1	1	4	Q9EQP5	Q9EQP5 [144-154]	0	1726.00137	0	1.029	1.157	1.196	0.967	1.242	1.392	1.488	1.506	82.0	84.3	94.9	98.1	79.3	101.8	114.1	122.0	123.5	586.2	603.0	678.1	701.3	566.7	727.9	815.8	872.5	882.7	540.9	529.4	675.8	549.1	336.9	727.9	703.8	761.8	805.5
High	[R].LPGGQWIYMSDNYTDVNGEK.[V]	1xTMT6plex [K20]; 1xTMT6plex [N-Term]		2.76427E-05	0	1	2	1	A0A0G2K7B6	A0A0G2K7B6 [993-1012]	0	2745.35944	0	1.002	0.986	1.005	0.972	1.204	0.935	0.981	0.844	100.8	101.0	99.4	101.3	98.0	121.3	94.2	98.9	85.0	180.0	180.4	177.5	181.0	175.0	216.7	168.3	176.6	151.9	166.1	158.4	176.9	141.7	104.0	216.7	145.2	154.2	138.6
High	[K].IPGGIIEDSCVLR.[G]	1xCarboxymethyl [C10]; 1xTMT6plex [N-Term]		2.72817E-07	0	1	1	3	Q6P502	Q6P502 [204-216]	0	1658.89847	0	0.976	0.978	1.010	0.959	1.026	0.998	0.993	1.023	100.4	98.0	98.2	101.4	96.3	103.0	100.2	99.7	102.7	626.0	611.1	612.4	632.4	600.2	642.5	625.0	621.5	640.4	577.6	536.5	610.3	495.1	356.8	642.5	539.2	542.6	584.4
High	[K].IPGDQIVSVVFIK.[E]	1xTMT6plex [K13]; 1xTMT6plex [N-Term]		1.14798E-06	0	1	1	4	F1LTJ5	F1LTJ5 [126-138]	0	1873.15629	0	1.057	1.047	1.088	1.038	1.059	1.190	1.236	1.031	92.3	97.6	96.6	100.5	95.9	97.8	109.9	114.2	95.2	303.6	320.9	317.7	330.3	315.2	321.6	361.2	375.3	313.0	280.1	281.7	316.6	258.6	187.4	321.6	311.6	327.7	285.6
High	[R].LPGCNEVGMVVFK.[M]	1xCarboxymethyl [C4]; 1xTMT6plex [K13]; 1xTMT6plex [N-Term]		3.80161E-05	0	1	6	1	A0A0G2K1F2	A0A0G2K1F2 [1759-1771]	0	1909.03275	0	0.921	0.967	0.890	0.951	0.881	0.870	0.987	0.937	107.1	98.6	103.6	95.3	101.9	94.3	93.2	105.7	100.4	177.0	163.0	171.2	157.5	168.4	155.9	154.1	174.7	165.9	163.3	143.1	170.6	123.3	100.1	155.9	132.9	152.5	151.4
High	[R].IPFYGSYTEMDPVIIASEGVEK.[F]	1xTMT6plex [K22]; 1xTMT6plex [N-Term]		4.59237E-06	0	1	1	2	Q6AYB5	Q6AYB5 [157-178]	0	2903.51527	0	1.113	0.931	1.018	0.889	0.984	1.090	0.878	1.010	101.0	112.3	94.0	102.8	89.8	99.4	110.1	88.7	102.0	162.4	180.6	151.2	165.3	144.3	159.8	177.0	142.6	164.1	149.8	158.6	150.7	129.4	85.8	159.8	152.7	124.5	149.7
High	[R].LPGISETAMIFAGVDVTKEPIPVLPTVHYNMGGIPTNYK.[G]	2xTMT6plex [K18; K39]; 1xTMT6plex [N-Term]		9.01107E-10	0	1	2	4	Q920L2	Q920L2 [372-410]	1	4857.65418	0	1.230	0.792	0.953	0.855	0.784	1.109	0.601	0.790	110.9	136.4	87.8	105.7	94.9	87.0	123.0	66.7	87.6	221.6	272.6	175.5	211.3	189.6	173.8	245.9	133.2	175.0	204.5	239.3	174.9	165.4	112.7	173.8	212.1	116.3	159.7
High	[R].LPFTALGSGQDAAVALLEDR.[F]	1xTMT6plex [N-Term]		3.47301E-06	0	1	1	1	Q4KM35	Q4KM35 [161-180]	0	2273.23388	0	0.948	1.003	0.992	0.892	0.772	1.014	0.813	0.916	107.8	102.2	108.1	107.0	96.1	83.2	109.3	87.6	98.8	108.5	102.9	108.8	107.7	96.7	83.7	110.0	88.2	99.4	100.1	90.3	108.4	84.3	57.5	83.7	94.9	77.0	90.7
High	[K].LPFPIIDDKDR.[D]	1xTMT6plex [K9]; 1xTMT6plex [N-Term]		5.21658E-06	0	1	1	4	O35244	O35244 [98-108]	1	1787.04674	0	0.982	0.914	0.857	1.047	1.158	0.937	1.016	0.991	101.1	99.3	92.4	86.6	105.9	117.1	94.7	102.7	100.2	742.7	729.7	678.9	636.5	777.9	860.0	696.0	754.9	736.0	685.3	640.6	676.6	498.3	462.4	860.0	600.4	659.1	671.6
High	[R].LPFNEGIVLDEK.[T]	1xTMT6plex [K12]; 1xTMT6plex [N-Term]		1.5765E-05	0	1	1	1	Q5FVL8	Q5FVL8 [440-451]	0	1832.05697	0	1.038	0.996	1.079	1.002	0.911	1.021	1.011	0.954	99.9	103.7	99.5	107.8	100.1	90.9	102.0	101.0	95.2	205.4	213.2	204.5	221.6	205.7	187.0	209.7	207.7	195.8	189.5	187.2	203.8	173.5	122.3	187.0	180.9	181.3	178.7
High	[R].IPFLLSGTSYKDLMPHDLAR.[A]	1xTMT6plex [K11]; 1xTMT6plex [N-Term]		8.78833E-08	0	1	2	3	Q60587	Q60587 [63-82]	1	2732.52096	0	1.269	1.068	1.184	1.048	1.023	0.998	0.940	1.005	94.4	119.8	100.8	111.8	98.9	96.6	94.2	88.7	94.9	283.5	359.8	302.8	335.8	297.1	290.1	282.9	266.4	284.9	261.6	315.9	301.8	262.9	176.6	290.1	244.1	232.6	260.0
High	[R].IPFLLSGTSYK.[D]	1xTMT6plex [K11]; 1xTMT6plex [N-Term]		2.21794E-05	0	1	2	8	Q60587	Q60587 [63-73]	0	1684.00856	0	1.143	1.089	1.030	0.915	0.886	0.952	0.905	1.021	100.7	115.1	109.6	103.7	92.1	89.2	95.9	91.1	102.8	817.8	934.9	890.3	842.6	747.9	724.7	778.8	740.2	835.3	754.6	820.8	887.2	659.7	444.6	724.7	671.9	646.3	762.2
High	[K].IPFEPESVSAEEALK.[Y]	1xTMT6plex [K15]; 1xTMT6plex [N-Term]		1.02782E-05	0	1	1	1	F1LP76	F1LP76 [864-878]	0	2104.15781	0	0.787	1.136	0.977	1.065	0.944	0.848	1.299	1.000	99.4	78.2	112.9	97.1	105.9	93.8	84.2	129.1	99.4	164.5	129.5	186.9	160.8	175.3	155.3	139.4	213.7	164.5	151.8	113.7	186.3	125.9	104.2	155.3	120.3	186.6	150.1
High	[K].LPFAAAQIGNSFR.[N]	1xTMT6plex [N-Term]		1.54834E-05	0	1	2	1	G3V7G8	G3V7G8 [308-320]	0	1620.90594	0	0.860	1.185	0.975	1.108	0.956	0.881	1.349	0.946	97.2	83.6	115.2	94.8	107.7	92.9	85.6	131.1	91.9	57.2	49.2	67.8	55.8	63.4	54.7	50.4	77.2	54.1	52.8	43.2	67.6	43.7	37.7	54.7	43.5	67.4	49.4
High	[K].LPETSLFETEETRK.[I]	1xTMT6plex [K14]; 1xTMT6plex [N-Term]		3.6682E-06	0	1	1	1	Q5XIM7	Q5XIM7 [437-450]	1	2138.17452	0	0.932	1.067	1.056	1.064	1.069	1.085	0.964	1.115	96.2	89.7	102.7	101.6	102.4	102.8	104.5	92.7	107.3	159.6	148.8	170.3	168.6	169.9	170.6	173.3	153.8	178.0	147.3	130.6	169.7	132.0	101.0	170.6	149.5	134.3	162.4
High	[K].LPETSLFETEETR.[K]	1xTMT6plex [N-Term]		1.33213E-05	0	1	1	1	Q5XIM7	Q5XIM7 [437-449]	0	1780.91663	0	0.777	0.827	0.770	0.775	0.760	0.711	0.706	0.739	127.4	99.0	105.3	98.1	98.7	96.8	90.6	89.9	94.1	389.6	302.6	322.1	300.0	302.0	296.0	277.0	274.9	287.9	359.5	265.7	321.0	234.9	179.5	296.0	239.0	240.0	262.7
High	[R].IPESGGDNGVFDIFELIGGAR.[K]	1xTMT6plex [N-Term]		6.45006E-06	0	1	2	2	Q71SA3	Q71SA3 [21-41]	0	2392.23461	0	1.065	0.988	1.242	1.437	1.234	1.048	1.135	0.868	89.8	95.7	88.8	111.6	129.1	110.9	94.1	102.0	78.0	16.0	17.1	15.9	19.9	23.0	19.8	16.8	18.2	13.9	14.8	15.0	15.8	15.6	13.7	19.8	14.5	15.9	12.7
High	[K].IPEQSVLLLHACAHNPTGVDPRPEQWK.[E]	1xCarboxymethyl [C12]; 1xTMT6plex [K27]; 1xTMT6plex [N-Term]		2.03665E-07	0	1	1	9	P00507	P00507 [201-227]	0	3551.88333	0	0.975	1.062	0.970	1.015	0.963	0.907	1.073	1.015	100.2	97.7	106.4	97.2	101.7	96.5	90.9	107.6	101.7	729.7	711.8	774.7	707.9	740.9	703.0	662.1	783.3	740.4	673.3	624.9	772.0	554.2	440.4	703.0	571.2	683.9	675.6
High	[R].LPFSTVSEEDLAAFECIIPGR.[V]	1xCarboxymethyl [C16]; 1xTMT6plex [N-Term]		2.83087E-08	0	1	2	3	B2GV75	B2GV75 [71-91]	0	2581.30572	0	0.980	1.069	1.029	1.101	0.951	1.009	0.934	1.023	99.0	96.9	105.8	101.8	108.9	94.1	99.9	92.4	101.2	151.6	148.5	162.1	156.0	166.9	144.2	153.0	141.6	155.1	139.9	130.4	161.5	122.1	99.2	144.2	132.0	123.6	141.5
High	[K].IPGISSTGVGDGGNELGMGR.[V]	1xTMT6plex [N-Term]		6.29091E-10	0	1	1	3	D4A9W3	D4A9W3 [472-491]	0	2103.07018	0	1.038	1.126	1.049	1.060	1.007	0.988	1.110	1.025	95.7	99.3	107.8	100.4	101.5	96.4	94.5	106.2	98.1	426.4	442.4	480.0	447.4	452.0	429.4	421.1	473.3	436.9	393.4	388.4	478.3	350.3	268.7	429.4	363.3	413.2	398.7
High	[K].IPGNWFQMVSAQER.[L]	1xTMT6plex [N-Term]		1.14101E-06	0	1	2	6	D3ZHA0	D3ZHA0 [2161-2174]	0	1891.96862	0	0.940	1.086	0.985	1.097	0.936	1.034	1.049	0.978	98.8	92.9	107.4	97.4	108.5	92.5	102.2	103.7	96.6	556.9	523.5	604.9	548.5	611.0	521.4	575.5	584.4	544.4	513.8	459.6	602.8	429.4	363.2	521.4	496.5	510.2	496.8
High	[R].LPGPPDAPGAVFVLGGEGLR.[A]	1xTMT6plex [N-Term]		2.66754E-05	0	1	3	1	Q8VD52	Q8VD52 [100-119]	0	2148.20145	0	0.913	1.112	1.019	0.806	1.021	0.817	1.122	0.897	103.4	94.4	114.9	105.3	83.4	105.5	84.4	116.0	92.7	244.3	223.0	271.6	248.9	197.0	249.3	199.5	274.2	219.1	225.4	195.8	270.7	194.9	117.1	249.3	172.1	239.4	199.9
High	[R].LPLQLDDAIRPEVEGEEDGR.[A]	1xTMT6plex [N-Term]		1.55847E-08	0	1	1	2	P15178	P15178 [152-171]	0	2480.28301	0	1.021	0.930	1.126	0.956	0.980	1.084	0.995	1.097	98.0	100.0	91.1	110.3	93.6	96.0	106.2	97.5	107.4	232.7	237.5	216.3	262.1	222.4	228.0	252.2	231.6	255.2	214.7	208.5	215.6	205.2	132.2	228.0	217.6	202.2	232.9
High	[K].IPLQEVLATPSLSASFNAPLLDSK.[Q]	1xTMT6plex [K24]; 1xTMT6plex [N-Term]		1.98508E-06	0	1	2	2	A0A0G2K7B6	A0A0G2K7B6 [87-110]	0	2969.69634	0	1.186	1.046	1.058	1.126	1.044	1.038	0.856	0.887	97.4	115.5	101.9	103.0	109.7	101.7	101.1	83.3	86.4	153.2	181.8	160.4	162.1	172.6	160.0	159.0	131.1	136.0	141.4	159.6	159.8	126.9	102.6	160.0	137.2	114.5	124.1
High	[K].LPIPDSQVLTIDPALPVEDAAEDYAR.[K]	1xTMT6plex [N-Term]		1.24402E-08	0	1	2	2	G3V8D5	G3V8D5 [137-162]	0	3037.59311	0	0.864	1.116	1.031	0.902	0.919	0.825	1.137	0.900	103.5	89.4	115.6	106.7	93.4	95.1	85.4	117.7	93.2	236.4	204.1	263.9	243.7	213.3	217.2	195.1	268.7	212.8	218.1	179.2	263.0	190.8	126.8	217.2	168.3	234.6	194.2
High	[R].LPLMECVQVTK.[D]	1xCarboxymethyl [C6]; 1xTMT6plex [K11]; 1xTMT6plex [N-Term]		2.92955E-06	0	2	5	8	A0A0G2KBC7; P30835	A0A0G2KBC7 [417-427]; P30835 [346-356]	0	1777.00038	0	0.991	1.064	0.976	0.946	0.939	0.903	0.971	0.998	102.4	101.5	109.0	100.0	96.8	96.1	92.5	99.4	102.3	1432.5	1419.0	1524.7	1398.0	1354.5	1344.6	1293.6	1390.7	1430.1	1321.7	1245.8	1519.4	1094.5	805.2	1344.6	1116.0	1214.2	1305.0	NotUnique
High	[R].LPLMECVQMTQDVQK.[A]	1xCarboxymethyl [C6]; 1xTMT6plex [K15]; 1xTMT6plex [N-Term]		6.25101E-05	0	1	2	2	C7C5T2	C7C5T2 [355-369]	0	2279.18497	0	1.153	1.101	1.170	1.287	1.608	1.267	1.243	1.298	80.9	93.2	89.1	94.7	104.1	130.0	102.5	100.6	105.0	206.9	238.5	227.9	242.2	266.3	332.6	262.1	257.2	268.5	190.9	209.4	227.1	189.6	158.3	332.6	226.1	224.6	245.0
High	[R].IPIHNEDITYDELVLMMQR.[V]	1xTMT6plex [N-Term]		1.37924E-07	0	1	2	2	Q6AYR1	Q6AYR1 [24-42]	0	2559.31485	0	0.923	0.955	0.994	0.850	1.024	0.873	1.006	0.951	105.0	96.9	100.2	104.3	89.2	107.5	91.6	105.6	99.8	216.1	199.4	206.3	214.8	183.7	221.3	188.6	217.4	205.5	199.4	175.1	205.6	168.2	109.2	221.3	162.7	189.8	187.5
High	[K].LPIGDVATQYFADRDMFCAGR.[V]	1xCarboxymethyl [C18]; 1xTMT6plex [N-Term]		6.97259E-08	0	1	1	2	D4AC23	D4AC23 [293-313]	1	2633.26896	0	0.927	1.003	1.090	1.014	0.972	1.006	0.966	1.026	100.0	92.6	100.3	109.0	101.3	97.2	100.5	96.5	102.6	271.3	251.4	272.1	295.7	275.0	263.8	272.9	261.9	278.4	250.3	220.7	271.2	231.5	163.5	263.8	235.4	228.7	254.0
High	[K].LPIGDVATQYFADR.[D]	1xTMT6plex [N-Term]		4.38693E-07	0	1	1	3	D4AC23	D4AC23 [293-306]	0	1794.95877	0	0.965	0.968	0.970	1.058	1.112	1.020	1.021	0.998	98.8	95.3	95.6	95.8	104.5	109.8	100.7	100.9	98.6	379.3	366.1	367.3	367.8	401.2	421.8	386.9	387.4	378.6	350.0	321.4	366.0	288.0	238.5	421.8	333.8	338.2	345.5
High	[R].LPIGDQFDK.[N]	1xTMT6plex [K9]; 1xTMT6plex [N-Term]		7.36223E-05	0	1	1	2	Q9NQR8	Q9NQR8 [95-103]	0	1490.86190	0	0.997	1.122	0.946	0.913	1.183	0.913	1.090	1.060	97.6	97.3	109.5	92.3	89.1	115.4	89.1	106.4	103.4	290.1	289.3	325.6	274.4	264.8	343.1	265.0	316.2	307.5	267.7	254.0	324.5	214.8	157.4	343.1	228.6	276.1	280.6
High	[K].IPIFSAAGLPHNEIAAQICR.[Q]	1xCarboxymethyl [C19]; 1xTMT6plex [N-Term]		3.98398E-05	0	1	2	2	P62815	P62815 [189-208]	0	2408.29577	0	0.910	1.167	1.044	0.988	0.938	0.837	1.113	1.031	99.7	90.7	116.4	104.1	98.5	93.5	83.4	110.9	102.8	529.8	482.0	618.4	553.0	523.5	497.0	443.3	589.5	546.1	488.8	423.2	616.3	433.0	311.2	497.0	382.4	514.7	498.3
High	[K].LPICDKCGTGIVGVFVK.[L]	2xCarboxymethyl [C4; C7]; 2xTMT6plex [K6; K17]; 1xTMT6plex [N-Term]		2.17777E-07	0	1	1	4	P52944	P52944 [255-271]	1	2552.44351	0	0.927	0.805	0.914	0.874	0.876	1.032	0.881	0.910	109.5	101.5	88.2	100.1	95.7	95.9	113.0	96.5	99.6	810.7	751.4	652.7	741.3	708.4	710.1	836.3	714.2	737.6	748.0	659.7	650.4	580.4	421.1	710.1	721.5	623.6	673.1
High	[R].LPLAQSADYGTNLQTVQLFMK.[K]	1xTMT6plex [K21]; 1xTMT6plex [N-Term]		2.3438E-08	0	1	2	3	A0A140UHX6	A0A140UHX6 [1498-1518]	0	2796.53701	0	1.028	1.001	0.929	0.968	1.035	0.929	0.939	0.985	102.1	104.9	102.2	94.8	98.9	105.7	94.9	95.9	100.6	449.9	462.3	450.4	417.8	435.5	465.5	418.1	422.4	443.1	415.1	405.9	448.8	327.1	258.9	465.5	360.7	368.8	404.3
High	[R].IPLAEWESRIEEVDAQMVR.[E]	1xTMT6plex [N-Term]		1.28484E-05	0	1	1	2	Q68FY0	Q68FY0 [424-442]	1	2500.30672	0	0.883	1.072	1.114	0.897	0.930	0.909	1.264	1.057	98.6	87.0	105.7	109.9	88.5	91.7	89.7	124.7	104.2	248.4	219.3	266.2	276.8	222.9	230.9	225.9	314.1	262.6	229.2	192.5	265.3	216.7	132.5	230.9	194.9	274.2	239.6
High	[R].IPLAEWESR.[I]	1xTMT6plex [N-Term]		0.000125105	0	1	1	5	Q68FY0	Q68FY0 [424-432]	0	1329.73642	0	0.946	0.900	0.895	0.856	0.911	0.900	0.811	0.798	112.3	106.2	101.0	100.4	96.1	102.3	101.0	91.1	89.6	513.1	485.3	461.6	459.0	439.2	467.4	461.8	416.3	409.3	473.4	426.1	460.0	359.4	261.1	467.4	398.4	363.5	373.5
High	[R].IPKEQGFLSFWR.[G]	1xTMT6plex [K3]; 1xTMT6plex [N-Term]		7.03916E-05	0	1	2	2	Q6P9Y4	Q6P9Y4 [61-72]	1	1966.13147	0	0.953	1.016	1.037	1.028	0.711	0.958	0.839	0.745	108.6	103.5	110.4	112.6	111.6	77.2	104.0	91.1	80.9	372.5	355.1	378.6	386.4	383.0	264.9	356.9	312.6	277.7	343.7	311.8	377.3	302.5	227.7	264.9	307.9	272.9	253.4
High	[R].IPKENLLGEPGMGFK.[I]	2xTMT6plex [K3; K15]; 1xTMT6plex [N-Term]		3.11315E-06	0	1	2	2	Q6IMX3	Q6IMX3 [250-264]	1	2317.35569	0	1.034	0.973	0.956	1.006	0.781	0.951	0.773	0.944	106.9	110.5	104.0	102.3	107.5	83.5	101.7	82.6	100.9	587.4	607.3	571.7	561.9	591.0	458.8	558.8	454.0	554.5	542.0	533.2	569.7	439.9	351.3	458.8	482.1	396.4	506.0
High	[R].IPHLAIHLQR.[N]	1xTMT6plex [N-Term]		2.62042E-05	0	1	1	2	Q4V8H5	Q4V8H5 [164-173]	0	1426.88442	0	0.757	0.846	0.744	0.975	0.972	0.844	0.761	0.939	114.8	86.9	97.2	85.4	111.9	111.6	96.9	87.4	107.8	36.4	27.6	30.8	27.1	35.5	35.4	30.7	27.7	34.2	33.6	24.2	30.7	21.2	21.1	35.4	26.5	24.2	31.2
High	[K].IPHFGYCDEVDLTELVK.[L]	1xCarboxymethyl [C7]; 1xTMT6plex [K17]; 1xTMT6plex [N-Term]		1.12812E-07	0	1	1	3	B2GV15	B2GV15 [273-289]	0	2494.29398	0	1.012	0.909	0.902	0.981	0.839	0.974	0.887	0.876	107.4	108.7	97.7	96.9	105.4	90.1	104.6	95.2	94.1	420.9	426.1	382.8	379.7	413.0	353.2	409.9	373.3	368.7	388.4	374.1	381.5	297.3	245.5	353.2	353.6	325.9	336.4
High	[K].IPGTGTLAPAASVSGSK.[A]	1xTMT6plex [K17]; 1xTMT6plex [N-Term]		2.98347E-06	0	1	1	2	Q6WN19	Q6WN19 [449-465]	0	1972.14791	0	1.055	1.022	1.055	0.892	1.020	0.976	0.935	0.894	101.7	107.3	104.0	107.3	90.7	103.7	99.2	95.1	90.9	463.9	489.2	474.1	489.4	413.8	473.1	452.5	433.6	414.6	428.0	429.5	472.5	383.2	246.0	473.1	390.4	378.6	378.3
High	[K].IPGSVNIPLDEVGEALQMNPR.[E]	1xTMT6plex [N-Term]		6.45006E-06	0	1	2	2	G3V8W9	G3V8W9 [74-94]	0	2478.32237	0	0.965	0.949	1.049	0.909	1.085	0.958	0.975	0.984	101.4	97.9	96.3	106.4	92.2	110.1	97.1	98.9	99.8	255.5	246.5	242.4	268.1	232.1	277.2	244.7	249.1	251.3	235.7	216.4	241.6	209.9	138.0	277.2	211.1	217.5	229.3
High	[R].LPGPVYPMFDVCWHDKGK.[N]	1xCarboxymethyl [C12]; 2xTMT6plex [K16; K18]; 1xTMT6plex [N-Term]		4.69314E-08	0	1	1	5	A0JPQ4	A0JPQ4 [445-462]	1	2834.49767	0	1.016	0.950	1.006	0.929	0.779	1.072	0.813	0.871	106.7	108.4	101.4	107.3	99.2	83.1	114.3	86.7	92.9	790.1	802.4	750.9	794.7	734.3	615.5	846.8	642.4	688.1	729.0	704.5	748.3	622.2	436.5	615.5	730.5	560.9	627.9
High	[R].LPGPVYPMFDVCWHDK.[G]	1xCarboxymethyl [C12]; 1xTMT6plex [K16]; 1xTMT6plex [N-Term]		1.53025E-08	0	1	1	3	A0JPQ4	A0JPQ4 [445-460]	0	2420.21832	0	1.067	1.006	0.970	1.019	0.954	1.136	1.010	0.989	98.4	105.0	98.9	95.4	100.2	93.8	111.8	99.3	97.2	352.2	376.0	354.3	341.7	358.8	336.0	400.3	355.6	348.3	325.0	330.1	353.1	267.5	213.3	336.0	345.3	310.5	317.8
High	[K].LPGPTVSASYSLEYGK.[A]	1xTMT6plex [K16]; 1xTMT6plex [N-Term]		7.44504E-05	0	1	1	1	P36972	P36972 [92-107]	0	2127.17379	0	1.074	1.171	1.091	1.075	0.972	1.107	0.921	1.148	94.1	101.1	110.3	102.7	101.2	91.5	104.2	86.7	108.1	95.3	102.3	111.6	104.0	102.4	92.6	105.5	87.7	109.4	87.9	89.8	111.2	81.4	60.9	92.6	91.0	76.6	99.8
High	[R].IPSWTGPGFVR.[V]	1xTMT6plex [N-Term]		4.85583E-05	0	1	1	2	D3ZQN7	D3ZQN7 [580-590]	0	1445.81025	0	0.969	1.023	0.954	0.922	0.893	0.929	1.019	0.903	104.5	101.2	106.9	99.7	96.4	93.3	97.1	106.4	94.4	215.8	209.0	220.8	205.9	199.0	192.7	200.4	219.8	195.0	199.1	183.5	220.0	161.2	118.3	192.7	172.9	191.9	177.9
High	[R].LQELEGTYEENER.[E]	1xTMT6plex [N-Term]		4.00398E-07	0	1	2	2	M0R6K0	M0R6K0 [1755-1767]	0	1838.89695	0	0.923	1.119	0.951	1.189	1.240	1.037	1.398	1.131	90.1	83.1	100.8	85.7	107.1	111.8	93.5	126.0	101.9	369.8	341.1	413.6	351.8	439.6	458.7	383.6	517.0	418.1	341.2	299.5	412.2	275.4	261.3	458.7	330.9	451.4	381.5
High	[K].IPTACITIEDAEMMSR.[M]	1xCarboxymethyl [C5]; 1xTMT6plex [N-Term]		9.61736E-06	0	1	1	2	Q6IRK9	Q6IRK9 [229-244]	0	2067.99621	0	0.938	1.146	0.916	1.117	1.280	0.991	1.234	1.040	93.1	87.4	106.7	85.4	104.1	119.2	92.3	115.0	96.8	251.0	235.6	287.6	230.0	280.4	321.2	248.8	309.8	260.9	231.6	206.8	286.6	180.1	166.7	321.2	214.6	270.5	238.1
High	[K].IPTEAPQLELK.[A]	1xTMT6plex [K11]; 1xTMT6plex [N-Term]		9.23253E-05	0	1	1	1	Q4V8K5	Q4V8K5 [335-345]	0	1697.02494	0	1.083	0.990	1.008	0.909	1.088	0.982	0.958	0.987	100.0	108.2	98.9	100.7	90.8	108.7	98.2	95.8	98.7	285.1	308.8	282.2	287.4	259.1	310.1	280.1	273.2	281.5	263.1	271.1	281.2	225.0	154.0	310.1	241.6	238.5	256.9
High	[K].LQDPFSLYR.[C]	1xTMT6plex [N-Term]		0.000114397	0	1	1	5	P21913	P21913 [236-244]	0	1367.75207	0	0.972	1.041	0.960	0.944	0.900	0.923	0.974	0.977	103.6	100.6	107.8	99.4	97.8	93.2	95.6	100.8	101.1	1029.4	1000.4	1072.0	988.2	972.2	926.4	950.5	1002.3	1005.5	949.8	878.3	1068.3	773.7	577.9	926.4	820.0	875.1	917.5
High	[K].LQDNCTNSITR.[Q]	1xCarboxymethyl [C5]; 1xTMT6plex [N-Term]		1.39786E-05	0	1	1	1	Q5HZE2	Q5HZE2 [43-53]	0	1551.76344	0	0.867	0.902	0.938	0.861	0.848	0.959	0.874	0.895	110.5	95.9	99.7	103.7	95.1	93.7	106.0	96.6	98.9	213.4	185.1	192.6	200.3	183.7	180.9	204.6	186.5	190.9	196.9	162.5	191.9	156.8	109.2	180.9	176.5	162.8	174.2
High	[K].LQDMLDGFIKK.[F]	2xTMT6plex [K10; K11]; 1xTMT6plex [N-Term]		8.99867E-06	0	1	1	1	Q07205	Q07205 [85-95]	1	1995.19158	0	1.011	1.101	0.945	1.037	1.276	0.977	1.012	0.930	96.9	97.9	106.7	91.5	100.5	123.7	94.6	98.1	90.1	273.1	276.1	300.7	258.0	283.3	348.6	266.7	276.5	254.0	252.0	242.4	299.7	202.0	168.4	348.6	230.1	241.4	231.8
High	[K].LQDMLDGFIK.[K]	1xTMT6plex [K10]; 1xTMT6plex [N-Term]		1.95635E-05	0	1	1	1	Q07205	Q07205 [85-94]	0	1637.93369	0	0.939	0.887	0.957	0.878	1.028	0.941	0.975	0.894	105.9	99.4	93.9	101.4	93.0	108.8	99.6	103.3	94.7	226.4	212.5	200.8	216.7	198.8	232.7	213.1	220.8	202.5	208.9	186.6	200.1	169.7	118.2	232.7	183.8	192.8	184.8
High	[R].LQDIVSALEDR.[L]	1xTMT6plex [N-Term]		0.000114397	0	1	6	1	F1LNT1	F1LNT1 [1628-1638]	0	1487.82669	0	0.853	1.055	1.074	0.736	0.878	0.911	1.132	0.901	105.4	89.9	111.2	113.2	77.5	92.5	96.0	119.4	94.9	245.2	209.0	258.7	263.4	180.3	215.2	223.3	277.6	220.8	226.2	183.5	257.8	206.2	107.2	215.2	192.6	242.4	201.5
High	[R].LQDLVDKLQLK.[V]	2xTMT6plex [K7; K11]; 1xTMT6plex [N-Term]		4.58227E-05	0	2	4	46	G3V8B0; G3V885	G3V8B0 [1864-1874]; G3V885 [1866-1876]	1	2000.27227	0	1.092	1.022	1.142	1.082	0.956	1.061	0.758	1.054	98.2	107.2	100.4	112.1	106.3	93.8	104.2	74.4	103.5	15518.9	16939.6	15864.3	17719.2	16796.8	14832.5	16466.2	11766.5	16361.6	14318.9	14872.0	15809.6	13872.9	9984.9	14832.5	14205.4	10273.2	14930.2	NotUnique
High	[K].LQDIPGCMEEMTSLR.[F]	1xCarboxymethyl [C7]; 1xTMT6plex [N-Term]		2.29707E-06	0	1	1	1	D3ZXS4	D3ZXS4 [257-271]	0	2009.95435	0	1.003	1.029	0.980	0.946	0.836	0.901	0.815	1.031	105.4	105.6	108.4	103.3	99.7	88.1	94.9	85.9	108.7	136.6	136.9	140.5	133.9	129.2	114.2	123.0	111.3	140.8	126.0	120.2	140.0	104.8	76.8	114.2	106.1	97.2	128.5
High	[R].IQDLLTEGTLTGVIDDR.[G]	1xTMT6plex [N-Term]		5.84053E-07	0	1	1	2	D3ZAS9	D3ZAS9 [274-290]	0	2088.13858	0	0.946	0.931	0.953	1.141	1.184	0.923	1.058	0.959	98.9	93.6	92.1	94.3	112.9	117.2	91.3	104.7	94.9	166.1	157.2	154.6	158.4	189.6	196.8	153.4	175.8	159.3	153.3	138.0	154.1	124.0	112.7	196.8	132.3	153.5	145.4
High	[K].LQDLASTIEVMEEGKK.[R]	2xTMT6plex [K15; K16]; 1xTMT6plex [N-Term]		4.4013E-06	0	2	3	1	A0A0G2K6S9; E9PTU4	A0A0G2K6S9 [1387-1402]; E9PTU4 [1380-1395]	1	2478.40924	0	0.910	0.916	1.204	0.791	0.926	1.468	1.747	1.083	89.6	81.5	82.0	107.9	70.9	83.0	131.5	156.5	97.1	287.0	261.2	262.8	345.5	227.1	265.7	421.2	501.3	310.9	264.8	229.3	261.9	270.5	135.0	265.7	363.4	437.7	283.7	NotUnique
High	[K].LQDLASTIEVMEEGK.[K]	1xTMT6plex [K15]; 1xTMT6plex [N-Term]		3.18976E-06	0	2	3	1	A0A0G2K6S9; E9PTU4	A0A0G2K6S9 [1387-1401]; E9PTU4 [1380-1394]	0	2121.15134	0	1.036	1.226	1.346	1.198	1.114	2.161	2.801	1.718	66.2	68.6	81.1	89.1	79.2	73.7	143.0	185.3	113.7	46.5	48.2	57.0	62.6	55.7	51.8	100.5	130.2	79.9	42.9	42.3	56.8	49.0	33.1	51.8	86.7	113.7	72.9	NotUnique
High	[K].LQDREWLTELFQQSK.[V]	1xTMT6plex [K15]; 1xTMT6plex [N-Term]		5.01581E-07	0	1	2	2	F1LN59	F1LN59 [683-697]	1	2379.30727	0	0.933	0.946	1.056	0.931	1.098	1.053	1.063	1.019	98.9	92.3	93.6	104.5	92.0	108.6	104.2	105.2	100.8	462.6	431.6	437.5	488.7	430.5	507.9	487.2	491.8	471.2	426.8	378.9	436.0	382.6	255.9	507.9	420.3	429.4	430.0
High	[K].IQDKEGIPPDQQR.[L]	1xTMT6plex [K4]; 1xTMT6plex [N-Term]		4.4822E-06	0	1	7	6	P62982	P62982 [30-42]	1	1982.10711	0	0.931	1.022	1.097	0.669	0.930	1.030	1.068	0.980	103.1	96.0	105.4	113.2	69.0	95.9	106.2	110.2	101.1	1058.6	985.1	1081.4	1161.5	707.9	984.7	1090.3	1130.8	1037.7	976.7	864.9	1077.7	909.4	420.8	984.7	940.6	987.3	946.9
High	[K].IQDFQQNEELFR.[Y]	1xTMT6plex [N-Term]		3.01996E-06	0	1	1	1	P57093	P57093 [121-132]	0	1795.91763	0	0.884	1.094	1.106	1.074	0.886	1.124	1.124	1.183	95.0	83.9	103.9	105.1	102.0	84.2	106.8	106.8	112.4	193.4	170.9	211.4	213.9	207.6	171.4	217.3	217.4	228.7	178.4	150.0	210.7	167.5	123.4	171.4	187.5	189.8	208.7
High	[R].LQDEIQNMKEEMAR.[H]	1xTMT6plex [K9]; 1xTMT6plex [N-Term]		3.04552E-08	0	1	2	7	P31000	P31000 [365-378]	1	2193.14079	0	1.034	1.157	1.327	1.033	1.653	1.697	1.896	1.619	72.5	74.9	83.9	96.2	74.9	119.8	123.0	137.4	117.3	916.8	947.7	1060.8	1216.3	947.3	1515.6	1555.8	1738.3	1484.1	845.9	832.0	1057.1	952.3	563.1	1515.6	1342.2	1517.7	1354.3
High	[K].IQDEIPALSVSRPQTGLSFLGPEPEDLEDLYSR.[Y]	1xTMT6plex [N-Term]		1.84265E-05	0	1	1	1	Q63570	Q63570 [11-43]	0	3901.00684	0	1.001	1.036	1.147	1.068	1.242	1.285	1.062	0.941	92.0	92.1	95.3	105.5	98.3	114.3	118.3	97.7	86.6	63.9	64.0	66.2	73.3	68.3	79.4	82.2	67.9	60.2	59.0	56.2	66.0	57.4	40.6	79.4	70.9	59.3	54.9
High	[K].LQDEDEGTYTFQIQDGK.[A]	1xTMT6plex [K17]; 1xTMT6plex [N-Term]		4.60594E-07	0	1	1	3	A0A0G2K5P5	A0A0G2K5P5 [1311-1327]	0	2445.21857	0	0.978	0.969	1.024	2.035	0.950	0.981	0.911	1.029	91.1	89.1	88.3	93.3	185.5	86.5	89.4	83.0	93.8	450.1	440.1	436.0	460.7	916.1	427.4	441.8	410.0	463.2	415.3	386.4	434.5	360.7	544.6	427.4	381.1	358.0	422.7
High	[K].IQDAGPVLADALR.[K]	1xTMT6plex [N-Term]		1.96107E-06	0	1	1	2	Q4QQW3	Q4QQW3 [396-408]	0	1567.90052	0	0.876	1.014	0.918	0.937	0.893	0.804	0.938	0.901	108.7	95.2	110.2	99.8	101.9	97.0	87.4	101.9	98.0	543.4	476.0	551.1	498.9	509.4	485.1	437.0	509.6	489.9	501.4	417.9	549.2	390.6	302.8	485.1	377.0	444.9	447.0
High	[R].LQDAEEAVEAVNAKCSSLEK.[T]	1xCarboxymethyl [C15]; 2xTMT6plex [K14; K20]; 1xTMT6plex [N-Term]		1.06866E-09	0	2	4	2	G3V8B0; G3V885	G3V8B0 [1397-1416]; G3V885 [1399-1418]	1	2879.52751	0	0.887	0.907	0.753	0.805	0.676	0.895	0.842	0.967	116.4	103.3	105.6	87.7	93.6	78.6	104.1	98.0	112.6	343.1	304.5	311.4	258.4	276.1	231.8	306.9	289.0	331.8	316.6	267.3	310.3	202.3	164.1	231.8	264.8	252.3	302.8	NotUnique
High	[R].LQDAEEAVEAVNAKCSSLEK.[T]	1xCarboxymethyl [C15]; 1xTMT6plex [K20]; 1xTMT6plex [N-Term]		4.1086E-11	0	2	4	1	G3V8B0; G3V885	G3V8B0 [1397-1416]; G3V885 [1399-1418]	1	2650.36458	0	0.890	0.898	0.766	1.066	0.724	0.929	0.838	0.951	111.6	99.4	100.2	85.6	119.0	80.9	103.7	93.5	106.1	110.3	98.2	99.0	84.6	117.6	79.9	102.5	92.4	104.9	101.8	86.2	98.7	66.2	69.9	79.9	88.4	80.7	95.7	NotUnique
High	[R].LQDAEEAVEAVNAK.[C]	1xTMT6plex [K14]; 1xTMT6plex [N-Term]		1.83703E-08	0	2	4	33	G3V8B0; G3V885	G3V8B0 [1397-1410]; G3V885 [1399-1412]	0	1945.06424	0	1.083	1.035	1.198	1.064	0.965	0.957	1.156	1.064	94.5	102.4	97.8	113.2	100.6	91.2	90.4	109.3	100.6	4564.3	4945.3	4724.6	5467.9	4856.1	4402.8	4366.2	5276.1	4856.7	4211.4	4341.7	4708.3	4281.0	2886.7	4402.8	3766.7	4606.5	4431.8	NotUnique
High	[R].LQDAEEAVEAVNAK.[C]	1xTMT6plex [K14]		9.61736E-06	0	2	4	5	G3V8B0; G3V885	G3V8B0 [1397-1410]; G3V885 [1399-1412]	0	1715.90131	0	1.333	0.671	0.915	0.457	0.794	1.209	0.645	0.931	113.1	150.8	75.9	103.5	51.7	89.9	136.7	73.0	105.3	629.0	838.5	422.3	575.7	287.7	499.7	760.4	405.7	585.6	580.4	736.2	420.8	450.7	171.0	499.7	656.0	354.2	534.4	NotUnique
[truncated: 36,467 more rows]
[truncated: 13 more columns]
