# Supplementary material for: Deciphering the Protein, Modular Connections and Precision Medicine for Heart Failure With Preserved Ejection Fraction and Hypertension Based on TMT Quantitative Proteomics and Molecular Docking
Source: Front Physiol. 2021 Oct 14;12:607089. doi: 10.3389/fphys.2021.607089 (PMC8552070; doi:10.3389/fphys.2021.607089)
Supplement: Supplementary file 1 [file Data_Sheet_1.ZIP › HFpEF/HFpEF-Proteins.txt]

Protein FDR Confidence: Combined	Master	Accession	Description	Exp. q-value: Combined	Sum PEP Score	Coverage [%]	# Peptides	# PSMs	# Unique Peptides	# Protein Groups	# AAs	MW [kDa]	calc. pI	Score Sequest HT: Sequest HT	# Peptides (by Search Engine): Sequest HT	# Razor Peptides	Abundance Ratio: (F1, 127N) / (F1, 126)	Abundance Ratio: (F1, 127C) / (F1, 126)	Abundance Ratio: (F1, 128N) / (F1, 126)	Abundance Ratio: (F1, 128C) / (F1, 126)	Abundance Ratio: (F1, 129N) / (F1, 126)	Abundance Ratio: (F1, 130N) / (F1, 126)	Abundance Ratio: (F1, 130C) / (F1, 126)	Abundance Ratio: (F1, 131) / (F1, 126)	Abundances (Grouped): F1, 126	Abundances (Grouped): F1, 127N	Abundances (Grouped): F1, 127C	Abundances (Grouped): F1, 128N	Abundances (Grouped): F1, 128C	Abundances (Grouped): F1, 129N	Abundances (Grouped): F1, 130N	Abundances (Grouped): F1, 130C	Abundances (Grouped): F1, 131	Abundances (Normalized): F1: 126, Control	Abundances (Normalized): F1: 127N, Sample	Abundances (Normalized): F1: 127C, Sample	Abundances (Normalized): F1: 128N, Sample	Abundances (Normalized): F1: 128C, Sample	Abundances (Normalized): F1: 129N, Sample	Abundances (Normalized): F1: 130N, Sample	Abundances (Normalized): F1: 130C, Sample	Abundances (Normalized): F1: 131, Sample	Abundance: F1: 126, Control	Abundance: F1: 127N, Sample	Abundance: F1: 127C, Sample	Abundance: F1: 128N, Sample	Abundance: F1: 128C, Sample	Abundance: F1: 129N, Sample	Abundance: F1: 130N, Sample
High	IsMasterProtein	G3V885	Myosin-6 OS=Rattus norvegicus OX=10116 GN=Myh6 PE=1 SV=2	0.000	3038.263	81	254	3390	78	1	1938	223.2	5.73	13198.74	254	268	1.002	0.950	1.014	0.968	0.914	0.981	0.893	0.989	103.3	103.6	98.2	104.7	100.0	94.4	101.4	92.2	102.1	551842.0	553205.7	524490.3	559522.7	534364.7	504382.0	541463.9	492759.3	545515.4	509171.8	485683.8	522681.8	438068.2	317654.1	504382.0	467122.1
High	IsMasterProtein	G3V8B0	Myosin-7 OS=Rattus norvegicus OX=10116 GN=Myh7 PE=1 SV=1	0.000	2801.277	79	241	2965	63	1	1935	222.8	5.76	11434.72	241	6	0.989	0.789	1.155	1.415	0.934	1.597	1.337	1.098	87.3	86.3	68.9	100.8	123.5	81.5	139.4	116.7	95.8	74031.6	73204.0	58423.4	85477.8	104748.3	69113.2	118218.7	98975.1	81287.3	68307.2	64269.0	58222.0	66923.3	62267.8	69113.2	101987.5
High	IsMasterProtein	F7F9U6	Plectin OS=Rattus norvegicus OX=10116 GN=Plec PE=1 SV=1	0.000	1284.180	55	228	443	227	1	4544	517.1	5.76	1699.53	228	1	0.963	0.992	0.967	1.014	0.956	0.989	0.977	0.990	101.7	98.0	100.9	98.4	103.2	97.3	100.6	99.3	100.7	81234.0	78233.2	80555.8	78544.8	82395.7	77693.7	80361.7	79339.3	80385.5	74952.7	68684.4	80278.0	61495.2	48980.3	77693.7	69328.2
High	IsMasterProtein	B0LPN4	Ryanodine receptor 2 OS=Rattus norvegicus OX=10116 GN=Ryr2 PE=1 SV=2	0.000	1252.292	51	205	459	203	1	4953	562.6	6.10	1772.02	205	2	0.989	1.017	0.971	1.018	0.963	0.969	0.978	0.966	101.5	100.3	103.1	98.5	103.3	97.7	98.3	99.2	98.0	78367.8	77508.4	79669.7	76083.4	79786.4	75479.2	75941.4	76629.4	75729.0	72308.1	68048.1	79395.0	59568.1	47429.2	75479.2	65514.8
High	IsMasterProtein	A0A0G2JUP3	Obscurin, cytoskeletal calmodulin and titin-interacting RhoGEF OS=Rattus norvegicus OX=10116 GN=Obscn PE=1 SV=1	0.000	1061.512	42	190	299	37	1	7496	814.9	5.86	1173.17	190	155	0.969	0.976	0.976	1.028	1.001	1.002	1.017	1.021	100.1	97.0	97.7	97.7	102.9	100.2	100.3	101.8	102.2	55981.8	54267.1	54625.1	54644.6	57568.3	56061.9	56073.0	56919.1	57171.1	51653.1	47643.5	54436.8	42783.0	34221.6	56061.9	48374.3
High	IsMasterProtein	A0A0G2JUA5	AHNAK nucleoprotein OS=Rattus norvegicus OX=10116 GN=Ahnak PE=1 SV=1	0.000	1022.332	71	195	374	176	1	5450	580.8	6.14	1311.10	195	20	0.985	1.044	1.023	1.010	1.068	1.064	1.140	1.096	95.4	94.0	99.6	97.6	96.4	101.9	101.5	108.8	104.6	74020.6	72904.7	77274.1	75724.8	74783.2	79037.7	78722.4	84406.1	81104.3	68297.1	64006.3	77007.7	59287.4	44455.0	79037.7	67914.0
High	IsMasterProtein	P11530	Dystrophin OS=Rattus norvegicus OX=10116 GN=Dmd PE=1 SV=2	0.000	969.942	51	161	317	158	1	3677	425.6	5.91	1223.48	161	3	1.005	1.060	1.019	1.004	1.059	0.996	1.040	1.067	97.3	97.8	103.2	99.1	97.7	103.0	96.9	101.1	103.8	52924.4	53197.2	56107.3	53917.3	53148.8	56043.3	52732.3	55016.1	56450.7	48832.1	46704.2	55913.8	42213.6	31594.4	56043.3	45492.3
High	IsMasterProtein	A0A0G2K1Y8	Spectrin alpha chain, non-erythrocytic 1 OS=Rattus norvegicus OX=10116 GN=Sptan1 PE=1 SV=1	0.000	960.539	65	156	349	7	1	2498	287.5	5.35	1353.72	156	155	0.997	1.044	1.016	1.010	1.054	1.026	1.072	1.087	96.7	96.5	101.0	98.3	97.6	101.9	99.2	103.7	105.2	59819.8	59669.2	62447.0	60776.8	60398.7	63041.4	61371.2	64115.3	65050.2	55194.3	52386.2	62231.7	47584.1	35904.1	63041.4	52945.1
High	IsMasterProtein	Q6IRK8	Spectrin alpha chain, non-erythrocytic 1 OS=Rattus norvegicus OX=10116 GN=Sptan1 PE=1 SV=1	0.000	951.303	65	153	339	4	1	2452	282.2	5.31	1331.75	153	0	0.995	1.026	1.051	0.966	1.148	1.031	1.019	1.060	96.8	96.4	99.4	101.7	93.5	111.2	99.8	98.6	102.6	1036.8	1032.1	1064.0	1089.2	1001.6	1190.6	1068.9	1056.1	1099.1	956.6	906.1	1060.3	852.8	595.4	1190.6	922.1
High	IsMasterProtein	F1LMV6	Desmoplakin OS=Rattus norvegicus OX=10116 GN=Dsp PE=1 SV=1	0.000	879.492	55	162	361	162	1	2877	332.2	6.83	1363.69	162	0	0.972	0.997	0.971	1.014	0.963	0.985	0.960	1.005	101.5	98.7	101.2	98.6	102.9	97.7	99.9	97.4	102.0	63577.1	61791.7	63408.0	61761.4	64462.1	61226.3	62598.0	61012.2	63893.0	58661.1	54249.7	63189.4	48355.0	38319.6	61226.3	54003.4
High	IsMasterProtein	P11507	Sarcoplasmic/endoplasmic reticulum calcium ATPase 2 OS=Rattus norvegicus OX=10116 GN=Atp2a2 PE=1 SV=1	0.000	876.782	60	73	538	26	1	1043	114.7	5.34	2211.65	73	74	1.031	0.994	0.974	0.957	0.962	0.960	0.907	0.923	103.4	106.5	102.8	100.7	98.9	99.4	99.2	93.7	95.4	76621.4	78965.6	76184.1	74634.2	73344.5	73714.2	73551.8	69488.9	70727.4	70696.8	69327.4	75921.4	58433.5	43599.8	73714.2	63453.3
High	IsMasterProtein	M0R9X8	Cytoplasmic dynein 1 heavy chain 1 OS=Rattus norvegicus OX=10116 GN=Dync1h1 PE=1 SV=2	0.000	874.349	41	162	296	162	1	4644	531.7	6.42	1096.01	162	0	0.977	1.000	1.010	1.023	1.078	1.029	1.068	1.028	97.7	95.5	97.7	98.7	99.9	105.3	100.5	104.3	100.4	49283.3	48173.9	49275.4	49793.1	50396.5	53144.7	50730.2	52626.8	50675.1	45472.6	42294.0	49105.5	38984.6	29958.3	53144.7	43765.1
High	IsMasterProtein	A0A0G2K3P4	Obscurin, cytoskeletal calmodulin and titin-interacting RhoGEF OS=Rattus norvegicus OX=10116 GN=Obscn PE=1 SV=1	0.000	862.572	34	155	243	6	1	7785	847.0	6.11	950.91	155	0	1.022	1.027	1.035	1.042	0.942	0.966	1.052	1.049	98.5	100.7	101.1	102.0	102.7	92.8	95.1	103.6	103.4	1301.8	1330.4	1336.4	1347.5	1357.0	1226.3	1257.1	1369.3	1365.8	1201.1	1168.0	1331.8	1055.0	806.7	1226.3	1084.5
High	IsMasterProtein	G3V7K1	Myomesin 2 OS=Rattus norvegicus OX=10116 GN=Myom2 PE=1 SV=1	0.000	856.357	76	110	444	110	1	1464	164.6	5.88	1762.16	110	0	0.982	0.984	0.960	1.002	0.907	0.984	0.910	0.987	103.3	101.4	101.6	99.2	103.5	93.6	101.6	94.0	101.9	74955.6	73573.0	73769.9	71981.0	75109.5	67971.8	73763.2	68198.6	73957.2	69159.8	64593.0	73515.5	56356.2	44649.0	67971.8	63635.7
High	IsMasterProtein	P56741	Myosin-binding protein C, cardiac-type OS=Rattus norvegicus OX=10116 GN=Mybpc3 PE=1 SV=2	0.000	817.617	69	87	534	87	1	1274	140.7	6.54	2131.00	87	0	0.995	0.974	0.986	1.016	0.850	0.986	0.925	0.970	103.4	102.9	100.7	102.0	105.1	87.9	101.9	95.7	100.3	80137.2	79700.3	78054.5	79008.4	81432.7	68134.3	78977.9	74107.3	77717.3	73940.7	69972.4	77785.4	61858.2	48407.8	68134.3	68134.4
High	IsMasterProtein	D3ZCV0	Actinin alpha 2 OS=Rattus norvegicus OX=10116 GN=Actn2 PE=1 SV=1	0.000	797.326	81	79	686	54	1	894	103.8	5.45	2602.50	79	33	0.987	0.938	0.984	1.035	0.909	1.031	0.950	0.973	102.2	100.9	95.9	100.5	105.8	92.9	105.3	97.1	99.4	95361.2	94163.9	89446.6	93802.2	98703.7	86730.7	98305.2	90588.0	92763.2	87987.6	82670.7	89138.2	73440.7	58674.6	86730.7	84808.1
High	IsMasterProtein	A0A0G2K5P5	Myomesin 1 OS=Rattus norvegicus OX=10116 GN=Myom1 PE=1 SV=1	0.000	770.217	63	105	348	100	1	1688	187.5	6.48	1381.59	105	7	0.955	0.961	0.968	0.994	0.892	0.967	0.946	0.952	104.2	99.5	100.2	100.9	103.6	93.0	100.8	98.6	99.2	63182.4	60336.4	60745.9	61183.6	62783.6	56375.5	61095.5	59787.1	60167.8	58296.9	52972.0	60536.4	47902.6	37321.8	56375.5	52707.2
High	IsMasterProtein	D3ZHA0	Filamin-C OS=Rattus norvegicus OX=10116 GN=Flnc PE=1 SV=1	0.000	706.523	56	116	243	104	1	2726	290.8	5.90	966.68	116	13	0.960	0.961	1.004	1.143	1.069	1.209	1.126	1.030	94.7	90.9	91.0	95.1	108.2	101.3	114.5	106.7	97.5	40231.2	38610.6	38671.9	40393.7	45978.5	43022.0	48631.8	45309.7	41433.9	37120.4	33898.0	38538.6	31625.5	27332.0	43022.0	41954.8
High	IsMasterProtein	G3V852	RCG55135, isoform CRA_b OS=Rattus norvegicus OX=10116 GN=Tln1 PE=1 SV=1	0.000	695.566	54	99	199	87	1	2541	269.5	6.20	857.27	99	13	0.983	1.004	1.095	1.107	1.358	1.189	1.230	1.102	89.4	87.9	89.7	97.9	98.9	121.4	106.3	110.0	98.5	28378.8	27886.5	28484.3	31078.1	31404.9	38530.2	33736.9	34907.5	31272.6	26184.5	24482.8	28386.1	24332.0	18668.7	38530.2	29104.9
High	IsMasterProtein	A0A0G2K8W9	Spectrin beta chain OS=Rattus norvegicus OX=10116 GN=Sptbn1 PE=1 SV=1	0.000	677.659	53	107	240	95	1	2358	273.3	5.64	963.07	107	12	0.993	1.017	0.998	1.004	1.036	1.023	1.052	1.047	98.2	97.4	99.8	98.0	98.6	101.7	100.4	103.2	102.8	41297.0	41000.7	42006.9	41223.3	41468.6	42782.4	42229.8	43425.7	43239.5	38103.8	35996.3	41862.1	32275.0	24651.1	42782.4	36431.7
High	IsMasterProtein	G3V6D3	ATP synthase subunit beta OS=Rattus norvegicus OX=10116 GN=Atp5f1b PE=1 SV=1	0.000	660.845	84	37	834	37	1	529	56.3	5.27	3389.84	37	0	1.048	0.963	1.020	0.980	0.901	0.925	0.893	0.961	103.6	108.5	99.7	105.6	101.5	93.3	95.8	92.5	99.6	102806.8	107762.6	98972.3	104877.4	100723.4	92648.0	95095.6	91810.7	98842.7	94857.4	94609.6	98631.0	82111.9	59875.2	92648.0	82039.2
High	IsMasterProtein	P02770	Serum albumin OS=Rattus norvegicus OX=10116 GN=Alb PE=1 SV=2	0.000	636.153	80	65	590	65	1	608	68.7	6.48	2147.67	65	0	1.025	0.956	1.046	0.897	0.952	1.119	0.997	1.087	99.1	101.6	94.8	103.7	88.9	94.4	110.9	98.8	107.8	98204.5	100648.9	93887.8	102684.0	88079.3	93524.9	109850.4	97871.6	106759.4	90611.0	88364.1	93564.1	80394.6	52358.9	93524.9	94768.2
High	IsMasterProtein	M0RBF1	Complement C3 OS=Rattus norvegicus OX=10116 GN=C3 PE=1 SV=1	0.000	619.142	64	93	279	93	1	1663	186.2	6.47	1131.50	93	0	1.016	0.997	1.128	1.049	1.336	1.089	1.063	0.985	93.1	94.7	92.8	105.1	97.7	124.4	101.5	99.0	91.8	47166.9	47943.1	47011.1	53214.6	49472.1	63006.4	51383.3	50131.1	46472.1	43519.8	42091.4	46849.0	41663.4	29408.8	63006.4	44328.5
High	IsMasterProtein	D3ZA84	Talin 2 OS=Rattus norvegicus OX=10116 GN=Tln2 PE=1 SV=3	0.000	602.741	48	84	155	73	1	2542	271.5	5.55	654.05	84	0	1.001	1.034	1.021	1.015	1.034	1.007	1.035	1.046	97.9	98.0	101.2	100.0	99.4	101.3	98.6	101.3	102.4	20085.1	20095.7	20762.9	20512.0	20393.6	20776.2	20218.1	20779.0	21014.9	18532.1	17642.9	20691.3	16059.5	12123.0	20776.2	17442.2
High	IsMasterProtein	Q29RW1	Myosin-4 OS=Rattus norvegicus OX=10116 GN=Myh4 PE=1 SV=1	0.000	600.309	26	65	676	2	1	1939	222.7	5.74	2503.35	65	4	0.942	0.912	1.029	1.115	0.902	1.335	1.095	1.002	96.4	90.9	88.0	99.2	107.5	86.9	128.7	105.6	96.6	1287.1	1212.9	1174.3	1324.5	1434.9	1160.4	1718.0	1409.7	1289.8	1187.6	1064.9	1170.3	1037.0	853.0	1160.4	1482.1
High	IsMasterProtein	Q9ER34	Aconitate hydratase, mitochondrial OS=Rattus norvegicus OX=10116 GN=Aco2 PE=1 SV=2	0.000	582.910	65	55	591	55	1	780	85.4	7.83	2323.10	55	0	1.065	0.951	1.003	0.935	0.881	0.962	0.889	0.963	104.1	110.9	98.9	104.3	97.3	91.7	100.1	92.5	100.2	76758.8	81776.9	72963.8	76952.3	71795.7	67661.1	73867.9	68253.2	73909.0	70823.6	71795.6	72712.2	60248.4	42679.1	67661.1	63726.0
High	IsMasterProtein	G3V8V3	Alpha-1,4 glucan phosphorylase OS=Rattus norvegicus OX=10116 GN=Pygm PE=1 SV=1	0.000	573.134	70	72	357	56	1	842	97.2	7.11	1343.64	72	17	0.992	0.963	0.950	0.962	0.937	0.939	0.888	0.924	105.2	104.3	101.3	100.0	101.2	98.6	98.8	93.4	97.2	56624.8	56161.0	54532.9	53809.9	54488.0	53060.2	53169.0	50279.7	52343.3	52246.4	49306.2	54344.9	42129.5	32390.5	53060.2	45869.0
High	IsMasterProtein	Q64428	Trifunctional enzyme subunit alpha, mitochondrial OS=Rattus norvegicus OX=10116 GN=Hadha PE=1 SV=2	0.000	569.804	73	54	396	54	1	763	82.6	9.06	1446.91	54	0	1.078	1.055	1.027	0.943	0.901	0.940	0.910	1.011	101.5	109.4	107.1	104.2	95.7	91.5	95.5	92.4	102.6	45811.1	49383.3	48347.9	47037.4	43187.2	41287.0	43082.5	41703.7	46301.3	42268.8	43355.8	48181.2	36827.1	25672.7	41287.0	37167.4
High	IsMasterProtein	F1M614	Laminin subunit alpha 2 OS=Rattus norvegicus OX=10116 GN=Lama2 PE=1 SV=3	0.000	568.895	39	99	203	99	1	3121	343.6	6.19	765.39	99	0	1.042	1.027	1.031	1.033	0.953	0.969	0.972	0.933	100.5	104.7	103.1	103.5	103.7	95.7	97.4	97.7	93.7	34875.2	36332.8	35802.3	35947.1	36017.2	33229.1	33800.8	33914.3	32527.1	32178.5	31898.2	35678.9	28144.1	21410.5	33229.1	29160.0
High	IsMasterProtein	Q5XI78	2-oxoglutarate dehydrogenase, mitochondrial OS=Rattus norvegicus OX=10116 GN=Ogdh PE=1 SV=1	0.000	565.393	58	64	280	55	1	1023	116.2	6.77	1052.84	64	11	0.988	0.950	0.926	0.962	0.833	0.934	0.859	0.911	107.6	106.3	102.2	99.7	103.5	89.7	100.5	92.4	98.1	38930.1	38461.9	36972.3	36047.3	37440.2	32444.0	36343.9	33426.1	35480.7	35919.9	33767.4	36844.8	28222.6	22256.4	32444.0	31354.0
High	IsMasterProtein	C0JPT7	Filamin A OS=Rattus norvegicus OX=10116 GN=Flna PE=1 SV=1	0.000	563.159	45	88	166	78	1	2639	280.3	6.04	668.91	88	0	1.038	1.146	1.290	1.115	1.432	1.674	2.101	1.408	73.7	76.5	84.5	95.2	82.2	105.6	123.4	154.9	103.8	19722.3	20467.8	22611.0	25450.2	21991.7	28247.2	33010.8	41428.9	27765.3	18197.3	17969.6	22533.0	19925.8	13073.0	28247.2	28478.5
High	IsMasterProtein	Q7TMZ9	Cardiac titin N2B isoform (Fragment) OS=Rattus norvegicus OX=10116 PE=2 SV=1	0.000	538.098	66	66	224	52	1	1249	136.8	4.94	966.80	66	7	0.941	0.954	0.940	1.042	0.894	0.985	0.933	0.955	104.1	97.9	99.4	97.9	108.5	93.1	102.6	97.1	99.4	32717.3	30772.9	31216.5	30757.2	34088.5	29239.4	32234.1	30519.0	31237.2	30187.5	27016.9	31108.9	24080.8	20264.0	29239.4	27808.4
High	IsMasterProtein	P62738	Actin, aortic smooth muscle OS=Rattus norvegicus OX=10116 GN=Acta2 PE=2 SV=1	0.000	526.885	87	35	902	3	1	377	42.0	5.39	3618.70	35	0	0.989	0.951	0.970	0.927	0.925	0.987	0.942	0.960	104.0	102.9	98.9	100.9	96.4	96.2	102.7	98.0	99.8	5843.3	5779.3	5557.6	5668.7	5415.1	5403.3	5769.8	5506.1	5607.4	5391.5	5073.9	5538.4	4438.2	3219.0	5403.3	4977.6
High	IsMasterProtein	A0A0G2K8V2	Vinculin OS=Rattus norvegicus OX=10116 GN=Vcl PE=1 SV=1	0.000	524.271	66	68	254	68	1	1134	123.5	5.71	1090.35	68	0	0.975	1.020	1.006	1.013	1.035	1.052	1.081	1.036	97.6	95.2	99.6	98.2	98.9	101.0	102.7	105.6	101.1	39561.0	38586.8	40353.3	39806.0	40064.0	40944.6	41626.6	42770.7	40970.1	36502.0	33877.1	40214.2	31165.4	23816.1	40944.6	35911.4
High	IsMasterProtein	P63039	60 kDa heat shock protein, mitochondrial OS=Rattus norvegicus OX=10116 GN=Hspd1 PE=1 SV=1	0.000	520.286	76	45	334	45	1	573	60.9	6.18	1403.42	45	0	0.974	0.964	0.932	0.959	0.890	0.936	0.880	0.939	106.2	103.4	102.4	99.0	101.9	94.5	99.4	93.4	99.8	45481.0	44288.0	43844.8	42378.4	43614.1	40486.4	42559.6	40010.5	42721.0	41964.3	38882.4	43693.6	33179.4	25926.5	40486.4	36716.3
High	IsMasterProtein	Q5M9H2	Acyl-Coenzyme A dehydrogenase, very long chain, isoform CRA_c OS=Rattus norvegicus OX=10116 GN=Acadvl PE=1 SV=1	0.000	518.905	76	52	278	52	1	655	70.8	8.81	1088.44	52	0	1.025	1.033	0.984	0.965	0.855	0.915	0.903	0.999	103.7	106.3	107.1	102.0	100.1	88.7	94.9	93.6	103.6	44601.3	45717.7	46087.1	43872.7	43041.0	38143.8	40822.1	40276.6	44550.5	41152.6	40137.6	45928.2	34349.3	25585.8	38143.8	35217.3
High	IsMasterProtein	Q7TN00	Cardiac titin N2BA isoform (Fragment) OS=Rattus norvegicus OX=10116 PE=2 SV=2	0.000	518.683	35	93	178	80	1	3410	375.5	5.85	697.00	93	14	0.922	0.960	0.952	1.070	0.956	1.052	1.010	0.976	101.2	93.2	97.1	96.3	108.2	96.7	106.4	102.1	98.7	32500.4	29954.1	31186.4	30953.4	34771.4	31070.4	34186.1	32816.4	31714.2	29987.4	26298.0	31078.9	24234.4	20669.9	31070.4	29492.4
High	IsMasterProtein	P68136	Actin, alpha skeletal muscle OS=Rattus norvegicus OX=10116 GN=Acta1 PE=1 SV=1	0.000	514.469	87	36	890	3	1	377	42.0	5.39	3502.82	36	62	1.010	0.954	1.021	0.968	0.906	1.017	0.987	0.964	102.0	103.0	97.3	104.1	98.7	92.4	103.7	100.6	98.3	100628.3	101661.0	95985.0	102764.5	97456.7	91157.4	102342.7	99289.2	97005.3	92847.4	89252.7	95654.0	80457.6	57933.3	91157.4	88291.3
High	IsMasterProtein	P14046	Alpha-1-inhibitor 3 OS=Rattus norvegicus OX=10116 GN=A1i3 PE=1 SV=1	0.000	504.223	53	62	271	20	1	1477	163.7	6.04	1044.61	62	55	1.047	1.033	1.179	1.049	1.282	1.068	1.008	0.805	95.0	99.5	98.1	112.1	99.7	121.8	101.5	95.8	76.5	37708.2	39484.3	38949.9	44469.1	39569.2	48343.3	40271.3	38003.2	30370.9	34792.5	34665.0	38815.6	34816.3	23522.0	48343.3	34742.1
High	IsMasterProtein	P15999	ATP synthase subunit alpha, mitochondrial OS=Rattus norvegicus OX=10116 GN=Atp5f1a PE=1 SV=2	0.000	500.363	75	49	613	48	1	553	59.7	9.19	2296.96	49	1	1.008	0.998	1.004	0.977	0.877	0.921	0.941	0.979	103.4	104.2	103.1	103.8	101.1	90.7	95.2	97.3	101.2	85366.6	86028.1	85166.1	85719.1	83442.8	74853.0	78624.9	80322.8	83573.4	78765.8	75527.9	84872.4	67112.2	49602.7	74853.0	67829.9
High	IsMasterProtein	F1M779	Clathrin heavy chain OS=Rattus norvegicus OX=10116 GN=Cltc PE=1 SV=1	0.000	484.052	54	73	166	73	1	1675	191.4	5.69	627.27	73	0	1.014	0.999	1.046	0.976	1.145	1.034	1.097	1.034	96.3	97.6	96.3	100.7	94.0	110.3	99.6	105.6	99.6	23599.7	23923.5	23586.6	24675.7	23030.5	27023.2	24412.7	25886.8	24402.5	21774.9	21003.5	23505.3	19319.4	13690.5	27023.2	21060.9
High	IsMasterProtein	G3V6Y6	Alpha-1,4 glucan phosphorylase OS=Rattus norvegicus OX=10116 GN=Pygb PE=1 SV=2	0.000	482.668	66	63	295	2	1	846	96.7	6.90	1176.45	63	50	1.004	1.031	0.971	0.983	0.953	0.945	0.953	0.966	102.2	102.6	105.3	99.3	100.5	97.4	96.6	97.4	98.7	31874.7	32017.2	32859.2	30965.5	31343.2	30380.0	30124.9	30373.2	30784.2	29410.0	28109.3	32745.9	24243.9	18632.0	30380.0	25988.8
High	IsMasterProtein	Q63041	Alpha-1-macroglobulin OS=Rattus norvegicus OX=10116 GN=A1m PE=1 SV=1	0.000	479.746	61	65	194	65	1	1500	167.0	6.90	798.92	65	0	1.072	1.021	1.172	1.097	1.433	1.115	1.059	0.846	91.7	98.3	93.6	107.5	100.6	131.4	102.3	97.1	77.6	26717.8	28630.2	27265.8	31305.7	29306.8	38290.4	29791.2	28281.9	22596.8	24651.9	25135.7	27171.8	24510.2	17421.5	38290.4	25700.9
High	IsMasterProtein	G3V9U2	3-ketoacyl-CoA thiolase, mitochondrial OS=Rattus norvegicus OX=10116 GN=Acaa2 PE=1 SV=3	0.000	476.132	93	36	275	36	1	397	41.9	8.15	1189.60	36	0	1.022	0.995	0.974	0.946	0.791	0.878	0.901	0.932	106.6	109.0	106.1	103.9	100.9	84.3	93.6	96.0	99.4	35475.3	36254.3	35308.8	34561.2	33576.1	28047.5	31150.3	31946.6	33054.7	32732.2	31829.3	35187.1	27059.1	19959.4	28047.5	26873.4
High	IsMasterProtein	P53534	Glycogen phosphorylase, brain form (Fragment) OS=Rattus norvegicus OX=10116 GN=Pygb PE=1 SV=3	0.000	474.859	66	62	293	1	1	838	96.1	6.68	1160.76	62	0	0.870	1.004	0.911	0.937	0.911	0.942	0.922	1.004	105.9	92.1	106.3	96.5	99.3	96.4	99.8	97.6	106.2	733.2	638.0	736.0	668.1	687.4	667.6	690.9	675.6	735.8	676.5	560.1	733.5	523.1	408.6	667.6	596.0
High	IsMasterProtein	G3V6P7	Myosin, heavy polypeptide 9, non-muscle OS=Rattus norvegicus OX=10116 GN=Myh9 PE=1 SV=1	0.000	474.729	44	80	181	59	1	1960	226.3	5.66	724.42	80	19	1.013	1.031	1.108	1.028	1.375	1.151	1.291	1.101	89.1	90.3	91.9	98.8	91.6	122.6	102.6	115.1	98.1	25830.2	26157.9	26634.3	28625.7	26559.9	35528.6	29727.4	33346.7	28434.3	23832.9	22965.2	26542.5	22412.0	15788.6	35528.6	25645.9
High	IsMasterProtein	Q03626	Murinoglobulin-1 OS=Rattus norvegicus OX=10116 GN=Mug1 PE=2 SV=1	0.000	473.585	57	61	256	14	1	1487	165.2	6.01	977.77	61	14	1.072	1.086	1.255	1.159	1.339	1.170	1.165	0.917	88.6	94.9	96.2	111.2	102.7	118.5	103.6	103.2	81.2	15992.8	17145.6	17366.3	20073.6	18537.9	21406.7	18711.1	18633.2	14662.1	14756.2	15052.9	17306.4	15716.3	11019.9	21406.7	16142.1
High	IsMasterProtein	G3V6E1	Myosin-4 OS=Rattus norvegicus OX=10116 GN=Myh2 PE=1 SV=3	0.000	470.851	23	57	586	1	1	1916	219.4	5.76	2048.60	57	0	0.601	0.778	0.611	0.646	0.543	0.720	0.729	0.863	138.7	83.4	107.8	84.7	89.6	75.3	99.8	101.1	119.7	140.8	84.6	109.5	86.0	91.0	76.4	101.3	102.6	121.5	129.9	74.3	109.1	67.3	54.1	76.4	87.4
High	IsMasterProtein	A0A140UHX6	Spectrin beta chain OS=Rattus norvegicus OX=10116 GN=Sptb PE=1 SV=1	0.000	467.939	44	82	141	76	1	2329	267.9	5.45	523.10	82	0	1.063	1.071	1.027	1.035	1.153	1.004	1.061	1.033	95.3	101.3	102.0	97.8	98.6	109.8	95.7	101.1	98.5	21193.8	22535.1	22694.6	21756.7	21929.6	24432.0	21284.7	22487.8	21901.7	19555.0	19784.6	22616.3	17034.0	13036.1	24432.0	18362.4
High	IsMasterProtein	Q66HF1	NADH-ubiquinone oxidoreductase 75 kDa subunit, mitochondrial OS=Rattus norvegicus OX=10116 GN=Ndufs1 PE=1 SV=1	0.000	452.919	77	49	311	49	1	727	79.4	5.90	1266.76	49	0	0.981	0.975	0.946	0.955	0.857	0.926	0.874	0.948	106.4	104.4	103.7	100.6	101.6	91.1	98.5	93.0	100.8	38839.0	38104.5	37878.0	36726.9	37095.3	33267.2	35979.4	33946.6	36805.8	35835.8	33453.6	37747.4	28754.7	22051.4	33267.2	31039.5
High	IsMasterProtein	Q5BJZ3	Nicotinamide nucleotide transhydrogenase OS=Rattus norvegicus OX=10116 GN=Nnt PE=1 SV=1	0.000	446.595	45	54	291	54	1	1086	113.8	7.88	1148.46	54	0	1.051	0.991	0.962	0.951	0.842	0.940	0.878	0.925	105.4	110.8	104.4	101.4	100.2	88.7	99.1	92.5	97.5	49706.6	52245.5	49254.4	47810.2	47246.5	41830.9	46736.2	43644.0	45986.0	45863.1	45868.6	49084.6	37432.1	28085.8	41830.9	40319.4
High	IsMasterProtein	P04692	Tropomyosin alpha-1 chain OS=Rattus norvegicus OX=10116 GN=Tpm1 PE=1 SV=3	0.000	438.024	88	56	373	8	1	284	32.7	4.74	1295.65	56	58	1.027	0.965	1.022	0.966	0.872	1.009	0.944	0.963	102.6	105.4	99.1	104.9	99.2	89.5	103.6	96.9	98.9	68200.3	70008.0	65841.1	69702.4	65899.9	59503.1	68837.5	64362.7	65693.0	62926.8	61463.1	65614.1	54572.2	39174.3	59503.1	59386.3
High	IsMasterProtein	E9PTU4	Myosin-11 OS=Rattus norvegicus OX=10116 GN=Myh11 PE=1 SV=2	0.000	421.245	38	71	159	1	1	1972	227.2	5.49	600.05	71	59	1.051	1.221	1.259	1.125	1.133	1.725	2.183	1.508	73.7	77.5	90.1	92.9	83.0	83.5	127.2	160.9	111.2	13578.9	14269.1	16585.4	17100.3	15282.1	15385.4	23424.0	29639.7	20474.8	12528.9	12527.5	16528.2	13388.4	9084.5	15385.4	20207.9
High	IsMasterProtein	P11980	Pyruvate kinase PKM OS=Rattus norvegicus OX=10116 GN=Pkm PE=1 SV=3	0.000	418.791	74	41	275	11	1	531	57.8	7.06	1097.33	41	36	1.002	0.978	0.955	0.973	0.944	0.973	0.933	0.985	102.9	103.1	100.7	98.3	100.2	97.2	100.1	96.0	101.4	37394.1	37455.9	36563.7	35715.9	36401.6	35314.1	36366.0	34889.0	36829.4	34502.7	32884.2	36437.6	27963.1	21639.0	35314.1	31373.0
High	IsMasterProtein	A0A0G2K6S9	Myosin-11 OS=Rattus norvegicus OX=10116 GN=Myh11 PE=1 SV=1	0.000	417.324	38	71	158	1	1	1979	227.9	5.49	596.84	71	0	0.881	1.071	0.952	1.046	1.031	1.053	1.208	1.004	97.3	85.8	104.3	92.7	101.8	100.3	102.5	117.6	97.7	302.9	267.0	324.5	288.4	316.9	312.2	319.1	365.9	304.2	279.5	234.4	323.4	225.8	188.4	312.2	275.3
High	IsMasterProtein	P08733	Myosin regulatory light chain 2, ventricular/cardiac muscle isoform OS=Rattus norvegicus OX=10116 GN=Myl2 PE=1 SV=2	0.000	416.416	96	29	606	15	1	166	18.9	4.93	2247.64	29	25	0.950	0.924	0.977	0.954	0.744	0.984	0.778	0.920	109.4	103.9	101.0	106.9	104.3	81.3	107.6	85.0	100.7	95872.7	91051.3	88550.9	93684.9	91417.3	71294.4	94350.1	74556.6	88247.0	88459.5	79938.0	88245.6	73348.9	54343.2	71294.4	81396.0
High	IsMasterProtein	G3V6D8	Myosin-3 OS=Rattus norvegicus OX=10116 GN=Myh3 PE=1 SV=1	0.000	415.709	20	53	533	6	1	1940	223.6	5.81	1860.30	53	0	0.849	1.141	0.982	0.848	0.774	0.745	0.833	0.796	113.0	95.9	128.9	110.9	95.7	87.4	84.2	94.1	89.9	2308.0	1959.1	2632.9	2266.9	1956.3	1786.6	1719.7	1923.1	1836.5	2129.5	1720.0	2623.8	1774.8	1162.9	1786.6	1483.6
High	IsMasterProtein	F1LTJ5	Uncharacterized protein OS=Rattus norvegicus OX=10116 PE=1 SV=3	0.000	406.578	37	65	148	65	1	2449	262.9	5.99	596.81	65	0	1.006	1.009	1.013	0.987	0.977	1.021	1.104	1.013	98.6	99.2	99.5	99.9	97.3	96.3	100.6	108.8	99.8	20750.4	20884.6	20933.7	21021.8	20485.4	20265.1	21180.8	22900.9	21015.7	19145.9	18335.5	20861.5	16458.6	12177.6	20265.1	18272.7
High	IsMasterProtein	Q6P725	Desmin OS=Rattus norvegicus OX=10116 GN=Des PE=1 SV=1	0.000	406.314	81	46	280	41	1	469	53.4	5.27	1069.90	46	5	1.042	0.971	1.018	0.968	0.968	1.004	0.971	1.009	100.5	104.8	97.6	102.4	97.4	97.3	100.9	97.6	101.5	39680.2	41365.3	38515.1	40409.3	38426.5	38418.1	39836.3	38518.9	40054.8	36612.0	36316.4	38382.3	31637.7	22842.7	38418.1	34366.9
High	IsMasterProtein	P56574	Isocitrate dehydrogenase [NADP], mitochondrial OS=Rattus norvegicus OX=10116 GN=Idh2 PE=1 SV=2	0.000	405.049	63	39	531	36	1	452	50.9	8.69	1880.05	39	3	1.042	0.970	0.999	0.942	0.830	0.923	0.881	0.937	105.6	110.1	102.4	105.5	99.5	87.6	97.5	93.1	98.9	97425.5	101553.7	94467.6	97366.4	91779.5	80844.1	89946.2	85871.1	91257.3	89892.2	89158.5	94141.9	76231.3	54558.5	80844.1	77596.8
High	IsMasterProtein	D4AEH9	Amylo-1, 6-glucosidase, 4-alpha-glucanotransferase (Glycogen debranching enzyme, glycogen storage disease type III) (Predicted), isoform CRA_a OS=Rattus norvegicus OX=10116 GN=Agl PE=1 SV=1	0.000	397.185	61	68	155	68	1	1532	174.2	6.74	581.67	68	0	0.993	0.996	0.992	1.036	1.000	0.962	0.965	0.958	101.1	100.4	100.7	100.3	104.7	101.1	97.2	97.5	96.9	27433.6	27235.6	27312.4	27222.2	28416.4	27428.3	26378.2	26464.0	26292.8	25312.3	23911.3	27218.2	21313.1	16892.2	27428.3	22756.5
High	IsMasterProtein	P63018	Heat shock cognate 71 kDa protein OS=Rattus norvegicus OX=10116 GN=Hspa8 PE=1 SV=1	0.000	393.030	76	46	189	31	1	646	70.8	5.52	765.52	46	15	0.964	0.977	0.970	0.996	1.032	1.009	0.983	1.005	100.7	97.1	98.4	97.7	100.3	104.0	101.6	99.0	101.3	34485.3	33254.8	33700.8	33453.5	34337.7	35598.4	34799.4	33885.7	34673.4	31818.8	29195.9	33584.6	26191.8	20412.1	35598.4	30021.5
High	IsMasterProtein	F1LM33	Leucine-rich PPR motif-containing protein, mitochondrial OS=Rattus norvegicus OX=10116 GN=Lrpprc PE=1 SV=2	0.000	389.918	59	73	165	73	1	1392	156.6	6.61	583.05	73	0	0.949	0.954	0.925	0.986	0.888	0.924	0.891	0.923	106.6	101.2	101.7	98.6	105.1	94.7	98.6	95.0	98.4	31856.8	30228.6	30378.8	29461.2	31404.7	28286.2	29443.1	28388.4	29396.8	29393.5	26539.0	30274.1	23066.1	18668.6	28286.2	25400.6
High	IsMasterProtein	P06685	Sodium/potassium-transporting ATPase subunit alpha-1 OS=Rattus norvegicus OX=10116 GN=Atp1a1 PE=1 SV=1	0.000	388.250	50	49	169	31	1	1023	113.0	5.45	686.85	49	22	1.010	1.057	0.994	0.979	0.952	0.968	1.013	0.984	100.5	101.5	106.2	99.9	98.4	95.7	97.2	101.8	98.9	27430.3	27705.7	28990.6	27262.8	26849.1	26116.9	26540.3	27784.4	26989.3	25309.3	24324.1	28890.6	21344.9	15960.5	26116.9	22896.4
High	IsMasterProtein	B0BNC0	Ckmt2 protein OS=Rattus norvegicus OX=10116 GN=Ckmt2 PE=2 SV=1	0.000	388.050	79	36	492	14	1	419	47.4	8.40	1808.55	36	23	1.034	0.995	0.980	0.938	0.816	0.912	0.908	0.940	105.6	109.2	105.1	103.5	99.0	86.2	96.3	95.9	99.2	57891.9	59868.7	57609.2	56761.1	54279.8	47245.3	52807.1	52591.3	54396.8	53415.5	52561.4	57410.6	44440.1	32266.7	47245.3	45556.8
High	IsMasterProtein	F1M953	Stress-70 protein, mitochondrial OS=Rattus norvegicus OX=10116 GN=Hspa9 PE=1 SV=1	0.000	385.576	66	46	195	45	1	679	73.7	6.16	841.62	46	1	0.966	0.962	0.931	0.980	0.893	0.929	0.894	0.948	105.9	102.2	101.8	98.5	103.8	94.5	98.3	94.6	100.4	29537.4	28520.1	28406.2	27496.5	28955.8	26371.4	27439.7	26398.1	28014.6	27253.5	25039.1	28308.3	21527.9	17212.8	26371.4	23672.3
High	IsMasterProtein	A0A0G2QC06	Serotransferrin OS=Rattus norvegicus OX=10116 GN=Tf PE=1 SV=1	0.000	385.565	41	49	212	3	1	979	107.3	8.05	812.85	49	53	1.090	1.018	0.952	0.894	0.935	0.880	0.888	0.957	104.5	113.9	106.4	99.4	93.4	97.6	91.9	92.8	100.0	35720.6	38946.9	36366.9	33993.4	31950.3	33385.4	31435.1	31733.0	34200.0	32958.6	34193.2	36241.5	26614.5	18992.9	33385.4	27119.1
High	IsMasterProtein	P12346	Serotransferrin OS=Rattus norvegicus OX=10116 GN=Tf PE=1 SV=3	0.000	381.946	54	47	215	1	1	698	76.3	7.28	823.87	47	0	1.077	1.080	0.929	0.855	0.916	0.875	0.924	1.006	103.9	111.9	112.2	96.6	88.8	95.2	91.0	96.0	104.5	1139.9	1227.3	1230.7	1059.2	974.2	1044.2	997.8	1053.2	1146.8	1051.8	1077.5	1226.5	829.3	579.1	1044.2	860.8
High	IsMasterProtein	G3V7J0	Aldehyde dehydrogenase family 6, subfamily A1, isoform CRA_b OS=Rattus norvegicus OX=10116 GN=Aldh6a1 PE=1 SV=1	0.000	377.381	72	36	191	36	1	535	57.7	8.18	767.49	36	0	1.024	1.031	0.984	0.989	0.867	0.903	0.885	0.977	103.9	106.4	107.1	102.2	102.8	90.1	93.9	92.0	101.5	32260.1	33019.4	33253.2	31738.0	31907.7	27976.1	29136.9	28559.7	31507.7	29765.6	28989.2	33138.5	24848.7	18967.6	27976.1	25136.5
High	IsMasterProtein	A0A0G2K7B6	Dysferlin OS=Rattus norvegicus OX=10116 GN=Dysf PE=1 SV=1	0.000	371.568	40	68	112	66	1	2134	242.3	5.80	430.30	68	2	1.005	1.044	1.013	1.014	0.997	1.005	1.038	0.954	99.2	99.7	103.5	100.6	100.6	98.9	99.8	103.0	94.6	20417.2	20519.4	21305.9	20692.7	20702.6	20355.1	20526.2	21194.7	19468.3	18838.5	18014.9	21232.4	16201.0	12306.7	20355.1	17708.0
High	IsMasterProtein	A0A0G2JWS2	Nebulette OS=Rattus norvegicus OX=10116 GN=Nebl PE=1 SV=1	0.000	368.893	64	60	163	53	1	952	108.9	7.34	608.03	60	8	0.960	0.961	0.937	0.991	0.913	0.977	0.907	0.972	104.4	100.2	100.3	97.9	103.5	95.4	102.1	94.7	101.5	30860.3	29624.8	29645.2	28930.5	30588.0	28184.1	30164.2	27988.7	30002.8	28474.1	26008.9	29543.0	22650.6	18183.1	28184.1	26022.7
High	IsMasterProtein	P16617	Phosphoglycerate kinase 1 OS=Rattus norvegicus OX=10116 GN=Pgk1 PE=1 SV=2	0.000	364.979	86	37	191	37	1	417	44.5	7.90	808.49	37	0	1.014	0.962	0.975	0.973	0.931	1.007	0.905	0.971	103.0	104.5	99.1	100.4	100.3	95.9	103.7	93.2	100.0	32460.8	32910.4	31216.4	31636.6	31590.1	30208.4	32674.9	29368.6	31504.1	29950.8	28893.5	31108.8	24769.3	18778.8	30208.4	28188.7
High	IsMasterProtein	Q5U302	Catenin (Cadherin associated protein), alpha 1 OS=Rattus norvegicus OX=10116 GN=Ctnna1 PE=1 SV=1	0.000	361.447	68	52	112	51	1	908	100.2	6.23	479.72	52	1	0.980	0.979	0.987	1.064	0.957	1.034	1.003	1.011	99.8	97.9	97.7	98.5	106.2	95.5	103.3	100.1	100.9	17279.0	16941.8	16907.6	17048.4	18386.3	16534.2	17874.3	17323.9	17466.6	15942.9	14874.0	16849.3	13347.7	10929.8	16534.2	15420.2
High	IsMasterProtein	G3V9M6	Fibrillin 1, isoform CRA_a OS=Rattus norvegicus OX=10116 GN=Fbn1 PE=1 SV=1	0.000	361.213	27	64	140	64	1	2872	311.7	4.93	509.07	64	0	1.059	1.101	1.107	1.076	1.255	1.284	1.372	1.146	86.5	91.7	95.2	95.8	93.1	108.6	111.1	118.7	99.2	25001.2	26488.1	27518.3	27681.1	26899.2	31378.5	32093.8	34308.6	28659.6	23068.0	23255.1	27423.4	21672.4	15990.3	31378.5	27687.4
High	IsMasterProtein	F1MAA7	Laminin subunit gamma 1 OS=Rattus norvegicus OX=10116 GN=Lamc1 PE=1 SV=1	0.000	357.338	39	56	124	56	1	1607	177.3	5.22	499.01	56	0	0.999	1.008	0.975	1.063	0.979	0.981	0.998	0.929	100.8	100.7	101.6	98.3	107.1	98.7	98.8	100.5	93.6	20826.8	20804.8	20993.5	20312.2	22133.2	20397.0	20430.8	20780.3	19353.7	19216.4	18265.5	20921.1	15903.1	13157.1	20397.0	17625.7
High	IsMasterProtein	P46462	Transitional endoplasmic reticulum ATPase OS=Rattus norvegicus OX=10116 GN=Vcp PE=1 SV=3	0.000	356.656	70	47	156	46	1	806	89.3	5.26	598.87	47	1	0.982	0.989	0.999	1.011	1.032	0.988	1.014	1.000	99.8	98.1	98.7	99.8	100.9	103.0	98.7	101.2	99.8	20732.9	20370.1	20497.2	20721.6	20959.5	21399.2	20491.8	21016.3	20733.6	19129.8	17883.8	20426.5	16223.6	12459.4	21399.2	17678.3
High	IsMasterProtein	A0A0G2JSP8	Creatine kinase M-type OS=Rattus norvegicus OX=10116 GN=Ckm PE=1 SV=1	0.000	352.319	86	39	380	35	1	381	43.0	7.06	1498.72	39	4	1.042	1.014	1.013	1.033	0.915	0.962	0.927	0.997	101.1	105.3	102.5	102.4	104.4	92.5	97.2	93.7	100.8	63320.2	65984.5	64194.0	64143.6	65388.6	57939.6	60903.2	58706.3	63134.1	58424.1	57930.7	63972.7	50220.1	38870.4	57939.6	52541.3
High	IsMasterProtein	Q6P9Y4	ADP/ATP translocase 1 OS=Rattus norvegicus OX=10116 GN=Slc25a4 PE=1 SV=1	0.000	349.586	88	42	586	25	1	298	32.9	9.74	2080.15	42	24	1.042	0.923	1.019	0.905	0.800	0.928	0.858	0.854	108.1	112.6	99.7	110.1	97.8	86.5	100.2	92.7	92.3	100655.1	104884.0	92859.5	102599.2	91132.7	80568.4	93358.9	86368.3	85976.5	92872.1	92082.3	92539.3	80328.2	54174.0	80568.4	80540.9
High	IsMasterProtein	Q63080	Ca2+/Mg2+ ATPase (Fragment) OS=Rattus norvegicus OX=10116 PE=2 SV=1	0.000	347.083	53	30	257	1	1	510	56.2	5.67	989.20	30	0	1.339	1.283	1.199	1.490	1.211	1.100	1.219	1.102	82.2	110.1	105.5	98.6	122.5	99.6	90.5	100.3	90.7	56.5	75.6	72.4	67.7	84.1	68.4	62.1	68.8	62.2	52.1	66.4	72.2	53.0	50.0	68.4	53.6
High	IsMasterProtein	M0R5J4	Uncharacterized protein OS=Rattus norvegicus OX=10116 PE=3 SV=1	0.000	346.359	82	34	207	26	1	434	47.0	6.37	831.28	34	1	0.996	0.986	0.989	1.018	0.953	1.038	0.951	1.020	100.6	100.2	99.1	99.4	102.4	95.8	104.4	95.6	102.5	19714.4	19636.8	19430.1	19489.7	20078.7	18780.2	20469.2	18751.5	20104.0	18190.0	17240.0	19363.1	15259.1	11935.8	18780.2	17658.8
High	IsMasterProtein	P18163	Long-chain-fatty-acid--CoA ligase 1 OS=Rattus norvegicus OX=10116 GN=Acsl1 PE=1 SV=1	0.000	342.103	58	41	219	40	1	699	78.1	6.99	829.16	41	1	1.030	1.030	0.942	0.948	0.829	0.896	0.856	0.906	106.7	109.9	109.9	100.5	101.1	88.4	95.6	91.3	96.6	36339.4	37433.0	37421.8	34228.8	34444.5	30115.9	32566.9	31105.8	32907.3	33529.5	32864.1	37292.8	26798.8	20475.6	30115.9	28095.5
High	IsMasterProtein	F1LWG8	Sarcalumenin OS=Rattus norvegicus OX=10116 GN=Srl PE=1 SV=3	0.000	341.475	46	39	179	39	1	904	98.3	4.44	687.33	39	0	1.045	1.053	1.011	1.028	1.030	0.982	0.942	1.025	98.7	103.2	103.9	99.8	101.5	101.7	97.0	93.0	101.2	26242.0	27416.8	27622.4	26518.9	26983.7	27022.1	25781.4	24727.1	26889.6	24212.9	24070.4	27527.2	20762.5	16040.5	27022.1	22241.7
High	IsMasterProtein	P05065	Fructose-bisphosphate aldolase A OS=Rattus norvegicus OX=10116 GN=Aldoa PE=1 SV=2	0.000	340.255	82	31	183	27	1	364	39.3	8.09	802.63	31	6	0.988	0.935	0.929	0.918	0.854	0.948	0.872	0.960	107.1	105.8	100.2	99.5	98.3	91.4	101.6	93.4	102.8	32199.6	31800.9	30115.7	29914.5	29554.8	27482.5	30534.4	28068.6	30896.1	29709.8	27919.4	30011.9	23421.0	17568.9	27482.5	26342.1
High	IsMasterProtein	M0R6K0	Laminin subunit beta-2 OS=Rattus norvegicus OX=10116 GN=Lamb2 PE=1 SV=1	0.000	337.816	37	58	101	57	1	1801	196.4	6.80	392.03	58	1	0.969	1.012	1.009	1.007	1.003	1.022	1.080	0.989	99.0	95.9	100.2	99.9	99.7	99.3	101.2	106.9	97.9	18414.2	17835.8	18640.5	18587.4	18547.8	18465.0	18819.9	19889.6	18213.3	16990.4	15658.8	18576.2	14552.7	11025.8	18465.0	16236.0
High	IsMasterProtein	A0A0G2JVH4	MICOS complex subunit MIC60 OS=Rattus norvegicus OX=10116 GN=Immt PE=1 SV=1	0.000	337.083	55	42	159	42	1	776	86.2	5.85	656.50	42	0	0.968	1.020	0.961	0.987	0.924	0.941	0.957	0.955	103.3	100.0	105.4	99.3	101.9	95.4	97.2	98.9	98.6	26068.3	25245.4	26594.9	25057.5	25725.2	24085.4	24526.0	24959.0	24888.9	24052.6	22164.1	26503.2	19618.3	15292.4	24085.4	21158.6
High	IsMasterProtein	Q6IMZ3	Annexin OS=Rattus norvegicus OX=10116 GN=Anxa6 PE=1 SV=1	0.000	334.981	77	55	157	54	1	673	75.7	5.57	588.52	55	1	1.039	1.059	1.023	0.993	1.144	1.036	1.028	0.958	97.0	100.8	102.7	99.2	96.3	111.0	100.5	99.7	92.9	26861.1	27907.3	28448.3	27466.9	26686.4	30732.1	27841.4	27601.6	25736.1	24784.1	24501.1	28350.2	21504.7	15863.8	30732.1	24018.8
High	IsMasterProtein	D3ZQN7	Laminin subunit beta 1 OS=Rattus norvegicus OX=10116 GN=Lamb1 PE=1 SV=3	0.000	332.347	34	54	127	53	1	1786	197.3	4.97	476.83	54	0	1.012	1.051	0.989	0.976	0.965	0.976	1.012	0.954	100.7	102.0	105.8	99.6	98.3	97.2	98.3	101.9	96.1	19320.5	19554.4	20299.7	19108.8	18849.3	18650.9	18848.1	19543.4	18431.5	17826.6	17167.7	20229.7	14960.9	11205.0	18650.9	16260.3
High	IsMasterProtein	P17764	Acetyl-CoA acetyltransferase, mitochondrial OS=Rattus norvegicus OX=10116 GN=Acat1 PE=1 SV=1	0.000	328.806	80	33	155	33	1	424	44.7	8.76	640.65	33	0	1.013	1.016	0.951	0.877	0.897	0.932	0.882	0.953	105.6	107.0	107.4	100.5	92.6	94.7	98.4	93.2	100.7	26756.3	27091.0	27195.2	25451.0	23455.7	23991.0	24932.6	23597.8	25496.8	24687.4	23784.4	27101.4	19926.4	13943.3	23991.0	21509.4
High	IsMasterProtein	P34058	Heat shock protein HSP 90-beta OS=Rattus norvegicus OX=10116 GN=Hsp90ab1 PE=1 SV=4	0.000	328.573	54	46	183	26	1	724	83.2	5.03	667.47	46	25	1.001	0.980	0.963	0.974	1.061	0.973	0.975	0.990	100.9	101.0	98.9	97.2	98.3	107.1	98.2	98.4	99.9	33375.7	33404.5	32714.7	32148.4	32512.1	35425.0	32486.8	32540.6	33030.7	30795.0	29327.3	32601.9	25170.0	19326.9	35425.0	28026.4
High	IsMasterProtein	F1LX07	Solute carrier family 25 member 12 OS=Rattus norvegicus OX=10116 GN=Slc25a12 PE=1 SV=3	0.000	326.243	69	34	150	28	1	655	71.9	8.12	630.72	34	7	0.995	0.943	0.936	0.979	0.886	0.934	0.880	0.904	106.4	105.9	100.4	99.6	104.2	94.3	99.4	93.6	96.2	23492.2	23380.3	22162.7	21990.9	22994.1	20809.5	21939.0	20671.1	21243.7	21675.7	20526.6	22086.3	17217.4	13668.9	20809.5	18926.8
High	IsMasterProtein	P14408	Fumarate hydratase, mitochondrial OS=Rattus norvegicus OX=10116 GN=Fh PE=1 SV=1	0.000	324.645	70	32	201	32	1	507	54.4	8.95	827.46	32	0	0.957	0.959	0.931	0.940	0.878	0.935	0.878	0.940	106.9	102.3	102.6	99.6	100.5	93.9	99.9	93.9	100.5	26328.8	25189.2	25259.6	24518.9	24747.0	23114.8	24609.6	23129.2	24758.4	24293.0	22114.7	25172.5	19196.6	14710.9	23114.8	21230.8
High	IsMasterProtein	P15650	Long-chain specific acyl-CoA dehydrogenase, mitochondrial OS=Rattus norvegicus OX=10116 GN=Acadl PE=1 SV=1	0.000	324.121	67	31	209	31	1	430	47.8	7.74	821.38	31	0	0.998	0.919	0.926	0.912	0.760	0.911	0.808	0.891	110.8	110.5	101.8	102.6	101.0	84.2	100.9	89.5	98.7	37897.3	37803.9	34844.1	35107.7	34575.0	28804.2	34525.4	30617.8	33783.3	34967.0	33189.7	34724.0	27486.9	20553.2	28804.2	29785.1
High	IsMasterProtein	P05197	Elongation factor 2 OS=Rattus norvegicus OX=10116 GN=Eef2 PE=1 SV=4	0.000	319.224	61	47	163	46	1	858	95.2	6.83	607.92	47	1	1.012	0.974	1.018	1.034	1.078	1.032	0.975	0.985	98.8	99.9	96.2	100.6	102.1	106.5	102.0	96.4	97.3	21798.4	22049.8	21234.4	22198.0	22533.4	23502.6	22498.8	21263.6	21476.7	20112.9	19358.5	21161.2	17379.5	13395.0	23502.6	19409.8
High	IsMasterProtein	Q6IE52	Murinoglobulin-2 OS=Rattus norvegicus OX=10116 GN=Mug2 PE=1 SV=1	0.000	319.070	40	43	170	3	1	1448	161.5	6.60	650.54	43	1	0.961	1.002	1.082	1.040	1.213	1.010	1.081	0.836	97.6	93.7	97.8	105.5	101.5	118.4	98.6	105.4	81.6	569.2	547.0	570.4	615.8	592.0	690.5	575.2	615.2	475.8	525.2	480.2	568.4	482.1	351.9	690.5	496.2
High	IsMasterProtein	P04636	Malate dehydrogenase, mitochondrial OS=Rattus norvegicus OX=10116 GN=Mdh2 PE=1 SV=2	0.000	318.767	72	29	349	29	1	338	35.7	8.68	1390.99	29	0	1.026	0.981	1.002	0.949	0.872	0.919	0.921	0.952	104.4	107.1	102.4	104.6	99.1	91.0	95.9	96.1	99.4	55154.7	56569.3	54124.4	55287.4	52362.5	48081.6	50668.5	50796.0	52512.3	50890.0	49664.7	53937.8	43286.3	31127.0	48081.6	43711.8
High	IsMasterProtein	Q920L2	Succinate dehydrogenase [ubiquinone] flavoprotein subunit, mitochondrial OS=Rattus norvegicus OX=10116 GN=Sdha PE=1 SV=1	0.000	318.446	64	32	184	32	1	656	71.6	7.17	761.01	32	0	1.026	0.951	0.940	0.916	0.851	0.936	0.858	0.958	106.7	109.4	101.4	100.3	97.8	90.8	99.8	91.5	102.2	28218.4	28939.8	26831.3	26523.9	25861.5	24027.5	26403.2	24209.8	27025.6	26036.5	25407.5	26738.8	20766.4	15373.4	24027.5	22778.1
High	IsMasterProtein	Q6T487	Alpha-actinin-1 OS=Rattus norvegicus OX=10116 GN=Actn1 PE=1 SV=1	0.000	317.978	51	47	182	20	1	914	105.4	5.39	649.75	47	8	1.002	1.119	1.188	1.123	1.278	1.348	1.537	1.271	82.8	83.0	92.6	98.4	93.0	105.9	111.7	127.3	105.3	8764.9	8781.5	9804.1	10409.6	9846.9	11203.7	11815.3	13474.7	11140.8	8087.2	7709.7	9770.3	8150.0	5853.5	11203.7	10193.1
High	IsMasterProtein	F1M8F6	Myosin-8 OS=Rattus norvegicus OX=10116 GN=Myh8 PE=3 SV=3	0.000	311.823	22	40	342	1	1	1455	166.5	6.01	1216.81	40	0	3.133	1.157	4.758	2.395	1.978	1.292	3.841	2.835	40.2	125.9	46.5	191.3	96.3	79.5	51.9	154.4	114.0	120.5	377.6	139.4	573.5	288.7	238.4	155.7	463.0	341.7	111.2	331.5	138.9	449.0	171.6	238.4	134.3
High	IsMasterProtein	P15429	Beta-enolase OS=Rattus norvegicus OX=10116 GN=Eno3 PE=1 SV=3	0.000	309.661	74	35	176	23	1	434	47.0	7.44	708.34	35	15	0.979	0.986	0.972	0.840	0.874	0.845	0.823	0.889	109.7	107.4	108.2	106.6	92.1	95.8	92.6	90.2	97.5	26318.6	25767.9	25958.4	25584.5	22105.7	22994.0	22232.7	21650.8	23391.0	24283.6	22622.8	25868.9	20030.9	13140.8	22994.0	19180.2
High	IsMasterProtein	Q60587	Trifunctional enzyme subunit beta, mitochondrial OS=Rattus norvegicus OX=10116 GN=Hadhb PE=1 SV=1	0.000	307.846	76	26	193	26	1	475	51.4	9.47	765.52	26	0	1.061	1.045	1.008	0.934	0.911	0.940	0.904	1.011	102.1	108.3	106.7	102.9	95.4	93.0	96.0	92.3	103.2	23201.2	24617.3	24245.9	23376.2	21674.3	21139.4	21819.1	20981.5	23450.7	21407.2	21612.6	24162.3	18302.0	12884.3	21139.4	18823.4
High	IsMasterProtein	P16409	Myosin light chain 3 OS=Rattus norvegicus OX=10116 GN=Myl3 PE=1 SV=2	0.000	304.936	81	21	481	17	1	200	22.1	5.10	1902.11	21	8	1.001	0.947	1.000	1.002	0.761	0.944	0.890	0.950	105.9	106.0	100.3	106.0	106.1	80.6	100.0	94.3	100.7	72915.2	72954.6	69058.2	72927.5	73041.6	55461.6	68835.2	64916.7	69286.7	67277.2	64050.1	68820.1	57097.3	43419.7	55461.6	59384.3
High	IsMasterProtein	P00507	Aspartate aminotransferase, mitochondrial OS=Rattus norvegicus OX=10116 GN=Got2 PE=1 SV=2	0.000	304.691	71	32	238	32	1	430	47.3	9.00	826.62	32	0	1.022	1.017	0.966	0.950	0.858	0.933	0.899	0.987	104.3	106.6	106.1	100.7	99.1	89.5	97.2	93.7	102.9	39922.4	40811.7	40608.3	38551.2	37926.2	34271.0	37230.0	35881.0	39400.0	36835.5	35830.4	40468.3	30183.0	22545.3	34271.0	32118.4
High	IsMasterProtein	Q9QXQ0	Alpha-actinin-4 OS=Rattus norvegicus OX=10116 GN=Actn4 PE=1 SV=2	0.000	303.167	58	45	147	1	1	911	104.8	5.44	518.87	45	0	1.058	1.072	1.293	1.185	1.499	1.359	1.688	1.301	78.6	83.1	84.2	101.6	93.1	117.7	106.8	132.6	102.2	343.8	363.8	368.4	444.6	407.3	515.2	467.3	580.4	447.3	317.2	319.4	367.1	348.1	242.1	515.2	403.1
High	IsMasterProtein	M0RD14	Pyruvate kinase OS=Rattus norvegicus OX=10116 PE=3 SV=2	0.000	302.169	67	34	175	4	1	486	52.7	7.83	716.57	34	0	0.970	1.050	1.078	1.077	1.178	1.099	1.191	1.117	92.2	89.5	96.8	99.4	99.3	108.7	101.3	109.8	103.0	1473.8	1429.8	1547.3	1588.6	1587.0	1736.8	1619.0	1755.6	1646.4	1359.8	1255.3	1542.0	1243.8	943.4	1736.8	1396.7
High	IsMasterProtein	A0A0G2K3K2	Actin, cytoplasmic 1 OS=Rattus norvegicus OX=10116 GN=Actb PE=1 SV=1	0.000	299.313	72	29	485	11	1	378	42.1	5.48	1558.96	29	0	0.996	0.929	1.076	0.949	1.126	1.138	1.137	1.041	95.8	95.5	89.0	103.1	90.9	107.9	109.1	109.0	99.8	7378.2	7351.5	6852.1	7936.1	7001.1	8307.9	8399.3	8389.5	7682.8	6807.7	6454.2	6828.5	6213.4	4161.8	8307.9	7246.1
High	IsMasterProtein	Q9QZ76	Myoglobin OS=Rattus norvegicus OX=10116 GN=Mb PE=1 SV=3	0.000	297.173	83	24	469	24	1	154	17.1	8.10	1641.64	24	0	1.045	0.917	1.009	0.902	0.836	0.983	0.790	0.932	106.9	111.8	98.0	108.0	96.4	89.4	105.2	84.5	99.7	83330.9	87121.0	76388.2	84120.1	75143.5	69681.6	81953.2	65863.2	77663.2	76887.5	76487.4	76124.8	65860.3	44669.2	69681.6	70701.2
High	IsMasterProtein	P42123	L-lactate dehydrogenase B chain OS=Rattus norvegicus OX=10116 GN=Ldhb PE=1 SV=2	0.000	296.491	80	33	404	30	1	334	36.6	6.05	1567.12	33	3	0.961	0.896	0.934	0.953	0.781	0.926	0.877	0.897	109.4	105.1	98.1	102.2	104.3	85.5	101.3	95.9	98.2	58409.2	56118.4	52359.4	54542.3	55648.7	45623.0	54084.6	51197.8	52415.9	53892.8	49268.8	52178.9	42702.9	33080.5	45623.0	46658.9
High	IsMasterProtein	G3V7C6	Tubulin beta chain OS=Rattus norvegicus OX=10116 GN=Tubb4b PE=1 SV=2	0.000	294.756	64	27	196	3	1	548	61.1	4.86	699.75	27	28	1.015	1.001	1.031	1.014	1.064	1.070	1.028	1.050	97.1	98.5	97.2	100.0	98.5	103.3	103.8	99.8	101.9	29590.5	30035.2	29628.2	30499.1	30019.1	31490.9	31651.6	30422.9	31071.9	27302.5	26369.2	29526.0	23878.7	17844.9	31490.9	27305.9
High	IsMasterProtein	A0A0G2K5U9	Alpha-actinin-4 OS=Rattus norvegicus OX=10116 GN=Actn4 PE=1 SV=1	0.000	293.166	58	45	145	1	1	911	104.9	5.44	508.94	45	23	0.982	1.073	1.117	1.032	1.230	1.209	1.328	1.164	88.8	87.2	95.2	99.2	91.6	109.2	107.4	117.9	103.3	5834.3	5730.7	6257.9	6518.3	6021.3	7178.0	7056.5	7745.6	6790.0	5383.2	5031.2	6236.3	5103.4	3579.4	7178.0	6087.7
High	IsMasterProtein	A0A0G2K401	Propionyl-CoA carboxylase alpha chain, mitochondrial OS=Rattus norvegicus OX=10116 GN=Pcca PE=1 SV=1	0.000	291.909	56	39	120	6	1	723	79.8	7.21	480.05	39	37	1.015	1.021	0.989	0.978	0.924	0.925	0.933	0.979	102.7	104.2	104.8	101.5	100.4	94.9	95.0	95.8	100.5	19796.6	20090.6	20204.9	19571.9	19357.0	18292.6	18316.6	18473.5	19376.4	18265.9	17638.4	20135.2	15323.5	11506.8	18292.6	15801.8
High	IsMasterProtein	M0R660	Glyceraldehyde-3-phosphate dehydrogenase OS=Rattus norvegicus OX=10116 PE=1 SV=1	0.000	291.376	79	26	292	9	1	333	35.8	8.25	1126.57	26	23	1.013	0.994	0.977	0.983	0.941	0.955	0.929	0.996	102.4	103.7	101.8	100.0	100.7	96.4	97.9	95.2	102.0	40596.8	41114.0	40333.5	39643.9	39903.5	38192.7	38787.0	37721.9	40450.1	37457.7	36095.8	40194.4	31038.5	23720.7	38192.7	33461.6
High	IsMasterProtein	M0R9L0	Nascent polypeptide-associated complex alpha subunit OS=Rattus norvegicus OX=10116 GN=Naca PE=1 SV=1	0.000	289.742	36	50	76	50	1	2163	220.1	9.32	304.84	50	0	0.991	0.989	0.963	0.972	0.963	0.954	0.964	0.955	102.9	102.0	101.7	99.0	99.9	99.0	98.1	99.2	98.2	13022.0	12909.6	12880.5	12533.8	12652.3	12534.6	12426.5	12558.4	12429.9	12015.1	11333.9	12836.1	9813.1	7521.2	12534.6	10720.4
High	IsMasterProtein	B2GV06	Succinyl-CoA:3-ketoacid coenzyme A transferase 1, mitochondrial OS=Rattus norvegicus OX=10116 GN=Oxct1 PE=1 SV=1	0.000	286.863	60	26	170	26	1	520	56.2	8.47	698.98	26	0	0.983	1.016	1.008	1.024	0.981	1.053	0.963	1.039	99.3	97.6	100.9	100.0	101.6	97.4	104.5	95.6	103.1	21821.8	21444.1	22179.7	21988.5	22343.1	21403.1	22970.4	21020.4	22669.2	20134.5	18826.7	22103.2	17215.5	13281.9	21403.1	19816.6
High	IsMasterProtein	Q5U300	Ubiquitin-like modifier-activating enzyme 1 OS=Rattus norvegicus OX=10116 GN=Uba1 PE=1 SV=1	0.000	283.369	49	37	94	37	1	1058	117.7	5.57	376.09	37	0	0.951	1.055	0.980	0.994	1.106	0.979	1.058	1.067	97.9	93.1	103.3	96.0	97.4	108.3	95.8	103.7	104.5	16741.9	15917.8	17663.8	16404.6	16642.6	18508.6	16384.4	17719.6	17866.9	15447.4	13974.9	17602.9	12843.7	9893.2	18508.6	14134.9
High	IsMasterProtein	P32551	Cytochrome b-c1 complex subunit 2, mitochondrial OS=Rattus norvegicus OX=10116 GN=Uqcrc2 PE=1 SV=2	0.000	280.600	77	30	163	30	1	452	48.4	9.14	653.73	30	0	0.968	0.932	0.920	0.883	0.816	0.915	0.828	0.898	110.3	106.8	102.8	101.5	97.4	90.0	101.0	91.3	99.0	22512.4	21797.5	20987.1	20716.0	19875.1	18373.7	20608.0	18634.3	20209.4	20771.7	19137.0	20914.7	16219.2	11814.8	18373.7	17778.6
High	IsMasterProtein	Q6P6R2	Dihydrolipoyl dehydrogenase, mitochondrial OS=Rattus norvegicus OX=10116 GN=Dld PE=1 SV=1	0.000	280.525	67	27	165	27	1	509	54.0	7.87	721.39	27	0	0.925	0.927	0.915	0.920	0.846	0.905	0.855	0.906	109.8	101.5	101.7	100.4	101.0	92.8	99.4	93.9	99.5	21493.4	19878.4	19919.5	19663.9	19771.7	18173.2	19462.2	18386.2	19474.8	19831.5	17452.1	19850.8	15395.5	11753.3	18173.2	16790.1
High	IsMasterProtein	Q641Y2	NADH dehydrogenase [ubiquinone] iron-sulfur protein 2, mitochondrial OS=Rattus norvegicus OX=10116 GN=Ndufs2 PE=1 SV=1	0.000	276.397	71	30	196	30	1	463	52.5	6.99	719.34	30	0	0.990	0.991	0.957	0.997	0.911	0.948	0.936	0.961	103.5	102.5	102.6	99.1	103.3	94.4	98.2	96.9	99.5	25658.9	25410.2	25436.1	24555.8	25592.5	23383.9	24324.5	24024.1	24650.0	23674.9	22308.7	25348.4	19225.5	15213.5	23383.9	20984.8
High	IsMasterProtein	A0A0G2KBC7	ATP-dependent 6-phosphofructokinase OS=Rattus norvegicus OX=10116 GN=Pfkm PE=1 SV=1	0.000	273.152	51	33	131	29	1	851	93.5	7.42	478.68	33	4	1.010	1.059	0.971	0.957	0.950	0.917	0.919	0.968	102.8	103.9	108.9	99.8	98.4	97.7	94.3	94.5	99.5	22751.8	22988.9	24088.4	22085.1	21774.7	21616.9	20870.6	20915.6	22016.3	20992.6	20183.0	24005.3	17291.1	12944.0	21616.9	18005.1
High	IsMasterProtein	P13803	Electron transfer flavoprotein subunit alpha, mitochondrial OS=Rattus norvegicus OX=10116 GN=Etfa PE=1 SV=4	0.000	271.473	74	27	158	27	1	333	34.9	8.38	637.68	27	0	1.031	0.988	0.974	1.041	0.853	0.956	0.888	0.976	103.4	106.5	102.1	100.7	107.6	88.2	98.8	91.8	100.9	23287.6	24003.1	23012.1	22687.4	24245.2	19867.0	22257.4	20690.2	22730.9	21486.9	21073.4	22932.8	17762.7	14412.6	19867.0	19201.5
High	IsMasterProtein	A0A096P6L8	Fibronectin 1, isoform CRA_a OS=Rattus norvegicus OX=10116 GN=Fn1 PE=1 SV=2	0.000	270.046	29	51	74	51	1	2477	272.3	5.67	284.95	51	0	0.987	0.975	1.105	1.113	1.268	1.173	1.306	0.966	91.0	89.8	88.7	100.5	101.3	115.4	106.7	118.8	87.9	12299.0	12138.0	11993.0	13592.2	13687.6	15593.8	14422.2	16061.4	11878.2	11348.0	10656.5	11951.6	10641.8	8136.6	15593.8	12442.1
High	IsMasterProtein	P14882	Propionyl-CoA carboxylase alpha chain, mitochondrial OS=Rattus norvegicus OX=10116 GN=Pcca PE=1 SV=3	0.000	269.932	52	35	110	2	1	737	81.6	7.69	463.49	35	0	1.085	1.117	0.989	1.072	1.016	0.939	0.982	1.022	97.6	105.9	109.0	96.5	104.6	99.2	91.7	95.8	99.8	795.8	863.8	889.0	787.3	853.2	808.7	747.5	781.4	813.7	734.3	758.4	885.9	616.4	507.2	808.7	644.9
High	IsMasterProtein	P69897	Tubulin beta-5 chain OS=Rattus norvegicus OX=10116 GN=Tubb5 PE=1 SV=1	0.000	269.807	74	27	177	5	1	444	49.6	4.89	612.73	27	1	0.995	1.068	1.046	1.026	1.176	1.125	1.213	1.035	92.9	92.5	99.2	97.3	95.3	109.3	104.5	112.7	96.2	3866.4	3847.1	4128.9	4046.1	3965.7	4548.1	4349.1	4689.9	4002.7	3567.4	3377.5	4114.7	3167.8	2357.4	4548.1	3752.0
High	IsMasterProtein	P31000	Vimentin OS=Rattus norvegicus OX=10116 GN=Vim PE=1 SV=2	0.000	268.329	72	39	133	31	1	466	53.7	5.12	513.41	39	4	0.998	1.159	1.228	1.149	1.501	1.537	1.751	1.522	76.0	75.8	88.1	93.3	87.3	114.0	116.8	133.0	115.7	12901.5	12871.7	14957.6	15838.8	14825.4	19360.9	19828.6	22585.2	19641.7	11903.9	11300.6	14906.0	12400.7	8813.0	19360.9	17106.2
High	IsMasterProtein	Q2TA68	Dynamin-like 120 kDa protein, mitochondrial OS=Rattus norvegicus OX=10116 GN=Opa1 PE=1 SV=1	0.000	267.350	52	48	102	48	1	960	111.2	7.53	388.17	48	0	0.961	0.948	0.919	0.972	0.846	0.919	0.885	0.896	107.8	103.6	102.2	99.1	104.8	91.2	99.1	95.5	96.6	20237.0	19442.1	19183.2	18607.5	19677.1	17122.1	18601.2	17918.1	18131.0	18672.2	17069.1	19117.1	14568.4	11697.1	17122.1	16047.3
High	IsMasterProtein	F1LN88	Aldehyde dehydrogenase, mitochondrial OS=Rattus norvegicus OX=10116 GN=Aldh2 PE=1 SV=2	0.000	266.276	53	26	182	24	1	519	56.5	7.33	699.25	26	3	1.026	0.960	0.938	0.987	0.829	0.910	0.820	0.874	107.9	110.6	103.6	101.2	106.4	89.4	98.2	88.5	94.2	26242.0	26914.9	25204.3	24611.7	25894.1	21744.0	23889.6	21526.6	22924.9	24212.9	23629.8	25117.4	19269.3	15392.8	21744.0	20609.6
High	IsMasterProtein	Q6P0K8	Junction plakoglobin OS=Rattus norvegicus OX=10116 GN=Jup PE=1 SV=1	0.000	265.212	63	37	106	30	1	745	81.7	6.14	469.22	37	7	0.992	1.019	1.000	1.055	0.980	1.024	1.017	0.999	99.0	98.2	100.9	99.1	104.5	97.1	101.4	100.8	98.9	17022.5	16879.9	17346.6	17029.7	17965.3	16686.3	17429.1	17315.8	17003.4	15706.3	14819.6	17286.8	13333.1	10679.5	16686.3	15036.1
High	IsMasterProtein	A1A5L2	Pgm1 protein (Fragment) OS=Rattus norvegicus OX=10116 GN=Pgm1 PE=2 SV=1	0.000	264.642	75	39	117	39	1	583	63.3	6.40	412.81	39	0	0.950	0.974	0.969	1.095	0.894	1.006	0.939	0.962	102.4	97.2	99.7	99.2	112.2	91.6	103.0	96.1	98.5	17718.9	16826.9	17259.0	17169.1	19409.8	15844.6	17818.2	16636.5	17049.2	16348.8	14773.1	17199.5	13442.2	11538.2	15844.6	15371.8
High	IsMasterProtein	Q4V8H8	EH domain-containing protein 2 OS=Rattus norvegicus OX=10116 GN=Ehd2 PE=1 SV=1	0.000	263.772	77	38	120	34	1	543	61.2	6.55	459.57	38	4	1.019	1.028	1.063	1.020	1.063	1.005	1.053	1.047	96.8	98.6	99.5	102.9	98.7	102.9	97.3	101.9	101.4	14425.3	14700.1	14830.6	15337.0	14708.2	15341.2	14495.5	15191.0	15107.0	13309.9	12905.9	14779.5	12007.8	8743.3	15341.2	12505.3
High	IsMasterProtein	Q6IMX3	Acetyl-Coenzyme A dehydrogenase, short chain, isoform CRA_a OS=Rattus norvegicus OX=10116 GN=Acads PE=1 SV=1	0.000	263.353	70	24	151	24	1	414	44.9	8.28	621.54	24	0	0.971	0.958	0.928	0.970	0.846	0.897	0.867	0.895	108.0	104.9	103.4	100.3	104.8	91.3	96.9	93.7	96.6	24050.4	23363.9	23030.2	22322.0	23321.7	20336.4	21580.0	20852.3	21517.0	22190.7	20512.2	22950.8	17476.6	13863.6	20336.4	18617.1
High	IsMasterProtein	Q5XIF6	Tubulin alpha-4A chain OS=Rattus norvegicus OX=10116 GN=Tuba4a PE=1 SV=1	0.000	259.046	62	26	134	6	1	448	49.9	5.06	539.72	26	4	1.008	0.949	0.995	0.970	1.050	1.045	0.979	0.969	100.4	101.2	95.3	99.9	97.4	105.4	104.9	98.3	97.3	7545.8	7604.7	7160.9	7507.5	7318.2	7925.8	7889.0	7386.8	7314.0	6962.3	6676.5	7136.2	5877.9	4350.3	7925.8	6805.9
High	IsMasterProtein	P06686	Sodium/potassium-transporting ATPase subunit alpha-2 OS=Rattus norvegicus OX=10116 GN=Atp1a2 PE=1 SV=1	0.000	258.111	38	35	96	16	1	1020	112.1	5.55	358.58	35	2	1.062	1.137	0.966	0.970	0.845	0.952	0.951	1.043	100.8	107.1	114.6	97.4	97.8	85.2	96.0	95.9	105.2	5191.1	5513.1	5901.5	5012.3	5037.1	4387.4	4941.8	4935.6	5416.1	4789.7	4840.2	5881.2	3924.3	2994.3	4387.4	4263.3
High	IsMasterProtein	P85108	Tubulin beta-2A chain OS=Rattus norvegicus OX=10116 GN=Tubb2a PE=1 SV=1	0.000	255.061	68	26	171	4	1	445	49.9	4.89	607.22	26	1	1.035	1.168	1.198	1.060	1.480	1.246	1.394	1.313	82.6	85.5	96.5	99.0	87.6	122.3	103.0	115.1	108.5	2104.3	2178.2	2458.6	2521.7	2230.3	3114.5	2622.6	2933.0	2762.8	1941.6	1912.3	2450.1	1974.3	1325.8	3114.5	2262.5
High	IsMasterProtein	B0BMW2	3-hydroxyacyl-CoA dehydrogenase type-2 OS=Rattus norvegicus OX=10116 GN=Hsd17b10 PE=1 SV=1	0.000	254.423	90	21	108	21	1	261	27.2	8.59	523.67	21	0	0.994	0.995	0.983	0.981	0.874	0.913	0.923	0.960	104.4	103.7	103.8	102.6	102.3	91.3	95.3	96.3	100.2	13805.6	13719.4	13733.1	13577.2	13538.4	12072.3	12605.5	12744.6	13254.7	12738.1	12044.9	13685.7	10630.0	8047.9	12072.3	10874.8
High	IsMasterProtein	A0A0G2JSQ4	Tropomyosin 1, alpha, isoform CRA_p OS=Rattus norvegicus OX=10116 GN=Tpm1 PE=1 SV=1	0.000	253.018	66	36	211	1	1	248	28.5	4.77	713.87	36	1	1.014	1.117	1.223	1.021	1.142	1.699	2.055	1.459	76.7	77.8	85.7	93.8	78.3	87.6	130.4	157.7	111.9	575.6	583.7	643.2	703.9	587.8	657.5	978.2	1182.9	839.5	531.1	512.5	641.0	551.1	349.4	657.5	843.9
High	IsMasterProtein	Q924S5	Lon protease homolog, mitochondrial OS=Rattus norvegicus OX=10116 GN=Lonp1 PE=2 SV=1	0.000	252.937	50	38	88	38	1	950	105.7	6.60	357.94	38	0	0.986	1.017	0.969	1.047	1.002	0.988	0.982	0.998	100.1	98.7	101.8	97.0	104.8	100.3	98.9	98.3	100.0	14952.6	14744.1	15206.0	14492.2	15650.7	14978.3	14775.4	14680.4	14928.5	13796.4	12944.5	15153.6	11346.4	9303.6	14978.3	12746.8
High	IsMasterProtein	P05708	Hexokinase-1 OS=Rattus norvegicus OX=10116 GN=Hk1 PE=1 SV=4	0.000	252.752	51	46	117	8	1	918	102.3	6.71	425.91	46	39	0.922	0.968	0.932	1.008	0.959	1.003	0.972	0.978	103.0	94.9	99.7	96.0	103.8	98.8	103.2	100.1	100.7	18795.1	17334.1	18194.4	17517.1	18946.5	18032.2	18843.8	18265.7	18377.0	17341.8	15218.4	18131.7	13714.7	11262.8	18032.2	16256.6
High	IsMasterProtein	P18886	Carnitine O-palmitoyltransferase 2, mitochondrial OS=Rattus norvegicus OX=10116 GN=Cpt2 PE=1 SV=1	0.000	252.199	57	33	116	33	1	658	74.1	7.33	437.36	33	0	0.985	0.997	0.951	0.931	0.803	0.900	0.866	0.942	107.5	105.9	107.1	102.2	100.1	86.3	96.7	93.1	101.2	18888.3	18608.8	18829.7	17959.2	17588.1	15161.4	16990.6	16360.2	17783.4	17427.8	16337.5	18764.8	14060.8	10455.3	15161.4	14657.8
High	IsMasterProtein	P06761	Endoplasmic reticulum chaperone BiP OS=Rattus norvegicus OX=10116 GN=Hspa5 PE=1 SV=1	0.000	251.585	53	34	103	31	1	654	72.3	5.16	410.93	34	0	1.039	1.030	1.014	1.013	1.175	1.061	1.094	1.031	95.2	98.9	98.0	96.5	96.4	111.8	100.9	104.1	98.1	15196.8	15796.1	15645.3	15409.9	15386.9	17857.5	16117.3	16622.4	15669.1	14021.7	13868.1	15591.4	12064.9	9146.8	17857.5	13904.4
High	IsMasterProtein	G3V936	Citrate synthase OS=Rattus norvegicus OX=10116 GN=Cs PE=1 SV=1	0.000	250.283	54	25	221	25	1	466	51.8	8.41	752.32	25	0	0.997	0.985	0.973	0.966	0.873	0.939	0.922	0.975	104.3	104.0	102.7	101.5	100.7	91.1	97.9	96.2	101.7	30728.4	30643.5	30258.5	29911.0	29677.1	26841.2	28866.7	28338.4	29973.5	28352.4	26903.3	30154.2	23418.3	17641.6	26841.2	24903.4
High	IsMasterProtein	P04642	L-lactate dehydrogenase A chain OS=Rattus norvegicus OX=10116 GN=Ldha PE=1 SV=1	0.000	248.653	79	30	193	27	1	332	36.4	8.27	686.93	30	0	0.971	0.943	0.947	0.960	0.940	0.979	0.906	0.934	104.9	101.9	98.9	99.3	100.7	98.5	102.7	95.0	98.0	23118.0	22456.2	21801.5	21887.7	22194.7	21719.6	22636.8	20948.4	21597.2	21330.4	19715.3	21726.3	17136.6	13193.7	21719.6	19528.8
High	IsMasterProtein	D3ZEY0	Coiled-coil domain-containing 141 OS=Rattus norvegicus OX=10116 GN=Ccdc141 PE=1 SV=2	0.000	248.394	36	50	75	50	1	1530	173.4	6.02	285.99	50	0	0.974	1.009	0.993	1.014	1.026	0.988	1.055	1.006	99.3	96.7	100.2	98.6	100.7	101.9	98.1	104.7	99.9	13979.2	13613.3	14101.6	13878.9	14171.4	14345.1	13816.2	14745.8	14059.6	12898.3	11951.7	14053.0	10866.2	8424.2	14345.1	11919.3
High	IsMasterProtein	D3Z874	Uncharacterized protein OS=Rattus norvegicus OX=10116 PE=1 SV=1	0.000	248.139	78	25	85	25	1	440	47.5	5.43	373.68	25	0	0.986	0.928	0.958	1.059	0.903	0.985	0.863	0.930	104.5	103.1	96.9	100.1	110.7	94.4	102.9	90.2	97.2	13887.9	13693.7	12881.6	13298.9	14703.3	12543.9	13675.5	11988.3	12916.7	12814.0	12022.3	12837.2	10412.1	8740.4	12543.9	11797.9
High	IsMasterProtein	P82995	Heat shock protein HSP 90-alpha OS=Rattus norvegicus OX=10116 GN=Hsp90aa1 PE=1 SV=3	0.000	245.829	51	42	131	24	1	733	84.8	5.01	460.83	42	0	0.996	0.949	1.005	1.108	1.191	1.155	1.068	1.040	94.6	94.2	89.8	95.1	104.8	112.7	109.3	101.1	98.4	10367.9	10324.0	9838.9	10414.6	11484.4	12347.0	11973.9	11075.1	10777.7	9566.2	9063.9	9805.0	8153.9	6826.9	12347.0	10329.9
High	IsMasterProtein	Q4V8F9	Hydroxysteroid dehydrogenase-like protein 2 OS=Rattus norvegicus OX=10116 GN=Hsdl2 PE=2 SV=1	0.000	244.963	64	33	121	33	1	524	58.3	6.19	471.84	33	0	1.017	1.048	0.979	0.942	0.939	0.936	0.936	1.015	102.1	103.9	107.0	99.9	96.3	95.9	95.6	95.6	103.6	18208.3	18514.7	19083.3	17818.0	17160.2	17104.2	17036.9	17051.2	18476.7	16800.4	16254.9	19017.5	13950.3	10200.9	17104.2	14697.8
High	IsMasterProtein	Q5XIH3	NADH dehydrogenase [ubiquinone] flavoprotein 1, mitochondrial OS=Rattus norvegicus OX=10116 GN=Ndufv1 PE=1 SV=1	0.000	244.695	73	31	152	31	1	464	50.7	8.07	527.64	31	0	1.005	0.973	0.969	0.926	0.858	0.924	0.876	0.940	106.2	106.8	103.4	102.9	98.3	91.2	98.2	93.1	99.9	24026.4	24149.7	23379.6	23279.4	22237.5	20621.3	22210.7	21055.3	22596.7	22168.6	21202.1	23299.0	18226.2	13219.1	20621.3	19161.2
High	IsMasterProtein	P13221	Aspartate aminotransferase, cytoplasmic OS=Rattus norvegicus OX=10116 GN=Got1 PE=1 SV=3	0.000	244.535	85	33	188	32	1	413	46.4	7.21	651.39	33	1	0.955	0.909	0.919	0.907	0.844	0.905	0.861	0.917	109.5	104.5	99.5	100.7	99.3	92.5	99.2	94.3	100.5	29149.3	27829.0	26497.5	26791.9	26439.1	24611.4	26394.6	25111.0	26744.0	26895.4	24432.3	26406.1	20976.2	15716.8	24611.4	22770.7
High	IsMasterProtein	Q09073	ADP/ATP translocase 2 OS=Rattus norvegicus OX=10116 GN=Slc25a5 PE=1 SV=3	0.000	244.389	75	30	414	13	1	298	32.9	9.73	1530.85	30	0	1.015	0.989	0.949	1.029	0.922	1.049	0.961	0.963	101.4	102.9	100.3	96.2	104.3	93.5	106.4	97.5	97.6	9311.7	9447.3	9208.8	8834.4	9585.0	8589.8	9771.5	8951.8	8968.5	8591.7	8294.2	9177.0	6916.7	5697.8	8589.8	8429.9
High	IsMasterProtein	P06687	Sodium/potassium-transporting ATPase subunit alpha-3 OS=Rattus norvegicus OX=10116 GN=Atp1a3 PE=1 SV=2	0.000	244.159	34	29	80	10	1	1013	111.6	5.41	314.51	29	0	0.653	0.709	0.711	0.729	0.618	0.729	0.745	0.645	137.6	89.9	97.6	97.9	100.3	85.1	100.4	102.5	88.8	3988.2	2606.0	2827.4	2836.1	2907.4	2465.5	2908.9	2970.4	2573.3	3679.8	2287.9	2817.7	2220.5	1728.3	2465.5	2509.5
High	IsMasterProtein	Q9Z2L0	Voltage-dependent anion-selective channel protein 1 OS=Rattus norvegicus OX=10116 GN=Vdac1 PE=1 SV=4	0.000	243.886	84	22	172	22	1	283	30.7	8.54	698.47	22	0	1.072	0.933	0.961	0.931	0.835	0.989	0.869	0.876	106.3	113.9	99.2	102.2	98.9	88.7	105.2	92.4	93.1	29101.4	31186.0	27160.1	27974.6	27080.7	24293.0	28784.6	25295.7	25489.7	26851.2	27379.6	27066.5	21902.2	16098.2	24293.0	24832.5
High	IsMasterProtein	G3V8L3	Lamin A, isoform CRA_b OS=Rattus norvegicus OX=10116 GN=Lmna PE=1 SV=1	0.000	242.954	62	40	94	40	1	665	74.3	6.98	357.51	40	0	1.027	1.123	1.119	0.989	1.255	1.158	1.314	1.300	87.5	89.9	98.2	97.9	86.6	109.8	101.3	115.0	113.8	15900.8	16336.7	17849.2	17788.5	15731.0	19950.4	18411.2	20888.5	20670.3	14671.3	14342.7	17787.7	13927.2	9351.3	19950.4	15883.4
High	IsMasterProtein	P08461	Dihydrolipoyllysine-residue acetyltransferase component of pyruvate dehydrogenase complex, mitochondrial OS=Rattus norvegicus OX=10116 GN=Dlat PE=1 SV=3	0.000	242.072	47	24	135	24	1	632	67.1	8.53	606.28	24	0	0.959	0.935	0.924	0.954	0.850	0.928	0.877	0.906	108.0	103.6	101.0	99.8	103.0	91.8	100.3	94.7	97.8	20272.5	19437.0	18963.2	18725.0	19337.3	17234.2	18820.2	17780.0	18363.0	18705.0	17064.6	18897.8	14660.4	11495.1	17234.2	16236.2
High	IsMasterProtein	F1LM47	Succinate--CoA ligase [ADP-forming] subunit beta, mitochondrial OS=Rattus norvegicus OX=10116 GN=Sucla2 PE=1 SV=1	0.000	240.498	65	32	145	32	1	465	50.3	7.69	564.86	32	0	0.951	0.969	0.910	0.930	0.820	0.877	0.845	0.900	109.7	104.3	106.3	99.8	102.1	90.0	96.2	92.8	98.7	28019.7	26633.8	27143.7	25492.5	26058.1	22983.1	24572.7	23686.5	25207.0	25853.1	23383.0	27050.1	19958.9	15490.3	22983.1	21198.9
High	IsMasterProtein	Q63355	Unconventional myosin-Ic OS=Rattus norvegicus OX=10116 GN=Myo1c PE=1 SV=2	0.000	239.358	54	46	92	44	1	1044	119.7	9.39	344.88	46	1	0.989	1.016	1.006	1.069	0.992	1.022	1.091	1.024	97.7	96.6	99.3	98.4	104.5	96.9	99.9	106.6	100.0	14278.1	14117.3	14506.7	14368.7	15267.3	14162.4	14588.0	15575.2	14615.5	13174.1	12394.2	14456.7	11249.7	9075.7	14162.4	12585.1
High	IsMasterProtein	F1LNF0	Myosin heavy chain 14 OS=Rattus norvegicus OX=10116 GN=Myh14 PE=1 SV=1	0.000	237.414	30	51	91	40	1	2000	228.8	5.55	325.22	51	1	1.042	1.059	1.050	1.005	1.055	0.988	1.079	1.081	96.2	100.2	101.8	100.9	96.7	101.5	95.0	103.8	103.9	9147.6	9532.8	9686.4	9601.5	9195.0	9655.0	9038.1	9874.6	9889.1	8440.3	8369.3	9653.0	7517.3	5466.0	9655.0	7797.2
High	IsMasterProtein	Q63704	Carnitine O-palmitoyltransferase 1, muscle isoform OS=Rattus norvegicus OX=10116 GN=Cpt1b PE=1 SV=1	0.000	237.349	56	38	132	2	1	772	88.2	8.60	472.58	38	39	0.977	0.995	0.940	1.032	0.845	0.939	0.917	0.874	105.6	103.2	105.1	99.3	109.0	89.3	99.2	96.9	92.4	20312.5	19848.3	20219.7	19094.0	20967.0	17172.1	19083.5	18626.6	17761.7	18741.9	17425.7	20150.0	14949.3	12463.9	17172.1	16463.4
High	IsMasterProtein	P85834	Elongation factor Tu, mitochondrial OS=Rattus norvegicus OX=10116 GN=Tufm PE=1 SV=1	0.000	236.963	72	31	125	30	1	452	49.5	7.56	534.48	31	1	0.953	0.964	0.922	0.985	0.854	0.914	0.877	0.930	107.2	102.1	103.3	98.8	105.5	91.5	97.9	94.0	99.7	19387.5	18478.5	18685.9	17880.6	19090.5	16547.7	17721.6	17004.1	18036.4	17888.4	16223.1	18621.5	13999.3	11348.4	16547.7	15288.5
High	IsMasterProtein	Q4FZZ4	Pyruvate dehydrogenase E1 component subunit alpha OS=Rattus norvegicus OX=10116 GN=Pdha1 PE=2 SV=1	0.000	236.563	76	32	152	32	1	390	43.2	8.19	544.54	32	0	0.962	0.975	0.938	0.968	0.853	0.899	0.906	0.929	106.8	102.8	104.0	100.2	103.3	91.1	95.9	96.7	99.2	24534.5	23612.1	23909.0	23021.2	23743.9	20929.3	22046.4	22228.0	22785.0	22637.4	20730.1	23826.6	18024.0	14114.6	20929.3	19019.5
High	IsMasterProtein	P62632	Elongation factor 1-alpha 2 OS=Rattus norvegicus OX=10116 GN=Eef1a2 PE=1 SV=1	0.000	236.478	66	25	122	16	1	463	50.4	9.03	499.09	25	13	1.004	0.986	0.996	1.006	0.959	1.001	0.925	0.982	101.6	102.0	100.2	101.2	102.2	97.4	101.7	94.0	99.7	14433.8	14494.2	14237.9	14375.3	14522.8	13835.3	14447.6	13351.0	14167.2	13317.7	12725.1	14188.8	11254.9	8633.1	13835.3	12464.0
High	IsMasterProtein	D4A8Y1	Uncharacterized protein OS=Rattus norvegicus OX=10116 PE=1 SV=1	0.000	235.887	47	30	102	30	1	655	71.0	9.41	426.48	30	0	0.907	0.981	0.940	1.023	0.867	0.942	0.969	0.989	104.4	94.7	102.5	98.2	106.8	90.5	98.3	101.2	103.3	17784.0	16134.3	17453.3	16718.2	18189.9	15421.4	16750.4	17239.6	17592.5	16408.9	14165.0	17393.1	13089.2	10813.0	15421.4	14450.6
High	IsMasterProtein	F1M8Z8	Sorbin and SH3 domain-containing protein 1 OS=Rattus norvegicus OX=10116 GN=Sorbs1 PE=1 SV=1	0.000	235.810	44	38	88	6	1	938	104.2	5.92	357.46	38	32	0.982	1.002	0.975	1.038	0.994	1.011	0.995	1.012	99.9	98.1	100.1	97.4	103.7	99.3	101.0	99.4	101.1	17689.2	17368.0	17716.8	17254.5	18356.7	17577.7	17875.8	17608.2	17909.1	16321.4	15248.1	17655.7	13509.1	10912.2	17577.7	15421.5
High	IsMasterProtein	Q6P6R6	Transglutaminase 2, C polypeptide OS=Rattus norvegicus OX=10116 GN=Tgm2 PE=2 SV=1	0.000	233.177	58	33	80	33	1	686	76.9	5.07	325.00	33	0	1.009	0.904	1.001	1.175	1.073	1.267	1.082	0.964	95.0	95.8	85.9	95.1	111.6	101.9	120.3	102.7	91.6	13159.6	13276.7	11901.2	13169.3	15465.3	14118.4	16667.9	14232.6	12691.2	12142.1	11656.2	11860.2	10310.7	9193.4	14118.4	14379.4
High	IsMasterProtein	O70253	Muscle carnitine palmitoyltransferase I OS=Rattus norvegicus OX=10116 GN=Cpt1b PE=3 SV=1	0.000	232.571	55	37	127	1	1	772	88.2	8.41	454.26	37	0	1.020	1.025	1.118	1.057	0.942	1.122	1.028	0.916	97.5	99.5	99.9	109.0	103.1	91.9	109.5	100.2	89.4	499.3	509.4	511.6	558.3	527.7	470.5	560.4	513.2	457.5	460.7	447.2	509.8	437.1	313.7	470.5	483.5
High	IsMasterProtein	Q5XI34	Protein phosphatase 2 (Formerly 2A), regulatory subunit A (PR 65), alpha isoform, isoform CRA_a OS=Rattus norvegicus OX=10116 GN=Ppp2r1a PE=1 SV=1	0.000	232.226	58	32	98	32	1	589	65.3	5.11	379.85	32	0	0.974	1.025	1.015	0.982	1.010	0.963	0.996	1.010	100.3	97.7	102.7	101.8	98.4	101.3	96.6	99.9	101.3	11097.6	10810.8	11371.3	11268.9	10895.4	11210.9	10688.5	11055.9	11212.2	10239.5	9491.3	11332.1	8822.8	6476.8	11210.9	9221.0
High	IsMasterProtein	Q6AYZ1	Tubulin alpha-1C chain OS=Rattus norvegicus OX=10116 GN=Tuba1c PE=1 SV=1	0.000	231.757	61	26	122	4	1	449	49.9	5.10	467.20	26	27	0.980	1.013	1.032	1.040	1.215	1.149	1.137	1.103	93.1	91.2	94.3	96.0	96.8	113.1	107.0	105.9	102.7	17513.2	17154.8	17746.9	18071.3	18213.2	21282.7	20126.1	19919.2	19317.5	16159.0	15061.0	17685.7	14148.6	10826.9	21282.7	17362.8
High	IsMasterProtein	A0A1K0FUA6	Globin a2 OS=Rattus norvegicus OX=10116 GN=LOC689064 PE=3 SV=1	0.000	231.625	82	18	347	7	1	147	16.0	8.79	1239.39	18	0	1.322	1.055	1.177	1.067	1.317	1.053	1.190	0.944	88.9	117.5	93.8	104.6	94.8	117.1	93.6	105.8	83.9	13202.3	17454.0	13927.4	15538.4	14086.1	17391.0	13901.6	15708.3	12465.1	12181.5	15323.6	13879.4	12165.5	8373.5	17391.0	11992.9
High	IsMasterProtein	A0A096MJ01	LIM domain-binding 3 OS=Rattus norvegicus OX=10116 GN=Ldb3 PE=1 SV=1	0.000	230.391	53	28	121	18	1	726	76.8	7.75	471.29	28	15	1.014	0.940	0.973	1.000	0.981	1.030	0.921	0.987	101.7	103.2	95.7	99.0	101.7	99.8	104.8	93.7	100.4	18740.5	19006.2	17623.0	18238.6	18733.1	18388.5	19310.6	17268.7	18493.1	17291.4	16686.4	17562.2	14279.6	11135.9	18388.5	16659.3
High	IsMasterProtein	A0A0G2JZI2	Glutamyl-prolyl-tRNA synthetase OS=Rattus norvegicus OX=10116 GN=Eprs PE=1 SV=1	0.000	230.245	35	44	60	44	1	1512	169.8	7.44	212.00	44	0	0.967	1.011	0.968	0.996	1.029	0.963	1.001	0.979	101.0	97.6	102.1	97.7	100.5	103.8	97.3	101.1	98.9	12010.7	11611.9	12139.7	11627.6	11956.9	12353.1	11571.8	12026.2	11759.9	11082.0	10194.6	12097.8	9103.6	7107.8	12353.1	9983.0
High	IsMasterProtein	A0A0G2JSW3	Globin a4 OS=Rattus norvegicus OX=10116 GN=Hbb PE=1 SV=1	0.000	229.609	91	19	465	8	1	147	16.0	8.07	1677.51	19	19	1.234	0.998	1.098	1.121	1.277	1.066	1.017	0.895	92.7	114.4	92.5	101.8	103.9	118.4	98.8	94.3	83.0	55045.2	67925.7	54937.2	60451.0	61685.6	70307.3	58674.5	55963.3	49278.7	50788.9	59635.0	54747.8	47329.0	36669.1	70307.3	50618.6
High	IsMasterProtein	A0A0G2K1F2	Acetyl-CoA carboxylase beta OS=Rattus norvegicus OX=10116 GN=Acacb PE=1 SV=1	0.000	229.416	27	51	66	45	1	2455	276.2	6.25	222.39	51	6	0.994	1.022	0.984	1.032	0.962	0.943	1.012	0.960	101.0	100.4	103.2	99.4	104.3	97.2	95.3	102.2	96.9	11538.8	11470.1	11787.9	11359.5	11911.8	11100.9	10885.0	11674.9	11072.6	10646.6	10070.1	11747.3	8893.7	7081.0	11100.9	9390.5
High	IsMasterProtein	F1LRV4	Heat shock 70 kDa protein 4 OS=Rattus norvegicus OX=10116 GN=Hspa4 PE=1 SV=1	0.000	228.368	51	35	83	32	1	840	94.0	5.21	318.79	35	3	0.963	0.996	0.960	1.008	1.069	0.983	1.010	0.979	100.4	96.7	99.9	96.4	101.1	107.3	98.6	101.3	98.2	17272.0	16641.3	17199.0	16587.6	17403.4	18460.3	16974.8	17439.0	16906.4	15936.5	14610.1	17139.7	12987.0	10345.5	18460.3	14644.2
High	IsMasterProtein	D3ZUL3	Collagen type VI alpha 1 chain OS=Rattus norvegicus OX=10116 GN=Col6a1 PE=1 SV=1	0.000	227.517	41	34	92	34	1	1025	108.7	5.36	369.07	34	0	1.034	1.003	1.013	0.922	0.965	1.086	1.050	0.985	99.4	102.7	99.7	100.6	91.6	95.8	107.9	104.4	97.9	14228.4	14710.0	14274.3	14408.9	13117.5	13724.3	15457.0	14945.2	14012.1	13128.2	12914.6	14225.1	11281.2	7797.7	13724.3	13334.8
High	IsMasterProtein	O55171	Acyl-coenzyme A thioesterase 2, mitochondrial OS=Rattus norvegicus OX=10116 GN=Acot2 PE=1 SV=1	0.000	227.117	54	20	130	15	1	453	49.7	7.83	500.72	20	7	1.024	1.010	0.978	0.960	0.860	0.930	0.902	0.957	104.4	106.9	105.5	102.1	100.3	89.8	97.1	94.2	99.9	14294.1	14633.8	14442.6	13977.2	13729.1	12292.8	13298.8	12893.5	13680.1	13188.8	12847.7	14392.8	10943.2	8161.3	12292.8	11472.9
High	IsMasterProtein	Q641Z6	EH domain-containing protein 1 OS=Rattus norvegicus OX=10116 GN=Ehd1 PE=1 SV=1	0.000	227.011	79	33	91	19	1	534	60.6	6.83	360.79	33	13	0.956	0.958	0.956	1.026	0.927	1.007	0.958	0.945	103.1	98.5	98.7	98.5	105.8	95.6	103.7	98.8	97.4	12287.8	11746.9	11769.7	11745.2	12610.1	11392.9	12368.0	11775.1	11613.7	11337.7	10313.1	11729.1	9195.7	7496.1	11392.9	10669.9
High	IsMasterProtein	P08503	Medium-chain specific acyl-CoA dehydrogenase, mitochondrial OS=Rattus norvegicus OX=10116 GN=Acadm PE=1 SV=1	0.000	226.827	60	28	128	28	1	421	46.5	8.41	463.02	28	0	1.004	1.004	0.977	0.972	0.848	0.949	0.857	0.954	105.1	105.5	105.5	102.7	102.2	89.1	99.7	90.0	100.2	19411.0	19485.2	19487.5	18969.8	18874.0	16468.2	18427.1	16631.2	18519.9	17910.1	17106.9	19420.3	14852.1	11219.7	16468.2	15897.1
High	IsMasterProtein	Q923Z2	Tropomyosin 1, alpha, isoform CRA_a OS=Rattus norvegicus OX=10116 GN=Tpm1 PE=1 SV=1	0.000	226.666	63	34	175	5	1	284	32.8	4.75	573.30	34	0	1.034	1.311	1.324	1.169	1.274	2.074	2.737	1.830	65.4	67.7	85.8	86.6	76.5	83.4	135.7	179.1	119.8	842.4	871.4	1104.3	1115.2	984.4	1073.1	1747.2	2305.6	1541.8	777.3	765.0	1100.5	873.1	585.2	1073.1	1507.3
High	IsMasterProtein	Q63638	Striated muscle-specific serine/threonine-protein kinase OS=Rattus norvegicus OX=10116 GN=Speg PE=1 SV=2	0.000	226.607	23	56	80	56	1	3259	353.9	8.28	252.51	56	0	0.974	1.031	0.978	0.985	1.044	0.992	1.057	1.054	98.8	96.2	101.8	96.5	97.3	103.1	98.0	104.3	104.1	14323.1	13947.2	14763.1	14001.1	14105.4	14958.0	14209.2	15132.4	15097.3	13215.6	12244.9	14712.2	10961.9	8385.0	14958.0	12258.3
High	IsMasterProtein	O35567	Bifunctional purine biosynthesis protein PURH OS=Rattus norvegicus OX=10116 GN=Atic PE=1 SV=2	0.000	226.595	71	32	88	32	1	592	64.2	7.14	350.09	32	0	0.949	0.990	0.962	1.042	1.004	0.972	0.960	0.984	101.6	96.4	100.5	97.7	105.8	102.0	98.7	97.5	99.9	14640.8	13892.6	14487.8	14077.6	15252.2	14704.7	14227.6	14049.6	14405.5	13508.7	12196.9	14437.8	11021.8	9066.7	14704.7	12274.2
High	IsMasterProtein	Q64578	Sarcoplasmic/endoplasmic reticulum calcium ATPase 1 OS=Rattus norvegicus OX=10116 GN=Atp2a1 PE=1 SV=1	0.000	223.023	24	23	153	1	1	994	109.3	5.22	592.99	23	1	1.071	1.072	1.090	1.009	1.333	1.070	1.087	0.990	92.6	99.1	99.3	100.9	93.4	123.4	99.1	100.7	91.6	126.9	135.9	136.1	138.3	128.0	169.2	135.9	138.0	125.6	117.1	119.3	135.6	108.3	76.1	169.2	117.2
High	IsMasterProtein	M0R557	Cardiomyopathy-associated 5 OS=Rattus norvegicus OX=10116 GN=Cmya5 PE=1 SV=2	0.000	221.109	17	43	51	43	1	3943	433.3	4.75	215.43	43	0	0.938	1.003	0.963	1.032	1.037	0.954	0.987	1.010	100.8	94.6	101.2	97.1	104.0	104.6	96.2	99.6	101.8	10204.5	9576.7	10239.5	9830.4	10529.9	10584.8	9738.6	10075.2	10306.5	9415.5	8407.8	10204.2	7696.5	6259.5	10584.8	8401.5
High	IsMasterProtein	Q68FR8	Tubulin alpha-3 chain OS=Rattus norvegicus OX=10116 GN=Tuba3a PE=2 SV=1	0.000	220.733	56	23	110	1	1	450	49.9	5.10	456.35	23	2	0.962	0.955	0.905	0.977	0.922	0.872	1.011	0.995	104.7	100.7	99.9	94.7	102.2	96.5	91.3	105.8	104.2	1098.7	1056.8	1048.7	994.3	1073.3	1013.1	958.4	1110.3	1093.4	1013.7	927.8	1045.1	778.5	638.0	1013.1	826.8
High	IsMasterProtein	Q6P6V0	Glucose-6-phosphate isomerase OS=Rattus norvegicus OX=10116 GN=Gpi PE=1 SV=1	0.000	217.657	59	30	116	30	1	558	62.8	7.77	415.46	30	0	0.984	0.996	0.970	1.003	1.006	1.013	0.974	1.023	100.4	98.7	100.0	97.3	100.6	101.0	101.6	97.7	102.7	15638.4	15388.0	15580.3	15163.4	15681.7	15735.6	15836.9	15228.2	15997.8	14429.2	13509.8	15526.6	11871.9	9322.0	15735.6	13662.5
High	IsMasterProtein	F1M944	Calsequestrin OS=Rattus norvegicus OX=10116 GN=Casq2 PE=1 SV=2	0.000	217.424	60	25	170	25	1	427	49.4	4.31	633.09	25	0	1.018	0.981	0.987	1.022	0.947	1.008	0.930	0.990	101.3	103.2	99.4	100.0	103.5	95.9	102.1	94.2	100.3	22005.6	22400.2	21591.2	21709.6	22485.6	20832.0	22176.2	20458.1	21783.5	20304.1	19666.1	21516.8	16997.1	13366.6	20832.0	19131.5
High	IsMasterProtein	F1MAN8	Laminin subunit alpha 5 OS=Rattus norvegicus OX=10116 GN=Lama5 PE=1 SV=2	0.000	217.159	15	41	53	41	1	3713	403.5	6.68	206.02	41	0	0.958	0.974	1.001	1.012	1.019	1.043	1.131	0.979	98.7	94.6	96.2	98.8	99.9	100.6	102.9	111.7	96.6	9375.3	8981.2	9135.1	9384.3	9485.2	9551.2	9775.2	10604.9	9174.9	8650.4	7885.0	9103.6	7347.3	5638.5	9551.2	8433.1
High	IsMasterProtein	M0RAQ6	Hexokinase-1 OS=Rattus norvegicus OX=10116 GN=Hk1 PE=1 SV=2	0.000	215.885	42	39	96	1	1	893	99.5	7.14	345.87	39	0	0.928	0.957	0.935	1.060	0.920	1.059	0.875	0.938	103.8	96.3	99.3	97.1	110.0	95.4	109.9	90.8	97.4	1134.2	1052.5	1084.9	1060.9	1202.1	1042.9	1201.5	992.1	1063.9	1046.5	924.0	1081.2	830.6	714.6	1042.9	1036.5
High	IsMasterProtein	F1M820	Sorbin and SH3 domain-containing protein 1 OS=Rattus norvegicus OX=10116 GN=Sorbs1 PE=1 SV=1	0.000	214.103	29	34	81	2	1	1290	143.3	8.22	331.18	34	0	0.969	1.089	1.018	1.125	0.956	0.997	1.068	1.044	97.1	94.1	105.8	98.9	109.2	92.9	96.8	103.7	101.4	1863.4	1806.3	2030.0	1897.4	2095.4	1781.9	1857.9	1989.9	1945.2	1719.3	1585.8	2023.0	1485.5	1245.6	1781.9	1602.8
High	IsMasterProtein	D4A678	Spectrin, alpha, erythrocytic 1 OS=Rattus norvegicus OX=10116 GN=Spta1 PE=1 SV=3	0.000	213.782	27	51	64	50	1	2416	279.9	5.03	214.56	51	0	1.087	1.076	1.001	1.095	1.231	1.004	1.108	0.961	94.1	102.3	101.3	94.2	103.1	115.9	94.5	104.2	90.4	10915.3	11868.9	11746.7	10922.8	11956.9	13438.1	10960.1	12088.9	10488.5	10071.3	10420.2	11706.2	8551.8	7107.8	13438.1	9455.3
High	IsMasterProtein	Q5XIT9	Methylcrotonoyl-CoA carboxylase beta chain, mitochondrial OS=Rattus norvegicus OX=10116 GN=Mccc2 PE=2 SV=1	0.000	213.457	68	27	85	27	1	563	61.5	8.31	343.90	27	0	1.004	0.981	0.999	1.048	0.961	0.936	0.941	1.008	101.4	101.8	99.5	101.3	106.2	97.4	94.9	95.4	102.2	12786.9	12833.4	12545.8	12774.3	13395.5	12282.3	11965.9	12026.5	12893.5	11798.2	11267.0	12502.5	10001.4	7963.0	12282.3	10323.0
High	IsMasterProtein	Q68FY0	Cytochrome b-c1 complex subunit 1, mitochondrial OS=Rattus norvegicus OX=10116 GN=Uqcrc1 PE=1 SV=1	0.000	212.992	60	26	145	25	1	480	52.8	5.88	506.79	26	1	1.015	0.949	0.978	0.936	0.867	0.936	0.922	0.937	105.4	107.0	100.0	103.1	98.6	91.4	98.7	97.1	98.8	18905.2	19188.5	17937.4	18496.2	17687.7	16398.9	17704.4	17429.2	17717.0	17443.4	16846.4	17875.6	14481.3	10514.5	16398.9	15273.6
High	IsMasterProtein	Q68FZ8	Propionyl coenzyme A carboxylase, beta polypeptide, isoform CRA_b OS=Rattus norvegicus OX=10116 GN=Pccb PE=1 SV=1	0.000	211.783	60	25	116	5	1	541	58.6	7.84	428.38	25	23	1.015	0.986	0.955	0.940	0.906	0.920	0.875	0.939	105.4	107.0	104.0	100.7	99.1	95.5	97.0	92.2	99.0	17804.9	18071.3	17563.1	16998.0	16740.8	16133.5	16376.9	15576.8	16712.1	16428.2	15865.6	17502.5	13308.3	9951.6	16133.5	14128.4
High	IsMasterProtein	F1LM84	Nidogen-1 OS=Rattus norvegicus OX=10116 GN=Nid1 PE=1 SV=1	0.000	210.712	41	35	70	34	1	1246	137.0	5.47	267.59	35	1	1.031	1.034	1.014	0.986	1.015	0.995	1.025	0.992	99.0	102.1	102.3	100.4	97.6	100.5	98.5	101.5	98.2	11397.8	11753.6	11779.8	11560.0	11237.1	11567.8	11341.6	11685.0	11303.2	10516.5	10319.0	11739.2	9050.7	6679.9	11567.8	9784.4
High	IsMasterProtein	F1LZW6	Solute carrier family 25 member 13 OS=Rattus norvegicus OX=10116 GN=Slc25a13 PE=1 SV=2	0.000	210.254	77	28	92	22	1	484	54.1	7.25	360.87	28	0	0.990	0.969	0.954	0.986	0.846	0.913	0.887	0.889	106.7	105.6	103.4	101.8	105.2	90.3	97.4	94.7	94.9	11136.0	11021.2	10793.0	10620.7	10975.3	9420.6	10162.8	9879.4	9902.2	10274.9	9676.0	10755.8	8315.3	6524.3	9420.6	8767.5
High	IsMasterProtein	A0JPQ4	Tripartite motif-containing protein 72 OS=Rattus norvegicus OX=10116 GN=Trim72 PE=1 SV=1	0.000	209.468	73	29	105	29	1	477	52.8	6.27	415.66	29	0	0.982	0.956	0.999	1.038	0.828	1.010	0.938	0.980	103.1	101.2	98.5	103.0	107.0	85.3	104.1	96.7	101.0	17094.2	16788.5	16339.1	17076.8	17740.9	14147.7	17271.8	16041.8	16757.2	15772.4	14739.4	16282.8	13370.0	10546.1	14147.7	14900.4
High	IsMasterProtein	F1LN42	Tensin 1 OS=Rattus norvegicus OX=10116 GN=Tns1 PE=1 SV=2	0.000	209.102	31	43	64	41	1	1909	203.8	7.77	247.72	43	2	0.954	1.046	0.986	0.984	0.984	0.990	1.061	1.074	99.1	94.6	103.7	97.8	97.6	97.5	98.1	105.2	106.4	11271.2	10754.2	11790.7	11118.1	11096.3	11085.7	11157.6	11958.2	12102.9	10399.7	9441.6	11750.0	8704.7	6596.2	11085.7	9625.7
High	IsMasterProtein	Q7TQ70	Ac1873 OS=Rattus norvegicus OX=10116 GN=Fga PE=1 SV=1	0.000	208.756	38	33	88	33	1	782	86.6	5.74	326.96	33	0	0.990	1.007	1.332	1.238	2.434	1.156	1.137	0.951	80.0	79.2	80.6	106.6	99.1	194.8	92.5	91.0	76.1	15007.4	14858.3	15111.7	19992.2	18584.3	36524.1	17348.5	17067.5	14267.2	13847.0	13044.8	15059.6	15652.5	11047.5	36524.1	14966.6
High	IsMasterProtein	B1WC61	Acad9 protein OS=Rattus norvegicus OX=10116 GN=Acad9 PE=1 SV=1	0.000	207.961	62	34	80	34	1	625	68.8	7.69	282.08	34	0	0.956	1.019	0.949	0.963	0.922	0.926	0.972	1.013	103.2	98.6	105.2	97.9	99.4	95.1	95.6	100.3	104.6	12830.6	12262.4	13078.7	12175.8	12358.1	11826.7	11880.8	12473.1	12997.5	11838.5	10765.7	13033.6	9532.8	7346.3	11826.7	10249.6
High	IsMasterProtein	P27881	Hexokinase-2 OS=Rattus norvegicus OX=10116 GN=Hk2 PE=1 SV=1	0.000	207.892	41	38	72	33	1	917	102.5	6.10	254.41	38	0	0.948	0.944	0.921	0.961	0.899	0.912	0.905	0.924	107.0	101.4	100.9	98.5	102.8	96.1	97.6	96.8	98.8	12224.9	11592.0	11534.5	11260.7	11744.4	10987.2	11148.5	11065.9	11292.1	11279.6	10177.1	11494.7	8816.4	6981.5	10987.2	9617.8
High	IsMasterProtein	F1LRJ9	Methanethiol oxidase OS=Rattus norvegicus OX=10116 GN=Selenbp1 PE=1 SV=2	0.000	207.866	72	30	85	30	1	496	55.1	6.86	363.91	30	0	1.014	1.055	1.015	0.937	1.059	0.952	0.949	1.018	100.0	101.4	105.5	101.5	93.8	105.9	95.2	94.9	101.8	14176.8	14371.9	14950.5	14388.6	13290.4	15015.2	13500.0	13453.5	14432.8	13080.6	12617.7	14899.0	11265.3	7900.5	15015.2	11646.5
High	IsMasterProtein	D3ZZN3	Acetyl-coenzyme A synthetase OS=Rattus norvegicus OX=10116 GN=Acss1 PE=3 SV=1	0.000	207.641	53	30	87	30	1	682	74.8	6.86	357.51	30	0	1.016	1.069	0.989	0.936	0.915	0.889	0.926	0.970	103.3	104.9	110.4	102.2	96.7	94.5	91.9	95.7	100.2	13564.4	13775.1	14495.9	13416.0	12695.6	12409.3	12065.5	12558.4	13151.6	12515.6	12093.8	14445.9	10503.8	7546.9	12409.3	10408.9
High	IsMasterProtein	P08649	Complement C4 OS=Rattus norvegicus OX=10116 GN=C4 PE=1 SV=3	0.000	206.875	36	45	66	12	1	1737	192.0	7.33	235.23	45	33	1.026	1.080	1.237	1.102	1.428	1.232	1.234	1.115	86.1	88.3	93.0	106.5	94.9	122.9	106.1	106.2	96.0	10944.1	11227.0	11824.6	13534.4	12058.0	15628.6	13484.0	13501.7	12206.9	10097.9	9856.7	11783.8	10596.5	7167.9	15628.6	11632.7
High	IsMasterProtein	A0A096MJB5	Unc-45 myosin chaperone B OS=Rattus norvegicus OX=10116 GN=Unc45b PE=4 SV=1	0.000	206.470	51	36	66	36	1	929	103.3	7.81	253.59	36	0	0.961	0.981	0.977	1.051	1.013	0.969	1.005	0.989	100.6	96.7	98.7	98.3	105.7	101.9	97.4	101.1	99.6	12318.9	11837.9	12084.7	12034.3	12943.7	12476.0	11931.1	12378.0	12188.6	11366.4	10393.0	12043.0	9422.0	7694.4	12476.0	10293.0
High	IsMasterProtein	M0R7S5	Perilipin 4 OS=Rattus norvegicus OX=10116 GN=Plin4 PE=4 SV=2	0.000	206.063	76	22	54	22	1	1395	141.2	9.04	239.18	22	0	1.008	1.041	0.954	0.919	0.951	0.956	0.923	0.992	102.9	103.8	107.1	98.2	94.6	97.9	98.4	95.0	102.2	10598.3	10687.8	11029.2	10106.5	9736.7	10079.6	10129.0	9784.0	10518.7	9778.8	9383.3	10991.2	7912.7	5788.0	10079.6	8738.3
High	IsMasterProtein	P10860	Glutamate dehydrogenase 1, mitochondrial OS=Rattus norvegicus OX=10116 GN=Glud1 PE=1 SV=2	0.000	206.029	52	29	95	29	1	558	61.4	8.00	338.48	29	0	1.053	1.037	1.026	0.936	0.971	0.970	0.933	1.034	100.4	105.7	104.2	103.0	94.1	97.5	97.4	93.7	103.9	17651.6	18583.5	18312.6	18103.9	16530.5	17140.3	17113.2	16469.8	18254.4	16286.7	16315.3	18249.5	14174.1	9826.6	17140.3	14763.6
High	IsMasterProtein	P07335	Creatine kinase B-type OS=Rattus norvegicus OX=10116 GN=Ckb PE=1 SV=2	0.000	205.871	74	22	123	20	1	381	42.7	5.67	500.20	22	0	0.846	0.911	0.883	1.000	1.028	0.957	0.896	0.902	106.9	90.4	97.4	94.3	106.9	109.8	102.2	95.7	96.4	13026.6	11021.8	11871.8	11497.6	13028.3	13384.8	12462.1	11670.8	11748.0	12019.3	9676.5	11830.9	9001.8	7744.7	13384.8	10751.1
High	IsMasterProtein	Q9WVK7	Hydroxyacyl-coenzyme A dehydrogenase, mitochondrial OS=Rattus norvegicus OX=10116 GN=Hadh PE=2 SV=1	0.000	205.707	83	23	166	23	1	314	34.4	8.76	579.87	23	0	1.039	1.002	0.987	0.847	0.803	0.852	0.815	0.915	109.0	113.3	109.1	107.5	92.3	87.5	92.8	88.8	99.7	19628.2	20402.2	19660.5	19370.3	16624.9	15769.2	16726.2	16001.1	17953.3	18110.5	17912.0	19592.7	15165.6	9882.7	15769.2	14429.7
High	IsMasterProtein	A0A0A0MY09	Endoplasmin OS=Rattus norvegicus OX=10116 GN=Hsp90b1 PE=1 SV=1	0.000	205.630	47	34	79	32	1	804	92.8	4.81	310.13	34	0	1.024	1.042	1.105	1.033	1.460	1.176	1.271	1.156	87.6	89.7	91.3	96.9	90.6	128.0	103.1	111.4	101.3	10470.8	10721.0	10911.6	11572.7	10819.4	15291.7	12311.5	13312.5	12105.4	9661.2	9412.4	10874.0	9060.6	6431.6	15291.7	10621.2
High	IsMasterProtein	Q5BK63	NADH dehydrogenase [ubiquinone] 1 alpha subcomplex subunit 9, mitochondrial OS=Rattus norvegicus OX=10116 GN=Ndufa9 PE=1 SV=2	0.000	205.532	76	29	138	29	1	377	42.5	9.82	483.31	29	0	0.971	0.955	0.950	0.974	0.848	0.916	0.896	0.911	106.9	103.8	102.1	101.5	104.1	90.7	97.9	95.8	97.3	18628.0	18096.1	17794.9	17689.8	18143.6	15804.1	17071.6	16694.9	16965.3	17187.6	15887.4	17733.5	13849.9	10785.5	15804.1	14727.7
High	IsMasterProtein	Q6AY56	Tubulin alpha-8 chain OS=Rattus norvegicus OX=10116 GN=Tuba8 PE=2 SV=1	0.000	205.109	59	23	89	6	1	449	50.0	5.10	341.10	23	0	1.007	0.924	0.920	0.988	0.783	0.953	0.837	0.864	108.7	109.5	100.5	100.0	107.5	85.2	103.6	91.0	94.0	1653.2	1665.4	1528.2	1520.4	1633.9	1294.7	1575.7	1383.6	1428.7	1525.4	1462.1	1522.9	1190.4	971.3	1294.7	1359.4
High	IsMasterProtein	Q9JM53	Apoptosis-inducing factor 1, mitochondrial OS=Rattus norvegicus OX=10116 GN=Aifm1 PE=1 SV=1	0.000	204.826	57	26	89	26	1	612	66.7	8.97	360.91	26	0	0.968	0.979	0.959	1.013	0.886	0.926	0.925	0.917	105.0	101.7	102.7	100.7	106.4	93.0	97.2	97.1	96.3	13639.9	13207.3	13347.4	13077.1	13822.0	12078.7	12625.6	12612.2	12511.3	12585.2	11595.3	13301.4	10238.5	8216.5	12078.7	10892.1
High	IsMasterProtein	P31399	ATP synthase subunit d, mitochondrial OS=Rattus norvegicus OX=10116 GN=Atp5h PE=1 SV=3	0.000	204.373	84	17	125	17	1	161	18.8	6.60	452.87	17	0	1.077	0.986	0.981	0.998	0.883	0.981	0.893	0.930	103.1	111.0	101.6	101.2	102.9	91.0	101.2	92.1	95.9	18783.8	20226.2	18517.5	18432.4	18738.3	16579.9	18431.7	16783.3	17462.4	17331.4	17757.5	18453.7	14431.3	11139.0	16579.9	15901.1
High	IsMasterProtein	P48500	Triosephosphate isomerase OS=Rattus norvegicus OX=10116 GN=Tpi1 PE=1 SV=2	0.000	203.486	82	18	120	18	1	249	26.8	7.24	459.83	18	0	1.054	0.932	1.018	0.947	0.963	1.056	0.887	0.981	101.8	107.4	94.9	103.7	96.4	98.0	107.5	90.4	99.9	18232.2	19221.8	16990.8	18555.3	17259.4	17550.7	19245.5	16177.3	17879.7	16822.4	16875.7	16932.2	14527.5	10259.9	17550.7	16603.1
High	IsMasterProtein	B1H270	Succinate--CoA ligase [GDP-forming] subunit beta, mitochondrial OS=Rattus norvegicus OX=10116 GN=Suclg2 PE=2 SV=1	0.000	202.583	57	25	92	25	1	434	47.0	7.72	361.67	25	0	1.033	1.024	0.981	0.981	0.954	0.979	0.912	0.982	101.7	105.1	104.2	99.8	99.8	97.0	99.6	92.8	99.9	18192.9	18792.2	18629.4	17839.2	17845.7	17347.8	17812.6	16596.7	17871.9	16786.2	16498.5	18565.2	13966.9	10608.4	17347.8	15367.0
High	IsMasterProtein	P05544	Serine protease inhibitor A3L OS=Rattus norvegicus OX=10116 GN=Serpina3l PE=1 SV=3	0.000	202.378	56	23	80	18	1	413	46.2	5.67	333.37	23	7	1.005	0.944	1.043	1.020	1.001	1.105	1.151	1.202	95.0	95.5	89.7	99.1	96.9	95.1	105.0	109.4	114.2	12768.9	12835.0	12052.0	13316.1	13021.7	12784.8	14115.4	14701.0	15351.0	11781.6	11268.4	12010.4	10425.6	7740.8	12784.8	12177.4
High	IsMasterProtein	Q71LX6	Xin actin-binding repeat-containing protein 2 OS=Rattus norvegicus OX=10116 GN=Xirp2 PE=1 SV=1	0.000	200.262	19	46	52	2	1	3302	373.8	6.04	188.49	46	44	0.959	0.962	1.063	1.274	1.152	1.388	1.213	1.114	88.9	85.2	85.5	94.5	113.3	102.4	123.4	107.8	99.0	8075.7	7741.2	7770.4	8582.0	10292.5	9303.7	11211.1	9796.7	8994.4	7451.3	6796.3	7743.6	6719.1	6118.4	9303.7	9671.8
High	IsMasterProtein	A0A0G2KAM3	Pyruvate dehydrogenase E1 component subunit beta, mitochondrial OS=Rattus norvegicus OX=10116 GN=Pdhb PE=1 SV=1	0.000	200.032	55	16	141	16	1	423	46.2	8.41	575.15	16	0	1.030	0.985	0.982	0.997	0.935	0.966	0.924	0.949	102.7	105.7	101.1	100.8	102.4	96.0	99.1	94.8	97.5	22869.0	23553.9	22527.7	22450.1	22803.9	21377.2	22080.6	21128.6	21710.5	21100.7	20679.0	22450.0	17576.9	13555.8	21377.2	19049.0
High	IsMasterProtein	Q499N5	Acyl-CoA synthetase family member 2, mitochondrial OS=Rattus norvegicus OX=10116 GN=Acsf2 PE=2 SV=1	0.000	198.757	65	30	92	30	1	615	67.8	8.12	360.67	30	0	1.036	1.119	0.996	1.005	0.904	0.898	0.854	0.968	102.5	106.2	114.7	102.1	103.1	92.7	92.0	87.5	99.3	14579.1	15099.7	16318.7	14513.5	14656.2	13177.1	13088.4	12443.4	14117.4	13451.8	13256.7	16262.4	11363.1	8712.4	13177.1	11291.4
High	IsMasterProtein	P14480	Fibrinogen beta chain OS=Rattus norvegicus OX=10116 GN=Fgb PE=1 SV=4	0.000	196.957	67	29	95	29	1	479	54.2	7.78	349.96	29	0	1.048	1.009	1.367	1.251	2.318	1.230	1.088	0.973	79.8	83.6	80.5	109.1	99.8	184.9	98.1	86.8	77.6	10528.7	11035.7	10625.9	14396.4	13171.1	24409.5	12948.8	11458.1	10240.3	9714.6	9688.7	10589.3	11271.4	7829.6	24409.5	11171.0
High	IsMasterProtein	O35303	Dynamin-1-like protein OS=Rattus norvegicus OX=10116 GN=Dnm1l PE=1 SV=1	0.000	196.846	59	32	75	32	1	755	83.9	7.08	304.76	32	0	0.968	1.073	0.989	1.013	1.072	0.937	1.054	1.044	98.4	95.2	105.5	97.3	99.6	105.5	92.2	103.6	102.7	9366.2	9067.7	10045.8	9265.8	9489.1	10041.9	8780.7	9867.7	9777.2	8642.0	7960.9	10011.2	7254.5	5640.8	10041.9	7575.1
High	IsMasterProtein	P50753	Troponin T, cardiac muscle OS=Rattus norvegicus OX=10116 GN=Tnnt2 PE=1 SV=2	0.000	196.800	47	26	178	26	1	299	35.7	4.98	680.65	26	0	1.036	0.971	0.970	1.116	0.934	1.028	0.936	0.983	100.3	103.9	97.4	97.3	111.9	93.6	103.1	93.9	98.6	20942.7	21687.0	20338.3	20313.9	23373.1	19552.8	21519.4	19598.3	20593.1	19323.3	19040.0	20268.2	15904.4	13894.2	19552.8	18564.8
High	IsMasterProtein	Q561S0	NADH dehydrogenase [ubiquinone] 1 alpha subcomplex subunit 10, mitochondrial OS=Rattus norvegicus OX=10116 GN=Ndufa10 PE=1 SV=1	0.000	194.112	74	23	123	4	1	355	40.5	7.80	520.57	23	23	1.017	0.950	0.941	0.952	0.833	0.949	0.825	0.928	107.2	109.0	101.9	100.9	102.1	89.3	101.7	88.4	99.5	20994.5	21353.2	19948.7	19764.8	19989.2	17480.0	19916.8	17318.4	19491.8	19371.1	18746.9	19879.9	15474.5	11882.6	17480.0	17182.3
High	IsMasterProtein	D4A781	Importin 5 OS=Rattus norvegicus OX=10116 GN=Ipo5 PE=1 SV=1	0.000	193.250	44	31	56	31	1	1097	123.6	4.96	209.27	31	0	1.011	0.995	0.995	1.054	0.984	0.984	0.995	0.975	100.1	101.1	99.6	99.6	105.5	98.5	98.4	99.6	97.5	7317.0	7394.1	7283.5	7283.6	7714.7	7201.6	7196.6	7279.3	7131.5	6751.2	6491.6	7258.4	5702.6	4586.0	7201.6	6208.5
High	IsMasterProtein	P07633	Propionyl-CoA carboxylase beta chain, mitochondrial OS=Rattus norvegicus OX=10116 GN=Pccb PE=2 SV=1	0.000	191.197	50	21	105	1	1	541	58.6	7.47	380.23	21	0	1.003	1.057	1.040	0.960	0.949	0.971	0.958	0.951	101.2	101.5	107.1	105.3	97.2	96.1	98.3	97.0	96.3	429.6	430.9	454.3	446.8	412.3	407.6	417.2	411.5	408.8	396.4	378.3	452.7	349.8	245.1	407.6	359.9
High	IsMasterProtein	Q5XIM9	T-complex protein 1 subunit beta OS=Rattus norvegicus OX=10116 GN=Cct2 PE=1 SV=3	0.000	190.632	61	27	51	27	1	535	57.4	6.46	197.10	27	0	0.959	1.022	0.968	1.024	1.092	0.949	1.043	0.999	99.4	95.3	101.6	96.2	101.8	108.5	94.3	103.7	99.3	7602.4	7292.7	7769.0	7362.3	7787.7	8298.8	7211.4	7931.4	7593.9	7014.6	6402.6	7742.2	5764.2	4629.4	8298.8	6221.3
High	IsMasterProtein	P50398	Rab GDP dissociation inhibitor alpha OS=Rattus norvegicus OX=10116 GN=Gdi1 PE=1 SV=1	0.000	190.603	66	27	61	19	1	447	50.5	5.14	256.75	27	0	1.032	1.079	1.039	1.128	1.238	1.104	1.096	1.118	91.5	94.5	98.7	95.1	103.2	113.3	101.1	100.3	102.3	6377.3	6583.9	6880.4	6626.2	7193.9	7896.1	7042.1	6990.7	7127.3	5884.2	5780.3	6856.7	5187.9	4276.4	7896.1	6075.2
High	IsMasterProtein	F1LMC2	Xin actin-binding repeat-containing protein 2 OS=Rattus norvegicus OX=10116 GN=Xirp2 PE=1 SV=1	0.000	190.452	18	45	51	1	1	3302	373.8	6.04	180.68	45	0	1.028	1.162	1.170	1.262	1.105	1.226	1.269	1.141	86.8	89.3	100.9	101.6	109.6	96.0	106.5	110.2	99.1	147.2	151.3	171.0	172.2	185.7	162.7	180.5	186.8	168.0	135.8	132.8	170.4	134.8	110.4	162.7	155.7
High	IsMasterProtein	A0A0G2K261	Isoleucyl-tRNA synthetase 2, mitochondrial OS=Rattus norvegicus OX=10116 GN=Iars2 PE=1 SV=1	0.000	190.115	39	31	67	31	1	1011	112.6	6.74	213.99	31	0	0.995	1.013	0.996	1.001	0.989	0.969	0.950	0.992	101.1	100.5	102.4	100.6	101.2	100.0	97.9	96.0	100.3	10778.3	10719.8	10917.3	10732.6	10794.1	10662.2	10442.9	10238.1	10694.2	9944.9	9411.4	10879.7	8402.9	6416.6	10662.2	9009.1
High	IsMasterProtein	A0A140TAF0	RCG62531, isoform CRA_g OS=Rattus norvegicus OX=10116 GN=Tpm3 PE=1 SV=1	0.000	189.573	49	27	155	1	1	285	33.0	4.72	471.34	27	2	0.980	1.044	1.057	1.079	1.192	1.103	1.127	1.011	93.8	92.0	98.0	99.1	101.2	111.8	103.5	105.7	94.9	924.4	906.2	965.4	977.0	997.6	1102.2	1019.9	1041.8	935.0	852.9	795.6	962.1	764.9	593.0	1102.2	879.9
High	IsMasterProtein	Q2PQA9	Kinesin-1 heavy chain OS=Rattus norvegicus OX=10116 GN=Kif5b PE=1 SV=1	0.000	188.610	40	30	53	30	1	963	109.5	6.44	218.56	30	0	0.974	1.040	1.008	1.034	1.066	1.008	1.078	1.028	97.5	94.9	101.3	98.2	100.8	103.9	98.2	105.1	100.1	11726.9	11422.9	12191.8	11814.9	12124.3	12500.2	11822.6	12645.9	12049.6	10820.1	10028.7	12149.8	9250.3	7207.3	12500.2	10199.4
High	IsMasterProtein	Q68FU3	Electron transfer flavoprotein subunit beta OS=Rattus norvegicus OX=10116 GN=Etfb PE=1 SV=3	0.000	186.619	71	20	122	20	1	255	27.7	7.75	483.66	20	0	1.054	1.036	1.020	0.996	0.868	0.939	0.938	0.993	101.8	107.3	105.5	103.8	101.3	88.4	95.6	95.5	101.0	20985.0	22120.8	21749.1	21397.5	20894.5	18221.2	19706.3	19688.4	20831.1	19362.4	19420.8	21674.1	16752.8	12420.8	18221.2	17000.7
High	IsMasterProtein	Q5XIN6	Mitochondrial proton/calcium exchanger protein OS=Rattus norvegicus OX=10116 GN=Letm1 PE=1 SV=1	0.000	186.382	47	27	64	27	1	739	83.0	6.60	294.34	27	0	0.964	1.004	0.918	1.002	0.913	0.939	0.906	0.927	105.0	101.2	105.4	96.3	105.2	95.8	98.6	95.1	97.3	10958.7	10560.2	10999.9	10055.7	10982.0	10000.4	10294.1	9931.0	10156.7	10111.3	9271.3	10962.0	7872.9	6528.3	10000.4	8880.7
High	IsMasterProtein	A0A0G2JVQ1	Creatine kinase S-type, mitochondrial OS=Rattus norvegicus OX=10116 GN=Ckmt2 PE=1 SV=1	0.000	186.231	44	20	230	1	1	417	47.2	9.17	818.46	20	0	0.971	0.943	1.125	2.002	0.972	0.887	1.172	1.117	88.3	85.8	83.3	99.4	176.8	85.9	78.3	103.5	98.7	155.0	150.5	146.2	174.3	310.2	150.7	137.5	181.7	173.1	143.0	132.1	145.7	136.5	184.4	150.7	118.6
High	IsMasterProtein	Q66HF3	Electron transfer flavoprotein-ubiquinone oxidoreductase, mitochondrial OS=Rattus norvegicus OX=10116 GN=Etfdh PE=1 SV=1	0.000	185.757	55	30	116	30	1	616	68.1	7.56	432.24	30	0	0.978	0.995	0.954	0.926	0.834	0.910	0.874	0.924	107.2	104.9	106.7	102.3	99.3	89.4	97.5	93.7	99.1	20416.9	19977.8	20318.5	19474.6	18901.8	17031.2	18570.5	17838.6	18864.3	18838.2	17539.4	20248.4	15247.3	11236.2	17031.2	16020.8
High	IsMasterProtein	P05545	Serine protease inhibitor A3K OS=Rattus norvegicus OX=10116 GN=Serpina3k PE=1 SV=3	0.000	184.942	50	18	71	13	1	416	46.5	5.44	324.53	18	0	1.049	0.949	1.084	1.031	1.001	1.155	1.157	1.197	93.5	98.1	88.8	101.3	96.4	93.6	108.1	108.2	111.9	5129.2	5380.8	4869.9	5557.6	5289.2	5131.8	5926.5	5936.6	6138.2	4732.6	4724.0	4853.1	4351.2	3144.2	5131.8	5112.8
High	IsMasterProtein	Q4V8I9	UTP--glucose-1-phosphate uridylyltransferase OS=Rattus norvegicus OX=10116 GN=Ugp2 PE=1 SV=1	0.000	184.779	59	29	84	29	1	508	57.0	7.61	343.17	29	0	0.947	0.951	0.930	0.952	0.881	0.916	0.938	0.960	106.2	100.6	101.0	98.8	101.1	93.6	97.3	99.6	101.9	15677.0	14851.9	14905.4	14578.7	14917.8	13811.6	14365.4	14705.2	15046.3	14464.8	13039.1	14854.0	11414.1	8867.9	13811.6	12393.1
High	IsMasterProtein	A0A0G2K139	Cullin-associated NEDD8-dissociated protein 2 OS=Rattus norvegicus OX=10116 GN=Cand2 PE=4 SV=1	0.000	183.555	33	32	60	31	1	1273	139.6	5.55	227.76	32	0	0.967	0.938	1.014	0.998	0.931	0.949	0.977	0.942	103.2	99.9	96.9	104.7	103.0	96.1	98.0	100.9	97.3	7626.7	7376.0	7157.2	7734.9	7610.4	7099.3	7240.6	7450.0	7185.5	7037.0	6475.7	7132.5	6055.9	4524.0	7099.3	6246.5
High	IsMasterProtein	M0R4E1	Myosin light chain 4 OS=Rattus norvegicus OX=10116 GN=Myl4 PE=1 SV=1	0.000	182.567	89	18	126	16	1	193	21.2	5.03	431.51	18	2	0.949	1.253	1.166	1.111	6.391	2.354	2.903	2.530	45.8	43.5	57.4	53.4	50.9	292.6	107.8	132.9	115.8	6121.0	5811.5	7667.4	7138.0	6803.1	39118.6	14406.8	17770.8	15486.5	5647.7	5102.2	7641.0	5588.6	4044.1	39118.6	12428.8
High	IsMasterProtein	A0A0G2K9I6	Ceruloplasmin, isoform CRA_b OS=Rattus norvegicus OX=10116 GN=Cp PE=1 SV=1	0.000	181.984	31	29	71	3	1	1084	123.6	5.68	269.54	29	26	1.024	1.013	1.206	1.109	1.524	1.276	1.257	1.207	84.8	86.8	85.9	102.2	94.0	129.2	108.2	106.6	102.3	9897.5	10130.6	10029.6	11932.5	10974.6	15086.0	12632.7	12442.6	11947.8	9132.2	8894.1	9995.0	9342.3	6523.9	15086.0	10898.3
High	IsMasterProtein	F1LP30	Methylcrotonoyl-CoA carboxylase subunit alpha, mitochondrial OS=Rattus norvegicus OX=10116 GN=Mccc1 PE=1 SV=1	0.000	181.256	55	30	68	30	1	715	79.2	7.14	270.09	30	0	0.997	0.977	0.980	1.011	0.958	0.958	0.961	1.010	101.7	101.4	99.3	99.6	102.8	97.4	97.4	97.7	102.7	11335.9	11301.9	11076.5	11110.0	11458.1	10864.4	10860.6	10894.8	11448.8	10459.4	9922.4	11038.3	8698.4	6811.3	10864.4	9369.5
High	IsMasterProtein	P50399	Rab GDP dissociation inhibitor beta OS=Rattus norvegicus OX=10116 GN=Gdi2 PE=1 SV=2	0.000	179.807	69	30	65	22	1	445	50.5	6.25	227.91	30	8	0.979	1.011	0.978	0.984	1.029	0.986	1.008	1.007	100.2	98.1	101.3	98.0	98.6	103.1	98.8	101.0	100.9	11024.0	10788.8	11144.9	10782.8	10848.3	11342.2	10870.4	11117.5	11100.9	10171.6	9472.0	11106.5	8442.2	6448.8	11342.2	9377.9
High	IsMasterProtein	A0A0G2JW88	Microtubule-associated protein OS=Rattus norvegicus OX=10116 GN=Map4 PE=1 SV=1	0.000	179.759	21	33	48	7	1	2201	233.3	5.62	173.30	33	27	1.008	1.027	1.011	1.046	1.078	1.061	1.072	1.084	95.9	96.7	98.5	96.9	100.3	103.4	101.7	102.7	103.9	9044.8	9121.6	9292.2	9146.0	9463.8	9753.9	9593.5	9693.0	9805.7	8345.4	8008.3	9260.2	7160.7	5625.8	9753.9	8276.3
High	IsMasterProtein	P16290	Phosphoglycerate mutase 2 OS=Rattus norvegicus OX=10116 GN=Pgam2 PE=1 SV=2	0.000	179.377	72	19	103	16	1	253	28.7	8.72	346.74	19	4	0.989	0.878	0.941	0.894	0.945	0.980	0.793	0.882	108.4	107.2	95.2	102.0	96.9	102.5	106.2	86.0	95.6	18434.2	18232.7	16186.5	17351.1	16472.0	17423.8	18065.7	14619.6	16257.0	17008.8	16007.3	16130.7	13584.7	9791.8	17423.8	15585.3
High	IsMasterProtein	F1LQS6	RCG61833 OS=Rattus norvegicus OX=10116 GN=Xdh PE=1 SV=2	0.000	179.129	34	31	56	30	1	1331	146.2	7.25	222.27	31	1	0.998	1.043	1.040	1.031	1.083	1.010	1.066	1.059	96.5	96.3	100.6	100.3	99.5	104.5	97.4	102.8	102.2	8658.5	8643.6	9026.7	9005.1	8928.2	9375.3	8742.2	9226.4	9172.9	7989.0	7588.6	8995.6	7050.4	5307.4	9375.3	7541.9
High	IsMasterProtein	F1M9V7	Aminopeptidase OS=Rattus norvegicus OX=10116 GN=Npepps PE=1 SV=1	0.000	178.896	50	37	76	37	1	920	103.3	5.77	277.71	37	0	0.998	1.006	0.974	1.049	1.058	1.026	0.985	1.007	98.9	98.6	99.4	96.3	103.7	104.6	101.4	97.4	99.6	15422.5	15384.0	15508.2	15026.0	16175.7	16312.0	15817.7	15187.8	15538.1	14230.0	13506.3	15454.7	11764.3	9615.7	16312.0	13646.0
High	IsMasterProtein	P14604	Enoyl-CoA hydratase, mitochondrial OS=Rattus norvegicus OX=10116 GN=Echs1 PE=1 SV=1	0.000	178.558	64	17	104	17	1	290	31.5	8.13	410.75	17	0	0.986	0.922	0.912	0.890	0.789	0.890	0.824	0.917	110.7	109.1	102.1	101.0	98.5	87.3	98.6	91.2	101.5	16922.0	16678.8	15610.3	15439.1	15064.5	13346.0	15067.5	13944.4	15514.4	15613.5	14643.1	15556.5	12087.8	8955.1	13346.0	12998.8
High	IsMasterProtein	G3V7Q7	IQ motif containing GTPase activating protein 1 (Predicted), isoform CRA_b OS=Rattus norvegicus OX=10116 GN=Iqgap1 PE=1 SV=1	0.000	178.279	29	36	53	34	1	1657	188.7	6.43	207.30	36	2	0.996	1.061	1.085	1.044	1.139	1.103	1.211	1.108	92.3	92.0	98.0	100.2	96.4	105.2	101.8	111.8	102.3	10179.7	10138.0	10802.3	11047.7	10629.1	11593.3	11226.6	12322.9	11276.5	9392.6	8900.6	10765.1	8649.6	6318.5	11593.3	9685.2
High	IsMasterProtein	A0A0H2UHM5	Protein disulfide-isomerase OS=Rattus norvegicus OX=10116 GN=Pdia3 PE=1 SV=1	0.000	177.321	61	32	69	32	1	510	57.0	6.21	238.18	32	0	1.027	1.038	1.043	1.008	1.327	1.133	1.177	1.106	91.3	93.8	94.8	95.2	92.0	121.2	103.4	107.4	100.9	12842.9	13193.9	13334.3	13398.6	12950.4	17048.7	14556.1	15116.9	14205.6	11849.8	11583.5	13288.3	10490.2	7698.4	17048.7	12557.6
High	IsMasterProtein	B2GVB3	Actn3 protein OS=Rattus norvegicus OX=10116 GN=Actn3 PE=2 SV=1	0.000	176.806	19	21	126	1	1	900	103.0	5.45	449.38	21	0	0.923	1.151	1.052	1.076	0.936	0.908	0.933	0.977	100.5	92.7	115.7	105.7	108.2	94.1	91.2	93.7	98.2	73.9	68.2	85.1	77.8	79.6	69.2	67.1	69.0	72.2	68.2	59.9	84.8	60.9	47.3	69.2	57.9
High	IsMasterProtein	Q5FVG5	Similar to tropomyosin 1, embryonic fibroblast-rat, isoform CRA_c OS=Rattus norvegicus OX=10116 GN=Tpm2 PE=2 SV=1	0.000	176.744	58	29	122	5	1	284	32.9	4.67	417.64	29	5	1.059	1.247	1.344	1.091	1.451	2.030	2.692	1.738	65.9	69.8	82.2	88.6	71.9	95.7	133.8	177.5	114.6	3750.7	3973.8	4677.6	5041.9	4090.5	5442.8	7614.1	10097.7	6518.3	3460.7	3488.8	4661.5	3947.5	2431.6	5442.8	6568.7
High	IsMasterProtein	O35115	Four and a half LIM domains protein 2 OS=Rattus norvegicus OX=10116 GN=Fhl2 PE=1 SV=1	0.000	176.659	83	28	90	27	1	279	32.1	7.30	326.40	28	1	1.086	1.135	1.085	0.906	0.901	0.973	0.911	1.145	98.4	106.9	111.7	106.8	89.2	88.7	95.7	89.7	112.8	18466.8	20056.3	20956.0	20033.5	16736.3	16647.2	17959.6	16819.4	21151.6	17038.9	17608.3	20883.7	15684.9	9948.9	16647.2	15493.8
High	IsMasterProtein	B5DEF6	RGD1310159 protein OS=Rattus norvegicus OX=10116 GN=RGD1310159 PE=2 SV=1	0.000	176.612	41	38	67	38	1	1069	119.2	8.44	242.90	38	0	0.953	1.023	0.939	0.934	0.865	0.879	0.921	0.978	106.0	101.0	108.5	99.5	99.0	91.6	93.1	97.6	103.6	12292.5	11709.2	12578.1	11544.0	11486.0	10628.0	10800.8	11324.9	12017.1	11342.0	10280.0	12534.7	9038.2	6827.9	10628.0	9317.9
High	IsMasterProtein	A0A0H2UHE1	Succinate--CoA ligase [ADP/GDP-forming] subunit alpha, mitochondrial OS=Rattus norvegicus OX=10116 GN=Suclg1 PE=1 SV=1	0.000	176.162	45	16	71	16	1	360	37.5	9.48	315.89	16	0	1.002	0.985	0.927	0.925	0.853	0.922	0.850	0.941	107.1	107.3	105.5	99.3	99.0	91.4	98.7	91.1	100.7	9357.9	9374.9	9220.5	8677.3	8654.2	7985.3	8624.9	7958.9	8801.4	8634.3	8230.6	9188.7	6793.7	5144.5	7985.3	7440.7
High	IsMasterProtein	Q6IRH6	Phosphate carrier protein, mitochondrial OS=Rattus norvegicus OX=10116 GN=Slc25a3 PE=1 SV=1	0.000	175.849	59	23	186	23	1	357	39.6	9.29	597.82	23	0	1.083	0.991	1.028	0.955	0.841	0.929	0.971	0.907	103.4	111.9	102.4	106.3	98.7	86.9	96.0	100.4	93.8	36136.1	39125.4	35797.9	37151.8	34503.2	30378.0	33569.6	35104.5	32789.8	33341.9	34349.9	35674.5	29087.3	20510.5	30378.0	28960.6
High	IsMasterProtein	Q8R3Z7	EH-domain-containing 4 OS=Rattus norvegicus OX=10116 GN=Ehd4 PE=1 SV=1	0.000	175.525	60	29	62	24	1	541	61.4	6.76	235.91	29	1	1.007	1.001	1.045	1.115	1.101	1.108	1.064	1.039	94.9	95.6	95.0	99.2	105.9	104.6	105.2	101.0	98.6	10430.8	10507.4	10442.2	10897.1	11630.9	11489.5	11557.1	11093.8	10834.2	9624.3	9224.9	10406.2	8531.7	6914.0	11489.5	9970.3
High	IsMasterProtein	F1M5N4	Malic enzyme OS=Rattus norvegicus OX=10116 GN=Me3 PE=3 SV=2	0.000	175.122	70	31	73	30	1	605	67.2	7.97	268.28	31	1	0.986	1.022	0.971	0.948	0.880	0.918	0.876	0.954	105.2	103.7	107.5	102.2	99.8	92.5	96.6	92.2	100.3	9536.6	9405.5	9745.4	9264.0	9043.6	8390.1	8755.3	8355.5	9097.4	8799.2	8257.5	9711.8	7253.1	5376.0	8390.1	7553.2
High	IsMasterProtein	Q5EBC0	Inter alpha-trypsin inhibitor, heavy chain 4, isoform CRA_a OS=Rattus norvegicus OX=10116 GN=Itih4 PE=1 SV=1	0.000	174.551	33	29	71	29	1	933	103.7	6.20	254.26	29	0	0.980	1.024	1.203	1.052	1.492	1.136	1.111	0.999	90.0	88.2	92.2	108.3	94.7	134.3	102.3	100.0	90.0	10397.8	10189.9	10643.3	12505.3	10940.5	15513.0	11809.6	11555.3	10392.0	9593.8	8946.2	10606.6	9790.8	6503.6	15513.0	10188.2
High	IsMasterProtein	Q5BJQ0	Atypical kinase COQ8A, mitochondrial OS=Rattus norvegicus OX=10116 GN=Coq8a PE=2 SV=1	0.000	172.857	46	22	64	22	1	649	72.2	6.46	275.01	22	0	0.991	0.985	0.918	0.946	0.849	0.854	0.835	0.915	108.5	107.5	106.9	99.6	102.7	92.2	92.7	90.6	99.3	11368.9	11262.6	11198.6	10437.7	10758.0	9656.9	9710.8	9488.7	10400.4	10489.8	9887.9	11160.0	8172.0	6395.1	9656.9	8377.5
High	IsMasterProtein	A0A0G2JXT8	Filamin B OS=Rattus norvegicus OX=10116 GN=Flnb PE=1 SV=1	0.000	172.403	19	40	58	31	1	2602	277.7	5.67	209.20	40	0	1.042	1.035	1.091	1.078	1.131	1.083	1.147	1.108	92.6	96.5	95.9	101.1	99.8	104.8	100.3	106.2	102.7	7703.0	8023.6	7975.9	8406.9	8300.8	8710.0	8343.6	8833.0	8537.3	7107.4	7044.3	7948.4	6582.0	4934.4	8710.0	7198.0
High	IsMasterProtein	P81155	Voltage-dependent anion-selective channel protein 2 OS=Rattus norvegicus OX=10116 GN=Vdac2 PE=1 SV=2	0.000	172.339	61	15	97	14	1	295	31.7	7.49	378.14	15	0	1.049	1.025	0.950	0.975	0.915	0.969	0.929	0.944	102.8	107.8	105.3	97.7	100.2	94.0	99.6	95.5	97.0	15037.7	15775.0	15409.9	14291.3	14655.2	13756.6	14574.0	13963.9	14188.1	13874.9	13849.6	15356.8	11189.1	8711.8	13756.6	12573.0
High	IsMasterProtein	Q68FY4	Group specific component, isoform CRA_b OS=Rattus norvegicus OX=10116 GN=Gc PE=1 SV=1	0.000	171.309	55	26	49	26	1	476	53.5	5.86	203.75	26	0	1.000	1.062	0.986	0.910	0.957	0.939	0.904	0.894	104.0	104.0	110.5	102.6	94.6	99.5	97.6	94.1	93.0	10006.4	10006.7	10625.6	9864.8	9101.3	9575.0	9392.1	9048.2	8950.1	9232.7	8785.3	10589.0	7723.5	5410.3	9575.0	8102.6
High	IsMasterProtein	P14668	Annexin A5 OS=Rattus norvegicus OX=10116 GN=Anxa5 PE=1 SV=3	0.000	171.119	73	29	88	28	1	319	35.7	5.05	321.65	29	0	0.890	0.896	0.976	0.980	1.104	1.160	1.109	1.008	98.6	87.8	88.4	96.3	96.7	108.9	114.4	109.4	99.5	13161.5	11714.4	11793.2	12852.1	12900.5	14533.7	15272.1	14602.4	13273.1	12143.8	10284.6	11752.5	10062.3	7668.7	14533.7	13175.3
High	IsMasterProtein	P20059	Hemopexin OS=Rattus norvegicus OX=10116 GN=Hpx PE=1 SV=3	0.000	171.059	50	30	126	30	1	460	51.3	7.65	447.09	30	0	1.026	1.012	1.017	0.883	1.118	1.005	1.001	1.092	98.3	100.9	99.5	100.0	86.8	109.9	98.8	98.4	107.4	22478.1	23058.6	22749.7	22868.0	19852.9	25125.6	22594.2	22498.5	24544.9	20740.0	20244.2	22671.3	17904.1	11801.6	25125.6	19492.1
High	IsMasterProtein	P19511	ATP synthase F(0) complex subunit B1, mitochondrial OS=Rattus norvegicus OX=10116 GN=Atp5f1 PE=1 SV=1	0.000	168.064	70	22	102	22	1	256	28.9	9.36	344.95	22	0	0.996	0.946	0.941	0.881	0.829	0.920	0.841	0.882	109.3	108.9	103.4	102.8	96.3	90.6	100.6	91.9	96.4	15133.8	15074.6	14312.3	14237.9	13330.9	12541.2	13924.5	12723.1	13350.5	13963.6	13234.7	14263.0	11147.3	7924.6	12541.2	12012.7
High	IsMasterProtein	D4A702	Synaptopodin-2 OS=Rattus norvegicus OX=10116 GN=Synpo2 PE=1 SV=2	0.000	168.017	32	29	55	29	1	1262	135.9	8.51	224.14	29	0	0.964	1.007	0.970	1.029	0.959	0.980	1.015	1.003	100.8	97.2	101.5	97.8	103.7	96.7	98.8	102.3	101.1	10366.3	9996.0	10436.5	10052.6	10666.8	9942.0	10155.6	10521.6	10394.8	9564.7	8775.9	10400.5	7870.5	6340.9	9942.0	8761.3
High	IsMasterProtein	A0A0G2JSI1	4-trimethylaminobutyraldehyde dehydrogenase OS=Rattus norvegicus OX=10116 GN=Aldh9a1 PE=1 SV=1	0.000	167.910	65	26	64	25	1	497	54.0	6.67	238.34	26	1	0.957	0.971	0.939	0.989	0.911	0.911	0.916	0.921	105.7	101.2	102.6	99.2	104.5	96.3	96.3	96.8	97.3	11732.8	11233.4	11390.9	11011.6	11603.5	10686.0	10691.4	10747.4	10804.3	10825.6	9862.3	11351.6	8621.3	6897.7	10686.0	9223.5
High	IsMasterProtein	A0A0G2JTL5	Pyruvate carboxylase, mitochondrial OS=Rattus norvegicus OX=10116 GN=Pc PE=1 SV=1	0.000	167.816	33	33	52	33	1	1277	139.9	6.77	175.27	33	0	0.986	1.020	1.015	1.025	1.132	1.020	1.076	1.053	96.5	95.1	98.4	97.9	98.9	109.2	98.4	103.8	101.6	9411.7	9276.9	9599.1	9550.9	9644.9	10650.0	9599.5	10125.1	9906.2	8684.0	8144.6	9566.0	7477.7	5733.4	10650.0	8281.5
High	IsMasterProtein	P47942	Dihydropyrimidinase-related protein 2 OS=Rattus norvegicus OX=10116 GN=Dpysl2 PE=1 SV=1	0.000	167.771	59	23	54	20	1	572	62.2	6.38	228.88	23	3	0.996	1.071	1.066	1.004	1.446	1.157	1.323	1.236	87.4	87.0	93.6	93.2	87.7	126.4	101.1	115.6	108.0	6708.4	6682.2	7182.1	7152.6	6733.4	9702.9	7759.2	8875.0	8291.2	6189.7	5866.6	7157.3	5600.0	4002.7	9702.9	6693.9
High	IsMasterProtein	Q6AXV4	Sorting and assembly machinery component 50 homolog OS=Rattus norvegicus OX=10116 GN=Samm50 PE=1 SV=1	0.000	167.499	61	29	78	29	1	469	51.9	6.80	284.16	29	0	1.009	1.047	0.970	1.003	0.916	0.973	0.955	0.942	102.1	103.0	106.9	99.1	102.4	93.5	99.3	97.5	96.2	13016.2	13128.3	13625.4	12627.5	13049.3	11919.2	12664.0	12432.5	12262.6	12009.7	11525.9	13578.4	9886.5	7757.2	11919.2	10925.3
High	IsMasterProtein	A0A0G2K2W5	Myosin light chain 7 OS=Rattus norvegicus OX=10116 GN=Myl7 PE=1 SV=1	0.000	166.762	89	16	93	16	1	175	19.5	4.81	352.64	16	0	0.971	1.249	1.184	1.131	6.829	2.547	2.440	2.693	44.9	43.6	56.1	53.2	50.8	306.6	114.4	109.6	120.9	6161.6	5981.2	7695.7	7296.9	6966.9	42077.9	15692.6	15034.9	16592.2	5685.2	5251.2	7669.2	5713.0	4141.5	42077.9	13538.0
High	IsMasterProtein	A0A096MK30	Moesin, isoform CRA_a OS=Rattus norvegicus OX=10116 GN=Msn PE=1 SV=1	0.000	165.661	58	33	72	23	1	577	67.8	6.47	258.79	33	10	0.975	1.050	1.009	1.015	1.100	1.049	1.123	1.065	95.9	93.5	100.6	96.8	97.3	105.5	100.6	107.7	102.1	12390.1	12083.7	13004.0	12502.9	12571.2	13628.5	13001.7	13914.1	13196.7	11432.1	10608.8	12959.2	9788.9	7473.0	13628.5	11216.6
High	IsMasterProtein	G3V6S2	Cytoplasmic aconitate hydratase OS=Rattus norvegicus OX=10116 GN=Aco1 PE=1 SV=1	0.000	165.223	47	33	68	4	1	889	98.1	7.39	253.59	33	30	1.006	1.070	1.012	0.981	1.072	0.979	1.025	1.021	98.2	98.8	105.0	99.3	96.3	105.2	96.2	100.6	100.2	12543.9	12622.2	13416.9	12688.3	12307.6	13442.0	12285.8	12857.2	12804.2	11574.0	11081.6	13370.6	9934.1	7316.3	13442.0	10599.0
High	IsMasterProtein	G3V9Z3	Amine oxidase OS=Rattus norvegicus OX=10116 GN=Maoa PE=1 SV=1	0.000	163.232	57	26	84	26	1	526	59.5	7.93	331.53	26	0	0.739	0.688	0.699	0.965	0.701	0.929	0.802	0.723	124.2	91.8	85.4	86.8	119.9	87.0	115.4	99.6	89.8	18648.5	13789.4	12826.6	13027.4	18001.8	13066.6	17330.7	14950.2	13475.4	17206.5	12106.3	12782.4	10199.6	10701.2	13066.6	14951.2
High	IsMasterProtein	Q3ZB97	AP complex subunit beta OS=Rattus norvegicus OX=10116 GN=Ap2b1 PE=1 SV=1	0.000	163.129	38	32	62	19	1	951	105.6	5.34	223.52	32	13	0.999	1.008	1.018	1.081	1.160	1.057	1.091	1.072	94.9	94.8	95.6	96.6	102.6	110.0	100.3	103.6	101.7	10459.9	10448.0	10539.6	10650.6	11305.5	12131.2	11052.8	11416.4	11214.1	9651.1	9172.8	10503.3	8338.7	6720.6	12131.2	9535.3
High	IsMasterProtein	O88989	Malate dehydrogenase, cytoplasmic OS=Rattus norvegicus OX=10116 GN=Mdh1 PE=1 SV=3	0.000	162.055	70	25	143	25	1	334	36.5	6.58	504.04	25	0	0.977	0.981	0.982	0.941	0.901	0.941	0.952	0.984	103.9	101.5	102.0	102.0	97.8	93.7	97.9	98.9	102.3	28850.6	28177.8	28301.3	28323.5	27141.3	25996.7	27159.2	27452.2	28397.1	26619.8	24738.5	28203.7	22175.4	16134.2	25996.7	23430.3
High	IsMasterProtein	Q5M7T5	Serine (Or cysteine) peptidase inhibitor, clade C (Antithrombin), member 1 OS=Rattus norvegicus OX=10116 GN=Serpinc1 PE=1 SV=1	0.000	162.027	48	25	64	25	1	465	52.2	6.57	258.37	25	0	1.035	1.012	1.090	0.925	1.217	1.064	1.122	1.071	94.4	97.7	95.5	102.8	87.3	114.9	100.4	105.9	101.0	10387.6	10755.7	10507.5	11317.6	9612.4	12642.0	11054.1	11658.4	11120.4	9584.4	9442.9	10471.3	8860.9	5714.1	12642.0	9536.4
High	IsMasterProtein	Q01177	Plasminogen OS=Rattus norvegicus OX=10116 GN=Plg PE=2 SV=2	0.000	161.734	48	33	54	33	1	812	90.5	7.08	196.19	33	0	1.016	1.077	1.034	1.006	1.072	0.979	1.050	1.036	97.1	98.7	104.6	100.4	97.6	104.1	95.0	102.0	100.6	11240.3	11425.4	12107.5	11620.7	11302.2	12048.3	11001.5	11804.3	11647.7	10371.2	10030.9	12065.8	9098.2	6718.6	12048.3	9491.0
High	IsMasterProtein	D4A3D2	RCG56113, isoform CRA_a OS=Rattus norvegicus OX=10116 GN=Smyd1 PE=4 SV=1	0.000	161.300	55	26	61	26	1	490	56.5	6.84	246.91	26	0	0.990	0.977	0.990	0.968	0.907	0.982	0.939	0.973	103.2	102.2	100.8	102.1	99.9	93.6	101.2	96.8	100.3	9267.8	9178.8	9052.2	9171.3	8974.1	8406.7	9096.6	8698.9	9015.6	8551.2	8058.5	9021.0	7180.5	5334.7	8406.7	7847.7
High	IsMasterProtein	P58775	Tropomyosin beta chain OS=Rattus norvegicus OX=10116 GN=Tpm2 PE=1 SV=1	0.000	161.183	55	26	119	2	1	284	32.8	4.70	397.53	26	0	1.122	1.121	1.240	1.523	1.817	1.447	1.472	1.461	73.7	82.7	82.7	91.4	112.3	134.0	106.7	108.5	107.8	181.6	203.8	203.7	225.2	276.7	330.1	262.9	267.3	265.4	167.6	178.9	203.0	176.3	164.5	330.1	226.8
High	IsMasterProtein	F1LTF8	Laminin subunit alpha 4 OS=Rattus norvegicus OX=10116 GN=Lama4 PE=1 SV=3	0.000	160.849	23	32	47	32	1	1773	196.8	6.33	197.36	32	0	1.000	1.019	0.987	1.038	1.032	1.033	1.072	0.994	98.1	98.1	99.9	96.8	101.8	101.3	101.3	105.1	97.5	8358.4	8356.5	8513.2	8250.4	8676.4	8626.9	8631.5	8957.3	8304.5	7712.1	7336.5	8483.8	6459.5	5157.7	8626.9	7446.4
High	IsMasterProtein	O35244	Peroxiredoxin-6 OS=Rattus norvegicus OX=10116 GN=Prdx6 PE=1 SV=3	0.000	160.531	72	20	71	20	1	224	24.8	5.94	259.68	20	0	0.961	0.895	0.927	1.005	0.987	0.957	0.974	0.952	104.0	99.9	93.1	96.4	104.5	102.6	99.5	101.2	99.0	10333.0	9926.8	9251.8	9579.5	10382.7	10194.9	9890.9	10062.0	9835.5	9534.0	8715.2	9219.9	7500.1	6172.0	10194.9	8532.9
High	IsMasterProtein	P13635	Ceruloplasmin OS=Rattus norvegicus OX=10116 GN=Cp PE=1 SV=3	0.000	160.499	30	27	65	1	1	1059	120.8	5.58	232.67	27	0	1.243	0.967	1.675	1.131	1.227	1.073	1.235	0.941	85.8	106.7	82.9	143.7	97.1	105.2	92.1	105.9	80.7	29.6	36.8	28.6	49.6	33.5	36.3	31.8	36.5	27.8	27.3	32.3	28.5	38.8	19.9	36.3	27.4
High	IsMasterProtein	Q5XIC0	Enoyl-CoA delta isomerase 2, mitochondrial OS=Rattus norvegicus OX=10116 GN=Eci2 PE=1 SV=1	0.000	160.052	61	17	75	17	1	391	43.0	8.98	293.80	17	0	1.025	1.003	0.954	0.977	0.839	0.910	0.864	0.933	105.8	108.4	106.1	100.9	103.3	88.8	96.3	91.5	98.7	11934.3	12227.4	11968.0	11382.6	11654.9	10014.5	10863.1	10317.1	11133.6	11011.5	10735.0	11926.7	8911.8	6928.3	10014.5	9371.6
High	IsMasterProtein	D3ZKG1	Methylmalonyl CoA mutase OS=Rattus norvegicus OX=10116 GN=Mut PE=1 SV=2	0.000	159.710	35	23	48	23	1	833	92.0	7.72	204.06	23	0	1.000	1.052	0.992	0.983	0.956	0.910	0.944	0.991	101.9	102.0	107.3	101.2	100.2	97.4	92.7	96.2	101.0	9187.4	9191.6	9668.9	9117.1	9029.5	8781.0	8358.9	8670.5	9105.6	8477.0	8069.7	9635.6	7138.1	5367.6	8781.0	7211.2
High	IsMasterProtein	P12007	Isovaleryl-CoA dehydrogenase, mitochondrial OS=Rattus norvegicus OX=10116 GN=Ivd PE=1 SV=2	0.000	159.266	55	19	84	19	1	424	46.4	7.90	282.58	19	0	0.977	1.019	0.959	0.974	0.893	0.908	0.864	0.942	105.4	103.0	107.4	101.2	102.7	94.1	95.7	91.1	99.3	14553.4	14224.2	14826.4	13963.5	14173.6	12994.1	13216.3	12578.0	13704.3	13428.1	12488.1	14775.3	10932.5	8425.5	12994.1	11401.7
High	IsMasterProtein	P31044	Phosphatidylethanolamine-binding protein 1 OS=Rattus norvegicus OX=10116 GN=Pebp1 PE=1 SV=3	0.000	159.224	81	14	75	14	1	187	20.8	5.80	307.87	14	0	1.010	0.876	1.015	1.096	0.914	1.136	0.975	0.970	100.1	101.0	87.7	101.6	109.7	91.5	113.7	97.6	97.1	13987.6	14121.3	12255.6	14202.0	15333.5	12789.4	15890.5	13633.2	13564.2	12906.0	12397.7	12213.3	11119.2	9115.0	12789.4	13708.8
High	IsMasterProtein	D4AC23	Chaperonin-containing TCP1 subunit 7 OS=Rattus norvegicus OX=10116 GN=Cct7 PE=1 SV=1	0.000	159.180	54	25	45	25	1	544	59.6	8.00	181.83	25	0	0.991	0.999	0.992	0.967	1.085	0.977	0.998	1.004	99.9	99.0	99.8	99.0	96.6	108.3	97.5	99.6	100.3	7886.7	7819.5	7879.6	7823.2	7626.0	8554.9	7702.9	7870.3	7921.6	7276.9	6865.1	7852.4	6125.0	4533.3	8554.9	6645.3
High	IsMasterProtein	G3V945	Aldehyde dehydrogenase family 5, subfamily A1 OS=Rattus norvegicus OX=10116 GN=Aldh5a1 PE=1 SV=1	0.000	159.085	56	20	50	20	1	523	56.1	8.09	207.41	20	0	0.958	0.984	0.935	0.967	0.877	0.932	0.881	0.977	105.7	101.3	104.1	98.9	102.3	92.7	98.6	93.1	103.3	7388.8	7077.1	7274.3	6908.6	7146.2	6478.0	6889.4	6509.4	7222.1	6817.5	6213.3	7249.2	5409.0	4248.1	6478.0	5943.5
High	IsMasterProtein	G3V6P2	Dihydrolipoamide S-succinyltransferase (E2 component of 2-oxo-glutarate complex), isoform CRA_a OS=Rattus norvegicus OX=10116 GN=Dlst PE=1 SV=1	0.000	158.675	37	17	83	17	1	454	48.9	8.70	335.75	17	0	0.934	0.970	0.939	1.051	0.866	0.909	0.905	0.922	105.9	98.9	102.7	99.5	111.4	91.7	96.3	95.9	97.7	11477.8	10720.4	11128.1	10776.0	12068.4	9937.3	10433.7	10391.7	10586.4	10590.3	9411.9	11089.7	8436.9	7174.1	9937.3	9001.2
High	IsMasterProtein	Q9JKB7	Guanine deaminase, isoform CRA_b OS=Rattus norvegicus OX=10116 GN=Gda PE=1 SV=1	0.000	158.399	60	27	54	27	1	454	50.9	5.72	215.07	27	0	1.023	1.135	1.137	1.074	1.439	1.240	1.387	1.316	83.7	85.7	95.0	95.2	89.9	120.5	103.8	116.1	110.2	7871.7	8054.6	8934.9	8949.6	8457.4	11328.2	9764.8	10914.7	10358.5	7263.0	7071.5	8904.1	7006.9	5027.5	11328.2	8424.1
High	IsMasterProtein	Q5M7W5	Microtubule-associated protein 4 OS=Rattus norvegicus OX=10116 GN=Map4 PE=1 SV=1	0.000	157.433	36	27	42	1	1	1057	110.2	4.73	154.02	27	0	1.044	0.931	1.054	1.107	1.185	1.280	1.054	1.133	92.0	96.0	85.7	96.9	101.8	108.9	117.7	96.9	104.2	378.8	395.5	352.8	399.3	419.2	448.7	484.8	399.3	429.0	349.5	347.2	351.6	312.6	249.2	448.7	418.2
High	IsMasterProtein	P07483	Fatty acid-binding protein, heart OS=Rattus norvegicus OX=10116 GN=Fabp3 PE=1 SV=2	0.000	157.265	88	19	183	19	1	133	14.8	6.33	700.62	19	0	1.061	1.070	1.106	0.969	0.805	0.931	0.907	0.989	101.8	108.1	109.0	112.6	98.7	82.0	94.8	92.4	100.7	39559.6	41979.9	42343.1	43744.5	38349.1	31850.0	36812.2	35882.1	39114.0	36500.7	36856.0	42197.1	34249.0	22796.7	31850.0	31758.0
High	IsMasterProtein	M0R757	Elongation factor 1-alpha OS=Rattus norvegicus OX=10116 GN=LOC100360413 PE=3 SV=1	0.000	157.249	55	17	76	8	1	462	50.1	9.01	300.63	17	0	0.999	1.046	1.090	1.025	1.687	1.352	1.372	1.261	83.1	83.0	86.9	90.6	85.2	140.1	112.4	114.0	104.7	2756.8	2754.6	2884.6	3005.6	2826.1	4650.0	3728.1	3783.2	3474.9	2543.6	2418.4	2874.7	2353.2	1680.0	4650.0	3216.2
High	IsMasterProtein	Q4QRB4	Tubulin beta-3 chain OS=Rattus norvegicus OX=10116 GN=Tubb3 PE=1 SV=1	0.000	157.018	53	20	105	4	1	450	50.4	4.93	364.86	20	2	1.001	1.044	1.057	0.982	1.146	1.037	1.093	1.111	95.0	95.1	99.2	100.4	93.3	108.9	98.6	103.9	105.6	2071.6	2073.9	2162.1	2189.5	2033.5	2374.2	2148.7	2263.9	2301.3	1911.4	1820.8	2154.6	1714.2	1208.8	2374.2	1853.7
High	IsMasterProtein	P97852	Peroxisomal multifunctional enzyme type 2 OS=Rattus norvegicus OX=10116 GN=Hsd17b4 PE=1 SV=3	0.000	157.010	46	28	58	28	1	735	79.4	8.57	214.97	28	0	0.981	1.053	1.066	1.107	1.075	1.088	1.143	1.133	93.3	91.5	98.3	99.4	103.3	100.3	101.5	106.7	105.7	9841.6	9654.8	10366.2	10487.0	10895.9	10580.6	10703.3	11252.7	11146.4	9080.6	8476.4	10330.5	8210.6	6477.1	10580.6	9233.8
High	IsMasterProtein	G3V9N8	AP complex subunit beta OS=Rattus norvegicus OX=10116 GN=Ap1b1 PE=1 SV=3	0.000	156.889	40	30	52	17	1	949	104.5	5.10	189.67	30	0	0.919	0.992	0.963	0.935	1.011	0.952	1.003	0.949	103.2	94.8	102.3	99.4	96.5	104.3	98.2	103.5	97.9	3908.2	3591.2	3876.3	3763.8	3655.1	3949.3	3719.7	3920.5	3710.2	3606.0	3152.9	3862.9	2946.8	2172.8	3949.3	3209.0
High	IsMasterProtein	P04762	Catalase OS=Rattus norvegicus OX=10116 GN=Cat PE=1 SV=3	0.000	156.712	59	26	57	26	1	527	59.7	7.50	223.55	26	0	1.001	1.087	1.035	1.101	1.153	1.103	1.156	1.174	91.7	91.8	99.8	94.9	101.0	105.7	101.2	106.0	107.7	7363.4	7371.1	8007.2	7618.7	8106.8	8486.3	8124.2	8509.7	8646.3	6794.0	6471.4	7979.6	5964.9	4819.1	8486.3	7008.8
High	IsMasterProtein	G3V7U4	Lamin-B1 OS=Rattus norvegicus OX=10116 GN=Lmnb1 PE=1 SV=1	0.000	156.479	56	31	45	29	1	587	66.6	5.16	161.48	31	2	1.001	1.086	1.029	0.956	1.132	0.994	1.052	1.100	96.3	96.4	104.5	99.1	92.0	109.0	95.6	101.3	105.9	9689.4	9703.3	10518.4	9970.6	9260.6	10968.0	9626.7	10197.9	10655.0	8940.2	8519.0	10482.1	7806.3	5505.0	10968.0	8305.0
High	IsMasterProtein	A0A1W2Q6F8	NADH dehydrogenase [ubiquinone] 1 alpha subcomplex subunit 10, mitochondrial OS=Rattus norvegicus OX=10116 GN=Ndufa10l1 PE=3 SV=1	0.000	156.087	57	20	103	1	1	355	40.5	7.53	407.02	20	0	0.949	0.946	0.918	0.898	0.852	0.857	0.867	0.900	109.9	104.3	104.0	100.9	98.7	93.7	94.2	95.3	99.0	1034.1	981.5	978.2	949.5	928.4	881.2	886.5	896.4	931.2	954.1	861.7	974.8	743.4	551.9	881.2	764.8
High	IsMasterProtein	D3ZG43	NADH dehydrogenase (Ubiquinone) Fe-S protein 3 (Predicted), isoform CRA_c OS=Rattus norvegicus OX=10116 GN=Ndufs3 PE=1 SV=1	0.000	156.049	57	18	93	18	1	264	30.2	7.53	337.26	18	0	0.992	0.968	0.968	0.995	0.895	0.942	0.883	0.924	105.0	104.3	101.7	101.7	104.5	94.0	99.0	92.8	97.1	11211.7	11127.4	10849.8	10856.4	11153.5	10032.5	10561.2	9903.2	10361.5	10344.8	9769.2	10812.4	8499.8	6630.2	10032.5	9111.2
High	IsMasterProtein	Q6MG90	Complement C4B (Chido blood group) OS=Rattus norvegicus OX=10116 GN=C4b PE=1 SV=1	0.000	155.894	25	35	51	2	1	1737	192.0	7.05	180.54	35	0	1.029	1.079	1.041	1.074	1.153	1.146	1.105	1.131	92.2	94.9	99.5	96.0	99.0	106.4	105.7	102.0	104.3	434.2	446.8	468.4	451.8	466.1	500.7	497.4	479.9	491.2	400.6	392.3	466.8	353.7	277.1	500.7	429.1
High	IsMasterProtein	G3V9Y1	Myosin, heavy polypeptide 10, non-muscle, isoform CRA_b OS=Rattus norvegicus OX=10116 GN=Myh10 PE=1 SV=1	0.000	155.628	22	38	77	13	1	1976	228.9	5.54	247.76	38	0	0.990	1.064	1.071	1.072	1.160	1.159	1.310	1.100	90.7	89.8	96.5	97.1	97.2	105.2	105.1	118.8	99.7	2551.5	2526.6	2714.6	2732.4	2735.0	2960.1	2958.0	3343.4	2806.0	2354.2	2218.2	2705.2	2139.3	1625.8	2960.1	2551.9
High	IsMasterProtein	A0A0G2JSR0	Voltage-dependent anion-selective channel protein 3 OS=Rattus norvegicus OX=10116 GN=Vdac3 PE=1 SV=1	0.000	155.613	66	18	84	17	1	283	30.8	8.59	314.61	18	2	1.124	0.983	0.995	0.923	0.837	0.959	0.858	0.882	105.1	118.2	103.4	104.6	97.0	88.0	100.8	90.2	92.7	18757.9	21088.9	18448.3	18668.8	17316.6	15697.7	17985.2	16098.7	16545.0	17307.5	18514.9	18384.7	14616.4	10293.9	15697.7	15515.9
High	IsMasterProtein	D3Z9K3	Myosin regulatory light chain 2, ventricular/cardiac muscle isoform OS=Rattus norvegicus OX=10116 GN=Myl2 PE=1 SV=3	0.000	155.142	56	15	263	1	1	160	18.4	6.57	921.19	15	0	0.842	0.750	1.036	0.730	0.723	0.925	0.965	0.732	116.8	98.4	87.7	121.0	85.2	84.5	108.1	112.7	85.5	1577.8	1329.2	1184.0	1634.5	1151.1	1140.5	1459.3	1522.4	1154.9	1455.8	1167.0	1179.9	1279.7	684.3	1140.5	1258.9
High	IsMasterProtein	P97536	Cullin-associated NEDD8-dissociated protein 1 OS=Rattus norvegicus OX=10116 GN=Cand1 PE=1 SV=1	0.000	155.090	35	33	59	32	1	1230	136.3	5.78	214.05	33	1	1.019	1.048	1.059	1.024	1.129	1.037	1.091	1.054	95.1	96.9	99.7	100.7	97.5	107.4	98.6	103.7	100.3	10668.4	10865.8	11182.6	11295.0	10929.7	12047.0	11063.1	11634.6	11244.7	9843.5	9539.6	11144.0	8843.2	6497.2	12047.0	9544.2
High	IsMasterProtein	Q68FQ0	T-complex protein 1 subunit epsilon OS=Rattus norvegicus OX=10116 GN=Cct5 PE=1 SV=1	0.000	154.148	64	24	54	23	1	541	59.5	5.72	213.48	24	1	0.990	0.984	0.984	0.948	1.105	0.975	0.980	0.994	100.5	99.4	98.9	98.8	95.2	111.0	97.9	98.4	99.9	7937.2	7856.3	7811.8	7807.3	7523.9	8773.6	7736.3	7776.3	7890.0	7323.5	6897.4	7784.9	6112.6	4472.6	8773.6	6674.1
High	IsMasterProtein	A0A0G2JWC7	Fermitin family member 2 OS=Rattus norvegicus OX=10116 GN=Fermt2 PE=1 SV=1	0.000	153.753	43	26	65	26	1	695	79.6	6.92	231.96	26	0	1.003	1.022	1.014	1.010	1.016	1.043	1.049	1.012	98.1	98.5	100.3	99.5	99.2	99.7	102.4	103.0	99.3	8912.4	8943.2	9112.2	9039.6	9005.4	9054.1	9295.0	9349.7	9019.4	8223.3	7851.6	9080.8	7077.4	5353.3	9054.1	8018.8
High	IsMasterProtein	M0R629	Adenylosuccinate synthetase isozyme 1 OS=Rattus norvegicus OX=10116 GN=Adssl1 PE=1 SV=1	0.000	152.753	53	22	52	19	1	457	50.2	8.43	222.37	22	3	1.059	1.127	1.058	0.980	0.941	0.941	0.958	1.031	99.0	104.8	111.5	104.7	97.0	93.2	93.1	94.8	102.0	6212.0	6576.5	7000.1	6570.7	6089.8	5848.2	5844.0	5953.5	6404.0	5731.7	5773.8	6976.0	5144.4	3620.1	5848.2	5041.6
High	IsMasterProtein	Q5XIG1	Ldb3 protein OS=Rattus norvegicus OX=10116 GN=Ldb3 PE=2 SV=1	0.000	152.381	79	15	77	5	1	283	31.0	9.19	308.26	15	0	1.036	0.938	0.993	1.042	0.915	1.043	0.905	0.992	101.5	105.2	95.3	100.8	105.8	92.9	105.9	91.9	100.8	2246.9	2327.8	2107.9	2230.3	2341.5	2055.3	2342.8	2033.8	2229.8	2073.2	2043.7	2100.6	1746.2	1391.9	2055.3	2021.1
High	IsMasterProtein	Q63011	Zero beta-globin (Fragment) OS=Rattus norvegicus OX=10116 PE=3 SV=1	0.000	151.085	94	13	156	9	1	146	15.9	7.30	545.61	13	0	1.224	1.067	1.123	1.119	1.371	1.081	1.190	0.927	89.1	109.1	95.1	100.0	99.7	122.1	96.3	106.1	82.6	14451.9	17690.4	15424.1	16229.4	16167.8	19810.9	15616.4	17203.4	13403.4	13334.4	15531.2	15370.9	12706.5	9611.0	19810.9	13472.3
High	IsMasterProtein	G3V9R2	Complement factor H OS=Rattus norvegicus OX=10116 GN=Cfh PE=1 SV=1	0.000	151.044	32	32	48	29	1	1235	140.1	6.77	165.75	32	3	0.997	1.017	1.105	1.068	1.274	1.097	1.096	1.020	93.0	92.7	94.6	102.8	99.4	118.5	102.0	101.9	94.9	10360.8	10327.2	10538.3	11447.6	11067.8	13199.4	11363.0	11350.4	10569.3	9559.7	9066.7	10502.0	8962.7	6579.3	13199.4	9802.9
High	IsMasterProtein	P21913	Succinate dehydrogenase [ubiquinone] iron-sulfur subunit, mitochondrial OS=Rattus norvegicus OX=10116 GN=Sdhb PE=2 SV=2	0.000	150.586	61	22	113	22	1	282	31.8	8.68	351.70	22	0	1.006	0.968	0.952	0.956	0.848	0.925	0.855	0.946	106.4	107.1	103.0	101.3	101.8	90.2	98.5	91.0	100.7	19951.7	20068.2	19303.5	18992.7	19079.3	16918.7	18464.2	17060.9	18879.4	18409.0	17618.8	19236.9	14870.0	11341.7	16918.7	15929.1
High	IsMasterProtein	G3V6H5	Mitochondrial 2-oxoglutarate/malate carrier protein OS=Rattus norvegicus OX=10116 GN=Slc25a11 PE=1 SV=1	0.000	150.322	63	17	111	17	1	314	34.1	9.96	411.34	17	0	0.992	0.936	0.958	0.951	0.852	0.940	0.866	0.864	107.7	106.8	100.8	103.1	102.4	91.8	101.2	93.2	93.0	17596.6	17447.3	16468.7	16852.8	16731.5	14998.3	16534.7	15235.1	15201.9	16236.0	15317.8	16411.9	13194.6	9946.1	14998.3	14264.5
High	IsMasterProtein	Q64560	Tripeptidyl-peptidase 2 OS=Rattus norvegicus OX=10116 GN=Tpp2 PE=2 SV=3	0.000	150.164	30	30	45	30	1	1249	138.2	6.38	167.16	30	0	0.992	0.966	0.974	1.018	1.026	0.971	0.991	0.953	101.2	100.4	97.8	98.6	103.0	103.8	98.3	100.3	96.5	10388.7	10301.2	10038.8	10117.4	10574.1	10656.8	10087.1	10293.9	9903.3	9585.4	9043.9	10004.2	7921.2	6285.8	10656.8	8702.2
High	IsMasterProtein	A0A0G2JSV6	Globin c2 OS=Rattus norvegicus OX=10116 GN=Hba-a2 PE=1 SV=1	0.000	149.936	90	14	289	12	1	142	15.3	8.31	1012.46	14	3	1.291	1.014	1.109	1.022	1.347	1.053	1.012	0.849	92.8	119.8	94.1	102.9	94.8	125.0	97.7	94.0	78.8	41667.0	53803.9	42245.5	46210.7	42576.2	56131.9	43869.4	42186.0	35381.6	38445.2	47236.8	42099.8	36179.8	25309.5	56131.9	37846.2
High	IsMasterProtein	F1LN92	AFG3-like matrix AAA peptidase subunit 2 OS=Rattus norvegicus OX=10116 GN=Afg3l2 PE=1 SV=1	0.000	149.556	49	33	55	32	1	802	89.3	8.60	187.61	33	1	0.945	0.990	0.895	0.959	0.847	0.907	0.900	0.905	107.8	101.9	106.7	96.5	103.4	91.3	97.8	97.0	97.6	11312.0	10693.2	11197.0	10124.1	10844.8	9579.5	10257.9	10182.1	10239.2	10437.3	9388.0	11158.4	7926.5	6446.7	9579.5	8849.5
High	IsMasterProtein	D4ACB8	Chaperonin subunit 8 (Theta) (Predicted), isoform CRA_a OS=Rattus norvegicus OX=10116 GN=Cct8 PE=1 SV=1	0.000	149.464	50	24	47	24	1	548	59.6	5.54	187.07	24	0	1.002	0.986	0.996	1.019	1.094	1.013	1.006	1.032	98.4	98.6	97.0	98.0	100.2	107.6	99.7	99.0	101.5	8775.0	8794.5	8648.9	8740.5	8940.0	9598.1	8892.4	8827.1	9051.5	8096.5	7721.1	8619.1	6843.2	5314.4	9598.1	7671.5
High	IsMasterProtein	F1M446	Similar to KIAA0368 OS=Rattus norvegicus OX=10116 GN=Ecpas PE=1 SV=3	0.000	149.154	19	26	40	26	1	1839	203.8	7.14	137.79	26	0	0.969	1.009	0.988	0.979	1.031	0.968	1.037	0.991	100.3	97.2	101.3	99.1	98.2	103.4	97.1	104.0	99.4	5159.2	4999.3	5207.7	5099.0	5051.0	5318.5	4992.3	5349.2	5110.5	4760.3	4389.1	5189.7	3992.2	3002.6	5318.5	4306.9
High	IsMasterProtein	Q66HP8	Mitochondrial carnitine/acylcarnitine carrier protein OS=Rattus norvegicus OX=10116 GN=Slc25a20 PE=1 SV=1	0.000	149.088	66	18	71	1	1	301	33.0	9.41	295.45	18	0	1.040	1.027	0.968	0.934	0.826	0.883	0.876	0.859	107.0	111.3	109.8	103.5	99.9	88.3	94.4	93.7	91.9	795.8	828.0	817.0	770.2	743.4	657.1	702.3	697.2	683.4	734.3	726.9	814.2	603.0	441.9	657.1	605.9
High	IsMasterProtein	G3V9J1	Uncharacterized protein OS=Rattus norvegicus OX=10116 PE=1 SV=3	0.000	149.036	33	23	92	5	1	872	97.3	7.97	329.20	23	0	1.083	1.086	1.209	1.362	1.480	1.223	1.221	1.079	83.8	90.7	91.0	101.3	114.1	124.0	102.5	102.3	90.4	803.9	870.2	872.9	972.2	1094.5	1189.9	983.4	981.5	867.6	741.7	764.0	869.9	761.2	650.6	1189.9	848.4
High	IsMasterProtein	F2Z3Q8	Importin subunit beta-1 OS=Rattus norvegicus OX=10116 GN=Kpnb1 PE=1 SV=1	0.000	148.971	38	24	52	24	1	876	97.1	4.78	204.70	24	0	0.998	1.013	1.009	1.039	1.080	1.010	1.021	1.021	97.9	97.7	99.1	98.8	101.8	105.8	98.9	100.0	100.0	8194.1	8178.2	8297.0	8263.8	8514.7	8849.8	8277.7	8369.9	8369.2	7560.5	7180.0	8268.4	6470.0	5061.6	8849.8	7141.2
High	IsMasterProtein	Q62651	Delta(3,5)-Delta(2,4)-dienoyl-CoA isomerase, mitochondrial OS=Rattus norvegicus OX=10116 GN=Ech1 PE=1 SV=2	0.000	148.920	72	17	84	17	1	327	36.1	7.99	313.55	17	0	0.993	1.015	0.975	0.964	0.845	0.931	0.903	0.994	104.4	103.6	106.0	101.8	100.6	88.2	97.3	94.3	103.8	9565.2	9494.1	9705.2	9324.3	9216.9	8080.0	8909.6	8634.9	9510.3	8825.6	8335.3	9671.7	7300.3	5479.0	8080.0	7686.3
High	IsMasterProtein	Q6TXE7	LRRGT00052 OS=Rattus norvegicus OX=10116 PE=2 SV=1	0.000	148.715	13	25	39	14	1	2531	278.0	8.00	150.96	25	12	0.954	0.967	0.963	1.009	0.951	0.982	0.955	0.959	103.0	98.3	99.6	99.2	103.9	97.9	101.1	98.3	98.7	8354.5	7971.8	8077.3	8049.5	8432.3	7943.2	8201.1	7978.9	8008.4	7708.5	6998.8	8049.4	6302.2	5012.6	7943.2	7075.1
High	IsMasterProtein	G3V8A5	Vacuolar protein sorting-associated protein 35 OS=Rattus norvegicus OX=10116 GN=Vps35 PE=1 SV=1	0.000	147.915	46	31	58	30	1	796	91.7	5.44	207.06	31	1	0.980	0.993	1.007	1.031	1.021	0.994	0.997	1.036	99.3	97.4	98.6	100.1	102.5	101.4	98.7	99.0	102.9	8815.1	8641.4	8749.2	8879.7	9092.6	9001.8	8761.8	8788.5	9129.3	8133.5	7586.7	8719.0	6952.2	5405.1	9001.8	7558.8
High	IsMasterProtein	Q6P502	T-complex protein 1 subunit gamma OS=Rattus norvegicus OX=10116 GN=Cct3 PE=1 SV=1	0.000	147.570	52	24	51	24	1	545	60.6	6.64	197.38	24	0	1.000	1.003	0.993	0.985	1.079	0.996	0.997	1.009	99.3	99.3	99.6	98.6	97.8	107.2	98.9	99.0	100.2	10455.0	10458.2	10490.0	10382.0	10294.9	11282.1	10416.0	10423.2	10549.6	9646.6	9181.7	10453.8	8128.4	6119.8	11282.1	8985.9
High	IsMasterProtein	Q63270	Cytoplasmic aconitate hydratase OS=Rattus norvegicus OX=10116 GN=Aco1 PE=1 SV=1	0.000	146.984	44	31	62	2	1	889	98.1	7.15	223.21	31	0	0.945	1.050	1.250	1.226	1.009	1.013	1.132	0.927	94.2	89.0	99.0	117.8	115.5	95.1	95.4	106.6	87.3	42.8	40.4	45.0	53.5	52.5	43.2	43.4	48.4	39.7	39.5	35.5	44.8	41.9	31.2	43.2	37.4
High	IsMasterProtein	Q5XIH7	Prohibitin-2 OS=Rattus norvegicus OX=10116 GN=Phb2 PE=1 SV=1	0.000	146.803	72	21	84	21	1	299	33.3	9.83	320.91	21	0	0.934	0.981	0.927	0.924	0.819	0.865	0.923	0.912	108.6	101.4	106.6	100.7	100.4	89.0	94.0	100.2	99.1	12346.0	11525.2	12114.0	11448.1	11406.5	10110.9	10678.0	11389.3	11256.6	11391.4	10118.5	12072.2	8963.1	6780.6	10110.9	9211.9
High	IsMasterProtein	A0A0G2JZ52	Heterogeneous nuclear ribonucleoprotein U OS=Rattus norvegicus OX=10116 GN=Hnrnpu PE=1 SV=1	0.000	146.475	35	23	43	23	1	803	87.9	6.09	161.43	23	0	1.038	1.070	1.048	0.977	1.183	1.063	1.099	1.104	93.9	97.5	100.5	98.4	91.8	111.1	99.8	103.2	103.7	6312.8	6552.2	6752.1	6615.9	6167.9	7468.2	6709.5	6937.9	6969.9	5824.7	5752.5	6728.8	5179.8	3666.5	7468.2	5788.3
High	IsMasterProtein	Q4QQV0	Tubulin beta chain OS=Rattus norvegicus OX=10116 GN=Tubb6 PE=1 SV=1	0.000	146.407	44	17	86	5	1	447	50.0	4.89	308.98	17	0	1.057	0.966	1.058	1.096	1.148	1.142	1.020	1.037	94.5	99.9	91.3	99.9	103.6	108.4	107.9	96.4	98.0	2582.8	2730.8	2495.2	2731.9	2832.0	2963.9	2950.6	2635.4	2678.2	2383.1	2397.5	2486.6	2138.9	1683.5	2963.9	2545.5
High	IsMasterProtein	Q6IMZ5	Tropomodulin-1 OS=Rattus norvegicus OX=10116 GN=Tmod1 PE=1 SV=1	0.000	146.086	70	23	67	21	1	359	40.4	5.05	263.38	23	2	0.930	0.944	0.931	1.030	0.900	1.015	0.925	0.963	104.2	96.9	98.4	97.0	107.3	93.8	105.7	96.4	100.3	10601.5	9860.9	10012.6	9874.8	10917.1	9540.0	10760.1	9809.1	10207.7	9781.8	8657.3	9978.1	7731.3	6489.7	9540.0	9282.8
High	IsMasterProtein	A0A140TAE0	Major vault protein OS=Rattus norvegicus OX=10116 GN=Mvp PE=1 SV=1	0.000	144.832	43	27	44	27	1	871	96.8	5.63	152.17	27	0	0.961	0.962	1.003	1.005	1.178	1.088	1.077	1.030	96.7	93.0	93.1	97.0	97.2	113.9	105.2	104.2	99.6	7358.2	7070.9	7079.1	7378.9	7394.4	8667.4	8004.6	7927.8	7579.0	6789.2	6207.9	7054.7	5777.2	4395.6	8667.4	6905.6
High	IsMasterProtein	P28480	T-complex protein 1 subunit alpha OS=Rattus norvegicus OX=10116 GN=Tcp1 PE=1 SV=1	0.000	144.711	67	26	54	26	1	556	60.3	6.21	201.32	26	0	0.983	1.016	1.000	1.000	1.074	0.973	1.007	1.007	99.3	97.6	100.9	99.3	99.4	106.7	96.7	100.1	100.1	8161.0	8019.9	8288.7	8158.8	8163.2	8766.7	7941.2	8221.4	8221.4	7530.0	7041.0	8260.1	6387.8	4852.6	8766.7	6850.9
High	IsMasterProtein	Q5XHZ0	Heat shock protein 75 kDa, mitochondrial OS=Rattus norvegicus OX=10116 GN=Trap1 PE=1 SV=1	0.000	144.665	42	25	48	24	1	706	80.4	7.03	194.04	25	0	0.986	0.949	0.944	0.970	0.899	0.935	0.900	0.974	105.2	103.7	99.9	99.3	102.0	94.5	98.3	94.7	102.4	9463.3	9333.5	8985.3	8934.9	9179.2	8504.2	8844.7	8517.7	9215.9	8731.6	8194.3	8954.3	6995.4	5456.6	8504.2	7630.3
High	IsMasterProtein	G3V9R9	Afamin, isoform CRA_c OS=Rattus norvegicus OX=10116 GN=Afm PE=1 SV=1	0.000	144.571	47	26	56	26	1	608	69.2	6.21	203.61	26	0	1.041	1.036	1.011	0.953	0.994	0.982	1.068	0.970	99.4	103.5	103.0	100.5	94.7	98.8	97.6	106.2	96.4	11540.8	12014.8	11956.1	11672.8	10999.7	11472.3	11329.2	12326.2	11189.7	10648.4	10548.3	11914.9	9139.0	6538.8	11472.3	9773.7
High	IsMasterProtein	P04785	Protein disulfide-isomerase OS=Rattus norvegicus OX=10116 GN=P4hb PE=1 SV=2	0.000	144.549	57	29	65	28	1	509	56.9	4.93	238.30	29	1	0.979	0.998	1.044	1.061	1.276	1.123	1.173	1.076	92.5	90.6	92.3	96.6	98.2	118.0	103.9	108.4	99.5	11168.8	10939.5	11145.0	11665.0	11855.6	14246.5	12546.9	13095.6	12014.5	10305.2	9604.3	11106.6	9132.9	7047.6	14246.5	10824.2
High	IsMasterProtein	Q920F5	Malonyl-CoA decarboxylase, mitochondrial OS=Rattus norvegicus OX=10116 GN=Mlycd PE=1 SV=1	0.000	144.252	58	26	60	26	1	492	54.7	8.72	215.84	26	0	0.993	1.015	0.991	1.037	0.901	0.948	0.940	0.976	102.3	101.6	103.8	101.3	106.1	92.2	96.9	96.1	99.8	10209.0	10139.0	10363.9	10117.5	10589.4	9201.1	9677.5	9592.3	9965.9	9419.6	8901.5	10328.2	7921.3	6294.9	9201.1	8348.8
High	IsMasterProtein	F1LNF7	Isocitrate dehydrogenase [NAD] subunit, mitochondrial OS=Rattus norvegicus OX=10116 GN=Idh3a PE=1 SV=2	0.000	144.140	47	18	114	18	1	382	41.2	6.93	337.28	18	0	0.969	0.937	0.951	0.944	0.868	0.952	0.906	0.947	106.2	102.9	99.5	101.0	100.3	92.2	101.1	96.2	100.5	15482.6	15001.9	14509.2	14721.7	14622.7	13445.6	14734.5	14024.7	14655.0	14285.4	13170.8	14459.2	11526.1	8692.5	13445.6	12711.5
High	IsMasterProtein	F1LPM3	Sorbin and SH3 domain-containing protein 2 OS=Rattus norvegicus OX=10116 GN=Sorbs2 PE=1 SV=2	0.000	143.611	22	21	59	20	1	1196	134.1	8.41	240.35	21	0	0.982	0.944	1.044	1.253	1.102	1.262	1.114	1.065	92.2	90.5	87.0	96.2	115.5	101.5	116.3	102.7	98.2	9708.7	9533.9	9167.4	10135.9	12162.8	10695.5	12247.7	10814.9	10340.2	8958.0	8370.2	9135.8	7935.7	7230.2	10695.5	10566.1
High	IsMasterProtein	Q63610	Tropomyosin alpha-3 chain OS=Rattus norvegicus OX=10116 GN=Tpm3 PE=1 SV=2	0.000	142.969	48	21	124	4	1	248	29.0	4.78	384.67	21	0	1.107	1.032	1.161	0.991	1.524	1.208	1.232	1.170	86.3	95.6	89.1	100.2	85.5	131.6	104.3	106.4	101.0	1124.3	1244.5	1160.2	1305.0	1114.0	1713.8	1358.5	1385.4	1315.9	1037.4	1092.6	1156.2	1021.7	662.2	1713.8	1172.0
High	IsMasterProtein	Q64057	Alpha-aminoadipic semialdehyde dehydrogenase OS=Rattus norvegicus OX=10116 GN=Aldh7a1 PE=1 SV=2	0.000	142.856	50	21	55	21	1	539	58.7	7.87	239.67	21	0	0.986	1.048	0.985	0.999	0.960	0.981	0.966	1.002	100.8	99.4	105.6	99.3	100.7	96.8	98.9	97.4	101.0	10260.3	10118.5	10750.1	10103.2	10249.1	9852.3	10066.2	9913.0	10276.7	9466.9	8883.5	10713.0	7910.1	6092.6	9852.3	8684.1
High	IsMasterProtein	P29266	3-hydroxyisobutyrate dehydrogenase, mitochondrial OS=Rattus norvegicus OX=10116 GN=Hibadh PE=1 SV=3	0.000	141.726	66	16	52	16	1	335	35.3	8.47	200.18	16	0	0.986	0.909	0.939	0.951	0.852	0.926	0.857	0.942	107.6	106.1	97.8	101.1	102.3	91.7	99.7	92.2	101.4	6585.2	6494.1	5987.2	6185.6	6261.1	5611.9	6100.7	5643.0	6201.8	6076.0	5701.5	5966.6	4842.9	3721.9	5611.9	5263.1
High	IsMasterProtein	P04639	Apolipoprotein A-I OS=Rattus norvegicus OX=10116 GN=Apoa1 PE=1 SV=2	0.000	141.385	65	20	67	20	1	259	30.0	5.74	272.13	20	0	0.995	0.960	1.324	1.123	1.708	1.205	1.147	0.920	86.7	86.2	83.3	114.8	97.4	148.1	104.4	99.4	79.7	8344.3	8301.4	8014.2	11046.8	9371.8	14254.7	10052.9	9568.2	7675.3	7699.1	7288.2	7986.6	8648.9	5571.1	14254.7	8672.7
High	IsMasterProtein	Q6P9U0	Serine (Or cysteine) peptidase inhibitor, clade B, member 6a, isoform CRA_a OS=Rattus norvegicus OX=10116 GN=Serpinb6a PE=1 SV=1	0.000	141.257	67	21	53	20	1	379	43.0	6.10	188.52	21	1	1.014	1.070	1.072	1.068	1.182	1.055	1.120	1.120	92.8	94.1	99.3	99.5	99.1	109.7	97.9	103.9	103.9	9682.2	9819.1	10359.4	10379.6	10339.8	11447.8	10216.2	10839.7	10844.5	8933.5	8620.6	10323.7	8126.5	6146.5	11447.8	8813.5
High	IsMasterProtein	Q04462	Valine--tRNA ligase OS=Rattus norvegicus OX=10116 GN=Vars PE=2 SV=2	0.000	141.236	27	27	39	27	1	1264	140.3	7.61	145.81	27	0	0.979	0.969	1.004	0.996	0.968	0.961	1.002	0.977	101.6	99.5	98.5	102.0	101.2	98.3	97.7	101.9	99.3	7292.0	7138.8	7067.1	7318.8	7262.8	7056.7	7008.8	7308.4	7122.4	6728.2	6267.5	7042.7	5730.1	4317.4	7056.7	6046.5
High	IsMasterProtein	P40329	Arginine--tRNA ligase, cytoplasmic OS=Rattus norvegicus OX=10116 GN=Rars PE=1 SV=2	0.000	140.891	46	25	46	25	1	660	75.8	7.05	169.68	25	0	0.976	0.975	0.997	0.976	1.025	0.974	1.001	0.957	101.3	98.9	98.9	101.0	98.9	103.9	98.7	101.4	97.0	7877.7	7685.9	7684.5	7850.5	7688.3	8075.9	7673.9	7882.1	7537.7	7268.6	6747.8	7658.0	6146.4	4570.3	8075.9	6620.3
High	IsMasterProtein	Q9ESS6	Basal cell adhesion molecule OS=Rattus norvegicus OX=10116 GN=Bcam PE=2 SV=1	0.000	140.811	51	23	37	23	1	624	67.5	5.78	150.94	23	0	1.047	1.052	1.048	1.037	1.085	1.031	1.056	1.012	96.1	100.6	101.1	100.7	99.6	104.2	99.0	101.4	97.3	6966.6	7293.1	7328.1	7299.9	7225.6	7558.9	7182.1	7356.5	7052.3	6427.9	6402.9	7302.8	5715.3	4295.3	7558.9	6196.0
High	IsMasterProtein	P20788	Cytochrome b-c1 complex subunit Rieske, mitochondrial OS=Rattus norvegicus OX=10116 GN=Uqcrfs1 PE=1 SV=2	0.000	140.784	69	19	119	19	1	274	29.4	8.87	428.51	19	0	0.951	0.969	0.944	0.950	0.835	0.897	0.883	0.897	108.1	102.8	104.7	102.0	102.7	90.2	97.0	95.5	97.0	16594.0	15785.4	16074.2	15657.3	15766.1	13849.9	14885.6	14656.0	14882.0	15310.9	13858.7	16018.8	12258.6	9372.2	13849.9	12841.8
High	IsMasterProtein	D4A8U7	Dynactin 1, isoform CRA_a OS=Rattus norvegicus OX=10116 GN=Dctn1 PE=1 SV=2	0.000	140.190	29	29	37	28	1	1281	141.9	5.90	131.93	29	1	0.937	1.015	0.974	1.020	1.090	1.011	1.100	1.018	98.2	92.0	99.7	95.6	100.2	107.0	99.3	108.0	100.0	6181.7	5793.9	6276.0	6018.7	6305.0	6737.6	6251.5	6799.1	6292.6	5703.7	5086.7	6254.4	4712.2	3748.0	6737.6	5393.2
High	IsMasterProtein	D4A0T0	NADH:ubiquinone oxidoreductase subunit B10 OS=Rattus norvegicus OX=10116 GN=Ndufb10 PE=1 SV=1	0.000	139.868	65	16	92	16	1	176	20.8	7.69	381.01	16	0	1.012	0.947	0.961	0.976	0.855	0.960	0.895	0.905	105.7	107.1	100.1	101.6	103.2	90.4	101.6	94.6	95.7	12736.9	12895.0	12062.1	12243.5	12427.1	10885.4	12233.5	11398.8	11522.1	11752.0	11321.1	12020.5	9585.8	7387.3	10885.4	10553.9
High	IsMasterProtein	F1LNH3	Collagen type VI alpha 2 chain OS=Rattus norvegicus OX=10116 GN=Col6a2 PE=1 SV=2	0.000	139.839	26	25	59	25	1	1027	109.6	6.61	199.12	25	0	1.044	1.031	1.071	1.065	0.990	1.083	1.081	0.991	96.2	100.4	99.2	103.1	102.4	95.2	104.2	104.0	95.3	9031.1	9425.9	9312.7	9675.4	9615.9	8938.8	9782.5	9765.8	8950.7	8332.8	8275.4	9280.6	7575.2	5716.2	8938.8	8439.4
High	IsMasterProtein	Q06647	ATP synthase subunit O, mitochondrial OS=Rattus norvegicus OX=10116 GN=Atp5o PE=1 SV=1	0.000	139.651	75	14	133	14	1	213	23.4	10.02	470.31	14	0	0.999	1.017	0.961	0.965	0.866	0.903	0.902	0.972	104.8	104.7	106.6	100.7	101.2	90.8	94.7	94.5	101.9	20378.4	20349.7	20722.8	19581.9	19668.5	17651.2	18401.4	18373.5	19799.5	18802.7	17865.9	20651.3	15331.3	11692.0	17651.2	15874.9
High	IsMasterProtein	Q07803	Elongation factor G, mitochondrial OS=Rattus norvegicus OX=10116 GN=Gfm1 PE=1 SV=2	0.000	139.554	37	25	46	25	1	751	83.4	6.80	172.56	25	0	0.952	0.983	0.942	1.022	0.910	0.942	0.982	0.972	103.4	98.4	101.7	97.4	105.7	94.1	97.4	101.5	100.5	8728.1	8310.1	8583.7	8221.4	8919.8	7942.2	8219.4	8570.3	8487.4	8053.2	7295.8	8554.1	6436.8	5302.4	7942.2	7090.9
High	IsMasterProtein	Q5XI77	Annexin OS=Rattus norvegicus OX=10116 GN=Anxa11 PE=1 SV=1	0.000	139.473	39	19	62	18	1	503	54.1	7.65	236.87	19	0	1.031	1.062	1.033	0.998	0.990	0.975	0.980	0.975	99.5	102.6	105.7	102.8	99.3	98.5	97.0	97.6	97.0	11236.4	11580.2	11930.6	11602.4	11216.9	11125.5	10952.0	11015.5	10957.2	10367.6	10166.8	11889.5	9083.9	6667.9	11125.5	9448.3
High	IsMasterProtein	Q68FS4	Cytosol aminopeptidase OS=Rattus norvegicus OX=10116 GN=Lap3 PE=1 SV=1	0.000	138.988	51	23	41	23	1	519	56.1	7.21	157.35	23	0	1.008	0.978	1.001	1.000	0.989	0.995	1.004	1.017	100.1	100.9	97.9	100.2	100.1	99.0	99.6	100.5	101.8	7256.0	7312.1	7098.5	7265.9	7255.9	7174.2	7222.2	7286.1	7382.0	6694.9	6419.6	7074.0	5688.7	4313.3	7174.2	6230.6
High	IsMasterProtein	E9PT87	Myosin light chain kinase 3 OS=Rattus norvegicus OX=10116 GN=Mylk3 PE=1 SV=1	0.000	138.296	40	25	62	24	1	786	85.5	5.50	241.23	25	1	0.978	1.031	0.982	0.930	1.032	0.919	0.962	1.034	101.5	99.2	104.7	99.7	94.4	104.8	93.2	97.6	105.0	9523.1	9310.3	9820.8	9353.7	8859.4	9830.8	8750.3	9158.8	9849.7	8786.7	8173.9	9786.9	7323.3	5266.5	9830.8	7548.9
High	IsMasterProtein	P62260	14-3-3 protein epsilon OS=Rattus norvegicus OX=10116 GN=Ywhae PE=1 SV=1	0.000	138.175	76	20	100	18	1	255	29.2	4.74	396.74	20	0	1.013	1.022	0.973	1.052	1.102	1.060	0.974	1.090	96.9	98.2	99.1	94.3	102.0	106.8	102.7	94.4	105.7	12481.1	12641.7	12758.8	12138.7	13130.1	13753.3	13229.8	12152.4	13607.9	11516.0	11098.7	12714.8	9503.8	7805.2	13753.3	11413.4
High	IsMasterProtein	D3ZIC4	Protein phosphatase 1, regulatory (Inhibitor) subunit 12B (Predicted) OS=Rattus norvegicus OX=10116 GN=Ppp1r12b PE=1 SV=1	0.000	137.873	33	28	42	27	1	993	111.3	5.62	168.19	28	1	0.966	0.986	0.965	1.039	0.919	0.956	0.967	0.973	102.6	99.2	101.2	99.0	106.6	94.3	98.1	99.2	99.8	8708.4	8415.0	8590.7	8404.8	9047.0	7998.7	8321.9	8419.9	8469.9	8035.0	7387.9	8561.1	6580.4	5378.0	7998.7	7179.3
High	IsMasterProtein	A0A0G2JT93	Catenin (Cadherin associated protein), beta 1, isoform CRA_a OS=Rattus norvegicus OX=10116 GN=Ctnnb1 PE=1 SV=1	0.000	137.726	38	23	45	16	1	781	85.4	5.86	187.03	23	0	0.957	0.928	0.947	1.133	0.988	1.017	1.020	1.003	100.1	95.7	92.9	94.8	113.4	98.9	101.8	102.1	100.4	4125.4	3947.3	3829.1	3908.4	4674.7	4077.1	4195.8	4208.9	4139.8	3806.4	3465.5	3815.9	3060.0	2778.9	4077.1	3619.7
High	IsMasterProtein	A0A0H2UHG3	Cullin-5 OS=Rattus norvegicus OX=10116 GN=Cul5 PE=1 SV=1	0.000	136.904	42	31	42	31	1	855	98.7	8.60	154.78	31	0	1.004	1.022	0.984	0.972	1.064	0.988	1.000	1.011	99.5	99.9	101.7	97.9	96.7	105.9	98.3	99.5	100.6	8104.6	8135.7	8281.8	7977.4	7873.8	8624.9	8008.8	8105.0	8190.1	7477.9	7142.7	8253.2	6245.8	4680.6	8624.9	6909.2
High	IsMasterProtein	Q497B0	Omega-amidase NIT2 OS=Rattus norvegicus OX=10116 GN=Nit2 PE=1 SV=1	0.000	136.756	76	17	42	17	1	276	30.7	7.30	170.86	17	0	0.980	0.989	0.967	0.974	0.931	0.959	0.918	1.008	103.1	101.1	102.0	99.8	100.5	96.0	98.9	94.7	103.9	7199.8	7058.0	7117.5	6965.2	7015.9	6704.3	6906.4	6610.4	7254.6	6643.1	6196.5	7093.0	5453.3	4170.6	6704.3	5958.2
High	IsMasterProtein	D3ZVR9	Phosphoglucomutase 5 OS=Rattus norvegicus OX=10116 GN=Pgm5 PE=1 SV=3	0.000	136.454	53	25	42	25	1	567	62.2	7.83	148.82	25	0	0.978	1.042	0.999	1.111	1.199	1.103	1.288	1.117	91.5	89.4	95.3	91.4	101.6	109.7	100.9	117.8	102.2	7296.5	7132.7	7603.1	7291.7	8105.6	8749.3	8045.5	9395.6	8150.7	6732.3	6262.1	7576.9	5708.9	4818.4	8749.3	6940.9
High	IsMasterProtein	A0A0G2JSS8	Peroxiredoxin 5, isoform CRA_c OS=Rattus norvegicus OX=10116 GN=Prdx5 PE=1 SV=1	0.000	136.260	56	14	76	14	1	213	22.2	8.66	288.31	14	0	0.992	0.995	0.958	0.953	0.851	0.919	0.865	0.934	106.3	105.4	105.8	101.8	101.3	90.5	97.7	91.9	99.3	13207.6	13098.8	13145.0	12648.5	12582.0	11244.3	12143.8	11422.8	12335.0	12186.3	11500.0	13099.7	9902.9	7479.4	11244.3	10476.5
High	IsMasterProtein	Q62920	PDZ and LIM domain protein 5 OS=Rattus norvegicus OX=10116 GN=Pdlim5 PE=1 SV=2	0.000	135.610	32	18	57	18	1	591	63.2	8.38	212.87	18	0	1.017	0.958	0.993	1.022	0.994	1.159	1.017	1.018	98.1	99.7	93.9	97.4	100.2	97.5	113.6	99.7	99.8	9597.6	9760.6	9193.1	9535.1	9810.4	9538.3	11122.4	9756.2	9769.3	8855.5	8569.3	9161.4	7465.3	5831.8	9538.3	9595.3
High	IsMasterProtein	P10888	Cytochrome c oxidase subunit 4 isoform 1, mitochondrial OS=Rattus norvegicus OX=10116 GN=Cox4i1 PE=1 SV=1	0.000	135.221	64	19	121	19	1	169	19.5	9.44	396.37	19	0	1.049	0.963	0.969	0.931	0.819	0.918	0.908	0.901	106.4	111.6	102.5	103.1	99.0	87.1	97.7	96.6	95.8	23428.4	24569.2	22563.0	22690.9	21804.8	19180.7	21518.7	21275.2	21097.8	21616.8	21570.4	22485.2	17765.4	12961.9	19180.7	18564.2
High	IsMasterProtein	Q5RKI1	Eukaryotic initiation factor 4A-II OS=Rattus norvegicus OX=10116 GN=Eif4a2 PE=1 SV=1	0.000	135.109	61	21	50	10	1	407	46.4	5.48	200.22	21	11	0.991	1.062	1.030	1.077	1.049	0.992	1.103	1.014	96.6	95.7	102.6	99.5	104.0	101.3	95.8	106.5	97.9	8534.4	8460.3	9065.6	8791.3	9193.8	8954.3	8466.2	9413.1	8650.1	7874.5	7427.7	9034.3	6883.0	5465.3	8954.3	7303.8
High	IsMasterProtein	P97521	Mitochondrial carnitine/acylcarnitine carrier protein OS=Rattus norvegicus OX=10116 GN=Slc25a20 PE=1 SV=1	0.000	135.092	63	18	62	1	1	301	33.1	9.48	248.50	18	20	1.010	1.012	0.942	0.937	0.801	0.893	0.867	0.918	107.4	108.5	108.7	101.1	100.6	86.0	96.0	93.1	98.6	8808.2	8895.0	8915.7	8294.6	8253.8	7054.1	7869.7	7633.4	8087.5	8127.1	7809.3	8885.0	6494.1	4906.5	7054.1	6789.2
High	IsMasterProtein	Q5BK81	Prostaglandin reductase 2 OS=Rattus norvegicus OX=10116 GN=Ptgr2 PE=2 SV=2	0.000	134.706	56	16	49	16	1	351	38.1	5.54	223.89	16	0	1.009	0.976	1.022	1.024	0.963	1.011	0.953	0.986	100.6	101.6	98.2	102.9	103.0	96.9	101.7	95.9	99.2	5225.1	5274.3	5101.5	5340.9	5348.8	5031.5	5280.2	4977.3	5152.5	4821.1	4630.5	5083.9	4181.6	3179.6	5031.5	4555.2
High	IsMasterProtein	Q7TPB1	T-complex protein 1 subunit delta OS=Rattus norvegicus OX=10116 GN=Cct4 PE=1 SV=3	0.000	134.342	56	23	41	22	1	539	58.1	8.02	171.24	23	0	1.003	0.992	0.982	0.996	1.126	0.992	1.036	0.997	98.6	98.9	97.9	96.9	98.3	111.0	97.9	102.2	98.3	5965.1	5981.9	5919.3	5860.5	5942.6	6714.4	5918.5	6179.0	5946.2	5503.9	5251.8	5898.9	4588.4	3532.6	6714.4	5105.9
High	IsMasterProtein	A0A0G2KAQ5	Myozenin 2 (Predicted), isoform CRA_a OS=Rattus norvegicus OX=10116 GN=Myoz2 PE=1 SV=1	0.000	134.226	76	18	89	18	1	264	29.8	7.55	312.14	18	0	0.946	0.948	0.946	1.038	0.897	1.026	0.935	0.977	103.3	97.7	98.0	97.8	107.2	92.6	106.0	96.5	100.9	13670.7	12928.0	12963.2	12938.5	14183.3	12256.7	14032.9	12776.6	13353.3	12613.6	11350.1	12918.5	10130.0	8431.3	12256.7	12106.2
High	IsMasterProtein	A0A0G2JV12	Collagen type XV alpha 1 chain OS=Rattus norvegicus OX=10116 GN=Col15a1 PE=1 SV=1	0.000	133.825	17	16	45	16	1	1345	138.2	5.01	162.31	16	0	1.014	1.068	1.045	1.018	1.101	1.085	1.208	1.075	93.6	95.0	100.0	97.8	95.3	103.1	101.6	113.1	100.7	7895.5	8009.3	8430.9	8251.0	8038.0	8695.3	8565.8	9536.2	8490.7	7285.0	7031.7	8401.8	6460.0	4778.2	8695.3	7389.7
High	IsMasterProtein	Q5PQK5	Radixin OS=Rattus norvegicus OX=10116 GN=Rdx PE=2 SV=1	0.000	133.462	45	23	52	13	1	583	68.5	6.27	190.75	23	0	1.071	0.906	1.019	0.971	1.017	1.093	0.923	0.988	100.1	107.2	90.7	102.0	97.2	101.9	109.4	92.4	99.0	3996.4	4279.8	3619.2	4072.4	3880.2	4065.6	4367.2	3689.1	3949.9	3687.4	3757.4	3606.7	3188.4	2306.6	4065.6	3767.6
High	IsMasterProtein	F1LQI5	E3 ubiquitin-protein ligase UBR4 OS=Rattus norvegicus OX=10116 GN=Ubr4 PE=1 SV=1	0.000	133.380	8	34	39	33	1	5194	573.4	6.05	129.85	34	1	0.978	1.058	1.041	1.083	1.079	1.004	1.106	1.045	95.8	93.7	101.4	99.7	103.8	103.4	96.2	105.9	100.2	7482.0	7319.0	7918.2	7785.7	8105.5	8071.9	7511.1	8273.4	7822.1	6903.5	6425.7	7890.9	6095.7	4818.3	8071.9	6479.8
High	IsMasterProtein	G3V8B6	26S proteasome non-ATPase regulatory subunit 1 OS=Rattus norvegicus OX=10116 GN=Psmd1 PE=1 SV=1	0.000	133.315	31	22	46	22	1	953	105.6	5.39	160.30	22	0	0.951	0.970	0.949	0.986	1.004	0.918	0.961	0.949	103.6	98.6	100.5	98.3	102.2	104.0	95.0	99.5	98.3	7373.7	7015.9	7153.3	7000.2	7272.6	7403.8	6765.5	7085.9	6996.2	6803.5	6159.6	7128.6	5480.7	4323.2	7403.8	5836.6
High	IsMasterProtein	G3V734	2,4-dienoyl CoA reductase 1, mitochondrial, isoform CRA_a OS=Rattus norvegicus OX=10116 GN=Decr1 PE=1 SV=1	0.000	132.774	58	17	68	17	1	335	36.1	8.94	276.73	17	0	1.118	1.275	1.177	0.885	1.125	0.989	1.164	1.241	90.2	100.9	115.1	106.2	79.9	101.5	89.2	105.1	112.0	10706.7	11968.3	13650.0	12597.8	9479.8	12039.8	10585.2	12466.7	13284.2	9878.8	10507.5	13602.9	9863.2	5635.3	12039.8	9131.9
High	IsMasterProtein	Q68FX0	Isocitrate dehydrogenase [NAD] subunit beta, mitochondrial OS=Rattus norvegicus OX=10116 GN=Idh3B PE=2 SV=1	0.000	132.627	47	17	64	17	1	385	42.3	8.75	226.72	17	0	0.997	0.982	0.944	1.018	0.939	0.992	0.909	0.990	102.6	102.3	100.8	96.8	104.5	96.3	101.7	93.3	101.6	9263.5	9233.3	9099.3	8741.6	9433.9	8695.5	9185.0	8418.5	9175.4	8547.2	8106.3	9067.9	6844.1	5608.0	8695.5	7923.9
High	IsMasterProtein	A0A0G2KBB9	Ankyrin 2 OS=Rattus norvegicus OX=10116 GN=Ank2 PE=1 SV=1	0.000	132.558	11	30	42	24	1	3963	433.3	5.16	152.56	30	5	1.018	1.041	1.024	0.946	1.041	0.926	1.015	1.036	99.5	101.3	103.6	101.8	94.1	103.6	92.1	101.0	103.0	8320.9	8472.9	8661.9	8516.6	7874.6	8662.6	7706.0	8446.2	8616.6	7677.5	7438.7	8632.0	6667.9	4681.1	8662.6	6648.0
High	IsMasterProtein	E9PTN6	Glyceraldehyde-3-phosphate dehydrogenase OS=Rattus norvegicus OX=10116 PE=3 SV=1	0.000	132.326	49	17	161	1	1	333	36.0	8.03	517.23	17	4	0.930	0.952	0.978	0.952	0.918	0.895	0.909	0.926	106.4	98.9	101.3	104.0	101.3	97.6	95.2	96.7	98.5	1237.5	1151.0	1178.6	1210.1	1178.6	1135.4	1107.6	1124.9	1146.4	1141.8	1010.5	1174.5	947.4	700.6	1135.4	955.5
High	IsMasterProtein	Q3MHS9	Chaperonin containing Tcp1, subunit 6A (Zeta 1) OS=Rattus norvegicus OX=10116 GN=Cct6a PE=1 SV=1	0.000	132.240	49	20	43	20	1	531	58.0	7.08	161.46	20	0	0.942	1.007	0.971	0.934	1.087	0.954	1.020	1.004	100.9	95.1	101.6	98.0	94.2	109.7	96.3	103.0	101.3	6210.6	5850.4	6251.1	6029.8	5798.3	6749.4	5925.3	6337.7	6236.0	5730.4	5136.3	6229.5	4720.9	3446.8	6749.4	5111.8
High	IsMasterProtein	P56571	ES1 protein homolog, mitochondrial OS=Rattus norvegicus OX=10116 PE=1 SV=2	0.000	131.158	65	17	71	17	1	266	28.2	8.92	291.25	17	0	0.999	0.901	0.932	0.922	0.790	0.912	0.847	0.891	109.8	109.8	99.0	102.4	101.3	86.7	100.2	93.0	97.8	12646.6	12637.9	11399.5	11785.6	11660.8	9985.7	11534.7	10706.4	11264.8	11668.7	11095.4	11360.2	9227.3	6931.8	9985.7	9951.0
High	IsMasterProtein	P14669	Annexin A3 OS=Rattus norvegicus OX=10116 GN=Anxa3 PE=1 SV=4	0.000	131.147	69	24	58	23	1	324	36.3	6.35	196.24	24	1	0.972	1.023	1.007	0.967	1.012	0.972	1.018	0.982	100.5	97.7	102.8	101.2	97.1	101.8	97.7	102.4	98.7	9956.9	9682.7	10182.1	10025.1	9623.5	10080.5	9681.0	10139.2	9781.4	9187.0	8500.9	10147.0	7849.0	5720.7	10080.5	8351.8
High	IsMasterProtein	A0A0U1RRV5	Clustered mitochondria protein homolog OS=Rattus norvegicus OX=10116 GN=Cluh PE=1 SV=1	0.000	131.070	30	32	45	32	1	1349	151.1	6.02	148.28	32	0	0.963	0.995	0.964	0.924	0.905	0.883	0.954	0.949	105.4	101.5	104.9	101.7	97.4	95.4	93.1	100.6	100.1	10783.5	10381.9	10728.3	10398.9	9964.1	9758.7	9520.7	10289.6	10235.1	9949.7	9114.7	10691.3	8141.6	5923.2	9758.7	8213.5
High	IsMasterProtein	Q6PCU0	ATP synthase subunit gamma OS=Rattus norvegicus OX=10116 GN=Atp5f1c PE=1 SV=1	0.000	130.893	45	19	112	18	1	298	33.0	9.01	370.62	19	0	1.026	0.981	0.968	0.900	0.834	0.922	0.840	0.941	107.0	109.7	105.0	103.5	96.3	89.2	98.7	89.9	100.6	21938.0	22498.9	21529.2	21232.4	19748.8	18298.3	20228.4	18432.0	20637.4	20241.7	19752.8	21455.0	16623.5	11739.7	18298.3	17451.1
High	IsMasterProtein	P23965	Enoyl-CoA delta isomerase 1, mitochondrial OS=Rattus norvegicus OX=10116 GN=Eci1 PE=1 SV=1	0.000	130.834	64	14	86	14	1	289	32.2	9.54	304.15	14	0	1.030	1.005	1.003	0.964	0.847	0.925	0.892	0.982	104.1	107.2	104.6	104.3	100.3	88.1	96.3	92.8	102.2	11946.2	12305.2	12011.7	11977.9	11517.5	10118.1	11050.7	10653.1	11735.4	11022.5	10803.3	11970.3	9377.9	6846.6	10118.1	9533.5
High	IsMasterProtein	P18484	AP-2 complex subunit alpha-2 OS=Rattus norvegicus OX=10116 GN=Ap2a2 PE=1 SV=3	0.000	130.428	36	24	39	17	1	938	104.0	6.93	157.93	24	0	0.974	1.048	1.052	1.016	1.133	1.043	1.142	1.085	94.8	92.4	99.4	99.8	96.3	107.4	98.9	108.3	102.9	4517.1	4401.4	4735.1	4753.9	4589.3	5120.1	4711.7	5160.1	4902.6	4167.8	3864.2	4718.8	3722.0	2728.1	5120.1	4064.8
High	IsMasterProtein	Q07009	Calpain-2 catalytic subunit OS=Rattus norvegicus OX=10116 GN=Capn2 PE=1 SV=3	0.000	130.057	43	26	42	26	1	700	79.9	4.96	150.19	26	0	1.000	1.046	1.055	1.042	1.157	1.056	1.126	1.086	94.1	94.1	98.4	99.2	98.0	108.8	99.3	106.0	102.2	7398.5	7398.4	7739.5	7806.0	7710.8	8556.7	7814.7	8334.3	8035.6	6826.4	6495.4	7712.8	6111.6	4583.7	8556.7	6741.8
High	IsMasterProtein	Q4FZT9	26S proteasome non-ATPase regulatory subunit 2 OS=Rattus norvegicus OX=10116 GN=Psmd2 PE=1 SV=1	0.000	129.899	38	28	42	28	1	908	100.1	5.20	145.01	28	0	0.981	0.994	0.985	1.041	1.071	0.979	1.042	1.015	98.8	96.9	98.2	97.3	102.9	105.8	96.7	103.0	100.3	6740.7	6610.2	6701.0	6636.3	7016.0	7217.5	6598.0	7024.6	6842.3	6219.5	5803.4	6677.9	5195.8	4170.7	7217.5	5692.1
High	IsMasterProtein	A0A0G2K9E0	Ribonuclease inhibitor OS=Rattus norvegicus OX=10116 GN=Rnh1 PE=1 SV=1	0.000	129.704	55	17	36	17	1	492	54.1	4.98	153.75	17	0	0.982	0.970	0.994	0.969	1.011	0.982	1.074	1.045	99.7	98.0	96.7	99.1	96.6	100.8	97.9	107.0	104.1	4355.5	4279.1	4224.5	4330.1	4221.0	4404.7	4275.4	4676.4	4549.3	4018.7	3756.8	4209.9	3390.2	2509.2	4404.7	3688.4
High	IsMasterProtein	G3V8T4	DNA damage-binding protein 1 OS=Rattus norvegicus OX=10116 GN=Ddb1 PE=1 SV=1	0.000	129.483	32	32	44	32	1	1140	126.9	5.26	152.51	32	0	0.957	1.115	1.002	1.023	1.066	0.947	1.051	1.074	97.4	93.3	108.7	97.7	99.7	103.9	92.3	102.4	104.7	12159.5	11637.1	13558.8	12188.4	12441.2	12961.9	11511.9	12780.2	13060.6	11219.3	10216.7	13512.0	9542.7	7395.7	12961.9	9931.3
High	IsMasterProtein	Q5RK08	Glioblastoma amplified sequence OS=Rattus norvegicus OX=10116 GN=Nipsnap2 PE=1 SV=1	0.000	129.432	74	21	78	21	1	281	32.9	9.36	294.81	21	0	1.010	0.980	0.959	0.973	0.867	0.928	0.852	0.914	106.1	107.1	104.0	101.8	103.2	92.0	98.4	90.4	96.9	10474.3	10577.2	10268.6	10048.3	10189.6	9083.4	9718.2	8923.7	9571.6	9664.4	9286.2	10233.2	7867.1	6057.2	9083.4	8383.9
High	IsMasterProtein	Q5RKI0	WD repeat-containing protein 1 OS=Rattus norvegicus OX=10116 GN=Wdr1 PE=1 SV=3	0.000	129.116	46	21	48	21	1	606	66.1	6.62	195.81	21	0	1.016	1.002	0.999	1.001	1.017	1.030	0.969	1.006	99.6	101.2	99.8	99.5	99.7	101.2	102.6	96.4	100.1	10069.5	10232.1	10092.1	10060.8	10079.7	10240.6	10374.6	9754.7	10126.2	9290.9	8983.2	10057.3	7876.9	5991.9	10240.6	8950.2
High	IsMasterProtein	O35814	Stress-induced-phosphoprotein 1 OS=Rattus norvegicus OX=10116 GN=Stip1 PE=1 SV=1	0.000	128.842	50	25	43	25	1	543	62.5	6.80	157.34	25	0	0.992	0.983	0.966	0.972	1.104	1.042	1.011	1.022	99.0	98.2	97.3	95.6	96.2	109.3	103.2	100.0	101.2	9902.2	9825.9	9734.2	9565.5	9621.8	10936.2	10320.8	10007.7	10119.4	9136.5	8626.6	9700.6	7489.1	5719.7	10936.2	8903.8
High	IsMasterProtein	P09495	Tropomyosin alpha-4 chain OS=Rattus norvegicus OX=10116 GN=Tpm4 PE=1 SV=3	0.000	128.489	49	21	99	6	1	248	28.5	4.69	329.79	21	0	0.966	1.012	1.060	0.991	1.468	1.095	1.188	1.062	91.4	88.3	92.6	97.0	90.6	134.2	100.2	108.6	97.1	1816.8	1755.2	1838.8	1926.3	1799.6	2666.6	1990.3	2158.2	1928.6	1676.3	1541.0	1832.5	1508.2	1069.8	2666.6	1717.0
High	IsMasterProtein	Q5XIE6	3-hydroxyisobutyryl-CoA hydrolase, mitochondrial OS=Rattus norvegicus OX=10116 GN=Hibch PE=1 SV=2	0.000	127.917	57	21	55	21	1	385	43.0	8.46	215.75	21	0	0.969	0.983	0.951	0.979	0.868	0.926	0.917	0.930	105.6	102.3	103.8	100.5	103.4	91.6	97.8	96.8	98.2	8637.7	8369.1	8490.2	8217.3	8455.5	7493.7	7999.4	7921.9	8035.5	7969.8	7347.6	8460.9	6433.6	5026.4	7493.7	6901.1
High	IsMasterProtein	D4A4K6	Nebulin-related-anchoring protein OS=Rattus norvegicus OX=10116 GN=Nrap PE=1 SV=1	0.000	127.816	21	33	36	33	1	1727	196.2	9.31	125.61	33	0	0.940	0.945	0.994	1.195	1.054	1.239	1.099	1.047	94.6	88.9	89.4	94.1	113.1	99.7	117.2	104.0	99.1	7962.6	7482.4	7523.3	7918.3	9515.3	8392.2	9864.5	8749.2	8338.9	7346.9	6569.1	7497.4	6199.5	5656.4	8392.2	8510.1
High	IsMasterProtein	Q5RJR9	Serine (Or cysteine) proteinase inhibitor, clade H, member 1, isoform CRA_b OS=Rattus norvegicus OX=10116 GN=Serpinh1 PE=1 SV=1	0.000	127.685	48	17	43	17	1	417	46.5	8.82	180.74	17	0	0.968	1.010	1.063	1.062	1.163	1.110	1.164	1.050	93.8	90.9	94.8	99.8	99.7	109.2	104.2	109.2	98.5	6914.0	6696.1	6984.6	7353.0	7344.6	8043.8	7674.4	8045.6	7260.2	6379.4	5878.8	6960.5	5756.9	4366.0	8043.8	6620.7
High	IsMasterProtein	D3ZFQ8	Cytochrome c-1 (Predicted), isoform CRA_c OS=Rattus norvegicus OX=10116 GN=Cyc1 PE=1 SV=3	0.000	127.638	59	13	108	13	1	326	35.4	9.26	359.94	13	0	1.076	0.979	0.986	1.009	0.887	1.008	0.882	0.940	102.6	110.4	100.5	101.2	103.6	91.1	103.4	90.6	96.5	13878.5	14931.2	13587.4	13683.6	14006.0	12316.5	13985.5	12247.7	13050.9	12805.4	13108.8	13540.6	10713.3	8325.9	12316.5	12065.3
High	IsMasterProtein	D3ZLT1	NADH dehydrogenase (Ubiquinone) 1 beta subcomplex, 7 (Predicted) OS=Rattus norvegicus OX=10116 GN=Ndufb7 PE=1 SV=1	0.000	127.571	73	15	77	15	1	137	16.6	8.46	297.53	15	0	1.028	1.007	0.974	1.032	0.920	0.962	0.962	0.967	101.7	104.5	102.3	99.0	104.9	93.6	97.8	97.9	98.3	12997.8	13359.3	13083.2	12661.0	13414.7	11963.3	12510.0	12510.3	12567.0	11992.8	11728.7	13038.1	9912.7	7974.4	11963.3	10792.4
High	IsMasterProtein	P47727	Carbonyl reductase [NADPH] 1 OS=Rattus norvegicus OX=10116 GN=Cbr1 PE=1 SV=2	0.000	127.163	74	18	61	1	1	277	30.6	8.06	228.71	18	0	0.923	0.951	0.900	0.881	0.821	0.886	0.918	0.918	109.8	101.3	104.4	98.8	96.7	90.1	97.3	100.7	100.8	534.0	492.7	508.0	480.5	470.5	438.3	473.3	490.0	490.4	492.7	432.6	506.2	376.2	279.7	438.3	408.3
High	IsMasterProtein	P25113	Phosphoglycerate mutase 1 OS=Rattus norvegicus OX=10116 GN=Pgam1 PE=1 SV=4	0.000	126.946	71	16	56	13	1	254	28.8	7.18	221.97	16	0	1.042	0.975	0.997	1.084	1.174	1.123	0.988	1.046	95.5	99.5	93.0	95.2	103.4	112.0	107.2	94.3	99.9	5336.4	5563.0	5201.2	5320.3	5782.1	6262.8	5990.2	5271.1	5581.9	4923.8	4884.0	5183.3	4165.4	3437.2	6262.8	5167.8
High	IsMasterProtein	F7EV94	2-oxoisovalerate dehydrogenase subunit alpha OS=Rattus norvegicus OX=10116 GN=Bckdha PE=1 SV=1	0.000	126.875	53	20	60	20	1	464	52.8	8.06	240.44	20	0	1.004	1.020	0.986	1.059	0.880	0.947	0.909	0.966	102.6	103.0	104.7	101.2	108.7	90.3	97.2	93.3	99.1	9040.0	9073.1	9224.7	8912.8	9575.0	7950.7	8560.1	8217.5	8732.5	8341.0	7965.7	9192.9	6978.1	5691.9	7950.7	7384.8
High	IsMasterProtein	P07943	Aldose reductase OS=Rattus norvegicus OX=10116 GN=Akr1b1 PE=1 SV=3	0.000	126.385	66	20	75	20	1	316	35.8	6.71	270.74	20	0	0.998	1.009	0.963	0.972	0.960	0.993	0.977	0.996	101.5	101.3	102.4	97.7	98.6	97.4	100.8	99.2	101.1	12132.0	12109.4	12242.4	11681.0	11788.0	11641.4	12043.8	11853.3	12081.1	11193.9	10631.4	12200.2	9145.4	7007.4	11641.4	10390.2
High	IsMasterProtein	A0A0G2K658	Carbonyl reductase [NADPH] 1-like OS=Rattus norvegicus OX=10116 GN=LOC102556347 PE=1 SV=1	0.000	126.321	63	18	61	1	1	329	36.2	8.59	227.29	18	19	1.081	0.977	0.959	0.927	0.868	0.838	0.904	0.956	105.8	114.3	103.3	101.4	98.0	91.8	88.6	95.6	101.2	11979.6	12944.7	11699.3	11484.4	11105.5	10401.1	10039.5	10829.8	11458.1	11053.3	11364.7	11659.0	8991.5	6601.7	10401.1	8661.1
High	IsMasterProtein	F1M3D3	Heterogeneous nuclear ribonucleoprotein M OS=Rattus norvegicus OX=10116 GN=Hnrnpm PE=1 SV=1	0.000	125.847	43	23	41	23	1	729	77.6	8.63	146.63	23	0	0.990	1.065	1.039	1.014	1.133	1.019	1.101	1.105	95.1	94.1	101.3	98.8	96.4	107.7	96.9	104.6	105.1	8882.4	8793.4	9461.4	9233.1	9009.3	10062.2	9050.1	9775.3	9816.3	8195.6	7720.1	9428.8	7228.9	5355.6	10062.2	7807.5
High	IsMasterProtein	Q80ZF5	Obscurin (Fragment) OS=Rattus norvegicus OX=10116 GN=Obscurin PE=2 SV=1	0.000	125.650	34	23	41	1	1	803	88.4	5.77	147.91	23	0	0.947	0.906	1.096	0.984	1.025	0.969	1.060	0.995	100.2	94.8	90.8	109.8	98.6	102.7	97.1	106.2	99.7	139.7	132.2	126.5	153.1	137.4	143.2	135.4	148.1	139.1	128.9	116.1	126.1	119.9	81.7	143.2	116.8
High	IsMasterProtein	A0A0G2K7M1	Glyceraldehyde-3-phosphate dehydrogenase OS=Rattus norvegicus OX=10116 PE=1 SV=1	0.000	125.392	31	11	233	5	1	333	35.7	7.69	892.02	11	0	0.987	0.950	1.027	0.987	0.998	1.003	0.941	0.981	101.4	100.1	96.4	104.1	100.1	101.2	101.7	95.5	99.5	14471.8	14287.0	13749.3	14857.0	14278.5	14436.3	14513.1	13624.1	14193.3	13352.8	12543.2	13701.9	11632.0	8487.9	14436.3	12520.5
High	IsMasterProtein	D3ZXA6	Pyruvate dehydrogenase phosphatase regulatory subunit OS=Rattus norvegicus OX=10116 GN=Pdpr PE=1 SV=1	0.000	124.730	32	23	46	23	1	878	98.8	6.48	145.57	23	0	0.958	1.062	0.988	1.051	0.991	0.965	1.034	1.017	99.3	95.1	105.4	98.1	104.4	98.4	95.8	102.6	101.0	8809.2	8436.9	9353.4	8700.9	9261.0	8731.7	8496.6	9106.6	8961.5	8128.0	7407.1	9321.1	6812.2	5505.2	8731.7	7330.0
High	IsMasterProtein	P16303	Carboxylesterase 1D OS=Rattus norvegicus OX=10116 GN=Ces1d PE=1 SV=2	0.000	124.634	50	21	46	21	1	565	62.1	6.54	183.23	21	0	0.936	1.035	1.094	0.889	1.401	1.077	1.226	1.237	91.0	85.1	94.2	99.5	80.9	127.5	97.9	111.5	112.5	6942.6	6496.3	7186.6	7592.6	6173.2	9728.3	7475.3	8511.1	8587.7	6405.8	5703.4	7161.8	5944.5	3669.7	9728.3	6449.0
High	IsMasterProtein	A2RRU1	Glycogen [starch] synthase, muscle OS=Rattus norvegicus OX=10116 GN=Gys1 PE=1 SV=1	0.000	124.624	43	27	46	27	1	738	84.0	6.18	175.22	27	0	0.965	0.958	0.923	1.022	0.908	0.895	0.869	0.914	106.4	102.7	102.0	98.2	108.8	96.7	95.3	92.5	97.3	9511.1	9178.7	9115.2	8774.7	9724.6	8637.7	8511.0	8267.8	8695.1	8775.7	8058.4	9083.8	6870.0	5780.8	8637.7	7342.5
High	IsMasterProtein	P62142	Serine/threonine-protein phosphatase PP1-beta catalytic subunit OS=Rattus norvegicus OX=10116 GN=Ppp1cb PE=1 SV=3	0.000	124.572	64	17	47	6	1	327	37.2	6.19	202.18	17	12	0.993	0.966	0.982	0.958	0.995	0.988	0.941	0.944	102.6	102.0	99.2	100.8	98.4	102.1	101.4	96.6	96.9	6654.3	6610.4	6430.9	6535.7	6377.8	6621.6	6571.2	6263.4	6284.3	6139.8	5803.6	6408.7	5117.0	3791.3	6621.6	5669.0
High	IsMasterProtein	Q5U2U8	Bcl2-associated athanogene 3 OS=Rattus norvegicus OX=10116 GN=Bag3 PE=1 SV=1	0.000	124.533	46	17	48	1	1	574	61.5	7.03	205.05	17	0	0.857	0.730	0.706	1.091	0.881	0.795	0.876	0.838	115.8	99.2	84.5	81.7	126.3	102.0	92.0	101.4	97.0	24.1	20.6	17.6	17.0	26.2	21.2	19.1	21.1	20.2	22.2	18.1	17.5	13.3	15.6	21.2	16.5
High	IsMasterProtein	F1MA54	[Pyruvate dehydrogenase (acetyl-transferring)] kinase isozyme 1, mitochondrial OS=Rattus norvegicus OX=10116 GN=Pdk1 PE=1 SV=2	0.000	124.429	55	20	52	17	1	434	49.1	8.00	200.96	20	4	0.957	0.979	0.940	0.992	0.871	0.902	0.889	0.920	106.5	101.9	104.3	100.1	105.7	92.8	96.1	94.7	98.0	10171.0	9733.5	9959.7	9560.6	10091.8	8862.6	9178.3	9045.7	9356.0	9384.5	8545.5	9925.4	7485.3	5999.1	8862.6	7918.1
High	IsMasterProtein	D3ZUY8	AP-2 complex subunit alpha OS=Rattus norvegicus OX=10116 GN=Ap2a1 PE=1 SV=1	0.000	124.363	35	26	38	19	1	977	107.6	7.06	141.99	26	7	1.005	0.996	1.047	1.040	1.201	1.038	1.102	1.038	95.1	95.6	94.7	99.5	98.9	114.2	98.7	104.8	98.7	6590.9	6625.2	6567.1	6897.5	6856.9	7916.0	6841.9	7264.6	6840.1	6081.3	5816.6	6544.5	5400.3	4076.1	7916.0	5902.5
High	IsMasterProtein	A0A0A0MXW1	2-oxoisovalerate dehydrogenase subunit beta, mitochondrial OS=Rattus norvegicus OX=10116 GN=Bckdhb PE=1 SV=1	0.000	124.360	64	16	51	16	1	391	42.9	6.90	230.90	16	0	0.968	0.998	0.947	0.949	0.835	0.892	0.857	0.929	107.5	104.1	107.3	101.8	102.0	89.7	95.9	92.1	99.8	7092.6	6868.2	7078.9	6716.9	6733.8	5919.8	6326.7	6075.6	6587.6	6544.2	6029.9	7054.5	5258.9	4002.9	5919.8	5458.1
High	IsMasterProtein	Q68FP1	Gelsolin OS=Rattus norvegicus OX=10116 GN=Gsn PE=1 SV=1	0.000	124.080	35	21	45	21	1	780	86.0	6.09	178.78	21	0	0.983	1.101	1.031	0.931	1.274	1.106	1.179	1.191	91.9	90.3	101.2	94.7	85.5	117.1	101.6	108.3	109.5	7943.5	7810.7	8746.9	8187.0	7394.7	10123.8	8782.6	9366.5	9463.7	7329.3	6857.4	8716.7	6409.9	4395.8	10123.8	7576.8
High	IsMasterProtein	O35077	Glycerol-3-phosphate dehydrogenase [NAD(+)], cytoplasmic OS=Rattus norvegicus OX=10116 GN=Gpd1 PE=1 SV=4	0.000	124.030	60	17	49	15	1	349	37.4	6.60	214.69	17	0	0.991	1.024	1.013	0.992	0.849	0.942	0.925	0.928	103.9	102.9	106.4	105.2	103.0	88.2	97.8	96.1	96.4	9130.9	9044.3	9348.6	9250.2	9056.1	7756.6	8600.9	8443.9	8477.9	8424.9	7940.4	9316.4	7242.3	5383.4	7756.6	7420.0
High	IsMasterProtein	A0A0G2JSK5	Integrin beta OS=Rattus norvegicus OX=10116 GN=Itgb1 PE=1 SV=1	0.000	123.974	32	21	45	21	1	798	88.3	6.01	171.38	21	0	1.006	1.057	1.015	1.044	1.039	1.049	1.086	0.981	97.0	97.6	102.6	98.4	101.3	100.8	101.7	105.4	95.2	9405.2	9458.1	9945.7	9544.4	9818.0	9775.0	9864.0	10216.4	9226.5	8678.0	8303.7	9911.4	7472.6	5836.3	9775.0	8509.7
High	IsMasterProtein	P0DMW0	Heat shock 70 kDa protein 1A OS=Rattus norvegicus OX=10116 GN=Hspa1a PE=2 SV=1	0.000	123.893	40	21	46	8	1	641	70.1	5.82	183.37	21	8	0.929	1.079	0.970	0.947	1.099	1.037	1.479	1.093	93.4	86.8	100.8	90.6	88.5	102.7	96.9	138.2	102.1	5073.2	4710.9	5473.4	4920.9	4805.8	5573.9	5261.5	7503.7	5546.2	4680.9	4135.9	5454.5	3852.7	2856.8	5573.9	4539.1
High	IsMasterProtein	Q156J1	Bcl-2-interacting death suppressor OS=Rattus norvegicus OX=10116 PE=2 SV=1	0.000	123.276	45	17	49	1	1	574	61.5	7.01	202.23	17	18	0.979	1.015	0.975	1.066	0.960	1.007	1.025	0.990	99.8	97.7	101.3	97.4	106.4	95.8	100.5	102.3	98.8	8095.8	7925.7	8215.9	7896.9	8632.7	7771.0	8149.4	8296.9	8015.2	7469.8	6958.3	8187.6	6182.7	5131.7	7771.0	7030.5
High	IsMasterProtein	A0A0G2K9B1	Serine protease inhibitor A3N OS=Rattus norvegicus OX=10116 GN=LOC299282 PE=1 SV=1	0.000	123.229	53	20	49	20	1	432	48.3	5.57	206.11	20	0	0.997	1.140	1.135	1.079	1.281	1.145	1.172	1.226	88.5	88.2	100.8	100.4	95.5	113.3	101.3	103.7	108.4	7101.3	7077.1	8092.8	8057.7	7664.7	9094.4	8134.4	8324.8	8706.3	6552.2	6213.3	8064.9	6308.6	4556.3	9094.4	7017.6
High	IsMasterProtein	B6RK61	Myosin heavy chain 7B OS=Rattus norvegicus OX=10116 GN=Myh7b PE=2 SV=1	0.000	122.958	9	21	173	5	1	1941	221.5	5.91	579.64	21	0	1.003	0.873	1.147	1.541	0.945	1.389	1.199	1.123	88.1	88.3	76.9	101.0	135.7	83.2	122.3	105.6	98.9	1612.9	1618.3	1408.5	1850.0	2485.3	1523.7	2240.9	1933.9	1812.0	1488.2	1420.8	1403.6	1448.4	1477.4	1523.7	1933.2
High	IsMasterProtein	P39069	Adenylate kinase isoenzyme 1 OS=Rattus norvegicus OX=10116 GN=Ak1 PE=1 SV=3	0.000	122.765	71	14	73	14	1	194	21.6	7.90	234.57	14	0	0.992	0.955	0.931	1.062	0.908	0.969	0.873	0.940	104.3	103.5	99.6	97.0	110.8	94.7	101.0	91.0	98.1	11108.8	11022.9	10606.6	10337.4	11800.8	10092.0	10764.3	9693.5	10447.0	10249.8	9677.5	10570.0	8093.5	7015.0	10092.0	9286.4
High	IsMasterProtein	D4A830	Pyrophosphatase (inorganic) 2 OS=Rattus norvegicus OX=10116 GN=Ppa2 PE=1 SV=2	0.000	122.038	59	15	45	15	1	304	35.0	6.52	189.95	15	0	0.985	0.966	0.944	0.954	0.898	0.910	0.881	0.939	106.2	104.6	102.5	100.2	101.3	95.4	96.7	93.5	99.7	7617.3	7505.7	7357.1	7187.9	7265.2	6841.9	6934.3	6707.3	7150.7	7028.3	6589.6	7331.7	5627.6	4318.8	6841.9	5982.2
High	IsMasterProtein	A0A140TAA4	Programmed cell death 6-interacting protein OS=Rattus norvegicus OX=10116 GN=Pdcd6ip PE=1 SV=1	0.000	121.780	44	28	38	28	1	868	95.8	6.52	138.95	28	0	0.981	1.037	0.985	1.021	1.042	1.007	1.075	1.063	97.7	95.8	101.3	96.3	99.7	101.8	98.4	105.1	103.8	7329.8	7187.5	7597.5	7222.6	7482.0	7638.4	7378.9	7882.9	7789.1	6763.0	6310.2	7571.3	5654.8	4447.7	7638.4	6365.8
High	IsMasterProtein	Q5XIB3	[Protein ADP-ribosylarginine] hydrolase-like protein 1 OS=Rattus norvegicus OX=10116 GN=Adprhl1 PE=2 SV=1	0.000	121.629	62	19	38	8	1	353	39.9	6.16	141.64	19	0	0.950	0.982	0.952	0.948	0.919	0.935	0.962	0.965	104.5	99.3	102.6	99.4	99.1	96.0	97.7	100.5	100.8	3329.1	3163.9	3269.5	3168.0	3156.0	3059.1	3114.1	3202.9	3211.9	3071.7	2777.7	3258.2	2480.3	1876.1	3059.1	2686.5
High	IsMasterProtein	A0A0G2K586	Fatty acid-binding protein, adipocyte OS=Rattus norvegicus OX=10116 GN=Fabp4 PE=1 SV=1	0.000	121.544	65	12	72	12	1	149	16.4	9.00	277.28	12	0	0.989	0.961	1.037	0.992	0.975	0.996	0.973	1.027	100.6	99.4	96.6	104.3	99.7	98.0	100.2	97.9	103.3	11988.8	11852.7	11518.5	12429.1	11891.5	11688.1	11945.4	11669.6	12314.4	11061.8	10406.0	11478.8	9731.1	7068.9	11688.1	10305.3
High	IsMasterProtein	P31977	Ezrin OS=Rattus norvegicus OX=10116 GN=Ezr PE=1 SV=3	0.000	121.419	51	28	50	20	1	586	69.3	6.10	158.16	28	0	0.997	1.021	0.995	0.993	0.973	0.970	0.951	0.994	101.2	100.9	103.3	100.7	100.4	98.5	98.2	96.3	100.6	5315.8	5298.2	5428.6	5290.0	5276.6	5171.8	5156.1	5057.1	5284.1	4904.8	4651.5	5409.9	4141.7	3136.7	5171.8	4448.2
High	IsMasterProtein	Q4PP99	Cardiac troponin C OS=Rattus norvegicus OX=10116 GN=Tnnc1 PE=2 SV=1	0.000	121.335	94	13	110	13	1	161	18.4	4.18	485.48	13	0	1.012	0.995	0.968	0.951	0.880	0.997	0.948	0.921	103.8	105.0	103.3	100.5	98.7	91.3	103.5	98.4	95.6	13077.2	13232.0	13011.1	12663.8	12431.1	11502.7	13042.0	12396.5	12043.0	12066.0	11617.0	12966.2	9914.9	7389.7	11502.7	11251.4
High	IsMasterProtein	P68511	14-3-3 protein eta OS=Rattus norvegicus OX=10116 GN=Ywhah PE=1 SV=2	0.000	120.733	74	20	60	14	1	246	28.2	4.89	209.11	20	8	1.001	1.031	1.014	0.989	1.068	1.019	0.983	1.032	98.5	98.6	101.5	99.9	97.4	105.2	100.3	96.8	101.6	10595.8	10608.9	10922.2	10744.7	10480.4	11319.3	10793.1	10417.0	10930.2	9776.5	9314.0	10884.5	8412.4	6230.1	11319.3	9311.2
High	IsMasterProtein	Q80Z29	Nicotinamide phosphoribosyltransferase OS=Rattus norvegicus OX=10116 GN=Nampt PE=1 SV=1	0.000	120.632	52	22	44	22	1	491	55.4	7.15	163.31	22	0	1.015	1.006	1.005	1.029	0.917	1.071	0.968	1.033	99.5	101.0	100.1	100.0	102.4	91.3	106.6	96.4	102.8	6398.1	6492.7	6436.1	6431.5	6586.1	5868.5	6852.0	6195.9	6612.3	5903.4	5700.2	6413.9	5035.4	3915.1	5868.5	5911.2
High	IsMasterProtein	P20070	NADH-cytochrome b5 reductase 3 OS=Rattus norvegicus OX=10116 GN=Cyb5r3 PE=1 SV=2	0.000	120.567	68	16	28	16	1	301	34.2	8.38	129.48	16	0	1.012	0.943	0.955	0.963	0.951	1.038	0.934	0.915	103.3	104.6	97.4	98.7	99.5	98.2	107.3	96.5	94.5	4447.2	4502.4	4194.2	4248.6	4283.9	4228.5	4617.0	4152.5	4068.3	4103.3	3952.9	4179.7	3326.4	2546.6	4228.5	3983.1
High	IsMasterProtein	P08009	Glutathione S-transferase Yb-3 OS=Rattus norvegicus OX=10116 GN=Gstm3 PE=1 SV=2	0.000	120.360	78	19	62	10	1	218	25.7	7.33	233.91	19	10	1.027	1.048	0.998	1.029	0.945	0.957	0.968	1.033	99.9	102.7	104.7	99.7	102.9	94.5	95.6	96.8	103.2	11556.4	11872.3	12108.2	11529.4	11895.8	10922.9	11059.6	11188.9	11939.2	10662.8	10423.2	12066.5	9026.7	7071.5	10922.9	9541.1
High	IsMasterProtein	A0A0G2K1S6	Malic enzyme OS=Rattus norvegicus OX=10116 GN=Me1 PE=1 SV=1	0.000	120.319	54	18	34	18	1	571	63.8	6.67	144.74	18	0	0.993	1.005	0.972	0.977	0.970	0.975	1.013	0.967	101.4	100.7	102.0	98.6	99.1	98.4	98.9	102.8	98.1	4379.9	4348.9	4402.3	4256.9	4278.1	4250.3	4270.5	4437.2	4237.1	4041.2	3818.1	4387.1	3332.9	2543.1	4250.3	3684.2
High	IsMasterProtein	D4A5L9	Uncharacterized protein OS=Rattus norvegicus OX=10116 PE=3 SV=1	0.000	120.111	66	12	161	10	1	105	11.6	9.58	552.29	12	4	1.087	0.980	1.028	0.962	0.887	0.959	0.949	0.955	102.2	111.1	100.1	105.1	98.3	90.7	98.0	97.0	97.6	25215.0	27411.9	24701.2	25931.2	24245.9	22375.9	24192.0	23934.4	24081.5	23265.3	24066.1	24616.0	20302.4	14413.0	22375.9	20870.5
High	IsMasterProtein	Q1JU68	Eukaryotic translation initiation factor 3 subunit A OS=Rattus norvegicus OX=10116 GN=Eif3a PE=2 SV=2	0.000	119.988	24	31	55	31	1	1354	163.1	6.77	176.53	31	0	0.955	1.024	1.002	0.986	1.032	0.938	1.029	1.006	100.3	95.8	102.7	100.6	98.9	103.5	94.1	103.2	100.9	8374.9	7999.0	8572.5	8394.0	8255.3	8639.7	7852.2	8614.9	8425.3	7727.3	7022.7	8542.9	6571.9	4907.4	8639.7	6774.1
High	IsMasterProtein	P67779	Prohibitin OS=Rattus norvegicus OX=10116 GN=Phb PE=1 SV=1	0.000	119.732	74	15	76	15	1	272	29.8	5.76	292.90	15	0	0.930	0.960	0.880	0.923	0.821	0.856	0.878	0.919	110.2	102.5	105.8	97.0	101.7	90.5	94.3	96.8	101.3	10410.7	9681.5	9998.1	9164.3	9607.8	8546.0	8908.4	9143.2	9567.1	9605.7	8499.8	9963.6	7175.0	5711.4	8546.0	7685.3
High	IsMasterProtein	A0A0G2K1Q7	Ankyrin-3 OS=Rattus norvegicus OX=10116 GN=Ank3 PE=1 SV=1	0.000	119.284	18	27	33	21	1	1963	214.1	6.49	122.50	27	1	1.179	1.046	1.122	1.047	1.099	1.000	1.115	1.064	93.1	109.8	97.3	104.4	97.4	102.2	93.0	103.8	99.0	4870.6	5744.1	5093.6	5464.2	5098.1	5351.2	4868.3	5430.0	5183.3	4494.0	5043.0	5076.0	4278.1	3030.6	5351.2	4199.9
High	IsMasterProtein	P10959	Carboxylesterase 1C OS=Rattus norvegicus OX=10116 GN=Ces1c PE=1 SV=3	0.000	119.056	37	18	44	18	1	549	60.1	5.73	162.40	18	0	0.962	1.026	0.889	0.946	0.818	0.952	1.074	1.194	101.6	97.8	104.2	90.3	96.1	83.0	96.7	109.0	121.2	6745.5	6492.1	6923.2	5999.5	6382.7	5514.6	6419.7	7242.3	8052.2	6223.9	5699.7	6899.3	4697.2	3794.2	5514.6	5538.3
High	IsMasterProtein	G3V9N0	Polyadenylate-binding protein OS=Rattus norvegicus OX=10116 GN=Pabpc4 PE=1 SV=2	0.000	118.799	35	22	40	12	1	644	70.8	9.26	145.48	22	10	1.049	1.016	1.001	1.125	1.044	1.032	0.994	1.023	96.9	101.7	98.5	97.1	109.0	101.2	100.0	96.4	99.2	9568.2	10036.3	9719.8	9579.1	10762.2	9992.8	9869.8	9511.5	9787.5	8828.4	8811.3	9686.3	7499.8	6397.6	9992.8	8514.7
High	IsMasterProtein	P52944	PDZ and LIM domain protein 1 OS=Rattus norvegicus OX=10116 GN=Pdlim1 PE=1 SV=4	0.000	118.507	70	16	33	16	1	327	35.6	7.24	139.83	16	0	1.014	0.924	1.035	1.055	1.051	1.092	1.010	0.990	98.1	99.5	90.7	101.6	103.6	103.1	107.1	99.1	97.2	6378.1	6468.6	5895.6	6602.0	6731.9	6700.2	6963.2	6443.8	6315.5	5884.9	5679.1	5875.3	5168.9	4001.8	6700.2	6007.2
High	IsMasterProtein	D4A133	ATPase H+-transporting V1 subunit A OS=Rattus norvegicus OX=10116 GN=Atp6v1a PE=1 SV=1	0.000	118.051	48	22	36	22	1	617	68.2	5.58	126.74	22	0	0.968	0.969	0.970	1.028	1.023	1.037	0.981	0.993	100.3	97.2	97.2	97.3	103.2	102.7	104.0	98.4	99.6	4570.8	4426.4	4427.3	4433.0	4700.1	4677.0	4737.9	4484.1	4538.8	4217.4	3886.1	4412.0	3470.7	2794.0	4677.0	4087.4
High	IsMasterProtein	A0A0G2JW60	Utrophin OS=Rattus norvegicus OX=10116 GN=Utrn PE=1 SV=1	0.000	117.956	12	30	38	27	1	3424	391.8	5.33	110.59	30	0	1.044	1.045	1.058	0.992	1.122	1.103	1.143	1.075	93.9	98.0	98.1	99.3	93.2	105.4	103.6	107.4	101.0	4765.4	4973.1	4978.9	5039.6	4729.6	5347.4	5257.3	5448.5	5125.1	4396.9	4366.1	4961.7	3945.7	2811.5	5347.4	4535.5
High	IsMasterProtein	F1LMM8	[Pyruvate dehydrogenase (acetyl-transferring)] kinase isozyme 2, mitochondrial OS=Rattus norvegicus OX=10116 GN=Pdk2 PE=1 SV=3	0.000	117.950	52	17	44	14	1	407	46.2	7.36	169.03	17	0	0.972	0.949	0.916	0.963	0.871	0.921	0.878	0.939	107.0	104.1	101.6	98.0	103.0	93.2	98.6	93.9	100.5	6193.0	6021.6	5879.8	5672.7	5961.0	5394.5	5705.6	5436.1	5816.2	5714.1	5286.6	5859.5	4441.3	3543.5	5394.5	4922.2
High	IsMasterProtein	F8WFT7	Anion exchange protein OS=Rattus norvegicus OX=10116 GN=Slc4a1 PE=1 SV=1	0.000	117.515	31	20	52	20	1	928	103.2	5.41	196.59	20	0	1.199	1.070	1.041	1.142	1.338	1.070	1.082	0.901	91.4	109.6	97.8	95.2	104.4	122.3	97.8	98.9	82.4	6856.7	8222.5	7335.2	7139.6	7831.2	9174.8	7336.5	7419.9	6176.9	6326.5	7218.9	7309.9	5589.8	4655.3	9174.8	6329.2
High	IsMasterProtein	A0A0G2K9T4	Microtubule-actin cross-linking factor 1 OS=Rattus norvegicus OX=10116 GN=Macf1 PE=1 SV=1	0.000	117.430	6	31	35	29	1	7384	834.6	5.38	110.04	31	0	0.969	1.048	1.023	0.959	1.052	0.969	1.081	1.033	98.5	95.4	103.3	100.8	94.5	103.6	95.5	106.5	101.8	6418.9	6218.5	6729.2	6566.3	6156.8	6751.0	6223.1	6940.4	6633.2	5922.6	5459.5	6706.0	5141.0	3659.9	6751.0	5368.7
High	IsMasterProtein	P62716	Serine/threonine-protein phosphatase 2A catalytic subunit beta isoform OS=Rattus norvegicus OX=10116 GN=Ppp2cb PE=2 SV=1	0.000	117.324	63	14	38	1	1	309	35.6	5.43	152.69	14	0	1.030	1.050	0.988	0.986	1.053	1.004	1.117	1.054	97.0	99.8	101.9	95.8	95.6	102.1	97.4	108.3	102.2	314.8	324.2	330.7	311.1	310.4	331.4	316.1	351.6	331.9	290.5	284.6	329.6	243.6	184.5	331.4	272.7
High	IsMasterProtein	A0A0G2JYA4	Serine/threonine-protein phosphatase OS=Rattus norvegicus OX=10116 GN=LOC100362453 PE=3 SV=1	0.000	117.246	63	14	41	1	1	309	35.5	5.43	164.91	14	14	1.025	0.988	1.002	1.056	1.007	0.996	0.976	1.024	99.2	101.7	98.0	99.3	104.8	99.9	98.8	96.8	101.5	5892.0	6042.2	5822.7	5902.7	6224.7	5936.1	5870.0	5751.4	6031.0	5436.4	5304.7	5802.6	4621.4	3700.3	5936.1	5064.1
High	IsMasterProtein	P29410	Adenylate kinase 2, mitochondrial OS=Rattus norvegicus OX=10116 GN=Ak2 PE=2 SV=2	0.000	117.097	66	16	43	16	1	239	26.4	6.79	168.96	16	0	0.870	0.856	0.834	0.871	0.744	0.788	0.772	0.808	119.3	103.8	102.1	99.5	103.9	88.8	94.1	92.1	96.4	7460.3	6487.5	6384.6	6219.6	6496.6	5548.7	5881.8	5759.2	6025.4	6883.4	5695.7	6362.6	4869.5	3861.9	5548.7	5074.2
High	IsMasterProtein	P63245	Receptor of activated protein C kinase 1 OS=Rattus norvegicus OX=10116 GN=Rack1 PE=1 SV=3	0.000	117.096	76	19	47	19	1	317	35.1	7.69	175.16	19	0	1.013	0.993	0.994	0.968	1.076	1.010	0.976	0.999	99.7	101.0	99.0	99.1	96.5	107.3	100.7	97.3	99.6	9487.4	9607.8	9423.1	9427.4	9183.9	10207.4	9580.9	9255.0	9473.9	8753.8	8435.1	9390.6	7381.0	5459.4	10207.4	8265.5
High	IsMasterProtein	A0A0G2JSH2	3-hydroxybutyrate dehydrogenase, type 1, isoform CRA_a OS=Rattus norvegicus OX=10116 GN=Bdh1 PE=1 SV=1	0.000	117.004	65	17	42	17	1	344	38.3	8.84	158.45	17	0	0.932	0.881	0.886	0.974	0.775	0.904	0.801	0.819	112.9	105.2	99.5	100.1	109.9	87.5	102.1	90.4	92.5	6928.3	6459.7	6105.1	6141.5	6748.7	5371.5	6264.8	5546.3	5677.0	6392.6	5671.3	6084.0	4808.4	4011.8	5371.5	5404.7
High	IsMasterProtein	E9PTV9	Glyceraldehyde-3-phosphate dehydrogenase OS=Rattus norvegicus OX=10116 PE=1 SV=2	0.000	116.999	47	15	124	4	1	333	35.8	7.72	428.84	15	0	1.009	1.041	0.988	1.030	0.892	0.914	1.069	0.993	100.7	101.6	104.8	99.5	103.8	89.8	92.0	107.7	100.0	2176.3	2195.8	2265.1	2149.1	2241.6	1940.2	1988.3	2327.4	2160.2	2008.0	1927.8	2257.3	1682.6	1332.5	1940.2	1715.3
High	IsMasterProtein	P39052	Dynamin-2 OS=Rattus norvegicus OX=10116 GN=Dnm2 PE=1 SV=1	0.000	116.980	27	23	33	15	1	870	98.2	7.43	116.87	23	8	0.972	0.995	1.013	1.008	1.139	0.990	1.087	1.024	97.5	94.8	97.0	98.8	98.3	111.1	96.5	106.0	99.9	5702.8	5544.5	5673.3	5775.7	5748.8	6495.2	5644.5	6198.3	5842.2	5261.8	4867.8	5653.7	4522.0	3417.4	6495.2	4869.5
High	IsMasterProtein	F1LRI5	GCN1 eIF2 alpha kinase activator-like 1 OS=Rattus norvegicus OX=10116 GN=Gcn1l1 PE=1 SV=3	0.000	116.849	15	27	35	27	1	2671	292.9	7.30	116.78	27	0	0.935	0.970	0.984	1.025	0.948	0.907	0.952	0.908	104.3	97.6	101.2	102.7	106.9	98.9	94.6	99.3	94.7	4853.7	4539.2	4709.4	4777.9	4972.6	4600.4	4402.2	4618.5	4404.9	4478.4	3985.2	4693.2	3740.8	2956.0	4600.4	3797.8
High	IsMasterProtein	Q9JJ49	Titin (Fragment) OS=Rattus norvegicus OX=10116 PE=2 SV=1	0.000	116.193	74	14	44	14	1	201	22.3	5.34	168.06	14	0	0.986	0.988	0.987	1.041	0.901	1.041	0.947	0.997	101.3	99.8	100.0	100.0	105.4	91.3	105.4	95.9	101.0	7738.5	7626.9	7643.0	7640.4	8054.8	6975.2	8053.3	7327.0	7715.3	7140.1	6696.0	7616.6	5981.9	4788.2	6975.2	6947.6
High	IsMasterProtein	B4F768	Aldh4a1 protein (Fragment) OS=Rattus norvegicus OX=10116 GN=Aldh4a1 PE=2 SV=1	0.000	116.170	40	19	55	19	1	572	62.9	8.35	187.57	19	0	0.974	1.038	0.964	0.985	0.945	0.919	0.917	0.983	103.2	100.4	107.0	99.5	101.6	97.5	94.8	94.6	101.4	7974.3	7763.9	8274.1	7688.3	7852.8	7537.7	7328.6	7315.0	7841.3	7357.7	6816.3	8245.6	6019.4	4668.1	7537.7	6322.4
High	IsMasterProtein	Q45QN0	Guanine nucleotide binding protein alpha inhibiting 2 OS=Rattus norvegicus OX=10116 GN=Gnai2 PE=2 SV=1	0.000	115.250	59	18	45	11	1	355	40.5	5.45	165.44	18	8	1.007	0.983	1.044	1.012	1.060	1.055	1.026	0.993	98.1	98.7	96.3	102.3	99.2	103.9	103.5	100.6	97.4	5604.5	5641.1	5507.0	5848.8	5672.3	5940.7	5913.9	5748.2	5565.2	5171.1	4952.6	5488.0	4579.2	3371.9	5940.7	5101.9
High	IsMasterProtein	A0A0G2JZ73	Alpha-1-antiproteinase OS=Rattus norvegicus OX=10116 GN=Serpina1 PE=1 SV=1	0.000	115.159	53	19	67	19	1	415	46.6	6.34	260.86	19	0	1.014	1.009	0.923	0.891	0.898	0.883	0.940	0.993	105.3	106.7	106.2	97.2	93.7	94.6	92.9	98.9	104.5	9703.6	9836.7	9790.9	8956.6	8642.4	8717.7	8566.0	9120.8	9635.4	8953.3	8636.1	9757.1	7012.4	5137.5	8717.7	7389.9
High	IsMasterProtein	G3V699	Protein transport protein Sec31A OS=Rattus norvegicus OX=10116 GN=Sec31a PE=1 SV=1	0.000	114.985	22	21	26	21	1	1249	135.1	6.93	102.64	21	0	1.029	1.001	1.066	1.077	1.295	1.119	1.196	1.099	91.1	93.7	91.2	97.1	98.0	118.0	101.9	108.9	100.1	4094.5	4213.7	4099.0	4365.1	4407.9	5303.9	4583.2	4895.4	4499.7	3777.9	3699.4	4084.9	3417.6	2620.3	5303.9	3953.9
High	IsMasterProtein	Q5M7V3	LOC367586 protein OS=Rattus norvegicus OX=10116 GN=LOC367586 PE=2 SV=1	0.000	114.971	48	16	53	12	1	461	50.9	8.06	213.55	16	4	0.908	0.892	0.719	0.753	0.711	0.781	0.992	0.986	116.3	105.5	103.7	83.6	87.5	82.6	90.8	115.4	114.6	10500.6	9531.8	9365.6	7547.5	7906.3	7463.7	8201.0	10421.6	10355.8	9688.7	8368.4	9333.3	5909.2	4699.9	7463.7	7075.0
High	IsMasterProtein	D3ZC56	Dystonin OS=Rattus norvegicus OX=10116 GN=Dst PE=1 SV=3	0.000	114.878	6	32	37	30	1	7512	846.7	5.34	105.20	32	2	0.957	1.017	0.951	0.975	0.981	0.956	1.043	1.002	101.3	97.0	103.1	96.4	98.8	99.4	96.9	105.7	101.5	6423.3	6149.4	6534.9	6110.2	6265.3	6302.3	6141.6	6701.6	6436.0	5926.6	5398.8	6512.4	4783.9	3724.4	6302.3	5298.4
High	IsMasterProtein	B5DFK1	Coatomer subunit alpha OS=Rattus norvegicus OX=10116 GN=Copa PE=2 SV=1	0.000	114.411	26	27	37	27	1	1224	138.3	7.58	124.34	27	0	0.995	1.032	1.060	1.018	1.187	1.029	1.141	1.066	94.5	94.0	97.5	100.1	96.1	112.1	97.2	107.8	100.7	6849.3	6817.9	7071.4	7258.1	6971.0	8129.3	7045.3	7812.6	7298.6	6319.7	5985.7	7047.0	5682.6	4143.9	8129.3	6078.0
High	IsMasterProtein	Q68FT3	Pyridine nucleotide-disulfide oxidoreductase domain-containing protein 2 OS=Rattus norvegicus OX=10116 GN=Pyroxd2 PE=2 SV=1	0.000	114.123	40	18	34	18	1	581	62.8	8.18	121.01	18	0	0.956	1.027	0.955	0.942	0.895	0.863	0.869	0.965	106.2	101.6	109.1	101.5	100.1	95.1	91.7	92.3	102.5	6175.2	5906.1	6341.3	5898.2	5818.3	5527.8	5328.5	5367.4	5956.2	5697.7	5185.2	6319.4	4617.9	3458.7	5527.8	4596.9
High	IsMasterProtein	P07872	Peroxisomal acyl-coenzyme A oxidase 1 OS=Rattus norvegicus OX=10116 GN=Acox1 PE=1 SV=1	0.000	113.807	46	22	31	2	1	661	74.6	8.47	116.11	22	20	1.004	1.129	1.158	1.141	1.115	1.114	1.145	1.243	89.6	90.0	101.1	103.7	102.2	99.8	99.7	102.5	111.3	4076.6	4094.3	4603.2	4721.4	4652.4	4544.1	4540.3	4667.3	5066.0	3761.4	3594.6	4587.3	3696.5	2765.6	4544.1	3916.9
High	IsMasterProtein	P23928	Alpha-crystallin B chain OS=Rattus norvegicus OX=10116 GN=Cryab PE=1 SV=1	0.000	113.795	63	13	97	13	1	175	20.1	7.33	368.31	13	0	1.005	0.894	0.967	0.984	0.950	1.021	1.007	0.959	102.4	103.0	91.6	99.0	100.8	97.3	104.5	103.2	98.2	12496.3	12564.8	11172.1	12079.5	12300.2	11872.1	12756.8	12586.9	11988.3	11530.0	11031.2	11133.6	9457.4	7311.9	11872.1	11005.3
High	IsMasterProtein	P08010	Glutathione S-transferase Mu 2 OS=Rattus norvegicus OX=10116 GN=Gstm2 PE=1 SV=2	0.000	113.401	72	18	83	12	1	218	25.7	7.39	330.90	18	1	1.022	1.024	1.003	0.966	1.067	1.079	1.098	1.173	95.4	97.5	97.7	95.7	92.1	101.8	103.0	104.8	111.9	9058.0	9259.8	9278.9	9088.4	8747.4	9664.6	9776.1	9949.1	10621.2	8357.6	8129.6	9246.9	7115.6	5199.9	9664.6	8433.9
High	IsMasterProtein	D3ZVQ0	Ubiquitin carboxyl-terminal hydrolase OS=Rattus norvegicus OX=10116 GN=Usp5 PE=1 SV=1	0.000	113.163	36	20	35	20	1	858	95.7	5.01	136.80	20	0	1.000	0.973	0.990	1.004	1.045	1.005	0.973	1.013	100.0	100.0	97.3	99.0	100.4	104.5	100.5	97.3	101.2	4460.0	4460.4	4340.9	4415.1	4477.7	4661.7	4484.4	4339.3	4517.5	4115.1	3916.0	4325.9	3456.7	2661.8	4661.7	3868.7
High	IsMasterProtein	Q07936	Annexin A2 OS=Rattus norvegicus OX=10116 GN=Anxa2 PE=1 SV=2	0.000	112.941	65	24	72	24	1	339	38.7	7.69	258.98	24	0	1.038	1.067	1.110	1.025	1.250	1.215	1.219	1.078	90.0	93.4	96.0	99.9	92.2	112.4	109.4	109.7	97.0	10719.6	11131.7	11432.7	11900.8	10988.4	13395.2	13028.7	13066.4	11552.8	9890.7	9773.0	11393.3	9317.5	6532.1	13395.2	11239.9
High	IsMasterProtein	G3V8L9	Caveolae-associated protein 1 OS=Rattus norvegicus OX=10116 GN=Cavin1 PE=1 SV=1	0.000	112.827	40	13	52	13	1	392	43.9	5.52	211.18	13	0	0.998	1.051	0.964	0.991	1.077	1.038	0.988	1.072	98.0	97.9	103.1	94.5	97.2	105.6	101.7	96.9	105.1	8565.2	8548.3	9006.0	8258.2	8489.8	9222.6	8887.7	8465.0	9178.6	7902.9	7504.9	8974.9	6465.6	5046.8	9222.6	7667.4
High	IsMasterProtein	D4AE56	Prostaglandin E synthase 2 (Predicted), isoform CRA_b OS=Rattus norvegicus OX=10116 GN=Ptges2 PE=1 SV=1	0.000	112.766	55	17	40	17	1	384	43.4	9.25	154.30	17	0	0.959	0.995	0.937	0.961	0.861	0.899	0.906	0.915	106.7	102.4	106.1	100.0	102.5	91.9	95.9	96.7	97.7	6988.8	6703.0	6951.0	6551.0	6712.9	6015.3	6282.9	6334.0	6396.8	6448.4	5884.9	6927.0	5129.0	3990.5	6015.3	5420.3
High	IsMasterProtein	D3ZE15	NADH:ubiquinone oxidoreductase subunit A13 OS=Rattus norvegicus OX=10116 GN=Ndufa13 PE=1 SV=1	0.000	112.294	67	13	81	13	1	144	16.8	9.48	311.81	13	0	1.019	0.999	0.942	1.001	0.824	0.938	0.862	0.901	106.1	108.1	105.9	99.9	106.1	87.4	99.5	91.4	95.5	11788.6	12011.6	11774.0	11104.9	11797.3	9717.2	11056.9	10157.4	10617.2	10877.1	10545.5	11733.4	8694.4	7012.9	9717.2	9538.8
High	IsMasterProtein	A0A0G2JSU4	N-myc downstream regulated gene 2, isoform CRA_b OS=Rattus norvegicus OX=10116 GN=Ndrg2 PE=1 SV=1	0.000	112.265	67	16	60	15	1	357	39.2	5.49	223.56	16	1	0.963	0.991	0.933	0.946	0.857	0.926	0.891	0.991	105.9	102.0	105.0	98.8	100.2	90.7	98.1	94.4	104.9	8380.8	8073.4	8305.4	7820.2	7927.6	7179.5	7760.3	7468.3	8301.9	7732.8	7088.0	8276.8	6122.7	4712.6	7179.5	6694.8
High	IsMasterProtein	A0A0G2JUC7	Dynactin subunit 2 OS=Rattus norvegicus OX=10116 GN=Dctn2 PE=1 SV=1	0.000	112.234	52	15	35	15	1	420	46.2	5.50	146.56	15	0	1.014	1.010	1.041	1.069	1.097	1.033	1.059	1.068	95.8	97.2	96.8	99.7	102.5	105.1	99.0	101.5	102.3	5400.2	5477.0	5453.8	5619.1	5774.7	5923.0	5576.2	5719.4	5765.0	4982.6	4808.5	5435.0	4399.4	3432.8	5923.0	4810.6
High	IsMasterProtein	A0A0H2UI21	Carnitine O-acetyltransferase OS=Rattus norvegicus OX=10116 GN=Crat PE=1 SV=1	0.000	112.132	39	25	69	25	1	626	71.0	8.21	200.84	25	0	0.995	1.092	0.979	0.972	0.862	0.865	0.920	0.965	104.0	103.5	113.6	101.9	101.1	89.7	90.0	95.8	100.4	12728.9	12665.4	13895.6	12465.8	12369.9	10972.6	11005.2	11715.4	12282.8	11744.7	11119.5	13847.7	9759.9	7353.3	10972.6	9494.2
High	IsMasterProtein	F1M7L9	Uncharacterized protein OS=Rattus norvegicus OX=10116 PE=1 SV=3	0.000	111.499	26	17	39	17	1	792	88.5	9.03	151.70	17	0	0.968	0.983	0.966	1.065	0.958	1.006	0.990	1.014	100.6	97.4	98.8	97.2	107.1	96.3	101.2	99.5	102.0	6287.3	6087.1	6177.4	6074.9	6694.9	6021.7	6326.2	6221.8	6376.5	5801.1	5344.1	6156.1	4756.2	3979.8	6021.7	5457.6
High	IsMasterProtein	Q5XIJ3	Isocitrate dehydrogenase [NAD] subunit, mitochondrial OS=Rattus norvegicus OX=10116 GN=Idh3g PE=1 SV=1	0.000	111.324	44	13	44	13	1	393	42.8	9.01	160.49	13	0	0.991	0.935	0.943	0.911	0.894	0.941	0.858	0.930	107.1	106.1	100.1	101.0	97.6	95.7	100.8	91.9	99.6	6507.3	6448.0	6082.9	6138.8	5929.5	5816.8	6121.1	5582.8	6048.6	6004.1	5661.0	6061.9	4806.3	3524.8	5816.8	5280.7
High	IsMasterProtein	A0A0G2K5F1	LRP16 protein OS=Rattus norvegicus OX=10116 GN=Macrod1 PE=1 SV=1	0.000	111.121	51	14	39	14	1	323	35.3	9.03	171.65	14	0	0.972	0.986	0.934	0.915	0.785	0.911	0.834	0.916	109.1	106.0	107.5	101.9	99.7	85.6	99.3	90.9	99.9	7000.6	6802.7	6902.1	6538.2	6402.4	5493.6	6376.6	5835.1	6414.6	6459.3	5972.4	6878.3	5119.0	3805.9	5493.6	5501.1
High	IsMasterProtein	Q6P6U2	26S proteasome regulatory subunit 6A OS=Rattus norvegicus OX=10116 GN=Psmc3 PE=1 SV=1	0.000	110.791	52	18	40	18	1	442	49.5	5.19	156.20	18	0	1.008	0.996	0.983	0.986	1.051	0.993	1.000	0.992	99.9	100.7	99.5	98.2	98.5	105.0	99.2	99.9	99.1	5877.4	5922.2	5852.7	5778.8	5792.4	6177.3	5835.0	5879.9	5831.4	5422.9	5199.4	5832.5	4524.4	3443.3	6177.3	5033.9
High	IsMasterProtein	Q6P792	Four and a half LIM domains 1, isoform CRA_b OS=Rattus norvegicus OX=10116 GN=Fhl1 PE=1 SV=1	0.000	110.734	62	18	38	18	1	296	33.6	8.46	138.64	18	0	0.939	0.933	1.016	1.156	1.337	1.491	1.375	1.192	86.2	81.0	80.5	87.6	99.7	115.3	128.5	118.6	102.7	6244.7	5866.3	5829.0	6342.8	7218.6	8350.9	9308.9	8586.9	7440.5	5761.8	5150.3	5808.9	4966.0	4291.1	8350.9	8030.8
High	IsMasterProtein	Q68FX8	Mitochondrial-processing peptidase subunit alpha OS=Rattus norvegicus OX=10116 GN=Pmpca PE=1 SV=1	0.000	110.512	46	19	31	19	1	524	58.1	6.90	118.44	19	0	0.988	1.003	0.966	1.002	0.955	0.949	0.986	0.999	101.7	100.5	102.0	98.3	101.9	97.2	96.6	100.3	101.6	4736.7	4679.1	4748.9	4577.0	4745.0	4523.7	4496.1	4669.1	4730.8	4370.4	4108.0	4732.5	3583.5	2820.7	4523.7	3878.8
High	IsMasterProtein	P23693	Troponin I, cardiac muscle OS=Rattus norvegicus OX=10116 GN=Tnni3 PE=1 SV=2	0.000	110.105	45	12	152	12	1	211	24.1	9.55	494.31	12	0	0.984	0.963	0.981	0.947	0.873	0.923	0.946	0.917	105.5	103.8	101.5	103.4	99.8	92.1	97.4	99.8	96.7	23565.1	23195.8	22683.5	23109.3	22305.8	20577.3	21755.2	22288.2	21613.3	21743.0	20364.6	22605.3	18093.0	13259.7	20577.3	18768.3
High	IsMasterProtein	A0A0G2K1W9	Lactate dehydrogenase D, isoform CRA_d OS=Rattus norvegicus OX=10116 GN=Ldhd PE=1 SV=1	0.000	109.997	55	15	32	15	1	482	51.8	7.11	136.92	15	0	0.953	0.975	0.903	0.941	0.884	0.843	0.803	0.885	109.9	104.8	107.2	99.3	103.4	97.2	92.6	88.3	97.3	4313.6	4110.9	4206.8	3895.0	4058.2	3814.8	3635.7	3465.7	3817.8	3980.1	3609.1	4192.3	3049.5	2412.4	3814.8	3136.5
High	IsMasterProtein	G3V8U8	Branched-chain-amino-acid aminotransferase OS=Rattus norvegicus OX=10116 GN=Bcat2 PE=1 SV=1	0.000	109.922	44	16	43	16	1	393	44.2	8.16	162.89	16	0	0.988	1.196	1.029	1.055	0.938	0.898	1.081	1.034	97.6	96.4	116.8	100.4	103.0	91.6	87.6	105.6	101.0	7077.6	6992.4	8465.1	7281.1	7467.9	6640.6	6352.9	7653.8	7319.3	6530.3	6138.9	8435.9	5700.6	4439.3	6640.6	5480.7
High	IsMasterProtein	P09456	cAMP-dependent protein kinase type I-alpha regulatory subunit OS=Rattus norvegicus OX=10116 GN=Prkar1a PE=1 SV=2	0.000	109.867	60	22	55	17	1	381	43.1	5.35	205.75	22	5	1.011	1.003	0.941	0.976	0.911	0.920	0.933	0.913	104.6	105.8	104.9	98.4	102.0	95.3	96.2	97.5	95.4	9215.6	9319.7	9241.6	8668.3	8992.3	8396.4	8475.6	8594.1	8409.4	8503.0	8182.2	9209.7	6786.7	5345.5	8396.4	7311.9
High	IsMasterProtein	Q9ER30	Kelch-like protein 41 OS=Rattus norvegicus OX=10116 GN=Klhl41 PE=1 SV=1	0.000	109.800	45	24	40	24	1	606	68.2	5.17	149.46	24	0	0.947	0.912	0.977	1.107	1.179	1.156	1.056	0.991	96.5	91.4	88.1	94.3	106.8	113.8	111.6	101.9	95.6	6851.6	6488.9	6250.9	6691.8	7583.8	8077.0	7922.1	7234.7	6790.0	6321.8	5696.9	6229.3	5239.2	4508.2	8077.0	6834.4
High	IsMasterProtein	A0A0A0MY00	Short/branched chain-specific acyl-CoA dehydrogenase, mitochondrial OS=Rattus norvegicus OX=10116 GN=Acadsb PE=1 SV=2	0.000	109.786	51	19	31	19	1	469	52.0	8.62	132.34	19	0	1.074	1.111	1.054	1.160	1.160	1.027	1.039	1.124	92.3	99.2	102.6	97.3	107.1	107.1	94.8	95.9	103.8	5011.6	5384.2	5567.1	5279.9	5814.9	5812.7	5145.1	5207.5	5634.9	4624.1	4727.0	5547.9	4133.8	3456.7	5812.7	4438.7
High	IsMasterProtein	D3ZUX7	Acyl-CoA synthetase family member 3 OS=Rattus norvegicus OX=10116 GN=Acsf3 PE=1 SV=1	0.000	109.545	45	22	47	22	1	583	65.2	8.69	176.27	22	0	0.923	0.950	0.919	0.942	0.839	0.909	0.900	0.904	108.6	100.2	103.2	99.9	102.3	91.1	98.7	97.8	98.2	7758.7	7158.7	7373.2	7133.3	7307.9	6507.3	7051.9	6984.6	7017.2	7158.8	6284.9	7347.8	5584.9	4344.2	6507.3	6083.7
High	IsMasterProtein	Q5I0K3	Citramalyl-CoA lyase, mitochondrial OS=Rattus norvegicus OX=10116 GN=Clybl PE=2 SV=2	0.000	109.518	57	16	50	16	1	338	37.3	7.97	178.94	16	0	0.937	1.003	0.953	0.941	0.935	0.917	0.922	0.959	105.0	98.4	105.4	100.1	98.9	98.2	96.3	96.9	100.7	8979.9	8411.7	9011.2	8557.8	8452.5	8397.6	8235.9	8281.8	8612.1	8285.5	7385.0	8980.1	6700.2	5024.6	8397.6	7105.1
High	IsMasterProtein	D3ZD05	KN motif and ankyrin repeat domains 2 OS=Rattus norvegicus OX=10116 GN=Kank2 PE=1 SV=2	0.000	109.303	39	22	34	22	1	847	90.8	5.43	134.46	22	0	0.982	1.038	1.013	1.010	1.072	1.030	1.135	1.084	96.1	94.4	99.8	97.3	97.1	103.0	99.0	109.1	104.2	6039.6	5930.2	6271.7	6115.3	6101.6	6472.6	6218.7	6852.8	6547.6	5572.6	5206.4	6250.1	4787.9	3627.1	6472.6	5364.9
High	IsMasterProtein	G3V803	Cadherin-2 OS=Rattus norvegicus OX=10116 GN=Cdh2 PE=1 SV=1	0.000	109.117	31	19	41	19	1	906	99.6	4.78	166.84	19	0	0.937	0.927	0.924	0.980	0.882	0.973	0.955	0.939	105.7	99.0	98.0	97.7	103.5	93.2	102.8	101.0	99.2	7412.7	6947.9	6872.0	6850.4	7263.7	6535.8	7212.1	7081.9	6959.0	6839.5	6099.9	6848.3	5363.4	4317.9	6535.8	6221.9
High	IsMasterProtein	P07150	Annexin A1 OS=Rattus norvegicus OX=10116 GN=Anxa1 PE=1 SV=2	0.000	108.993	58	19	55	18	1	346	38.8	7.34	197.46	19	0	1.038	1.088	1.163	1.012	1.383	1.352	1.474	1.235	83.8	87.0	91.1	97.4	84.8	115.9	113.3	123.4	103.4	6711.1	6967.1	7298.8	7801.8	6790.3	9281.4	9075.1	9889.7	8285.7	6192.2	6116.7	7273.6	6108.3	4036.5	9281.4	7829.1
High	IsMasterProtein	D4A9W3	D-glutamate cyclase OS=Rattus norvegicus OX=10116 GN=Dglucy PE=1 SV=1	0.000	108.944	37	18	29	18	1	618	66.0	6.68	119.89	18	0	1.003	0.984	0.963	1.002	0.896	0.944	0.906	1.011	103.3	103.6	101.7	99.5	103.5	92.6	97.5	93.6	104.5	5087.5	5103.3	5007.9	4900.8	5098.6	4559.9	4803.2	4611.4	5145.8	4694.1	4480.4	4990.6	3837.0	3030.9	4559.9	4143.7
High	IsMasterProtein	P04041	Glutathione peroxidase 1 OS=Rattus norvegicus OX=10116 GN=Gpx1 PE=1 SV=4	0.000	108.441	81	13	59	13	1	201	22.3	7.87	224.30	13	0	1.041	0.966	0.972	1.007	0.943	0.968	0.880	0.934	103.3	107.6	99.8	100.4	104.0	97.5	100.1	90.9	96.5	10790.3	11233.7	10422.0	10483.0	10862.8	10177.5	10450.0	9492.6	10078.4	9956.0	9862.6	10386.1	8207.5	6457.4	10177.5	9015.2
High	IsMasterProtein	Q5U3Z7	Serine hydroxymethyltransferase OS=Rattus norvegicus OX=10116 GN=Shmt2 PE=1 SV=1	0.000	108.228	45	20	31	19	1	504	55.7	8.21	115.62	20	1	0.979	0.994	0.962	0.982	1.104	0.980	0.981	1.007	100.1	98.0	99.5	96.3	98.3	110.5	98.1	98.2	100.8	6598.3	6459.7	6561.1	6350.7	6478.6	7285.5	6469.4	6475.7	6645.8	6088.1	5671.3	6538.5	4972.2	3851.2	7285.5	5581.2
High	IsMasterProtein	G3V918	Trifunctional purine biosynthetic protein adenosine-3 OS=Rattus norvegicus OX=10116 GN=Gart PE=1 SV=1	0.000	108.152	31	20	36	20	1	1010	107.5	6.61	139.95	20	0	0.959	1.029	0.998	0.922	0.986	0.952	1.053	1.045	100.6	96.5	103.5	100.4	92.8	99.2	95.8	106.0	105.1	4246.0	4073.2	4368.5	4237.3	3915.7	4186.0	4044.2	4473.1	4435.4	3917.7	3576.0	4353.4	3317.5	2327.7	4186.0	3488.9
High	IsMasterProtein	P07895	Superoxide dismutase [Mn], mitochondrial OS=Rattus norvegicus OX=10116 GN=Sod2 PE=1 SV=2	0.000	108.085	71	15	58	15	1	222	24.7	8.81	202.08	15	0	0.966	0.888	0.951	0.856	0.834	0.924	0.891	0.889	109.8	106.0	97.4	104.4	93.9	91.6	101.4	97.9	97.6	9757.9	9423.6	8660.2	9279.1	8350.4	8142.3	9014.8	8698.8	8679.6	9003.4	8273.4	8630.3	7264.9	4963.9	8142.3	7777.1
High	IsMasterProtein	P10760	Adenosylhomocysteinase OS=Rattus norvegicus OX=10116 GN=Ahcy PE=1 SV=3	0.000	108.025	50	18	36	17	1	432	47.5	6.54	134.59	18	1	0.990	1.040	1.031	1.013	1.241	1.086	1.136	1.161	92.8	91.9	96.5	95.7	94.0	115.1	100.8	105.4	107.7	5810.6	5755.4	6040.3	5992.7	5887.9	7209.8	6312.3	6600.3	6743.8	5361.3	5052.9	6019.5	4691.9	3500.1	7209.8	5445.6
High	IsMasterProtein	A2VD12	Pre-B-cell leukemia transcription factor-interacting protein 1 OS=Rattus norvegicus OX=10116 GN=Pbxip1 PE=1 SV=1	0.000	107.782	37	16	27	16	1	722	80.2	5.41	109.41	16	0	1.141	0.999	1.161	1.116	1.298	1.111	1.305	1.078	88.1	100.6	88.1	102.4	98.3	114.4	98.0	115.0	95.1	2738.6	3125.5	2736.8	3180.2	3054.9	3553.9	3043.8	3574.3	2953.1	2526.8	2744.0	2727.4	2489.9	1816.0	3553.9	2625.9
High	IsMasterProtein	G3V7U0	Cysteine and glycine-rich protein 3 OS=Rattus norvegicus OX=10116 GN=Csrp3 PE=1 SV=1	0.000	107.445	74	16	51	15	1	194	20.8	8.54	202.96	16	1	0.960	0.886	1.011	1.151	1.134	1.369	1.132	1.075	92.6	88.9	82.0	93.6	106.6	105.0	126.8	104.9	99.6	8275.5	7946.9	7328.2	8369.6	9526.9	9384.2	11332.0	9371.4	8899.2	7635.6	6976.9	7302.9	6552.8	5663.3	9384.2	9776.1
High	IsMasterProtein	P19234	NADH dehydrogenase [ubiquinone] flavoprotein 2, mitochondrial OS=Rattus norvegicus OX=10116 GN=Ndufv2 PE=1 SV=2	0.000	107.397	56	12	84	12	1	248	27.4	6.68	303.39	12	0	0.988	0.993	0.991	1.108	0.928	0.956	0.949	0.973	101.3	100.0	100.6	100.3	112.2	94.0	96.8	96.2	98.6	11219.1	11081.3	11143.4	11114.4	12427.9	10406.7	10720.7	10651.3	10921.5	10351.6	9728.8	11105.0	8701.8	7387.8	10406.7	9248.8
High	IsMasterProtein	A0A0G2K8R3	LIM domain 7 OS=Rattus norvegicus OX=10116 GN=Lmo7 PE=1 SV=1	0.000	107.343	20	26	29	18	1	1729	195.6	6.60	105.64	26	8	1.061	1.022	1.072	1.055	1.060	1.044	1.108	1.109	94.4	100.2	96.5	101.2	99.6	100.1	98.5	104.7	104.7	6450.7	6846.1	6595.4	6916.6	6806.6	6839.8	6732.1	7150.5	7153.5	5951.9	6010.5	6572.7	5415.2	4046.2	6839.8	5807.8
High	IsMasterProtein	P07323	Gamma-enolase OS=Rattus norvegicus OX=10116 GN=Eno2 PE=1 SV=2	0.000	107.298	37	13	64	4	1	434	47.1	5.16	251.21	13	0	0.984	0.957	0.991	0.794	0.920	0.772	0.826	0.882	110.7	109.0	106.0	109.8	88.0	101.9	85.5	91.5	97.7	2048.8	2016.3	1960.8	2031.1	1627.7	1885.0	1581.9	1692.2	1807.6	1890.4	1770.2	1954.0	1590.2	967.6	1885.0	1364.7
High	IsMasterProtein	P11240	Cytochrome c oxidase subunit 5A, mitochondrial OS=Rattus norvegicus OX=10116 GN=Cox5a PE=1 SV=1	0.000	107.185	63	10	111	10	1	146	16.1	6.54	463.79	10	0	1.030	0.941	0.944	0.948	0.823	0.956	0.832	0.866	107.9	111.1	101.6	101.9	102.3	88.8	103.2	89.8	93.5	17498.8	18019.6	16469.1	16525.6	16592.6	14393.5	16727.7	14561.0	15155.8	16145.7	15820.2	16412.3	12938.4	9863.5	14393.5	14431.0
High	IsMasterProtein	P18418	Calreticulin OS=Rattus norvegicus OX=10116 GN=Calr PE=1 SV=1	0.000	106.974	59	21	46	21	1	416	48.0	4.49	155.70	21	0	1.010	1.017	1.014	1.030	1.394	1.109	1.201	1.087	91.2	92.2	92.8	92.5	94.0	127.2	101.2	109.6	99.2	8809.9	8897.9	8959.1	8935.9	9076.1	12285.1	9772.2	10584.0	9580.0	8128.7	7811.9	8928.2	6996.2	5395.3	12285.1	8430.5
High	IsMasterProtein	A0A0G2JSZ5	Protein disulfide-isomerase A6 OS=Rattus norvegicus OX=10116 GN=Pdia6 PE=1 SV=1	0.000	106.927	39	13	41	13	1	445	48.7	5.19	157.81	13	0	1.018	1.013	1.069	1.060	1.265	1.110	1.127	1.054	92.6	94.3	93.9	99.0	98.2	117.1	102.8	104.4	97.7	5388.0	5486.9	5460.2	5758.6	5711.8	6813.6	5978.2	6069.9	5680.6	4971.4	4817.2	5441.4	4508.6	3395.4	6813.6	5157.4
High	IsMasterProtein	Q5XFX0	Transgelin-2 OS=Rattus norvegicus OX=10116 GN=Tagln2 PE=1 SV=1	0.000	106.891	69	13	42	13	1	199	22.4	8.25	158.39	13	0	1.034	1.057	1.138	1.046	1.407	1.222	1.421	1.206	85.5	88.4	90.3	97.2	89.4	120.2	104.4	121.5	103.0	5474.6	5662.4	5784.5	6228.1	5727.0	7702.0	6688.2	7780.5	6600.7	5051.3	4971.3	5764.6	4876.2	3404.4	7702.0	5769.9
High	IsMasterProtein	P02680	Fibrinogen gamma chain OS=Rattus norvegicus OX=10116 GN=Fgg PE=1 SV=3	0.000	106.672	46	17	44	17	1	445	50.6	5.96	167.06	17	0	1.043	0.971	1.404	1.233	2.544	1.229	1.083	0.931	78.7	82.1	76.4	110.4	97.0	200.2	96.7	85.2	73.2	6096.7	6360.1	5922.4	8556.9	7518.4	15510.6	7495.4	6600.5	5674.2	5625.3	5583.8	5902.0	6699.5	4469.3	15510.6	6466.3
High	IsMasterProtein	A0A0G2K1C0	Actin-related protein 3 OS=Rattus norvegicus OX=10116 GN=Actr3 PE=1 SV=1	0.000	106.578	52	16	29	16	1	419	47.6	6.18	128.12	16	0	0.983	1.020	1.012	1.080	1.122	1.065	1.082	1.081	95.3	93.7	97.2	96.4	102.9	107.0	101.5	103.1	103.0	6316.8	6209.2	6444.0	6391.0	6819.4	7090.4	6727.2	6832.9	6826.3	5828.4	5451.3	6421.8	5003.7	4053.8	7090.4	5803.6
High	IsMasterProtein	Q38PG1	AHNAK 1 (Fragment) OS=Rattus norvegicus OX=10116 PE=2 SV=1	0.000	106.442	36	24	56	5	1	543	58.7	5.45	164.48	24	0	0.955	0.997	0.972	1.058	1.034	1.006	1.084	1.050	98.3	93.9	97.9	95.6	104.0	101.6	98.9	106.6	103.2	1815.9	1734.2	1809.6	1765.8	1921.9	1877.5	1827.3	1969.0	1907.1	1675.5	1522.5	1803.4	1382.5	1142.5	1877.5	1576.4
High	IsMasterProtein	G3V7L6	26S proteasome regulatory subunit 7 OS=Rattus norvegicus OX=10116 GN=Psmc2 PE=1 SV=1	0.000	106.436	55	23	41	23	1	433	48.6	5.95	139.86	23	0	0.970	1.027	0.950	0.945	1.020	0.929	1.045	1.030	101.0	97.9	103.7	95.9	95.4	102.9	93.8	105.5	103.9	6534.6	6339.7	6709.5	6206.8	6173.6	6663.6	6070.7	6828.2	6728.0	6029.3	5565.9	6686.4	4859.5	3669.9	6663.6	5237.2
High	IsMasterProtein	P24268	Cathepsin D OS=Rattus norvegicus OX=10116 GN=Ctsd PE=1 SV=1	0.000	106.234	43	14	44	14	1	407	44.7	7.09	162.17	14	0	1.060	0.995	1.026	0.939	1.054	1.037	0.987	1.036	98.5	104.4	98.0	101.1	92.5	103.9	102.2	97.3	102.1	5650.7	5987.4	5622.6	5798.3	5306.4	5957.6	5861.8	5578.8	5855.7	5213.8	5256.6	5603.2	4539.7	3154.4	5957.6	5057.0
High	IsMasterProtein	P41562	Isocitrate dehydrogenase [NADP] cytoplasmic OS=Rattus norvegicus OX=10116 GN=Idh1 PE=1 SV=1	0.000	105.920	58	23	62	20	1	414	46.7	6.99	196.11	23	0	0.915	0.953	0.936	1.042	0.847	0.977	0.982	0.983	104.2	95.4	99.3	97.5	108.6	88.3	101.8	102.3	102.5	9217.5	8431.5	8784.4	8623.5	9600.4	7811.0	9002.4	9049.3	9061.3	8504.8	7402.4	8754.1	6751.6	5707.0	7811.0	7766.4
High	IsMasterProtein	Q9Z1E1	Flotillin-1 OS=Rattus norvegicus OX=10116 GN=Flot1 PE=2 SV=2	0.000	105.910	51	17	30	17	1	428	47.5	7.15	120.20	17	0	1.028	1.084	1.064	1.044	1.046	1.058	1.090	1.063	95.0	97.6	103.0	101.0	99.2	99.4	100.4	103.5	100.9	4932.1	5071.1	5346.9	5246.4	5150.5	5161.2	5215.9	5377.8	5240.9	4550.7	4452.1	5328.5	4107.6	3061.7	5161.2	4499.8
High	IsMasterProtein	Q6PDU7	ATP synthase subunit g, mitochondrial OS=Rattus norvegicus OX=10116 GN=Atp5l PE=1 SV=2	0.000	105.801	70	5	69	5	1	103	11.4	9.58	290.88	5	0	1.046	0.965	0.969	0.957	0.835	0.937	0.849	0.875	106.7	111.6	103.0	103.4	102.2	89.1	100.0	90.6	93.4	13188.5	13794.7	12724.6	12784.0	12625.2	11007.2	12364.1	11194.7	11538.5	12168.7	12111.0	12680.7	10009.0	7505.1	11007.2	10666.5
High	IsMasterProtein	P35053	Glypican-1 OS=Rattus norvegicus OX=10116 GN=Gpc1 PE=1 SV=1	0.000	105.694	42	18	30	18	1	558	61.7	7.21	123.18	18	0	0.962	0.922	1.035	1.086	1.043	1.074	0.992	0.928	99.5	95.7	91.8	103.0	108.1	103.8	106.9	98.8	92.4	5730.2	5511.1	5281.9	5929.8	6225.1	5974.9	6153.9	5684.6	5317.4	5287.1	4838.4	5263.7	4642.6	3700.5	5974.9	5309.0
High	IsMasterProtein	A0A0G2K3Z9	Uncharacterized protein OS=Rattus norvegicus OX=10116 PE=4 SV=1	0.000	105.490	66	17	59	15	1	199	22.2	8.40	203.46	17	2	1.014	1.001	0.960	0.992	1.007	1.012	1.011	1.000	100.0	101.4	100.1	96.0	99.2	100.8	101.2	101.1	100.0	12543.5	12718.7	12557.8	12040.1	12444.1	12635.9	12694.5	12681.1	12537.2	11573.6	11166.3	12514.5	9426.6	7397.4	12635.9	10951.6
High	IsMasterProtein	D3ZF77	Aldo-keto reductase family 1, member C-like OS=Rattus norvegicus OX=10116 GN=Akr1cl PE=1 SV=1	0.000	105.176	58	17	54	17	1	324	37.2	7.46	187.58	17	0	0.980	0.975	1.005	1.039	0.967	1.057	0.984	1.005	99.9	97.9	97.3	100.4	103.7	96.5	105.6	98.3	100.4	8614.4	8446.1	8396.7	8659.5	8947.7	8326.6	9109.5	8475.7	8659.5	7948.3	7415.2	8367.7	6779.8	5319.0	8326.6	7858.8
High	IsMasterProtein	Q8R491	EH domain-containing protein 3 OS=Rattus norvegicus OX=10116 GN=Ehd3 PE=1 SV=2	0.000	105.172	50	20	39	5	1	535	60.8	6.46	146.05	20	0	1.019	0.938	0.964	0.933	0.978	0.968	0.953	0.996	102.9	104.8	96.5	99.2	96.0	100.6	99.6	98.0	102.4	638.3	650.2	598.5	615.4	595.5	623.9	618.1	608.1	635.4	588.9	570.8	596.4	481.8	354.0	623.9	533.2
High	IsMasterProtein	P97519	Hydroxymethylglutaryl-CoA lyase, mitochondrial OS=Rattus norvegicus OX=10116 GN=Hmgcl PE=2 SV=1	0.000	105.105	51	13	34	13	1	325	34.2	8.41	127.77	13	0	0.971	0.946	0.938	1.006	0.801	0.949	0.845	0.901	107.7	104.5	101.9	101.1	108.3	86.2	102.2	91.0	97.1	4252.2	4127.9	4024.1	3990.3	4276.4	3405.0	4036.5	3593.7	3832.7	3923.4	3624.1	4010.2	3124.1	2542.1	3405.0	3482.3
High	IsMasterProtein	F1M609	Acyl-coenzyme A oxidase OS=Rattus norvegicus OX=10116 GN=Acox1 PE=1 SV=3	0.000	104.866	49	21	29	1	1	588	66.0	7.97	111.85	21	0	1.025	1.204	1.150	1.107	1.205	1.059	1.267	1.166	88.4	90.6	106.5	101.6	97.8	106.5	93.6	111.9	103.1	84.6	86.8	102.0	97.3	93.7	102.0	89.6	107.2	98.7	78.1	76.2	101.6	76.2	55.7	102.0	77.3
High	IsMasterProtein	G3V7I0	Peroxiredoxin 3 OS=Rattus norvegicus OX=10116 GN=Prdx3 PE=1 SV=1	0.000	104.771	55	11	61	11	1	257	28.3	7.55	232.91	11	0	0.949	0.964	0.943	0.935	0.841	0.917	0.869	0.911	108.1	102.5	104.2	101.9	101.0	90.9	99.1	93.9	98.4	10938.7	10376.3	10545.4	10317.0	10223.7	9204.5	10035.8	9500.3	9960.5	10092.9	9109.8	10509.0	8077.5	6077.5	9204.5	8657.9
High	IsMasterProtein	M0RA08	Perilipin OS=Rattus norvegicus OX=10116 GN=Plin3 PE=1 SV=1	0.000	104.744	55	15	25	15	1	438	47.3	5.72	104.72	15	0	0.931	0.850	0.834	0.952	0.893	0.987	0.922	0.923	108.5	101.0	92.3	90.6	103.3	97.0	107.1	100.0	100.1	3946.6	3674.5	3356.2	3292.9	3756.7	3525.6	3895.8	3637.4	3641.6	3641.4	3226.0	3344.6	2578.1	2233.2	3525.6	3360.9
High	IsMasterProtein	Q66X93	Staphylococcal nuclease domain-containing protein 1 OS=Rattus norvegicus OX=10116 GN=Snd1 PE=1 SV=1	0.000	104.618	33	21	27	21	1	909	101.9	7.18	96.53	21	0	0.992	1.005	1.031	1.040	1.260	1.081	1.101	1.056	94.1	93.3	94.5	97.0	97.9	118.5	101.7	103.6	99.3	4481.9	4446.6	4502.6	4622.1	4663.1	5647.8	4846.2	4935.5	4732.3	4135.3	3903.9	4487.1	3618.8	2772.0	5647.8	4180.8
High	IsMasterProtein	P24473	Glutathione S-transferase kappa 1 OS=Rattus norvegicus OX=10116 GN=Gstk1 PE=1 SV=3	0.000	104.251	74	17	43	16	1	226	25.5	9.07	147.45	17	1	0.991	1.032	0.946	0.942	0.908	0.882	0.893	0.973	105.0	104.1	108.4	99.3	99.0	95.4	92.6	93.8	102.3	7183.3	7117.0	7414.2	6793.4	6769.3	6525.4	6332.2	6416.4	6992.1	6627.9	6248.3	7388.6	5318.8	4024.0	6525.4	5462.8
High	IsMasterProtein	W8BZ34	DDX3Y OS=Rattus norvegicus OX=10116 GN=DDX3Y PE=3 SV=1	0.000	103.955	37	20	41	3	1	658	73.3	7.75	148.88	20	17	0.990	1.056	1.063	1.023	1.100	1.014	1.118	1.024	95.9	95.0	101.3	101.9	98.1	105.5	97.2	107.1	98.1	6445.6	6384.3	6807.8	6850.1	6594.1	7091.8	6537.1	7203.7	6597.5	5947.2	5605.1	6784.3	5363.2	3919.9	7091.8	5639.6
High	IsMasterProtein	O70196	Prolyl endopeptidase OS=Rattus norvegicus OX=10116 GN=Prep PE=1 SV=1	0.000	103.763	39	21	27	21	1	710	80.7	5.94	99.10	21	0	0.986	0.993	0.983	0.991	0.989	0.997	0.982	1.001	100.9	99.5	100.1	99.2	100.0	99.8	100.6	99.0	101.0	4875.6	4809.2	4839.6	4794.4	4831.5	4821.7	4861.6	4786.6	4880.0	4498.6	4222.2	4822.9	3753.7	2872.1	4821.7	4194.1
High	IsMasterProtein	Q80U96	Exportin-1 OS=Rattus norvegicus OX=10116 GN=Xpo1 PE=1 SV=1	0.000	103.733	28	23	34	23	1	1071	123.0	6.07	121.12	23	0	1.030	1.083	1.053	1.038	1.170	1.035	1.114	1.077	93.8	96.5	101.6	98.7	97.3	109.7	97.0	104.4	101.0	5752.9	5922.7	6232.4	6058.3	5970.5	6729.2	5954.8	6406.3	6197.9	5308.1	5199.8	6210.9	4743.2	3549.2	6729.2	5137.2
High	IsMasterProtein	Q4V8H5	Aspartyl aminopeptidase, isoform CRA_c OS=Rattus norvegicus OX=10116 GN=Dnpep PE=1 SV=1	0.000	103.442	45	15	46	15	1	475	52.5	7.25	176.51	15	0	0.931	0.966	0.942	0.989	0.946	0.963	1.010	0.940	103.6	96.4	100.1	97.6	102.5	98.0	99.8	104.7	97.4	6126.1	5702.2	5920.2	5770.0	6061.0	5798.0	5899.5	6189.2	5759.9	5652.4	5006.2	5899.8	4517.5	3603.0	5798.0	5089.5
High	IsMasterProtein	D3ZAP9	Glycerol-3-phosphate dehydrogenase [NAD(+)] OS=Rattus norvegicus OX=10116 GN=Gpd1l PE=1 SV=1	0.000	103.399	55	18	38	16	1	351	38.0	7.01	139.06	18	3	0.926	0.986	0.938	0.924	0.922	0.897	0.937	0.945	106.2	98.4	104.7	99.6	98.1	97.9	95.2	99.5	100.4	7735.3	7164.5	7629.0	7255.2	7144.1	7134.8	6937.7	7245.9	7313.3	7137.2	6290.0	7602.7	5680.3	4246.8	7134.8	5985.2
High	IsMasterProtein	A0A0G2K719	DEAD-box helicase 3, X-linked OS=Rattus norvegicus OX=10116 GN=Ddx3x PE=1 SV=1	0.000	103.378	35	19	40	2	1	662	73.1	7.18	147.67	19	0	1.030	1.019	1.051	1.101	1.007	1.005	0.925	0.986	98.6	101.6	100.5	103.6	108.6	99.3	99.1	91.2	97.2	316.1	325.8	322.2	332.2	348.2	318.4	317.6	292.4	311.7	291.7	286.0	321.1	260.1	207.0	318.4	274.0
High	IsMasterProtein	A0A0G2JWA5	Sarcolemmal membrane-associated protein OS=Rattus norvegicus OX=10116 GN=Slmap PE=1 SV=1	0.000	102.363	23	20	34	2	1	808	92.9	5.26	126.05	20	0	0.985	0.961	0.932	1.007	1.123	1.104	1.172	1.130	95.6	94.2	91.8	89.1	96.3	107.4	105.5	112.1	108.0	434.1	427.7	417.0	404.5	437.0	487.6	479.2	508.9	490.4	400.5	375.5	415.6	316.7	259.8	487.6	413.4
High	IsMasterProtein	P62963	Profilin-1 OS=Rattus norvegicus OX=10116 GN=Pfn1 PE=1 SV=2	0.000	102.270	77	11	47	11	1	140	14.9	8.28	179.57	11	0	0.983	1.035	1.008	1.013	1.108	1.041	1.103	1.019	96.7	95.0	100.1	97.4	97.9	107.1	100.6	106.7	98.5	7229.2	7106.7	7482.6	7284.9	7321.5	8008.6	7524.7	7974.7	7363.4	6670.2	6239.3	7456.8	5703.6	4352.3	8008.6	6491.6
High	IsMasterProtein	P19804	Nucleoside diphosphate kinase B OS=Rattus norvegicus OX=10116 GN=Nme2 PE=1 SV=1	0.000	102.078	74	10	101	5	1	152	17.3	7.44	380.77	10	8	1.008	0.957	0.985	0.973	0.928	1.035	0.969	1.012	101.5	102.3	97.1	100.0	98.7	94.2	105.0	98.3	102.7	13273.3	13378.0	12703.4	13075.0	12913.4	12324.2	13736.4	12860.7	13434.6	12247.0	11745.1	12659.6	10236.8	7676.4	12324.2	11850.4
High	IsMasterProtein	Q5FVQ8	NLR family member X1 OS=Rattus norvegicus OX=10116 GN=Nlrx1 PE=2 SV=1	0.000	102.057	31	23	29	23	1	973	107.5	7.56	98.61	23	0	0.995	1.046	1.027	1.047	1.057	1.127	1.067	1.183	94.2	93.8	98.6	96.8	98.7	99.6	106.2	100.6	111.5	5624.2	5595.0	5883.6	5777.5	5890.1	5946.1	6337.5	6003.6	6651.2	5189.3	4912.1	5863.3	4523.4	3501.4	5946.1	5467.4
High	IsMasterProtein	G3V826	Transketolase, isoform CRA_a OS=Rattus norvegicus OX=10116 GN=Tkt PE=1 SV=1	0.000	101.991	42	20	34	20	1	655	71.1	7.62	128.20	20	0	0.997	1.084	1.040	0.981	1.233	1.103	1.149	1.111	92.8	92.5	100.6	96.5	91.1	114.4	102.4	106.6	103.1	5554.4	5536.3	6021.9	5776.1	5451.1	6850.0	6127.3	6380.1	6172.7	5124.9	4860.6	6001.1	4522.3	3240.4	6850.0	5286.0
High	IsMasterProtein	Q5U2N2	Ubiquitin specific protease 14 OS=Rattus norvegicus OX=10116 GN=Usp14 PE=1 SV=1	0.000	101.943	46	16	26	16	1	493	55.9	5.20	112.24	16	0	0.989	1.019	1.014	0.974	1.028	0.938	0.978	0.988	100.8	99.7	102.7	102.3	98.2	103.6	94.6	98.6	99.6	4550.3	4498.8	4635.1	4615.5	4433.7	4675.6	4269.0	4449.0	4494.1	4198.5	3949.7	4619.1	3613.6	2635.6	4675.6	3682.9
High	IsMasterProtein	D3ZVM5	Heat shock protein family A (Hsp70) member 12B OS=Rattus norvegicus OX=10116 GN=Hspa12b PE=1 SV=3	0.000	101.911	36	18	27	17	1	685	76.1	8.41	98.89	18	1	0.993	1.016	1.006	0.993	0.980	0.982	0.990	0.984	100.6	100.0	102.2	101.3	99.9	98.6	98.8	99.6	99.0	4324.2	4295.8	4393.2	4352.0	4295.2	4237.9	4245.7	4280.3	4256.0	3989.8	3771.5	4378.1	3407.3	2553.3	4237.9	3662.8
High	IsMasterProtein	D3Z9Z0	Ankyrin 1, erythroid OS=Rattus norvegicus OX=10116 GN=Ank1 PE=1 SV=1	0.000	101.878	19	26	31	24	1	1707	187.0	6.70	94.60	26	0	1.075	1.084	1.054	1.115	1.185	1.016	1.134	0.991	93.2	100.2	101.1	98.2	104.0	110.5	94.7	105.7	92.4	4716.0	5067.4	5111.8	4969.8	5258.6	5588.4	4791.5	5347.6	4675.3	4351.3	4448.9	5094.2	3891.0	3126.0	5588.4	4133.6
High	IsMasterProtein	A0JPJ7	Obg-like ATPase 1 OS=Rattus norvegicus OX=10116 GN=Ola1 PE=2 SV=1	0.000	101.848	58	18	38	18	1	396	44.5	7.77	136.31	18	0	0.961	0.966	0.934	0.955	0.908	0.951	0.897	0.936	105.8	101.7	102.2	98.8	101.0	96.1	100.6	94.9	99.0	6003.7	5772.5	5801.5	5605.1	5731.3	5452.7	5711.6	5383.4	5618.1	5539.5	5067.9	5781.5	4388.4	3407.0	5452.7	4927.4
High	IsMasterProtein	Q641Y8	ATP-dependent RNA helicase DDX1 OS=Rattus norvegicus OX=10116 GN=Ddx1 PE=1 SV=1	0.000	101.623	37	22	33	22	1	740	82.4	7.23	117.79	22	0	0.962	1.036	1.014	1.033	1.044	0.999	1.085	1.023	97.9	94.1	101.4	99.2	101.1	102.2	97.8	106.2	100.1	6043.8	5812.0	6258.6	6125.9	6242.9	6309.4	6036.5	6559.7	6180.7	5576.5	5102.6	6237.0	4796.2	3711.1	6309.4	5207.7
High	IsMasterProtein	B2GV15	Dihydrolipoamide acetyltransferase component of pyruvate dehydrogenase complex OS=Rattus norvegicus OX=10116 GN=Dbt PE=1 SV=1	0.000	101.589	37	18	64	18	1	482	53.2	8.41	220.79	18	0	0.964	0.995	0.983	0.964	0.864	0.889	0.894	0.942	105.9	102.1	105.4	104.1	102.2	91.6	94.2	94.7	99.8	11691.4	11270.9	11628.2	11492.4	11272.4	10103.0	10391.0	10450.6	11015.3	10787.4	9895.2	11588.1	8997.8	6700.9	10103.0	8964.3
High	IsMasterProtein	P12711	Alcohol dehydrogenase class-3 OS=Rattus norvegicus OX=10116 GN=Adh5 PE=1 SV=2	0.000	101.340	59	15	29	15	1	374	39.6	7.49	121.21	15	0	0.983	1.001	0.949	0.991	1.035	0.947	0.978	0.969	101.7	99.9	101.8	96.5	100.7	105.3	96.2	99.4	98.6	5782.5	5684.0	5788.5	5487.2	5730.3	5987.8	5474.4	5655.6	5606.1	5335.4	4990.2	5768.5	4296.1	3406.4	5987.8	4722.8
High	IsMasterProtein	P07340	Sodium/potassium-transporting ATPase subunit beta-1 OS=Rattus norvegicus OX=10116 GN=Atp1b1 PE=1 SV=1	0.000	100.880	51	16	46	16	1	304	35.2	8.65	154.72	16	0	1.052	1.049	0.971	0.987	0.955	0.975	0.967	1.019	100.3	105.5	105.2	97.4	99.0	95.7	97.8	97.0	102.2	7647.0	8046.9	8020.5	7424.4	7545.1	7300.5	7453.6	7395.5	7792.6	7055.7	7064.7	7992.8	5812.8	4485.2	7300.5	6430.2
High	IsMasterProtein	Q8R4Z9	Mitofusin-1 OS=Rattus norvegicus OX=10116 GN=Mfn1 PE=1 SV=1	0.000	100.848	35	22	33	21	1	741	83.8	6.54	121.15	22	1	0.972	1.034	0.949	0.940	0.972	0.918	0.932	0.949	103.9	101.0	107.4	98.5	97.6	100.9	95.3	96.8	98.6	7126.7	6927.4	7369.4	6760.2	6698.3	6924.6	6540.0	6645.1	6766.5	6575.6	6081.9	7344.0	5292.8	3981.8	6924.6	5642.1
High	IsMasterProtein	Q5D059	Heterogeneous nuclear ribonucleoprotein K OS=Rattus norvegicus OX=10116 GN=Hnrnpk PE=1 SV=1	0.000	100.726	45	17	48	17	1	464	51.0	5.33	174.59	17	0	0.896	0.930	0.915	0.851	0.979	0.881	0.944	0.928	108.1	96.9	100.5	99.0	92.0	105.8	95.3	102.0	100.4	6158.1	5517.7	5725.1	5636.3	5237.9	6027.7	5426.7	5811.4	5717.2	5681.9	4844.2	5705.4	4412.8	3113.7	6027.7	4681.6
High	IsMasterProtein	F1LWK7	Uncharacterized protein (Fragment) OS=Rattus norvegicus OX=10116 PE=1 SV=3	0.000	100.593	33	19	39	12	1	600	67.0	8.51	153.86	19	7	0.947	0.941	0.952	1.059	0.861	0.956	0.877	0.898	106.0	100.4	99.7	100.9	112.3	91.2	101.4	93.0	95.2	8776.2	8310.8	8256.7	8354.4	9296.3	7552.3	8391.5	7698.5	7878.8	8097.6	7296.4	8228.2	6540.9	5526.2	7552.3	7239.4
High	IsMasterProtein	D3ZCF8	ATP-binding cassette, subfamily A (ABC1), member 8a OS=Rattus norvegicus OX=10116 GN=Abca8a PE=1 SV=3	0.000	100.530	17	24	29	24	1	1624	184.8	7.25	96.51	24	0	1.002	1.152	1.194	1.034	1.312	1.092	1.301	1.219	87.3	87.5	100.6	104.3	90.3	114.6	95.3	113.6	106.4	5238.5	5250.0	6032.3	6256.4	5414.9	6871.0	5718.7	6815.6	6384.1	4833.4	4609.2	6011.5	4898.3	3218.9	6871.0	4933.5
High	IsMasterProtein	Q5U1W6	MICOS complex subunit OS=Rattus norvegicus OX=10116 GN=Apool PE=1 SV=1	0.000	100.446	69	15	38	15	1	254	28.2	9.01	156.67	15	0	1.040	1.014	0.982	1.067	0.940	0.974	0.940	0.940	101.2	105.2	102.6	99.3	108.0	95.1	98.5	95.1	95.1	7512.4	7809.8	7619.0	7373.6	8018.3	7064.9	7313.8	7059.4	7060.2	6931.5	6856.6	7592.7	5773.0	4766.5	7064.9	6309.6
High	IsMasterProtein	D3ZW08	Adenylosuccinate lyase OS=Rattus norvegicus OX=10116 GN=Adsl PE=1 SV=1	0.000	100.234	47	16	31	16	1	484	54.8	7.11	138.61	16	0	1.019	1.009	0.980	1.021	0.997	0.975	0.962	0.989	100.5	102.4	101.4	98.5	102.7	100.3	98.0	96.7	99.5	4957.7	5050.5	5001.6	4857.4	5064.3	4944.2	4832.8	4771.3	4905.7	4574.4	4434.1	4984.4	3803.0	3010.5	4944.2	4169.3
High	IsMasterProtein	D4A9D6	DEAH (Asp-Glu-Ala-His) box polypeptide 9 (Predicted) OS=Rattus norvegicus OX=10116 GN=Dhx9 PE=1 SV=1	0.000	100.128	25	21	27	21	1	1174	131.6	6.35	94.97	21	0	1.006	1.032	1.002	1.013	1.075	0.987	1.046	1.031	97.9	98.6	101.1	98.1	99.2	105.2	96.6	102.4	101.0	5049.4	5082.2	5211.8	5057.5	5113.5	5426.6	4982.1	5280.0	5208.0	4659.0	4461.9	5193.8	3959.7	3039.7	5426.6	4298.1
High	IsMasterProtein	Q6Q0N1	Cytosolic non-specific dipeptidase OS=Rattus norvegicus OX=10116 GN=Cndp2 PE=1 SV=1	0.000	99.950	44	17	29	17	1	475	52.7	5.66	125.50	17	0	0.992	1.003	1.022	1.025	1.091	1.058	1.088	1.049	96.5	95.7	96.8	98.6	98.9	105.3	102.1	105.0	101.2	3685.0	3657.1	3696.1	3767.2	3776.3	4021.1	3899.6	4010.5	3866.4	3400.1	3210.7	3683.4	2949.5	2244.8	4021.1	3364.2
High	IsMasterProtein	A0A0G2JWK7	Transgelin OS=Rattus norvegicus OX=10116 GN=Tagln PE=1 SV=1	0.000	99.725	68	15	51	15	1	207	23.3	8.66	185.88	15	0	1.044	1.336	1.377	1.129	1.100	2.029	2.538	1.707	67.9	70.9	90.7	93.4	76.6	74.6	137.7	172.3	115.8	6379.0	6660.1	8521.4	8782.4	7203.1	7014.6	12945.4	16192.8	10886.2	5885.8	5847.2	8492.0	6876.0	4281.9	7014.6	11168.0
High	IsMasterProtein	Q03346	Mitochondrial-processing peptidase subunit beta OS=Rattus norvegicus OX=10116 GN=Pmpcb PE=1 SV=3	0.000	99.683	47	18	31	17	1	489	54.2	6.70	117.30	18	0	0.980	0.963	0.924	0.972	0.914	0.915	0.930	0.937	105.4	103.4	101.5	97.4	102.5	96.4	96.5	98.1	98.8	5741.6	5629.1	5528.3	5302.5	5583.0	5247.9	5254.0	5342.2	5377.6	5297.6	4942.0	5509.2	4151.5	3318.8	5247.9	4532.6
High	IsMasterProtein	F1LQN3	Reticulon OS=Rattus norvegicus OX=10116 GN=Rtn4 PE=1 SV=1	0.000	99.636	24	16	27	12	1	1163	126.3	4.49	97.87	16	5	1.026	0.982	1.029	1.097	1.062	1.129	1.066	1.049	95.3	97.8	93.7	98.1	104.6	101.2	107.6	101.6	100.0	3505.9	3596.6	3443.9	3608.1	3846.9	3723.1	3958.6	3736.2	3677.1	3234.8	3157.6	3432.0	2824.9	2286.8	3723.1	3415.1
High	IsMasterProtein	B5DFC9	Nidogen-2 OS=Rattus norvegicus OX=10116 GN=Nid2 PE=2 SV=1	0.000	99.630	18	20	31	19	1	1396	152.9	5.47	122.89	20	0	0.990	1.011	0.970	0.967	1.048	0.990	0.953	0.987	100.9	99.9	102.1	97.9	97.6	105.7	100.0	96.2	99.6	4687.7	4640.6	4740.5	4548.5	4532.7	4911.0	4643.1	4467.1	4626.7	4325.2	4074.2	4724.2	3561.2	2694.5	4911.0	4005.6
High	IsMasterProtein	A0A0G2K6D5	Pitrilysin metallopeptidase 1 OS=Rattus norvegicus OX=10116 GN=Pitrm1 PE=1 SV=1	0.000	99.446	26	21	33	21	1	1035	117.3	6.89	124.62	21	0	0.974	1.044	0.960	1.013	0.969	0.955	1.014	1.017	100.6	98.0	105.0	96.6	101.9	97.5	96.1	102.0	102.3	7419.7	7229.4	7744.5	7124.0	7519.0	7188.7	7088.5	7524.2	7543.6	6846.0	6347.0	7717.8	5577.6	4469.7	7188.7	6115.3
High	IsMasterProtein	A0A0H2UHP1	Retinal dehydrogenase 1 OS=Rattus norvegicus OX=10116 GN=Aldh1a1 PE=1 SV=1	0.000	99.283	45	19	30	17	1	521	56.6	7.80	126.92	19	0	1.038	1.140	1.229	1.094	1.573	1.286	1.392	1.307	81.4	84.5	92.8	100.0	89.1	128.0	104.6	113.3	106.4	3661.3	3799.8	4174.0	4498.2	4006.4	5758.8	4707.9	5095.7	4786.3	3378.2	3336.0	4159.6	3521.8	2381.6	5758.8	4061.5
High	IsMasterProtein	P51583	Multifunctional protein ADE2 OS=Rattus norvegicus OX=10116 GN=Paics PE=1 SV=3	0.000	99.076	50	17	25	17	1	425	47.1	7.69	95.69	17	0	1.008	1.120	0.997	1.051	1.072	0.978	1.076	1.072	96.0	96.8	107.5	95.7	100.9	102.9	93.9	103.3	102.9	4741.0	4780.6	5310.2	4728.4	4984.1	5081.4	4636.2	5103.2	5081.9	4374.4	4197.1	5291.9	3702.0	2962.8	5081.4	3999.7
High	IsMasterProtein	B2GUZ6	Reticulon 4-interacting protein 1 OS=Rattus norvegicus OX=10116 GN=Rtn4ip1 PE=1 SV=1	0.000	99.022	58	16	37	16	1	396	43.6	9.20	139.14	16	0	0.943	0.971	0.936	1.026	0.875	0.894	0.909	0.942	105.9	99.9	102.9	99.2	108.7	92.7	94.7	96.3	99.8	6849.0	6458.2	6651.8	6412.7	7027.0	5991.6	6123.3	6223.9	6454.1	6319.4	5669.9	6628.9	5020.7	4177.2	5991.6	5282.6
High	IsMasterProtein	G3V6G7	Polyribonucleotide nucleotidyltransferase 1 OS=Rattus norvegicus OX=10116 GN=Pnpt1 PE=1 SV=1	0.000	98.633	39	22	33	22	1	784	85.8	8.13	122.57	22	0	0.970	0.996	0.948	1.017	0.908	0.933	0.994	1.015	102.5	99.4	102.1	97.1	104.2	93.1	95.6	101.9	104.1	6005.5	5824.9	5984.4	5691.8	6109.0	5453.6	5603.7	5971.7	6098.1	5541.1	5113.9	5963.8	4456.3	3631.5	5453.6	4834.3
High	IsMasterProtein	Q63617	Hypoxia up-regulated protein 1 OS=Rattus norvegicus OX=10116 GN=Hyou1 PE=1 SV=1	0.000	98.525	27	18	31	18	1	999	111.2	5.19	102.36	18	0	0.979	1.128	1.039	0.883	1.178	1.013	1.155	1.101	95.0	93.0	107.1	98.7	83.9	111.8	96.2	109.7	104.5	5233.8	5125.6	5903.3	5436.7	4623.8	6163.3	5303.2	6046.2	5761.6	4829.1	4500.0	5882.9	4256.6	2748.6	6163.3	4575.1
High	IsMasterProtein	D3ZD09	Cytochrome c oxidase subunit OS=Rattus norvegicus OX=10116 GN=Cox6b1 PE=1 SV=1	0.000	98.398	76	12	93	12	1	86	10.1	8.72	334.19	12	0	1.020	1.007	1.020	0.983	0.871	0.978	0.886	0.953	103.2	105.3	103.9	105.3	101.5	89.9	101.0	91.5	98.4	17694.9	18041.6	17813.3	18044.6	17393.8	15403.9	17308.1	15681.1	16868.7	16326.7	15839.5	17751.9	14127.7	10339.8	15403.9	14931.7
High	IsMasterProtein	G3V6S5	C-1-tetrahydrofolate synthase, cytoplasmic OS=Rattus norvegicus OX=10116 GN=Mthfd1 PE=1 SV=1	0.000	98.303	32	22	32	22	1	935	100.9	7.42	121.94	22	0	1.032	1.031	1.030	1.000	1.106	1.046	1.018	1.065	96.5	99.6	99.5	99.4	96.5	106.7	100.9	98.2	102.8	5661.6	5842.4	5838.0	5830.6	5660.0	6263.1	5921.3	5763.3	6031.7	5223.8	5129.3	5817.9	4565.0	3364.6	6263.1	5108.3
High	IsMasterProtein	G3V615	Complement factor B, isoform CRA_b OS=Rattus norvegicus OX=10116 GN=Cfb PE=1 SV=1	0.000	98.050	34	20	37	20	1	763	85.3	6.96	133.21	20	0	1.014	1.045	1.156	1.037	1.296	1.153	1.131	1.078	90.8	92.1	94.9	105.0	94.2	117.7	104.7	102.7	97.9	6462.0	6550.4	6752.3	7467.3	6701.1	8376.3	7451.7	7305.4	6965.5	5962.3	5750.9	6729.0	5846.4	3983.5	8376.3	6428.6
High	IsMasterProtein	D3ZVS2	L-2-hydroxyglutarate dehydrogenase (Predicted) OS=Rattus norvegicus OX=10116 GN=L2hgdh PE=1 SV=1	0.000	97.830	48	19	29	19	1	463	50.7	8.48	105.05	19	0	0.986	1.022	0.979	0.978	0.925	0.947	0.942	0.964	102.9	101.5	105.2	100.8	100.7	95.2	97.5	97.0	99.2	5565.7	5487.8	5689.7	5450.0	5445.4	5149.0	5269.8	5243.5	5365.6	5135.3	4818.0	5670.1	4267.0	3237.0	5149.0	4546.3
High	IsMasterProtein	D4AE96	Importin 7 (Predicted), isoform CRA_c OS=Rattus norvegicus OX=10116 GN=Ipo7 PE=1 SV=1	0.000	97.688	26	19	32	19	1	1038	119.4	4.82	116.29	19	0	0.944	0.976	0.967	0.957	1.004	0.966	1.018	0.993	102.0	96.3	99.5	98.6	97.6	102.4	98.5	103.9	101.2	3834.8	3620.7	3742.1	3708.5	3671.8	3850.0	3705.0	3905.6	3807.2	3538.3	3178.8	3729.2	2903.5	2182.7	3850.0	3196.3
High	IsMasterProtein	Q704E8	ATP-binding cassette sub-family B member 7, mitochondrial OS=Rattus norvegicus OX=10116 GN=Abcb7 PE=1 SV=1	0.000	97.616	29	15	28	15	1	752	82.5	9.31	113.24	15	0	0.953	0.948	0.946	0.905	0.862	0.898	0.864	0.871	109.1	104.0	103.5	103.2	98.8	94.0	98.0	94.2	95.1	5708.1	5437.7	5413.8	5397.7	5168.0	4918.4	5124.5	4929.1	4973.8	5266.7	4774.0	5395.1	4226.0	3072.1	4918.4	4420.9
High	IsMasterProtein	C7C5T2	ATP-dependent 6-phosphofructokinase OS=Rattus norvegicus OX=10116 GN=Pfkp PE=2 SV=1	0.000	97.567	32	19	35	16	1	788	85.7	7.28	141.84	19	1	1.000	1.019	1.042	0.986	1.424	1.167	1.239	1.173	89.6	89.5	91.2	93.3	88.3	127.6	104.5	110.9	105.1	3470.6	3469.7	3535.5	3617.4	3421.0	4943.6	4050.1	4299.6	4072.0	3202.2	3046.2	3523.3	2832.2	2033.6	4943.6	3494.0
High	IsMasterProtein	P85968	6-phosphogluconate dehydrogenase, decarboxylating OS=Rattus norvegicus OX=10116 GN=Pgd PE=1 SV=1	0.000	97.440	46	20	37	20	1	483	53.2	7.02	130.03	20	0	0.948	0.987	0.987	1.040	1.103	1.026	1.063	1.028	98.0	92.9	96.7	96.7	102.0	108.1	100.5	104.2	100.8	5821.4	5516.5	5744.2	5743.3	6056.2	6419.2	5971.1	6189.3	5987.0	5371.3	4843.2	5724.4	4496.6	3600.1	6419.2	5151.3
High	IsMasterProtein	P54319	Phospholipase A-2-activating protein OS=Rattus norvegicus OX=10116 GN=Plaa PE=1 SV=3	0.000	97.383	34	20	25	20	1	795	87.0	6.09	92.86	20	0	0.961	1.018	0.957	1.005	1.021	0.986	1.039	1.022	99.9	96.0	101.7	95.6	100.4	102.0	98.5	103.8	102.1	4649.0	4468.6	4733.5	4451.2	4670.5	4747.1	4581.8	4829.6	4751.7	4289.5	3923.2	4717.2	3485.0	2776.4	4747.1	3952.7
High	IsMasterProtein	D3ZU13	Eukaryotic translation initiation factor 4 gamma, 1 OS=Rattus norvegicus OX=10116 GN=Eif4g1 PE=1 SV=1	0.000	97.193	21	26	34	21	1	1598	175.6	5.38	102.94	26	5	0.969	0.998	0.980	1.010	0.990	0.946	0.971	0.989	101.6	98.5	101.5	99.7	102.7	100.6	96.1	98.7	100.5	7245.9	7022.2	7233.8	7104.4	7321.4	7173.5	6853.6	7036.1	7165.5	6685.6	6165.1	7208.9	5562.3	4352.2	7173.5	5912.6
High	IsMasterProtein	F1LXA0	NADH dehydrogenase [ubiquinone] 1 alpha subcomplex subunit 12 OS=Rattus norvegicus OX=10116 GN=Ndufa12 PE=1 SV=2	0.000	97.179	81	12	58	12	1	145	17.2	9.70	208.83	12	0	1.015	0.956	0.971	0.992	0.872	0.952	0.876	0.946	104.9	106.5	100.3	101.9	104.0	91.5	99.8	91.9	99.2	10433.3	10589.2	9976.9	10130.9	10346.8	9100.8	9927.5	9142.1	9869.1	9626.6	9296.7	9942.5	7931.8	6150.7	9100.8	8564.5
High	IsMasterProtein	B5DF63	Sarcolemmal membrane-associated protein OS=Rattus norvegicus OX=10116 GN=Slmap PE=1 SV=1	0.000	97.028	22	20	34	2	1	749	86.0	5.29	126.60	20	19	0.984	0.981	0.991	1.093	1.004	1.100	1.030	1.006	97.9	96.4	96.1	97.0	107.1	98.4	107.7	100.9	98.6	8552.1	8413.7	8387.7	8472.3	9347.4	8588.4	9407.5	8808.7	8606.0	7890.8	7386.8	8358.8	6633.2	5556.6	8588.4	8115.9
High	IsMasterProtein	Q8VID1	Dehydrogenase/reductase SDR family member 4 OS=Rattus norvegicus OX=10116 GN=Dhrs4 PE=2 SV=2	0.000	96.951	61	16	40	16	1	279	29.8	9.55	143.86	16	0	1.023	1.001	0.993	0.997	0.871	0.912	0.918	0.941	104.0	106.4	104.1	103.3	103.7	90.5	94.8	95.4	97.9	7520.7	7695.1	7528.3	7469.5	7500.9	6548.1	6855.2	6902.5	7078.6	6939.2	6755.9	7502.3	5848.1	4458.9	6548.1	5914.0
High	IsMasterProtein	P19945	60S acidic ribosomal protein P0 OS=Rattus norvegicus OX=10116 GN=Rplp0 PE=1 SV=2	0.000	96.873	48	14	34	14	1	317	34.2	6.25	134.02	14	0	0.999	1.014	0.982	0.970	1.080	0.966	1.010	1.014	99.6	99.5	101.0	97.8	96.6	107.6	96.2	100.6	101.0	6899.9	6893.6	6996.5	6775.6	6691.7	7453.5	6662.7	6969.9	6995.9	6366.4	6052.2	6972.4	5304.8	3977.9	7453.5	5747.9
High	IsMasterProtein	P22062	Protein-L-isoaspartate(D-aspartate) O-methyltransferase OS=Rattus norvegicus OX=10116 GN=Pcmt1 PE=1 SV=2	0.000	96.651	63	13	36	13	1	227	24.6	7.68	165.30	13	0	0.954	0.979	0.942	0.962	1.003	1.027	0.973	1.026	101.5	96.9	99.4	95.6	97.7	101.8	104.2	98.7	104.2	7099.8	6775.3	6953.3	6688.8	6831.2	7123.8	7290.0	6907.1	7285.8	6550.8	5948.3	6929.3	5236.9	4060.8	7123.8	6289.1
High	IsMasterProtein	Q07116	Sulfite oxidase, mitochondrial OS=Rattus norvegicus OX=10116 GN=Suox PE=1 SV=2	0.000	96.273	49	17	31	17	1	546	60.8	6.89	111.02	17	0	0.967	1.033	0.960	0.916	0.986	0.951	0.985	1.002	102.3	98.9	105.6	98.2	93.7	100.8	97.3	100.8	102.5	4288.5	4147.0	4429.8	4116.6	3930.2	4226.5	4078.3	4225.5	4296.7	3956.9	3640.8	4414.5	3223.0	2336.3	4226.5	3518.4
High	IsMasterProtein	P30835	ATP-dependent 6-phosphofructokinase, liver type OS=Rattus norvegicus OX=10116 GN=Pfkl PE=1 SV=3	0.000	96.272	30	17	35	11	1	780	85.3	7.40	132.75	17	1	0.969	1.013	0.924	0.991	1.106	0.963	1.004	0.961	100.8	97.6	102.1	93.1	99.9	111.4	97.0	101.2	96.8	2612.4	2530.8	2645.3	2413.1	2589.6	2888.7	2514.5	2622.6	2510.2	2410.4	2221.9	2636.2	1889.3	1539.4	2888.7	2169.3
High	IsMasterProtein	P47853	Biglycan OS=Rattus norvegicus OX=10116 GN=Bgn PE=1 SV=1	0.000	95.825	53	15	39	14	1	369	41.7	7.52	148.82	15	0	1.011	1.051	1.137	1.024	1.315	1.486	1.729	1.429	80.5	81.4	84.6	91.5	82.5	105.8	119.6	139.1	115.0	6301.3	6370.1	6621.6	7162.8	6455.2	8284.0	9366.5	10893.2	9007.2	5814.1	5592.6	6598.8	5608.0	3837.3	8284.0	8080.5
High	IsMasterProtein	P63102	14-3-3 protein zeta/delta OS=Rattus norvegicus OX=10116 GN=Ywhaz PE=1 SV=1	0.000	95.754	51	13	61	10	1	245	27.8	4.79	207.55	13	0	0.988	1.039	1.019	0.948	1.254	1.079	1.124	1.100	94.2	93.1	97.9	96.0	89.3	118.2	101.7	106.0	103.7	6221.9	6144.9	6461.8	6341.5	5898.0	7803.8	6712.3	6995.7	6844.9	5740.8	5394.9	6439.5	4965.0	3506.1	7803.8	5790.7
High	IsMasterProtein	Q5U2S7	Proteasome (Prosome, macropain) 26S subunit, non-ATPase, 3, isoform CRA_b OS=Rattus norvegicus OX=10116 GN=Psmd3 PE=1 SV=1	0.000	95.587	38	18	33	18	1	530	60.7	8.44	105.27	18	0	0.975	1.046	0.972	1.018	1.063	0.959	1.032	1.025	99.0	96.6	103.6	96.2	100.8	105.2	95.0	102.2	101.5	7055.2	6881.5	7382.3	6859.6	7183.6	7497.2	6768.5	7281.4	7234.0	6509.7	6041.6	7356.8	5370.6	4270.3	7497.2	5839.2
High	IsMasterProtein	D3ZD89	N(alpha)-acetyltransferase 15, NatA auxiliary subunit OS=Rattus norvegicus OX=10116 GN=Naa15 PE=1 SV=2	0.000	95.405	29	22	25	20	1	865	100.9	7.61	90.05	22	2	1.048	1.025	1.101	1.074	1.083	0.990	1.106	1.037	95.1	99.6	97.5	104.7	102.1	103.0	94.2	105.2	98.6	5730.3	6004.7	5875.6	6310.6	6151.5	6206.2	5674.1	6336.9	5943.1	5287.2	5271.8	5855.3	4940.8	3656.8	6206.2	4895.1
High	IsMasterProtein	Q3KRF2	High density lipoprotein binding protein (Vigilin) OS=Rattus norvegicus OX=10116 GN=Hdlbp PE=1 SV=1	0.000	95.268	25	24	27	24	1	1268	141.6	6.95	87.42	24	0	0.960	1.038	0.991	0.976	1.080	0.990	1.122	1.040	97.8	93.9	101.6	97.0	95.5	105.7	96.9	109.8	101.7	5165.5	4958.3	5363.4	5118.3	5043.5	5580.9	5114.9	5796.3	5370.9	4766.1	4353.1	5344.9	4007.3	2998.1	5580.9	4412.6
High	IsMasterProtein	P27605	Hypoxanthine-guanine phosphoribosyltransferase OS=Rattus norvegicus OX=10116 GN=Hprt1 PE=1 SV=1	0.000	95.227	66	13	52	12	1	218	24.5	6.54	201.82	13	1	0.975	1.058	0.982	1.135	1.131	1.084	1.115	1.094	94.0	91.7	99.4	92.3	106.7	106.3	101.9	104.8	102.9	7976.0	7778.6	8436.1	7830.2	9056.7	9021.7	8643.7	8891.0	8727.0	7359.3	6829.2	8407.0	6130.5	5383.8	9021.7	7456.9
High	IsMasterProtein	B0BNE5	S-formylglutathione hydrolase OS=Rattus norvegicus OX=10116 GN=Esd PE=2 SV=1	0.000	95.187	80	13	39	13	1	282	31.3	6.90	158.29	13	0	1.038	1.051	1.017	1.036	1.067	1.079	0.968	1.083	96.4	100.0	101.3	98.0	99.8	102.9	104.0	93.3	104.4	6328.8	6567.2	6650.4	6437.0	6557.1	6755.0	6828.9	6129.4	6855.5	5839.4	5765.6	6627.5	5039.7	3897.9	6755.0	5891.3
High	IsMasterProtein	P02651	Apolipoprotein A-IV OS=Rattus norvegicus OX=10116 GN=Apoa4 PE=1 SV=2	0.000	95.152	49	17	26	17	1	391	44.4	5.22	106.51	17	0	1.015	0.984	0.930	0.828	0.943	0.820	0.876	0.893	108.6	110.2	106.9	101.0	89.9	102.4	89.1	95.1	96.9	6567.3	6665.2	6465.1	6109.2	5440.3	6193.7	5387.7	5753.1	5863.7	6059.5	5851.7	6442.8	4783.1	3234.0	6193.7	4648.0
High	IsMasterProtein	A0A096P6L9	Complement C5 OS=Rattus norvegicus OX=10116 GN=C5 PE=1 SV=2	0.000	95.140	19	25	30	25	1	1681	189.0	6.62	91.71	25	0	0.973	1.053	1.219	1.127	1.433	1.145	1.188	1.056	88.3	85.9	93.0	107.6	99.5	126.5	101.1	104.9	93.2	4833.4	4701.1	5089.3	5889.7	5448.0	6926.7	5531.9	5743.2	5103.2	4459.7	4127.3	5071.8	4611.2	3238.6	6926.7	4772.4
High	IsMasterProtein	P09527	Ras-related protein Rab-7a OS=Rattus norvegicus OX=10116 GN=Rab7a PE=1 SV=2	0.000	95.119	78	14	26	14	1	207	23.5	6.70	106.22	14	0	1.023	1.029	1.031	1.029	1.142	1.024	1.082	1.001	96.1	98.4	98.9	99.2	98.9	109.8	98.4	104.0	96.3	5121.8	5239.9	5269.2	5282.5	5269.7	5849.9	5242.2	5542.1	5128.4	4725.8	4600.3	5251.0	4135.8	3132.6	5849.9	4522.5
High	IsMasterProtein	B2RYM3	Inter-alpha trypsin inhibitor, heavy chain 1 (Predicted), isoform CRA_a OS=Rattus norvegicus OX=10116 GN=Itih1 PE=1 SV=1	0.000	94.928	21	16	24	16	1	904	100.5	6.86	90.44	16	0	1.031	0.949	1.154	0.997	1.297	1.126	1.073	0.950	94.0	96.9	89.2	108.4	93.7	121.9	105.8	100.8	89.2	4690.7	4837.4	4453.8	5411.8	4677.6	6083.2	5279.6	5033.1	4454.2	4328.0	4247.0	4438.4	4237.1	2780.6	6083.2	4554.7
High	IsMasterProtein	Q5U362	Annexin OS=Rattus norvegicus OX=10116 GN=Anxa4 PE=1 SV=1	0.000	94.731	61	18	35	18	1	319	35.9	5.57	124.47	18	0	1.023	1.030	1.040	1.041	1.059	1.120	1.183	1.071	94.1	96.2	96.9	97.9	97.9	99.6	105.3	111.3	100.7	6851.7	7010.0	7057.8	7127.4	7131.9	7256.5	7673.0	8107.5	7337.6	6321.9	6154.4	7033.5	5580.3	4239.6	7256.5	6619.5
High	IsMasterProtein	A0A0G2K2C7	Ubiquitin-specific peptidase 9, X-linked OS=Rattus norvegicus OX=10116 GN=Usp9x PE=1 SV=1	0.000	94.674	12	26	35	25	1	2554	290.0	5.82	108.41	26	1	0.999	0.987	1.020	1.151	1.186	1.082	1.132	1.084	93.4	93.2	92.2	95.2	107.4	110.7	101.0	105.7	101.2	6317.2	6308.6	6236.6	6443.7	7269.7	7491.0	6833.5	7149.2	6849.1	5828.7	5538.6	6215.1	5045.0	4321.5	7491.0	5895.3
High	IsMasterProtein	Q5I0D1	Glyoxalase domain-containing protein 4 OS=Rattus norvegicus OX=10116 GN=Glod4 PE=1 SV=1	0.000	94.318	58	19	26	19	1	298	33.2	5.27	101.33	19	0	1.036	1.007	1.013	1.104	1.093	1.038	1.010	1.032	96.4	99.9	97.1	97.6	106.5	105.4	100.1	97.4	99.6	6026.8	6244.7	6069.6	6102.3	6653.2	6587.5	6253.1	6089.1	6222.4	5560.8	5482.5	6048.7	4777.7	3955.0	6587.5	5394.6
High	IsMasterProtein	B2GV99	Myl6 protein OS=Rattus norvegicus OX=10116 GN=Myl6 PE=2 SV=1	0.000	94.309	58	9	72	6	1	152	17.0	4.65	260.20	9	0	1.038	1.178	1.186	1.076	1.586	1.473	1.751	1.410	76.9	79.9	90.7	91.3	82.8	122.0	113.3	134.7	108.4	2593.3	2692.0	3056.0	3076.5	2790.0	4114.1	3820.7	4540.9	3655.8	2392.8	2363.4	3045.5	2408.7	1658.5	4114.1	3296.1
High	IsMasterProtein	P23514	Coatomer subunit beta OS=Rattus norvegicus OX=10116 GN=Copb1 PE=1 SV=1	0.000	94.240	32	22	25	22	1	953	106.9	5.96	90.36	22	0	0.991	1.028	1.023	0.970	1.218	1.049	1.123	1.082	94.9	94.1	97.6	97.1	92.1	115.6	99.6	106.5	102.6	4498.3	4459.4	4624.8	4601.9	4363.9	5479.5	4720.2	5050.8	4865.9	4150.5	3915.1	4608.9	3603.0	2594.1	5479.5	4072.1
High	IsMasterProtein	D4A772	Dystrobrevin OS=Rattus norvegicus OX=10116 GN=Dtna PE=1 SV=3	0.000	93.884	28	20	35	14	1	626	70.9	8.54	128.02	20	6	0.957	1.032	1.007	1.022	1.024	0.959	1.060	1.022	99.1	94.8	102.2	99.8	101.3	101.4	95.1	105.0	101.3	6817.9	6524.4	7034.4	6865.1	6971.1	6980.1	6540.6	7227.0	6968.2	6290.7	5728.1	7010.1	5374.9	4144.0	6980.1	5642.6
High	IsMasterProtein	D4A8G5	Transforming growth factor, beta-induced OS=Rattus norvegicus OX=10116 GN=Tgfbi PE=1 SV=2	0.000	93.827	37	17	35	17	1	685	74.7	7.50	126.46	17	0	1.005	1.087	1.105	0.976	1.165	1.068	1.168	1.122	92.8	93.3	100.9	102.6	90.6	108.2	99.1	108.4	104.2	3691.7	3709.7	4011.5	4079.7	3602.1	4301.7	3942.6	4312.5	4143.5	3406.2	3256.9	3997.7	3194.1	2141.3	4301.7	3401.3
High	IsMasterProtein	D4A9P9	Gup1, glycerol uptake/transporter homolog (Yeast) (Predicted) OS=Rattus norvegicus OX=10116 GN=Hhatl PE=3 SV=1	0.000	93.699	38	15	40	15	1	503	56.3	6.60	134.91	15	0	1.058	1.030	0.961	0.896	0.952	0.963	0.963	0.920	102.9	108.9	106.1	98.9	92.3	98.0	99.1	99.2	94.7	5652.3	5980.4	5823.8	5430.0	5067.0	5378.7	5440.3	5444.6	5198.4	5215.2	5250.5	5803.7	4251.3	3012.1	5378.7	4693.4
High	IsMasterProtein	P14659	Heat shock-related 70 kDa protein 2 OS=Rattus norvegicus OX=10116 GN=Hspa2 PE=1 SV=2	0.000	93.597	22	16	51	1	1	633	69.6	5.67	209.01	16	0	0.893	0.986	1.019	1.084	1.271	1.097	1.138	1.023	94.6	84.5	93.3	96.4	102.5	120.3	103.8	107.7	96.8	97.7	87.2	96.3	99.5	105.8	124.1	107.1	111.1	99.9	90.1	76.6	96.0	77.9	62.9	124.1	92.4
High	IsMasterProtein	O88767	Protein/nucleic acid deglycase DJ-1 OS=Rattus norvegicus OX=10116 GN=Park7 PE=1 SV=1	0.000	93.570	74	11	51	11	1	189	20.0	6.77	201.45	11	0	0.964	0.967	0.938	0.933	0.914	0.946	0.888	0.957	105.8	102.0	102.3	99.2	98.7	96.6	100.1	94.0	101.3	7925.5	7640.5	7665.4	7435.1	7395.7	7240.9	7498.6	7038.9	7588.5	7312.7	6707.9	7639.0	5821.2	4396.4	7240.9	6469.1
High	IsMasterProtein	Q6P2A5	GTP:AMP phosphotransferase AK3, mitochondrial OS=Rattus norvegicus OX=10116 GN=Ak3 PE=1 SV=1	0.000	93.419	78	16	35	16	1	227	25.5	8.85	135.60	16	0	0.962	0.994	0.986	0.974	0.974	0.977	0.956	1.016	101.8	97.9	101.2	100.4	99.2	99.2	99.5	97.3	103.4	7500.5	7213.7	7457.0	7397.3	7304.4	7303.7	7328.7	7169.5	7617.5	6920.5	6333.2	7431.3	5791.6	4342.1	7303.7	6322.5
High	IsMasterProtein	G3V8C4	Chloride intracellular channel protein OS=Rattus norvegicus OX=10116 GN=Clic4 PE=1 SV=1	0.000	93.196	73	15	28	14	1	253	28.7	5.59	110.07	15	1	0.962	1.025	0.970	1.070	1.013	1.067	1.032	1.011	98.4	94.6	100.8	95.4	105.2	99.6	104.9	101.5	99.5	5761.7	5543.6	5906.8	5586.1	6164.3	5836.4	6147.2	5947.6	5827.1	5316.2	4867.0	5886.4	4373.5	3664.4	5836.4	5303.2
High	IsMasterProtein	Q9Z2S9	Flotillin-2 OS=Rattus norvegicus OX=10116 GN=Flot2 PE=1 SV=1	0.000	93.151	48	16	30	16	1	428	47.0	5.20	109.69	16	0	1.022	1.063	1.015	1.028	0.985	0.999	1.030	1.009	98.4	100.5	104.6	99.8	101.1	96.9	98.2	101.3	99.3	5131.4	5243.3	5456.4	5208.9	5272.8	5053.0	5124.6	5285.7	5179.6	4734.6	4603.3	5437.6	4078.2	3134.4	5053.0	4421.0
High	IsMasterProtein	D3ZHJ6	Calcium-transporting ATPase OS=Rattus norvegicus OX=10116 GN=Atp2a3 PE=1 SV=2	0.000	93.118	12	12	72	1	1	1061	116.2	5.69	253.35	12	0	1.077	0.893	0.883	1.177	1.018	0.957	0.779	0.851	104.2	112.2	93.1	92.1	122.7	106.1	99.8	81.2	88.7	61.0	65.7	54.5	53.9	71.8	62.1	58.4	47.5	51.9	56.3	57.7	54.3	42.2	42.7	62.1	50.4
High	IsMasterProtein	P38983	40S ribosomal protein SA OS=Rattus norvegicus OX=10116 GN=Rpsa PE=1 SV=3	0.000	93.031	55	10	31	10	1	295	32.8	4.87	144.46	10	0	0.996	0.986	0.993	1.063	1.080	1.013	1.004	1.020	98.3	97.9	96.9	97.6	104.5	106.2	99.6	98.7	100.3	5060.4	5040.5	4989.0	5026.2	5378.4	5465.6	5126.0	5082.8	5161.6	4669.1	4425.3	4971.8	3935.2	3197.2	5465.6	4422.2
High	IsMasterProtein	Q6GMM8	Long-chain fatty acid transport protein 1 OS=Rattus norvegicus OX=10116 GN=Slc27a1 PE=1 SV=1	0.000	92.990	47	21	30	20	1	646	71.3	8.46	108.43	21	1	1.024	0.994	0.967	0.999	0.922	0.970	0.952	0.971	102.3	104.7	101.7	98.9	102.2	94.3	99.2	97.4	99.3	4485.6	4592.5	4458.6	4338.8	4481.1	4134.8	4351.9	4269.8	4356.6	4138.8	4032.0	4443.2	3397.0	2663.8	4134.8	3754.4
High	IsMasterProtein	Q63580	Titin (Fragment) OS=Rattus norvegicus OX=10116 PE=2 SV=1	0.000	92.951	73	18	52	18	1	207	22.6	8.21	194.32	18	0	0.964	1.001	0.959	1.052	0.933	1.005	0.968	0.986	101.5	97.9	101.6	97.4	106.8	94.7	102.0	98.2	100.1	9571.3	9231.5	9578.4	9183.3	10068.8	8928.5	9620.4	9260.7	9437.7	8831.2	8104.7	9545.4	7189.9	5985.4	8928.5	8299.5
High	IsMasterProtein	B2RYS2	Cytochrome b-c1 complex subunit 7 OS=Rattus norvegicus OX=10116 GN=Uqcrb PE=1 SV=1	0.000	92.852	72	15	77	15	1	111	13.6	9.31	255.45	15	0	1.077	0.956	0.962	0.955	0.848	0.994	0.807	0.925	105.6	113.7	101.0	101.6	100.8	89.5	104.9	85.2	97.7	15640.4	16842.1	14957.8	15041.7	14933.1	13260.6	15540.5	12626.6	14465.1	14431.0	14786.4	14906.2	11776.6	8877.0	13260.6	13406.8
High	IsMasterProtein	Q3T1K5	F-actin-capping protein subunit alpha-2 OS=Rattus norvegicus OX=10116 GN=Capza2 PE=1 SV=1	0.000	92.691	70	14	40	10	1	286	32.9	5.85	180.69	14	4	0.990	0.994	0.978	1.081	0.988	1.020	0.992	1.002	99.5	98.5	98.9	97.3	107.6	98.3	101.5	98.7	99.7	6126.3	6067.0	6090.1	5989.3	6622.4	6055.8	6249.1	6076.5	6140.4	5652.6	5326.5	6069.1	4689.2	3936.7	6055.8	5391.1
High	IsMasterProtein	A0A140TAE6	Enoyl-[acyl-carrier-protein] reductase, mitochondrial OS=Rattus norvegicus OX=10116 GN=Mecr PE=1 SV=1	0.000	92.659	58	14	27	1	1	373	40.3	8.78	121.27	14	0	0.914	0.961	1.062	1.123	0.774	0.952	0.825	0.918	105.5	96.4	101.4	112.1	118.5	81.7	100.5	87.0	96.8	150.1	137.1	144.3	159.4	168.6	116.2	142.9	123.8	137.8	138.5	120.4	143.8	124.8	100.2	116.2	123.3
High	IsMasterProtein	Q6P9V7	Proteasome (Prosome, macropain) activator subunit 1 OS=Rattus norvegicus OX=10116 GN=Psme1 PE=1 SV=1	0.000	92.026	53	12	40	12	1	249	28.6	5.81	138.80	12	0	1.059	1.037	1.028	0.957	1.062	0.953	0.984	1.054	98.5	104.3	102.1	101.3	94.3	104.6	93.9	97.0	103.9	6469.8	6850.3	6706.2	6652.2	6188.6	6868.6	6166.6	6366.4	6818.2	5969.5	6014.2	6683.1	5208.2	3678.8	6868.6	5319.9
High	IsMasterProtein	Q66HA8	Heat shock protein 105 kDa OS=Rattus norvegicus OX=10116 GN=Hsph1 PE=1 SV=1	0.000	91.807	28	17	26	15	1	858	96.4	5.55	100.72	17	0	0.955	1.003	0.962	0.947	1.071	0.945	1.013	0.984	101.3	96.8	101.6	97.5	96.0	108.5	95.8	102.7	99.8	3981.7	3801.7	3992.9	3830.2	3771.9	4264.6	3762.7	4033.4	3919.7	3673.8	3337.7	3979.1	2998.8	2242.2	4264.6	3246.1
High	IsMasterProtein	D3ZF13	Acyl carrier protein OS=Rattus norvegicus OX=10116 GN=Ndufab1 PE=1 SV=1	0.000	91.775	29	8	76	8	1	156	17.5	5.07	297.49	8	0	1.045	0.940	0.963	0.962	0.783	0.934	0.774	0.894	108.5	113.4	102.0	104.4	104.4	84.9	101.4	84.0	97.0	12787.8	13369.4	12015.9	12308.6	12301.9	10006.7	11947.1	9899.7	11435.1	11799.0	11737.6	11974.5	9636.8	7312.9	10006.7	10306.8
High	IsMasterProtein	Q5XIC6	Proteasome (Prosome, macropain) 26S subunit, non-ATPase, 12 OS=Rattus norvegicus OX=10116 GN=Psmd12 PE=1 SV=1	0.000	91.757	42	17	33	17	1	456	52.9	7.36	117.46	17	0	0.973	1.038	0.986	1.005	1.186	1.017	1.142	1.012	96.2	93.5	99.8	94.8	96.7	114.0	97.8	109.8	97.3	6569.8	6389.5	6819.7	6475.5	6605.2	7788.6	6681.8	7499.5	6647.9	6061.8	5609.6	6796.2	5069.9	3926.5	7788.6	5764.4
High	IsMasterProtein	Q01129	Decorin OS=Rattus norvegicus OX=10116 GN=Dcn PE=1 SV=1	0.000	91.388	40	15	61	14	1	354	39.8	8.79	252.27	15	1	1.049	1.246	1.214	0.928	1.494	1.282	1.514	1.524	80.0	83.9	99.6	97.1	74.2	119.5	102.6	121.1	121.9	6917.0	7254.9	8615.7	8397.5	6419.2	10335.8	8871.0	10474.1	10538.6	6382.2	6369.4	8586.0	6574.7	3815.9	10335.8	7653.0
High	IsMasterProtein	Q9JHQ1	Titin (Fragment) OS=Rattus norvegicus OX=10116 GN=ttn PE=2 SV=1	0.000	91.366	45	13	38	6	1	362	39.6	5.78	162.77	13	0	0.999	1.042	1.028	0.953	1.299	0.989	1.214	1.108	93.4	93.3	97.4	96.1	89.0	121.3	92.4	113.5	103.6	1318.4	1316.6	1374.1	1355.9	1256.1	1712.2	1304.3	1601.1	1461.2	1216.5	1155.9	1369.4	1061.6	746.7	1712.2	1125.2
High	IsMasterProtein	A0A0H2UHX3	40S ribosomal protein S4 OS=Rattus norvegicus OX=10116 GN=Rps4x PE=1 SV=1	0.000	91.340	45	17	37	17	1	290	32.5	10.07	133.67	17	0	0.989	1.041	1.001	0.988	1.037	0.994	1.054	0.973	99.1	98.1	103.2	99.2	97.9	102.9	98.6	104.5	96.5	6439.0	6370.4	6702.1	6446.4	6360.1	6680.3	6402.8	6789.8	6265.7	5941.1	5592.9	6679.0	5047.1	3780.8	6680.3	5523.7
High	IsMasterProtein	Q5EB94	Myocardial zonula adherens protein OS=Rattus norvegicus OX=10116 GN=Myzap PE=1 SV=1	0.000	91.216	33	13	22	13	1	466	53.9	6.60	92.57	13	0	1.024	1.034	0.982	1.020	1.071	1.022	1.013	1.073	97.4	99.7	100.7	95.6	99.4	104.4	99.6	98.6	104.5	4743.9	4855.4	4904.7	4657.4	4838.6	5082.6	4849.4	4803.6	5090.4	4377.1	4262.8	4887.8	3646.4	2876.3	5082.6	4183.6
High	IsMasterProtein	Q6AY80	Ribosyldihydronicotinamide dehydrogenase [quinone] OS=Rattus norvegicus OX=10116 GN=Nqo2 PE=1 SV=3	0.000	91.199	65	15	29	15	1	231	26.3	7.36	114.71	15	0	0.996	0.989	0.982	1.020	0.979	0.989	0.941	1.010	101.0	100.7	100.0	99.3	103.0	98.9	99.9	95.1	102.1	5463.2	5443.3	5405.6	5367.1	5571.4	5348.1	5401.4	5140.4	5519.0	5040.8	4778.9	5387.0	4202.1	3311.9	5348.1	4659.8
High	IsMasterProtein	B5DF65	Biliverdin reductase B (Flavin reductase (NADPH)) OS=Rattus norvegicus OX=10116 GN=Blvrb PE=1 SV=1	0.000	91.186	83	12	38	12	1	206	22.1	6.80	158.42	12	0	1.019	1.050	1.067	1.063	1.218	1.023	1.073	1.008	94.5	96.3	99.3	100.8	100.5	115.1	96.7	101.5	95.2	4619.0	4707.8	4851.1	4927.4	4909.7	5623.6	4726.0	4957.2	4653.7	4261.8	4133.2	4834.4	3857.8	2918.6	5623.6	4077.1
High	IsMasterProtein	A0A0G2K5C6	Microtubule-associated protein 1A OS=Rattus norvegicus OX=10116 GN=Map1a PE=1 SV=1	0.000	90.994	10	22	30	21	1	3014	325.4	4.97	109.91	22	1	0.870	0.851	0.894	0.948	0.964	0.976	0.964	0.902	107.5	93.6	91.6	96.1	101.9	103.7	104.9	103.7	97.0	7703.8	6703.3	6559.0	6886.6	7299.7	7426.1	7517.8	7427.0	6952.2	7108.1	5885.1	6536.4	5391.7	4339.3	7426.1	6485.6
High	IsMasterProtein	Q6P3V8	Eukaryotic translation initiation factor 4A1, isoform CRA_c OS=Rattus norvegicus OX=10116 GN=Eif4a1 PE=1 SV=1	0.000	90.976	51	18	39	7	1	406	46.1	5.48	143.20	18	0	1.043	1.002	1.088	0.989	1.102	1.073	1.082	1.032	95.6	99.8	95.8	104.0	94.6	105.3	102.6	103.4	98.7	2226.1	2322.8	2231.1	2422.4	2202.7	2452.2	2389.4	2408.2	2298.4	2054.0	2039.3	2223.4	1896.6	1309.4	2452.2	2061.3
High	IsMasterProtein	F1LNF1	Heterogeneous nuclear ribonucleoproteins A2/B1 OS=Rattus norvegicus OX=10116 GN=Hnrnpa2b1 PE=1 SV=1	0.000	90.955	51	19	45	17	1	352	37.3	9.07	168.96	19	2	1.037	1.069	1.054	0.971	1.120	1.016	1.071	1.127	95.1	98.6	101.7	100.2	92.4	106.5	96.6	101.8	107.1	8274.9	8580.4	8848.4	8721.1	8037.3	9265.5	8410.7	8861.9	9323.3	7635.1	7533.1	8817.9	6828.0	4777.8	9265.5	7255.9
High	IsMasterProtein	Q32PX9	AFG1-like ATPase OS=Rattus norvegicus OX=10116 GN=Afg1l PE=2 SV=1	0.000	90.802	36	13	24	13	1	480	54.5	8.43	88.68	13	0	0.969	0.957	0.958	1.080	0.898	1.030	1.019	0.955	101.5	98.4	97.2	97.2	109.6	91.2	104.6	103.4	97.0	4566.2	4426.0	4371.3	4374.3	4931.6	4101.3	4704.8	4653.7	4362.7	4213.1	3885.8	4356.2	3424.8	2931.6	4101.3	4058.8
High	IsMasterProtein	G3V6H0	RCG48149, isoform CRA_b OS=Rattus norvegicus OX=10116 GN=LOC100363782 PE=1 SV=1	0.000	90.733	72	14	52	6	1	201	22.2	5.73	191.04	14	8	0.997	0.970	0.922	0.986	0.956	0.945	0.906	0.862	105.4	105.0	102.2	97.1	103.9	100.7	99.6	95.5	90.8	8661.9	8634.7	8398.3	7983.5	8539.1	8278.2	8185.0	7847.7	7464.0	7992.1	7580.8	8369.3	6250.5	5076.1	8278.2	7061.2
High	IsMasterProtein	Q68FR6	Elongation factor 1-gamma OS=Rattus norvegicus OX=10116 GN=Eef1g PE=2 SV=3	0.000	90.585	51	19	42	19	1	437	50.0	6.74	135.97	19	0	0.971	0.994	0.960	1.011	1.093	0.988	1.019	0.987	99.7	96.9	99.1	95.7	100.9	109.0	98.6	101.7	98.4	7175.2	6969.1	7131.4	6886.3	7255.4	7839.9	7091.6	7312.8	7078.5	6620.4	6118.5	7106.8	5391.5	4313.0	7839.9	6117.9
High	IsMasterProtein	D3ZZT9	Collagen type XIV alpha 1 chain OS=Rattus norvegicus OX=10116 GN=Col14a1 PE=1 SV=3	0.000	90.584	16	23	29	23	1	1794	192.4	5.22	95.35	23	0	1.004	1.120	1.135	1.174	1.258	1.178	1.372	1.207	86.1	86.5	96.4	97.8	101.2	108.3	101.5	118.2	104.0	5277.6	5300.6	5908.8	5989.8	6198.3	6638.7	6217.9	7242.7	6372.3	4869.5	4653.6	5888.4	4689.6	3684.6	6638.7	5364.2
High	IsMasterProtein	F1M8K0	Dystroglycan 1 OS=Rattus norvegicus OX=10116 GN=Dag1 PE=1 SV=1	0.000	90.536	18	15	25	15	1	893	96.6	8.44	108.31	15	0	1.037	1.023	1.003	0.973	1.026	1.026	0.979	0.980	99.5	103.1	101.8	99.8	96.8	102.1	102.0	97.4	97.5	4907.6	5086.9	5019.0	4921.4	4773.6	5035.2	5033.0	4806.0	4809.5	4528.1	4466.0	5001.7	3853.1	2837.7	5035.2	4342.0
High	IsMasterProtein	Q8R490	Cadherin 13 OS=Rattus norvegicus OX=10116 GN=Cdh13 PE=1 SV=1	0.000	90.248	27	14	27	14	1	714	78.0	5.15	122.71	14	0	0.988	0.995	0.992	0.975	1.148	1.053	1.075	1.013	97.4	96.2	96.9	96.6	94.9	111.9	102.5	104.7	98.7	4731.6	4673.9	4707.0	4693.0	4611.0	5433.9	4980.2	5086.5	4792.1	4365.7	4103.4	4690.8	3674.3	2741.0	5433.9	4296.4
High	IsMasterProtein	A0A0G2K459	Mitochondrial carrier 2 OS=Rattus norvegicus OX=10116 GN=Mtch2 PE=1 SV=1	0.000	90.078	49	13	48	13	1	303	33.7	8.94	169.63	13	0	1.028	1.039	0.978	0.955	0.915	0.955	1.044	0.953	101.5	104.3	105.5	99.3	96.9	92.9	96.9	105.9	96.7	5062.0	5203.6	5260.8	4952.3	4833.0	4631.0	4834.7	5282.3	4823.3	4670.6	4568.5	5242.7	3877.3	2873.0	4631.0	4170.9
High	IsMasterProtein	A0A0G2JSM3	PDZ and LIM domain 3, isoform CRA_a OS=Rattus norvegicus OX=10116 GN=Pdlim3 PE=1 SV=1	0.000	90.075	66	13	23	13	1	316	34.4	7.91	95.53	13	0	0.985	1.059	1.058	1.041	1.418	1.234	1.252	1.236	87.5	86.2	92.7	92.6	91.1	124.1	108.0	109.6	108.2	4926.1	4852.8	5216.0	5211.4	5126.2	6984.5	6077.2	6166.5	6086.7	4545.2	4260.5	5198.0	4080.2	3047.3	6984.5	5242.8
High	IsMasterProtein	A0A0G2JW01	Uncharacterized protein OS=Rattus norvegicus OX=10116 PE=1 SV=1	0.000	90.053	35	15	36	8	1	427	48.6	8.07	136.21	15	0	0.985	1.006	0.981	0.994	0.996	0.991	1.047	0.967	100.4	98.8	101.0	98.5	99.7	100.0	99.5	105.0	97.1	4359.7	4293.4	4385.3	4278.3	4331.7	4343.0	4321.5	4562.7	4215.6	4022.6	3769.4	4370.2	3349.6	2575.0	4343.0	3728.2
High	IsMasterProtein	Q5XI73	Rho GDP-dissociation inhibitor 1 OS=Rattus norvegicus OX=10116 GN=Arhgdia PE=1 SV=1	0.000	89.798	59	12	31	12	1	204	23.4	5.20	123.89	12	0	1.016	1.014	1.050	1.024	1.128	1.078	1.098	1.052	95.1	96.7	96.5	99.9	97.4	107.3	102.6	104.4	100.1	5632.2	5722.0	5710.1	5915.8	5765.6	6353.7	6071.5	6181.6	5925.1	5196.7	5023.6	5690.4	4631.7	3427.4	6353.7	5237.9
High	IsMasterProtein	P36972	Adenine phosphoribosyltransferase OS=Rattus norvegicus OX=10116 GN=Aprt PE=1 SV=1	0.000	89.712	84	14	47	14	1	180	19.5	6.57	186.24	14	0	0.953	0.993	0.958	0.943	0.858	0.958	0.947	0.996	104.6	99.7	103.8	100.1	98.6	89.7	100.1	99.1	104.2	5289.6	5042.7	5251.9	5065.7	4988.8	4538.1	5065.4	5011.9	5269.1	4880.6	4427.2	5233.8	3966.1	2965.6	4538.1	4369.9
High	IsMasterProtein	Q9EQP5	Prolargin OS=Rattus norvegicus OX=10116 GN=Prelp PE=2 SV=1	0.000	89.478	43	15	44	15	1	377	43.2	9.45	157.62	15	0	1.028	1.150	1.174	1.005	1.422	1.442	1.566	1.646	78.7	80.9	90.5	92.4	79.1	111.9	113.5	123.3	129.5	5101.4	5244.3	5865.5	5987.9	5128.8	7252.6	7356.5	7989.8	8395.1	4706.9	4604.2	5845.3	4688.1	3048.8	7252.6	6346.5
High	IsMasterProtein	F1LQ48	Heterogeneous nuclear ribonucleoprotein L OS=Rattus norvegicus OX=10116 GN=Hnrnpl PE=1 SV=2	0.000	89.374	29	12	20	12	1	623	67.9	8.47	90.94	12	0	1.028	1.075	1.037	0.986	1.186	1.046	1.104	1.159	93.6	96.2	100.5	97.0	92.2	111.0	97.8	103.3	108.4	3673.2	3776.2	3947.9	3808.2	3620.3	4357.9	3840.6	4055.8	4258.0	3389.2	3315.3	3934.3	2981.6	2152.1	4357.9	3313.3
High	IsMasterProtein	D3ZZ68	Synaptopodin 2-like OS=Rattus norvegicus OX=10116 GN=Synpo2l PE=1 SV=1	0.000	88.823	29	16	25	16	1	978	103.0	9.73	98.68	16	0	0.992	1.022	1.004	1.114	1.014	1.042	1.058	1.012	97.2	96.4	99.3	97.6	108.3	98.5	101.3	102.9	98.4	3713.7	3682.1	3794.6	3730.1	4137.8	3764.6	3869.8	3930.4	3759.4	3426.5	3232.7	3781.5	2920.4	2459.7	3764.6	3338.5
High	IsMasterProtein	D3ZGM1	Pentatricopeptide repeat domain 3 OS=Rattus norvegicus OX=10116 GN=Ptcd3 PE=1 SV=1	0.000	88.762	37	19	27	19	1	687	77.8	6.20	97.86	19	0	0.976	1.024	0.976	0.985	0.986	0.928	1.007	0.983	101.5	99.1	104.0	99.1	100.0	100.1	94.3	102.2	99.8	4649.7	4539.7	4763.0	4537.0	4579.8	4584.4	4317.2	4681.1	4570.8	4290.2	3985.6	4746.6	3552.2	2722.5	4584.4	3724.5
High	IsMasterProtein	Q6P3V9	60S ribosomal protein L4 OS=Rattus norvegicus OX=10116 GN=Rpl4 PE=1 SV=1	0.000	88.709	37	19	35	19	1	421	47.3	11.02	127.68	19	0	1.013	1.048	0.967	1.050	0.991	1.011	0.975	0.995	99.5	100.7	104.2	96.2	104.4	98.6	100.5	96.9	98.9	6894.3	6980.6	7223.2	6667.0	7238.3	6831.4	6968.5	6719.3	6856.4	6361.2	6128.6	7198.3	5219.8	4302.8	6831.4	6011.7
High	IsMasterProtein	B2RYW9	Fumarylacetoacetate hydrolase domain-containing protein 2 OS=Rattus norvegicus OX=10116 GN=Fahd2 PE=1 SV=1	0.000	88.547	67	14	38	14	1	313	34.6	8.35	143.32	14	0	0.984	1.030	0.990	1.014	0.962	0.977	1.015	1.030	100.0	98.4	103.0	99.0	101.4	96.1	97.7	101.5	103.0	6153.0	6055.5	6339.8	6092.5	6241.7	5916.1	6010.2	6245.0	6339.4	5677.2	5316.4	6317.9	4770.0	3710.4	5916.1	5185.0
High	IsMasterProtein	Q5RKI8	ATP-binding cassette sub-family B member 8, mitochondrial OS=Rattus norvegicus OX=10116 GN=Abcb8 PE=2 SV=1	0.000	88.544	32	16	27	16	1	714	77.7	9.52	105.68	16	0	0.980	1.010	0.945	0.985	0.911	0.917	0.934	0.901	104.9	102.7	105.9	99.1	103.3	95.5	96.1	98.0	94.5	5074.3	4971.8	5125.6	4797.5	4997.9	4621.1	4652.0	4740.8	4571.5	4681.9	4365.0	5107.9	3756.1	2971.0	4621.1	4013.3
High	IsMasterProtein	P12368	cAMP-dependent protein kinase type II-alpha regulatory subunit OS=Rattus norvegicus OX=10116 GN=Prkar2a PE=1 SV=4	0.000	88.471	43	15	43	15	1	401	45.5	4.93	162.03	15	0	0.993	1.038	0.997	1.020	0.994	1.004	0.989	1.007	99.5	98.8	103.3	99.3	101.6	99.0	99.9	98.4	100.2	5666.7	5626.8	5884.3	5652.5	5782.8	5634.6	5687.5	5604.8	5705.7	5228.5	4940.0	5864.0	4425.5	3437.6	5634.6	4906.6
High	IsMasterProtein	P62198	26S proteasome regulatory subunit 8 OS=Rattus norvegicus OX=10116 GN=Psmc5 PE=1 SV=1	0.000	88.337	46	14	27	13	1	406	45.6	7.55	104.74	14	0	0.983	1.038	0.995	0.979	1.257	1.025	1.091	1.043	95.6	94.0	99.3	95.1	93.6	120.2	98.1	104.3	99.7	4134.0	4064.5	4290.8	4111.5	4046.6	5194.6	4239.0	4509.9	4310.9	3814.3	3568.4	4276.0	3219.0	2405.5	5194.6	3657.0
High	IsMasterProtein	D3ZBS2	Inter-alpha-trypsin inhibitor heavy chain H3 OS=Rattus norvegicus OX=10116 GN=Itih3 PE=1 SV=3	0.000	88.260	22	15	25	15	1	887	99.0	6.32	91.76	15	0	1.012	0.978	1.159	1.081	1.294	1.131	1.080	1.007	92.4	93.5	90.4	107.1	99.8	119.6	104.5	99.8	93.0	3591.5	3633.4	3512.9	4164.3	3881.1	4647.8	4063.4	3880.1	3615.2	3313.8	3189.9	3500.8	3260.4	2307.1	4647.8	3505.5
High	IsMasterProtein	P21571	ATP synthase-coupling factor 6, mitochondrial OS=Rattus norvegicus OX=10116 GN=Atp5j PE=1 SV=1	0.000	88.128	51	10	48	10	1	108	12.5	9.44	240.65	10	0	1.018	0.995	0.960	0.916	0.836	0.894	0.915	0.942	106.2	108.1	105.6	101.9	97.3	88.8	95.0	97.2	100.1	8372.8	8521.3	8326.8	8034.8	7670.3	6998.4	7487.8	7661.9	7888.9	7725.4	7481.2	8298.1	6290.7	4559.6	6998.4	6459.7
High	IsMasterProtein	P11348	Dihydropteridine reductase OS=Rattus norvegicus OX=10116 GN=Qdpr PE=1 SV=1	0.000	88.033	71	14	32	14	1	241	25.5	7.81	134.79	14	0	1.027	1.066	1.038	1.055	1.028	0.989	0.977	1.049	97.5	100.1	104.0	101.2	102.9	100.3	96.5	95.2	102.3	6062.0	6222.7	6462.6	6290.1	6397.2	6233.1	5995.2	5919.7	6360.5	5593.3	5463.2	6440.3	4924.7	3802.8	6233.1	5172.1
High	IsMasterProtein	B4F789	Apolipoprotein B editing complex 2 (Predicted), isoform CRA_a OS=Rattus norvegicus OX=10116 GN=Apobec2 PE=1 SV=1	0.000	88.000	69	11	40	11	1	224	25.6	4.79	171.80	11	0	1.035	0.950	1.016	1.004	1.013	1.015	0.899	1.027	100.5	104.0	95.4	102.1	100.9	101.7	101.9	90.3	103.2	3897.2	4033.1	3702.3	3959.7	3912.7	3946.9	3953.9	3503.7	4003.1	3595.9	3540.8	3689.5	3100.2	2325.9	3946.9	3411.0
High	IsMasterProtein	P54313	Guanine nucleotide-binding protein G(I)/G(S)/G(T) subunit beta-2 OS=Rattus norvegicus OX=10116 GN=Gnb2 PE=1 SV=4	0.000	87.826	44	11	31	5	1	340	37.3	6.00	109.64	11	6	0.995	0.975	0.984	0.932	1.055	1.050	1.055	1.034	99.1	98.6	96.7	97.5	92.4	104.6	104.1	104.5	102.5	4180.8	4161.0	4077.4	4113.6	3897.2	4411.4	4391.1	4409.3	4323.9	3857.5	3653.1	4063.3	3220.7	2316.7	4411.4	3788.2
High	IsMasterProtein	P62804	Histone H4 OS=Rattus norvegicus OX=10116 GN=Hist1h4b PE=1 SV=2	0.000	87.819	56	8	71	8	1	103	11.4	11.36	261.43	8	0	1.376	1.211	1.244	1.004	1.287	1.247	1.172	1.151	84.2	115.8	101.9	104.7	84.5	108.3	105.0	98.7	96.9	8841.0	12162.2	10706.1	10996.2	8876.1	11374.5	11023.6	10363.1	10173.9	8157.4	10677.7	10669.2	8609.3	5276.4	11374.5	9510.1
High	IsMasterProtein	A0A0G2K051	Early endosome antigen 1 OS=Rattus norvegicus OX=10116 GN=Eea1 PE=1 SV=1	0.000	87.800	17	19	22	19	1	1449	165.3	5.72	81.13	19	0	0.982	1.029	1.008	0.973	1.092	0.990	1.066	1.058	97.8	96.0	100.7	98.6	95.2	106.9	96.9	104.3	103.6	5248.4	5151.5	5401.8	5289.5	5107.4	5733.3	5198.5	5596.6	5555.3	4842.6	4522.7	5383.2	4141.3	3036.1	5733.3	4484.8
High	IsMasterProtein	D3ZCZ9	NADH dehydrogenase [ubiquinone] iron-sulfur protein 6, mitochondrial OS=Rattus norvegicus OX=10116 GN=LOC100912599 PE=1 SV=1	0.000	87.384	65	8	34	8	1	116	13.0	9.22	140.07	8	0	0.899	0.931	0.881	0.971	0.764	0.858	0.805	0.888	112.5	101.1	104.8	99.2	109.3	86.0	96.5	90.6	100.0	6583.0	5916.0	6129.0	5801.0	6394.1	5028.0	5646.9	5300.4	5848.1	6074.0	5193.9	6107.9	4541.8	3801.0	5028.0	4871.6
High	IsMasterProtein	P04182	Ornithine aminotransferase, mitochondrial OS=Rattus norvegicus OX=10116 GN=Oat PE=1 SV=1	0.000	87.349	58	18	31	17	1	439	48.3	6.99	127.52	18	1	0.969	1.047	1.014	1.012	1.171	1.050	1.091	1.066	95.5	92.6	100.0	96.9	96.7	111.8	100.3	104.2	101.9	4645.8	4503.9	4865.1	4711.3	4702.3	5438.1	4876.4	5069.1	4953.5	4286.6	3954.2	4848.3	3688.6	2795.3	5438.1	4206.9
High	IsMasterProtein	Q9WTT7	Basic leucine zipper and W2 domain-containing protein 2 OS=Rattus norvegicus OX=10116 GN=Bzw2 PE=1 SV=1	0.000	87.206	43	17	32	15	1	419	48.0	6.68	122.56	17	2	1.021	1.010	1.001	1.045	1.008	0.961	0.937	1.003	100.2	102.2	101.1	100.3	104.6	101.0	96.3	93.8	100.5	6170.1	6297.0	6229.8	6177.8	6446.4	6221.1	5932.5	5780.3	6189.1	5693.0	5528.4	6208.3	4836.8	3832.1	6221.1	5118.0
High	IsMasterProtein	D3ZWC6	Syntrophin, basic 1 (Predicted) OS=Rattus norvegicus OX=10116 GN=Sntb1 PE=1 SV=1	0.000	87.093	42	22	33	19	1	539	58.3	8.31	112.81	22	3	0.989	1.014	1.020	1.051	0.981	0.988	0.998	1.000	99.5	98.5	100.9	101.5	104.6	97.7	98.4	99.4	99.5	6582.3	6511.7	6671.6	6711.6	6919.8	6460.0	6506.5	6570.4	6580.3	6073.3	5716.9	6648.6	5254.7	4113.5	6460.0	5613.2
High	IsMasterProtein	P62138	Serine/threonine-protein phosphatase PP1-alpha catalytic subunit OS=Rattus norvegicus OX=10116 GN=Ppp1ca PE=1 SV=1	0.000	86.930	40	13	30	2	1	330	37.5	6.33	121.09	13	0	0.976	1.010	0.972	1.039	1.079	1.060	1.164	1.019	96.6	94.3	97.5	93.9	100.3	104.2	102.4	112.4	98.4	479.5	468.0	484.2	466.2	498.1	517.3	508.3	558.0	488.7	442.4	410.9	482.5	365.0	296.1	517.3	438.5
High	IsMasterProtein	P62836	Ras-related protein Rap-1A OS=Rattus norvegicus OX=10116 GN=Rap1a PE=1 SV=1	0.000	86.734	74	11	34	4	1	184	21.0	6.67	146.78	11	7	1.022	1.031	1.026	1.019	1.082	1.039	1.027	0.954	97.8	99.9	100.9	100.3	99.7	105.9	101.7	100.5	93.3	4264.3	4356.3	4397.9	4373.7	4344.5	4614.2	4431.1	4381.5	4066.2	3934.6	3824.6	4382.7	3424.3	2582.6	4614.2	3822.7
High	IsMasterProtein	Q08163	Adenylyl cyclase-associated protein 1 OS=Rattus norvegicus OX=10116 GN=Cap1 PE=1 SV=3	0.000	86.641	42	16	23	14	1	474	51.6	7.52	99.07	16	0	1.109	1.106	1.196	1.016	1.676	1.330	1.430	1.236	81.1	89.9	89.7	97.0	82.4	135.9	107.8	115.9	100.2	3182.7	3528.5	3521.2	3808.0	3234.4	5334.2	4232.5	4550.6	3933.5	2936.6	3097.8	3509.1	2981.4	1922.7	5334.2	3651.4
High	IsMasterProtein	D3ZL10	Collagen type VI alpha 6 chain OS=Rattus norvegicus OX=10116 GN=Col6a6 PE=1 SV=3	0.000	86.578	10	16	25	16	1	2264	246.6	6.71	74.52	16	0	1.070	1.202	1.207	1.074	1.202	1.084	1.261	1.198	87.4	93.5	105.1	105.5	93.9	105.1	94.7	110.2	104.7	2556.9	2736.2	3074.4	3085.8	2747.1	3074.3	2770.7	3223.6	3063.3	2359.2	2402.2	3063.8	2416.0	1633.0	3074.3	2390.3
High	IsMasterProtein	O35796	Complement component 1 Q subcomponent-binding protein, mitochondrial OS=Rattus norvegicus OX=10116 GN=C1qbp PE=1 SV=2	0.000	86.348	42	8	35	8	1	279	31.0	4.87	173.83	8	0	0.964	0.899	0.916	0.984	0.912	0.977	0.900	0.962	105.7	101.9	95.0	96.9	104.1	96.4	103.2	95.2	101.7	5361.4	5168.0	4817.3	4912.7	5278.1	4888.0	5236.3	4826.2	5158.1	4946.8	4537.2	4800.7	3846.3	3137.6	4888.0	4517.4
High	IsMasterProtein	Q71SA3	Thrombospondin 1 OS=Rattus norvegicus OX=10116 GN=Thbs1 PE=2 SV=1	0.000	86.207	22	20	24	20	1	1170	129.6	4.97	79.53	20	0	1.000	1.003	1.349	1.331	2.883	1.070	1.156	1.007	76.3	76.2	76.5	102.9	101.5	219.9	81.6	88.2	76.8	3331.0	3329.6	3341.5	4493.6	4432.8	9604.5	3565.2	3851.7	3353.5	3073.4	2923.2	3330.0	3518.2	2635.1	9604.5	3075.7
High	IsMasterProtein	B0BMY7	Protein tyrosine kinase 9-like (A6-related protein) (Predicted), isoform CRA_b OS=Rattus norvegicus OX=10116 GN=Twf2 PE=1 SV=1	0.000	85.924	51	14	24	11	1	349	39.4	6.80	94.84	14	3	0.927	0.928	0.941	1.072	0.930	1.033	1.065	1.040	100.7	93.3	93.5	94.8	107.9	93.6	104.1	107.3	104.7	3275.6	3035.0	3040.7	3082.9	3510.3	3045.1	3384.2	3490.0	3405.1	3022.3	2664.6	3030.2	2413.7	2086.7	3045.1	2919.6
High	IsMasterProtein	G3V640	Mitochondrial import inner membrane translocase subunit TIM44 OS=Rattus norvegicus OX=10116 GN=Timm44 PE=1 SV=1	0.000	85.821	40	17	32	17	1	453	51.0	8.31	115.58	17	0	0.994	0.921	0.891	0.904	0.833	0.894	0.838	0.870	110.5	109.8	101.8	98.5	99.9	92.0	98.8	92.6	96.1	5756.5	5720.2	5304.5	5131.5	5202.3	4793.7	5147.3	4824.8	5008.8	5311.4	5022.0	5286.2	4017.6	3092.5	4793.7	4440.6
High	IsMasterProtein	A0A0G2K5E4	DnaJ heat shock protein family (Hsp40) member A3 OS=Rattus norvegicus OX=10116 GN=Dnaja3 PE=1 SV=1	0.000	85.791	31	13	29	13	1	480	52.4	9.28	109.43	13	0	0.986	0.922	0.943	1.010	0.869	0.960	0.871	0.929	106.0	104.5	97.7	99.9	107.1	92.1	101.7	92.3	98.5	4783.8	4717.0	4409.9	4509.1	4832.2	4156.7	4590.7	4166.2	4444.3	4413.9	4141.3	4394.7	3530.3	2872.5	4156.7	3960.4
High	IsMasterProtein	P52481	Adenylyl cyclase-associated protein 2 OS=Rattus norvegicus OX=10116 GN=Cap2 PE=1 SV=1	0.000	85.686	43	18	35	16	1	477	52.9	7.17	115.28	18	2	0.988	1.056	1.017	1.005	1.178	1.058	1.163	1.087	94.2	93.0	99.5	95.8	94.7	111.0	99.7	109.6	102.4	6220.7	6144.0	6569.8	6326.1	6253.3	7330.9	6583.3	7235.5	6764.7	5739.7	5394.1	6547.1	4952.9	3717.3	7330.9	5679.4
High	IsMasterProtein	P15178	Aspartate--tRNA ligase, cytoplasmic OS=Rattus norvegicus OX=10116 GN=Dars PE=1 SV=1	0.000	85.616	50	20	27	20	1	501	57.1	6.44	99.36	20	0	1.016	0.980	0.981	1.035	1.037	0.986	0.972	0.993	100.0	101.6	98.0	98.1	103.4	103.7	98.6	97.2	99.3	4725.7	4802.6	4631.2	4634.0	4888.9	4902.5	4661.9	4593.0	4694.0	4360.3	4216.4	4615.2	3628.1	2906.2	4902.5	4021.8
High	IsMasterProtein	Q9Z327	Synaptopodin OS=Rattus norvegicus OX=10116 GN=Synpo PE=1 SV=2	0.000	85.609	22	15	28	15	1	931	99.9	9.36	111.41	15	0	1.025	1.024	1.030	1.033	0.989	1.015	0.984	1.062	98.2	100.7	100.6	101.1	101.5	97.1	99.7	96.7	104.3	6252.2	6411.5	6404.9	6437.0	6457.5	6181.2	6345.2	6154.0	6641.3	5768.8	5628.9	6382.8	5039.7	3838.7	6181.2	5474.0
High	IsMasterProtein	A0A0G2K3W1	von Willebrand factor A domain-containing 8 OS=Rattus norvegicus OX=10116 GN=Vwa8 PE=1 SV=1	0.000	85.420	33	16	32	16	1	481	53.7	8.76	115.56	16	0	0.988	1.032	0.957	1.059	0.907	0.890	0.930	0.938	103.4	102.2	106.7	99.0	109.5	93.8	92.1	96.2	97.0	6225.9	6148.5	6423.6	5955.9	6593.6	5647.5	5542.7	5792.2	5840.9	5744.5	5398.0	6401.5	4663.1	3919.6	5647.5	4781.7
High	IsMasterProtein	F1M6Q3	Collagen type IV alpha 2 chain OS=Rattus norvegicus OX=10116 GN=Col4a2 PE=1 SV=3	0.000	85.091	10	11	30	10	1	1645	160.7	8.09	117.12	11	1	1.013	1.058	1.018	1.063	1.102	0.999	1.101	0.966	96.6	97.8	102.2	98.3	102.6	106.4	96.5	106.3	93.3	5298.5	5369.4	5606.6	5395.0	5631.7	5840.0	5294.3	5833.2	5119.4	4888.8	4714.0	5587.3	4223.9	3347.8	5840.0	4567.4
High	IsMasterProtein	B0K020	CDGSH iron-sulfur domain-containing protein 1 OS=Rattus norvegicus OX=10116 GN=Cisd1 PE=3 SV=1	0.000	85.030	74	9	45	9	1	108	12.1	8.84	168.96	9	0	1.022	1.047	0.968	0.957	0.928	0.986	0.973	0.979	101.6	103.8	106.4	98.3	97.2	94.2	100.2	98.9	99.4	7519.2	7686.0	7874.2	7278.4	7195.5	6977.1	7417.3	7319.1	7359.6	6937.8	6747.9	7847.0	5698.5	4277.4	6977.1	6398.9
High	IsMasterProtein	Q4QR73	DnaJ (Hsp40) homolog, subfamily A, member 4 OS=Rattus norvegicus OX=10116 GN=Dnaja4 PE=1 SV=1	0.000	84.985	27	15	29	14	1	555	61.8	8.46	115.25	15	1	0.939	0.977	0.941	1.001	0.952	0.966	0.945	0.921	104.1	97.8	101.7	97.9	104.3	99.2	100.6	98.4	95.9	6115.9	5742.5	5974.5	5752.4	6124.8	5823.7	5909.8	5781.0	5632.7	5643.0	5041.6	5953.9	4503.7	3640.9	5823.7	5098.4
High	IsMasterProtein	B0BNE6	NADH dehydrogenase (Ubiquinone) Fe-S protein 8 (Predicted), isoform CRA_a OS=Rattus norvegicus OX=10116 GN=Ndufs8 PE=1 SV=1	0.000	84.768	49	10	66	10	1	212	24.0	6.21	242.69	10	0	0.995	0.919	0.952	0.944	0.824	0.939	0.841	0.917	108.0	107.5	99.3	102.9	102.0	89.0	101.4	90.9	99.1	11204.1	11151.5	10298.0	10669.1	10576.3	9231.7	10521.0	9426.7	10274.7	10337.8	9790.4	10262.5	8353.2	6287.1	9231.7	9076.5
High	IsMasterProtein	F7F2F3	Heat shock 70 kDa protein 4L OS=Rattus norvegicus OX=10116 GN=Hspa4l PE=1 SV=1	0.000	84.749	22	16	21	13	1	1017	114.2	5.83	76.28	16	0	0.938	0.855	0.863	1.216	0.952	0.960	0.903	0.913	104.6	98.2	89.5	90.3	127.2	99.6	100.5	94.5	95.6	3685.3	3456.7	3152.6	3181.1	4479.8	3508.7	3538.0	3327.6	3366.1	3400.3	3034.8	3141.7	2490.6	2663.0	3508.7	3052.2
High	IsMasterProtein	P55063	Heat shock 70 kDa protein 1-like OS=Rattus norvegicus OX=10116 GN=Hspa1l PE=2 SV=2	0.000	84.664	25	14	33	1	1	641	70.5	6.24	131.64	14	0	1.040	1.103	1.049	1.319	1.083	0.986	1.289	1.023	91.0	94.6	100.3	95.5	120.0	98.5	89.7	117.3	93.1	128.6	133.8	141.9	135.0	169.7	139.3	126.8	165.8	131.6	118.7	117.5	141.4	105.7	100.9	139.3	109.4
High	IsMasterProtein	A0A0G2K478	Deoxyguanosine kinase (Predicted), isoform CRA_b OS=Rattus norvegicus OX=10116 GN=Dguok PE=1 SV=1	0.000	84.631	52	13	29	13	1	277	32.1	8.57	109.51	13	0	1.008	0.982	0.976	0.940	0.934	0.951	0.873	0.902	105.1	105.9	103.2	102.5	98.8	98.1	99.9	91.7	94.8	4126.1	4159.4	4052.2	4025.9	3879.7	3854.4	3922.2	3602.7	3722.4	3807.1	3651.7	4038.2	3152.0	2306.3	3854.4	3383.7
High	IsMasterProtein	Q9Z1N4	3'(2'),5'-bisphosphate nucleotidase 1 OS=Rattus norvegicus OX=10116 GN=Bpnt1 PE=1 SV=1	0.000	84.523	51	12	21	1	1	308	33.2	5.87	78.89	12	0	0.956	0.896	0.996	1.142	1.248	1.136	0.948	1.034	96.2	91.9	86.2	95.8	109.9	120.1	109.3	91.2	99.4	53.8	51.4	48.2	53.5	61.4	67.1	61.1	51.0	55.6	49.6	45.1	48.0	41.9	36.5	67.1	52.7
High	IsMasterProtein	Q62636	Ras-related protein Rap-1b OS=Rattus norvegicus OX=10116 GN=Rap1b PE=1 SV=2	0.000	84.449	74	11	32	4	1	184	20.8	5.78	129.73	11	0	0.956	1.083	1.008	1.051	1.399	1.062	1.184	1.035	92.0	88.0	99.7	92.8	96.7	128.8	97.7	109.0	95.3	1080.0	1032.3	1170.0	1088.6	1135.0	1511.4	1146.9	1278.6	1118.0	996.5	906.3	1166.0	852.3	674.7	1511.4	989.4
High	IsMasterProtein	A0A096XKT9	NADH-ubiquinone oxidoreductase chain 5 OS=Rattus norvegicus OX=10116 GN=ND5 PE=3 SV=1	0.000	84.434	24	13	27	13	1	609	68.5	9.26	115.56	13	0	0.898	0.992	0.926	0.973	0.732	0.909	0.897	0.860	109.9	98.7	109.1	101.8	106.9	80.5	100.0	98.6	94.5	5419.8	4865.0	5378.5	5016.1	5271.9	3966.6	4928.1	4862.4	4659.2	5000.7	4271.2	5360.0	3927.3	3133.9	3966.6	4251.5
High	IsMasterProtein	P85973	Purine nucleoside phosphorylase OS=Rattus norvegicus OX=10116 GN=Pnp PE=1 SV=1	0.000	84.377	64	15	37	15	1	289	32.3	6.93	140.23	15	0	0.995	1.041	1.045	0.997	1.180	1.087	1.205	1.110	93.2	92.7	97.0	97.4	92.9	109.9	101.2	112.2	103.5	3746.4	3727.2	3901.8	3915.3	3734.2	4419.8	4071.0	4513.4	4160.2	3456.7	3272.3	3888.3	3065.4	2219.8	4419.8	3512.1
High	IsMasterProtein	Q6AYS7	Aminoacylase-1A OS=Rattus norvegicus OX=10116 GN=Acy1a PE=1 SV=1	0.000	84.352	50	17	29	17	1	408	45.8	6.48	91.12	17	0	0.939	1.013	0.968	1.660	0.944	0.906	0.920	0.992	96.3	90.5	97.6	93.2	159.9	90.9	87.3	88.6	95.6	5363.6	5037.1	5432.6	5191.0	8904.2	5062.5	4859.4	4933.4	5320.5	4948.9	4422.3	5413.9	4064.2	5293.1	5062.5	4192.2
High	IsMasterProtein	P32198	Carnitine O-palmitoyltransferase 1, liver isoform OS=Rattus norvegicus OX=10116 GN=Cpt1a PE=1 SV=2	0.000	84.293	29	20	34	17	1	773	88.1	8.54	114.68	20	0	0.985	1.078	0.973	1.128	0.945	0.967	1.053	0.996	98.6	97.1	106.3	96.0	111.2	93.2	95.4	103.8	98.2	4798.2	4726.4	5174.1	4670.8	5411.9	4535.1	4640.7	5052.1	4778.0	4427.2	4149.5	5156.3	3656.9	3217.1	4535.1	4003.5
High	IsMasterProtein	P41499	Tyrosine-protein phosphatase non-receptor type 11 OS=Rattus norvegicus OX=10116 GN=Ptpn11 PE=1 SV=4	0.000	84.271	39	19	26	19	1	597	68.4	7.28	93.60	19	0	0.930	0.958	0.934	0.997	1.032	0.976	0.958	0.979	102.7	95.5	98.4	95.9	102.3	105.9	100.3	98.4	100.6	5500.3	5116.2	5269.1	5136.2	5481.7	5674.6	5370.9	5270.3	5386.1	5075.0	4491.7	5250.9	4021.3	3258.6	5674.6	4633.5
High	IsMasterProtein	P63004	Platelet-activating factor acetylhydrolase IB subunit alpha OS=Rattus norvegicus OX=10116 GN=Pafah1b1 PE=1 SV=2	0.000	84.199	56	19	27	18	1	410	46.6	7.37	70.35	19	1	1.034	1.030	1.001	0.997	1.075	1.028	1.015	1.008	98.0	101.3	100.9	98.0	97.7	105.3	100.7	99.4	98.8	5548.9	5739.7	5713.2	5552.6	5531.7	5965.3	5705.2	5629.6	5595.0	5119.8	5039.1	5693.5	4347.3	3288.3	5965.3	4921.9
High	IsMasterProtein	P14925	Peptidyl-glycine alpha-amidating monooxygenase OS=Rattus norvegicus OX=10116 GN=Pam PE=1 SV=1	0.000	84.067	24	17	26	17	1	976	108.6	6.18	101.32	17	0	0.961	1.072	1.079	1.077	2.740	1.329	1.704	1.328	73.2	70.4	78.5	79.0	78.9	200.7	97.3	124.8	97.3	3521.5	3383.9	3775.0	3800.5	3791.9	9648.5	4679.3	5998.9	4678.1	3249.2	2970.9	3762.0	2975.5	2254.1	9648.5	4036.8
High	IsMasterProtein	Q63570	26S proteasome regulatory subunit 6B OS=Rattus norvegicus OX=10116 GN=Psmc4 PE=1 SV=1	0.000	83.847	49	15	24	15	1	418	47.4	5.21	83.32	15	0	0.950	0.949	0.907	0.941	0.963	0.948	0.913	0.945	105.7	100.4	100.3	95.8	99.4	101.8	100.2	96.5	99.9	4210.1	3999.6	3996.2	3817.4	3962.0	4056.4	3992.2	3843.7	3979.1	3884.6	3511.4	3982.4	2988.8	2355.2	4056.4	3444.1
High	IsMasterProtein	D4ABA9	Xin actin-binding repeat containing 1 OS=Rattus norvegicus OX=10116 GN=Xirp1 PE=1 SV=2	0.000	83.796	22	15	19	15	1	1153	125.7	5.41	76.04	15	0	0.953	0.923	1.002	1.162	1.007	1.077	1.027	0.960	98.8	94.1	91.2	99.0	114.8	99.5	106.4	101.5	94.8	3372.7	3213.1	3112.9	3379.3	3918.6	3396.6	3632.8	3463.9	3237.2	3111.9	2820.9	3102.2	2645.8	2329.4	3396.6	3134.0
High	IsMasterProtein	Q58FK9	Kynurenine--oxoglutarate transaminase 3 OS=Rattus norvegicus OX=10116 GN=Kyat3 PE=2 SV=1	0.000	83.745	39	14	33	5	1	454	51.0	8.35	117.28	14	9	1.000	1.014	0.954	1.008	0.867	0.908	0.869	0.951	105.0	105.0	106.5	100.1	105.9	91.0	95.4	91.2	99.8	6416.8	6415.9	6509.2	6120.3	6470.8	5563.7	5829.2	5575.3	6099.5	5920.6	5632.8	6486.8	4791.8	3846.6	5563.7	5028.9
High	IsMasterProtein	F7F389	Complement component C9 OS=Rattus norvegicus OX=10116 GN=C9 PE=1 SV=1	0.000	83.683	34	17	32	17	1	580	65.2	6.10	112.62	17	0	1.014	1.062	1.192	1.094	1.493	1.183	1.175	1.157	86.8	88.0	92.2	103.5	94.9	129.6	102.6	101.9	100.4	6660.9	6756.7	7075.0	7940.4	7285.5	9946.8	7878.0	7823.7	7707.5	6145.9	5932.0	7050.6	6216.8	4330.9	9946.8	6796.4
High	IsMasterProtein	M0R735	Heterogeneous nuclear ribonucleoprotein Q OS=Rattus norvegicus OX=10116 GN=Syncrip PE=1 SV=2	0.000	83.665	29	14	25	10	1	562	62.6	7.56	90.82	14	4	0.999	1.049	1.015	1.040	1.135	1.030	1.126	1.055	95.2	95.2	99.9	96.7	99.1	108.1	98.1	107.2	100.5	4084.1	4081.9	4284.5	4145.4	4249.1	4637.4	4204.7	4596.7	4309.6	3768.3	3583.7	4269.7	3245.6	2525.9	4637.4	3627.4
High	IsMasterProtein	P62193	26S proteasome regulatory subunit 4 OS=Rattus norvegicus OX=10116 GN=Psmc1 PE=1 SV=1	0.000	83.563	45	15	29	14	1	440	49.2	6.21	99.77	15	1	1.046	1.027	1.029	0.978	1.060	1.037	1.018	1.017	97.7	102.2	100.3	100.6	95.5	103.6	101.4	99.5	99.3	5084.9	5319.7	5220.9	5234.7	4971.3	5389.7	5275.4	5177.0	5170.2	4691.7	4670.4	5202.9	4098.4	2955.2	5389.7	4551.1
High	IsMasterProtein	G3V843	Prothrombin OS=Rattus norvegicus OX=10116 GN=F2 PE=1 SV=1	0.000	83.481	36	16	26	16	1	617	70.3	6.71	101.37	16	0	0.994	0.998	1.157	1.028	0.849	1.077	1.068	0.980	98.3	97.8	98.1	113.8	101.1	83.5	105.9	105.1	96.4	5125.4	5096.1	5114.7	5932.2	5271.1	4350.1	5518.9	5475.9	5022.1	4729.1	4474.1	5097.1	4644.5	3133.4	4350.1	4761.2
High	IsMasterProtein	D4ADG2	IBA57, iron-sulfur cluster assembly OS=Rattus norvegicus OX=10116 GN=Iba57 PE=1 SV=1	0.000	83.476	50	12	22	12	1	358	38.6	9.13	96.10	12	0	0.979	1.020	0.935	1.010	0.858	0.928	0.946	0.964	104.2	102.0	106.2	97.4	105.2	89.4	96.6	98.5	100.4	2955.6	2894.3	3014.9	2763.5	2986.4	2535.8	2742.5	2796.3	2849.9	2727.1	2541.0	3004.5	2163.6	1775.3	2535.8	2366.0
High	IsMasterProtein	P35565	Calnexin OS=Rattus norvegicus OX=10116 GN=Canx PE=1 SV=1	0.000	83.454	31	17	30	17	1	591	67.2	4.63	96.53	17	0	0.997	0.990	0.976	1.043	1.150	1.113	1.037	0.973	97.0	96.7	96.0	94.7	101.2	111.5	108.0	100.6	94.4	5711.9	5692.3	5654.0	5576.2	5957.1	6568.0	6356.7	5922.3	5555.6	5270.2	4997.5	5634.5	4365.8	3541.2	6568.0	5483.9
High	IsMasterProtein	D3ZUX5	MICOS complex subunit OS=Rattus norvegicus OX=10116 GN=Chchd3 PE=1 SV=1	0.000	82.981	55	15	39	15	1	227	26.4	8.13	161.08	15	0	1.035	0.987	0.986	0.944	0.928	0.977	0.980	0.929	102.7	106.2	101.4	101.2	97.0	95.3	100.3	100.6	95.4	7727.2	7994.7	7629.2	7617.9	7298.2	7168.6	7548.8	7570.4	7176.5	7129.7	7018.9	7602.9	5964.3	4338.4	7168.6	6512.4
High	IsMasterProtein	Q6AYZ4	Serine/threonine-protein phosphatase OS=Rattus norvegicus OX=10116 GN=Ppp1cc PE=2 SV=1	0.000	82.833	36	12	28	1	1	337	38.5	6.13	117.32	12	0	0.953	0.993	0.972	1.164	1.213	0.925	1.165	1.121	94.7	90.2	94.0	92.0	110.2	114.9	87.6	110.3	106.2	275.7	262.7	273.8	268.0	320.8	334.5	255.1	321.3	309.1	254.4	230.6	272.9	209.8	190.7	334.5	220.1
High	IsMasterProtein	A0A0G2K5N6	Rho-associated protein kinase OS=Rattus norvegicus OX=10116 GN=Rock2 PE=1 SV=1	0.000	82.767	16	19	25	13	1	1388	160.5	5.99	71.51	19	6	1.027	1.037	1.001	1.006	1.005	1.000	1.008	1.029	98.8	101.4	102.4	98.8	99.4	99.3	98.8	99.6	101.6	5937.5	6094.9	6157.8	5940.7	5974.7	5967.6	5940.1	5986.7	6108.8	5478.4	5351.0	6136.6	4651.2	3551.7	5967.6	5124.5
High	IsMasterProtein	P52631	Signal transducer and activator of transcription 3 OS=Rattus norvegicus OX=10116 GN=Stat3 PE=1 SV=1	0.000	82.623	36	20	30	20	1	770	88.0	6.30	102.81	20	0	0.971	0.960	1.002	1.034	1.133	1.060	1.035	1.040	97.5	94.6	93.5	97.6	100.7	110.4	103.3	100.9	101.3	4497.6	4367.0	4317.0	4505.5	4649.0	5093.8	4768.5	4657.0	4676.9	4149.8	3834.0	4302.1	3527.5	2763.6	5093.8	4113.8
High	IsMasterProtein	A0A0G2K9H8	FK506 binding protein 11 OS=Rattus norvegicus OX=10116 GN=Arf3 PE=3 SV=1	0.000	82.614	66	12	37	2	1	187	21.1	7.37	153.33	12	11	0.981	1.019	1.016	1.002	1.183	1.038	1.104	1.034	96.0	94.2	97.8	97.5	96.2	113.5	99.7	106.0	99.2	7040.7	6907.2	7172.9	7151.3	7055.1	8326.1	7310.7	7775.2	7279.2	6496.3	6064.1	7148.2	5599.0	4193.9	8326.1	6307.0
High	IsMasterProtein	Q68FX1	Mannose-6-phosphate isomerase OS=Rattus norvegicus OX=10116 GN=Mpi PE=2 SV=1	0.000	82.461	43	13	30	13	1	423	46.4	6.02	104.88	13	0	0.976	1.007	0.967	1.135	1.023	0.948	0.974	0.979	99.9	97.5	100.6	96.6	113.4	102.2	94.7	97.4	97.8	5180.3	5055.1	5214.3	5008.9	5880.0	5300.4	4911.5	5048.1	5069.4	4779.7	4438.1	5196.3	3921.6	3495.4	5300.4	4237.2
High	IsMasterProtein	M0RDK9	Acyl-CoA dehydrogenase family, member 8 OS=Rattus norvegicus OX=10116 GN=Acad8 PE=1 SV=2	0.000	82.330	31	13	27	13	1	411	45.1	8.07	99.83	13	0	1.162	1.055	1.224	1.022	1.004	0.963	1.082	1.054	94.1	109.3	99.3	115.1	96.2	94.4	90.6	101.8	99.2	5715.8	6639.8	6030.6	6994.9	5843.0	5736.7	5505.5	6185.1	6026.6	5273.8	5829.4	6009.8	5476.5	3473.4	5736.7	4749.6
High	IsMasterProtein	Q6AYU2	Pcbp2 protein OS=Rattus norvegicus OX=10116 GN=Pcbp2 PE=2 SV=1	0.000	82.025	40	10	24	5	1	362	38.2	6.79	103.57	10	5	0.985	1.000	1.009	1.039	1.082	1.020	1.049	1.037	97.6	96.2	97.6	98.5	101.4	105.6	99.6	102.4	101.2	3806.8	3750.8	3807.7	3841.7	3955.2	4119.1	3884.1	3992.6	3948.2	3512.4	3293.0	3794.6	3007.8	2351.2	4119.1	3350.8
High	IsMasterProtein	A0A0G2K6X9	Adenosine kinase OS=Rattus norvegicus OX=10116 GN=Adk PE=1 SV=1	0.000	81.974	43	14	20	14	1	403	44.1	6.00	81.16	14	0	1.042	1.049	1.013	1.096	1.065	1.079	1.056	1.072	95.0	99.0	99.7	96.3	104.1	101.2	102.5	100.3	101.9	3910.9	4075.4	4101.6	3963.6	4286.6	4164.0	4219.4	4129.3	4192.5	3608.5	3578.0	4087.5	3103.2	2548.2	4164.0	3640.1
High	IsMasterProtein	Q63258	Integrin alpha-7 OS=Rattus norvegicus OX=10116 GN=Itga7 PE=1 SV=2	0.000	81.874	18	15	28	15	1	1135	124.1	6.04	100.88	15	0	1.018	1.045	1.016	1.057	0.970	1.001	1.020	0.964	99.0	100.8	103.4	100.6	104.7	96.0	99.1	101.0	95.5	4640.2	4723.9	4848.2	4713.9	4905.7	4501.8	4646.8	4733.4	4475.3	4281.4	4147.3	4831.5	3690.7	2916.2	4501.8	4008.8
High	IsMasterProtein	Q6AYQ8	Acylpyruvase FAHD1, mitochondrial OS=Rattus norvegicus OX=10116 GN=Fahd1 PE=1 SV=1	0.000	81.867	77	13	27	13	1	221	24.5	7.74	105.67	13	0	0.922	0.959	0.956	0.996	0.841	0.911	0.916	0.917	106.9	98.6	102.5	102.3	106.5	89.9	97.4	98.0	98.0	5067.3	4673.6	4858.1	4846.7	5046.5	4259.5	4613.9	4644.0	4644.9	4675.5	4103.2	4841.3	3794.6	2999.9	4259.5	3980.4
High	IsMasterProtein	A0A0G2K2T1	Taxilin beta OS=Rattus norvegicus OX=10116 GN=Txlnb PE=1 SV=1	0.000	81.828	28	15	27	15	1	685	76.9	5.10	105.10	15	0	1.006	1.007	0.978	1.036	0.997	0.888	0.960	0.992	101.5	102.2	102.3	99.3	105.2	101.2	90.2	97.5	100.7	6194.2	6232.9	6238.7	6055.2	6416.3	6173.1	5500.6	5945.6	6142.2	5715.2	5472.1	6217.2	4740.8	3814.2	6173.1	4745.4
High	IsMasterProtein	Q68FS2	COP9 signalosome complex subunit 4 OS=Rattus norvegicus OX=10116 GN=Cops4 PE=1 SV=1	0.000	81.795	52	16	22	15	1	406	46.3	5.85	78.15	16	1	0.992	1.039	0.977	1.041	1.046	0.971	1.012	0.992	99.2	98.5	103.1	96.9	103.3	103.8	96.3	100.4	98.4	3960.5	3930.4	4116.6	3868.0	4123.0	4141.2	3844.4	4006.8	3927.8	3654.3	3450.7	4102.4	3028.4	2450.9	4141.2	3316.6
High	IsMasterProtein	G3V6W6	Proteasome 26S subunit, ATPase 6 OS=Rattus norvegicus OX=10116 GN=Psmc6 PE=1 SV=1	0.000	81.778	44	13	31	13	1	403	45.8	7.78	118.03	13	0	1.020	1.016	0.993	1.010	1.063	0.973	1.013	0.996	99.1	101.1	100.7	98.4	100.1	105.3	96.4	100.3	98.7	5867.7	5987.9	5962.5	5828.6	5929.0	6238.9	5709.8	5941.6	5845.0	5414.0	5257.0	5941.9	4563.4	3524.5	6238.9	4925.9
High	IsMasterProtein	G3V8D5	6-phosphogluconolactonase (Predicted), isoform CRA_c OS=Rattus norvegicus OX=10116 GN=Pgls PE=1 SV=1	0.000	81.744	45	9	24	9	1	291	30.8	6.86	100.31	9	0	0.995	1.009	1.029	0.987	1.053	1.017	1.066	1.039	97.9	97.4	98.8	100.7	96.6	103.1	99.5	104.3	101.7	4673.1	4651.7	4717.0	4807.8	4610.1	4923.1	4752.6	4982.0	4854.3	4311.8	4083.9	4700.7	3764.2	2740.5	4923.1	4100.1
High	IsMasterProtein	P04906	Glutathione S-transferase P OS=Rattus norvegicus OX=10116 GN=Gstp1 PE=1 SV=2	0.000	81.714	56	11	32	11	1	210	23.4	7.36	129.53	11	0	1.015	1.014	1.027	1.001	1.043	1.012	1.019	1.128	97.2	98.7	98.6	99.8	97.3	101.4	98.3	99.1	109.6	5302.0	5384.1	5377.3	5444.9	5307.4	5530.0	5363.5	5404.4	5979.4	4892.0	4726.9	5358.8	4263.0	3155.0	5530.0	4627.1
High	IsMasterProtein	F1LRY5	RCG45398 OS=Rattus norvegicus OX=10116 GN=Sardh PE=1 SV=2	0.000	81.515	28	18	19	18	1	919	101.4	6.62	70.93	18	0	0.979	1.020	0.955	0.937	0.943	0.953	0.952	1.009	102.9	100.8	104.9	98.3	96.4	97.0	98.0	97.9	103.8	4097.4	4013.4	4177.7	3912.9	3838.3	3862.0	3903.9	3899.8	4132.3	3780.6	3523.5	4163.3	3063.5	2281.7	3862.0	3367.9
High	IsMasterProtein	F1LRV6	GMP reductase OS=Rattus norvegicus OX=10116 GN=Gmpr PE=3 SV=1	0.000	81.506	41	12	31	10	1	345	37.4	6.98	118.74	12	2	0.962	1.046	0.958	1.006	0.889	0.943	1.020	1.028	101.7	97.8	106.3	97.4	102.3	90.4	95.9	103.7	104.5	5079.6	4887.2	5312.6	4867.2	5111.3	4516.6	4789.8	5181.6	5220.1	4686.8	4290.7	5294.3	3810.7	3038.4	4516.6	4132.2
High	IsMasterProtein	P01048	T-kininogen 1 OS=Rattus norvegicus OX=10116 GN=Map1 PE=1 SV=2	0.000	81.225	37	12	29	4	1	430	47.7	6.52	127.33	12	0	1.057	0.917	1.236	1.074	1.602	1.442	1.528	1.552	78.9	83.4	72.3	97.5	84.7	126.4	113.8	120.6	122.4	2074.7	2192.3	1902.6	2564.6	2228.4	3322.8	2992.2	3170.8	3219.9	1914.3	1924.7	1896.0	2007.9	1324.7	3322.8	2581.4
High	IsMasterProtein	B2GUX5	5'-nucleotidase OS=Rattus norvegicus OX=10116 GN=Nt5c3a PE=1 SV=1	0.000	81.177	53	15	22	15	1	297	33.8	5.47	78.66	15	0	1.085	1.112	1.029	1.004	1.183	1.002	1.047	1.061	94.5	102.5	105.1	97.2	94.9	111.8	94.7	98.9	100.3	3599.7	3904.5	4002.9	3703.1	3612.4	4258.6	3607.0	3767.7	3818.6	3321.4	3427.9	3989.1	2899.3	2147.4	4258.6	3111.8
High	IsMasterProtein	D3ZA93	Acyl-CoA thioesterase 13 OS=Rattus norvegicus OX=10116 GN=Acot13 PE=1 SV=1	0.000	81.125	78	10	40	10	1	140	15.3	8.84	139.68	10	0	1.044	1.074	1.016	0.917	0.881	0.938	0.923	1.010	102.2	106.8	109.8	103.9	93.8	90.1	95.9	94.4	103.3	8035.8	8390.5	8627.3	8164.4	7369.0	7081.2	7534.0	7419.2	8117.5	7414.4	7366.4	8597.6	6392.2	4380.5	7081.2	6499.6
High	IsMasterProtein	F1M9D6	Signal transducer and activator of transcription OS=Rattus norvegicus OX=10116 GN=Stat1 PE=1 SV=2	0.000	81.039	33	20	25	20	1	749	87.2	5.82	85.95	20	0	1.032	1.007	1.059	1.036	1.067	0.995	1.057	1.066	96.6	99.7	97.3	102.2	100.0	103.1	96.1	102.1	103.0	4761.4	4914.3	4796.9	5040.5	4931.9	5080.9	4738.0	5031.8	5077.3	4393.2	4314.5	4780.4	3946.4	2931.8	5080.9	4087.5
High	IsMasterProtein	Q9EPH8	Polyadenylate-binding protein 1 OS=Rattus norvegicus OX=10116 GN=Pabpc1 PE=1 SV=1	0.000	81.032	22	15	23	2	1	636	70.7	9.50	90.64	15	3	1.025	1.044	1.057	1.005	1.176	1.081	1.160	1.102	93.3	95.6	97.3	98.6	93.7	109.7	100.8	108.2	102.8	1607.1	1646.5	1677.1	1698.1	1614.9	1890.4	1737.3	1864.4	1771.5	1482.8	1445.5	1671.3	1329.5	960.0	1890.4	1498.8
High	IsMasterProtein	P27952	40S ribosomal protein S2 OS=Rattus norvegicus OX=10116 GN=Rps2 PE=1 SV=1	0.000	80.967	53	15	48	15	1	293	31.2	10.24	159.42	15	0	1.031	0.992	0.987	1.027	1.138	1.065	1.006	1.011	97.2	100.3	96.4	95.9	99.8	110.7	103.5	97.8	98.3	7777.6	8020.2	7713.9	7674.5	7986.2	8854.5	8280.0	7824.3	7860.8	7176.2	7041.3	7687.3	6008.6	4747.4	8854.5	7143.2
High	IsMasterProtein	P62815	V-type proton ATPase subunit B, brain isoform OS=Rattus norvegicus OX=10116 GN=Atp6v1b2 PE=1 SV=1	0.000	80.899	48	15	22	15	1	511	56.5	5.81	92.70	15	0	0.933	1.011	0.955	0.959	0.951	0.907	0.940	0.975	104.3	97.2	105.5	99.6	100.0	99.2	94.6	98.0	101.6	4250.1	3963.8	4298.5	4060.9	4077.4	4041.6	3855.4	3994.1	4141.9	3921.5	3480.0	4283.7	3179.4	2423.8	4041.6	3326.1
High	IsMasterProtein	P85515	Alpha-centractin OS=Rattus norvegicus OX=10116 GN=Actr1a PE=1 SV=1	0.000	80.842	55	14	44	7	1	376	42.6	6.64	147.27	14	6	0.992	0.941	1.002	1.059	1.075	1.048	0.952	0.972	99.6	98.7	93.7	99.8	105.5	107.1	104.3	94.7	96.7	3417.2	3388.8	3215.0	3424.9	3620.3	3674.6	3579.8	3251.8	3320.1	3153.0	2975.2	3203.9	2681.5	2152.1	3674.6	3088.3
High	IsMasterProtein	A0A0G2K2P5	Tight junction protein ZO-1 OS=Rattus norvegicus OX=10116 GN=Tjp1 PE=1 SV=1	0.000	80.782	12	16	21	16	1	1765	197.0	6.60	81.06	16	0	1.011	1.011	1.019	0.950	1.058	0.994	1.000	1.047	99.0	100.1	100.1	100.9	94.1	104.8	98.4	99.0	103.6	3907.1	3949.8	3950.5	3982.7	3712.7	4134.1	3884.1	3908.7	4089.3	3605.0	3467.7	3936.9	3118.2	2207.0	4134.1	3350.8
High	IsMasterProtein	P10111	Peptidyl-prolyl cis-trans isomerase A OS=Rattus norvegicus OX=10116 GN=Ppia PE=1 SV=2	0.000	80.779	61	11	52	9	1	164	17.9	8.16	175.01	11	0	1.036	1.078	1.029	1.034	1.177	1.092	1.108	1.116	93.1	96.4	100.3	95.8	96.2	109.6	101.6	103.1	103.9	8919.5	9236.6	9615.8	9176.5	9218.6	10501.3	9736.6	9879.0	9957.0	8229.8	8109.2	9582.6	7184.6	5480.0	10501.3	8399.8
High	IsMasterProtein	D3Z941	Methionyl-tRNA synthetase OS=Rattus norvegicus OX=10116 GN=Mars PE=1 SV=1	0.000	80.677	31	18	20	18	1	902	101.5	6.46	75.23	18	0	0.972	0.968	0.990	0.941	1.046	0.936	1.024	0.987	101.5	98.7	98.3	100.5	95.5	106.2	95.1	104.0	100.3	3970.1	3857.5	3843.5	3928.4	3734.9	4153.6	3716.7	4064.5	3919.9	3663.1	3386.7	3830.2	3075.7	2220.2	4153.6	3206.4
High	IsMasterProtein	Q07969	Platelet glycoprotein 4 OS=Rattus norvegicus OX=10116 GN=Cd36 PE=1 SV=3	0.000	80.657	27	12	46	12	1	472	52.7	8.56	184.23	12	0	0.985	1.021	0.987	1.003	0.857	0.972	0.966	0.954	102.9	101.4	105.1	101.6	103.2	88.2	100.0	99.4	98.2	8846.5	8715.5	9036.7	8735.9	8875.4	7583.8	8595.0	8545.5	8438.9	8162.5	7651.7	9005.5	6839.6	5276.0	7583.8	7414.9
High	IsMasterProtein	B5DEL8	NADH dehydrogenase (Ubiquinone) Fe-S protein 5 OS=Rattus norvegicus OX=10116 GN=Ndufs5 PE=1 SV=1	0.000	80.616	71	10	34	10	1	106	12.7	8.92	123.18	10	0	1.018	1.003	0.922	0.946	0.876	0.950	0.873	0.956	105.3	107.3	105.7	97.1	99.7	92.3	100.1	91.9	100.7	5815.9	5921.8	5835.0	5362.4	5502.5	5096.0	5525.3	5075.1	5557.9	5366.2	5199.0	5814.9	4198.4	3271.0	5096.0	4766.7
High	IsMasterProtein	Q9Z311	Enoyl-[acyl-carrier-protein] reductase, mitochondrial OS=Rattus norvegicus OX=10116 GN=Mecr PE=1 SV=1	0.000	80.605	52	14	24	1	1	373	40.3	8.78	99.93	14	13	0.914	0.956	0.938	0.974	0.829	0.875	0.882	0.900	108.9	99.5	104.1	102.1	106.0	90.2	95.3	96.0	97.9	4094.2	3743.6	3915.4	3839.7	3985.7	3392.9	3583.0	3610.2	3683.8	3777.6	3286.7	3901.9	3006.2	2369.3	3392.9	3091.1
High	IsMasterProtein	Q99J82	Integrin-linked protein kinase OS=Rattus norvegicus OX=10116 GN=Ilk PE=2 SV=1	0.000	80.382	34	16	39	16	1	452	51.3	8.07	123.36	16	0	0.991	1.015	1.030	1.031	1.061	1.048	1.058	1.046	97.0	96.1	98.5	99.9	100.0	102.9	101.7	102.6	101.4	7053.2	6991.6	7162.2	7266.5	7272.4	7482.1	7393.7	7463.4	7377.3	6507.8	6138.2	7137.5	5689.2	4323.1	7482.1	6378.6
High	IsMasterProtein	A0A0G2K0V3	3'(2'),5'-bisphosphate nucleotidase 1 OS=Rattus norvegicus OX=10116 GN=Bpnt1 PE=1 SV=1	0.000	80.323	44	12	22	1	1	323	35.0	6.24	78.86	12	11	0.936	1.031	0.958	1.069	0.986	1.019	1.059	1.073	98.6	92.3	101.6	94.4	105.4	97.2	100.4	104.4	105.8	4612.3	4317.8	4754.1	4418.6	4930.6	4547.5	4700.3	4886.0	4949.7	4255.7	3790.8	4737.7	3459.5	2931.0	4547.5	4055.0
High	IsMasterProtein	P06866	Haptoglobin OS=Rattus norvegicus OX=10116 GN=Hp PE=1 SV=3	0.000	79.752	43	15	23	15	1	347	38.5	6.54	82.15	15	0	1.105	0.873	0.572	0.516	0.490	0.504	0.512	1.793	122.2	135.1	106.7	69.9	63.0	59.9	61.5	62.6	219.1	7094.6	7843.0	6194.6	4055.8	3659.5	3479.3	3573.3	3635.5	12719.4	6546.0	6885.7	6173.2	3175.4	2175.4	3479.3	3082.7
High	IsMasterProtein	Q68FT1	Ubiquinone biosynthesis protein COQ9, mitochondrial OS=Rattus norvegicus OX=10116 GN=Coq9 PE=1 SV=2	0.000	79.657	38	10	37	10	1	312	35.1	5.77	143.19	10	0	0.957	1.004	0.884	0.869	0.772	0.837	0.806	0.896	112.1	107.4	112.6	99.2	97.5	86.6	93.8	90.3	100.5	5673.7	5432.5	5698.3	5017.7	4933.3	4382.5	4746.7	4571.7	5086.2	5235.0	4769.4	5678.7	3928.5	2932.6	4382.5	4095.0
High	IsMasterProtein	Q6P7D2	Arginyl aminopeptidase (Aminopeptidase B) OS=Rattus norvegicus OX=10116 GN=Rnpep PE=2 SV=1	0.000	79.309	38	19	24	19	1	650	72.6	5.67	84.43	19	0	0.972	1.004	1.000	1.026	1.004	0.971	0.968	1.005	100.6	97.7	101.0	100.5	103.2	101.0	97.7	97.3	101.1	4204.9	4086.2	4222.5	4203.7	4312.9	4222.1	4082.9	4068.4	4226.0	3879.8	3587.5	4207.9	3291.2	2563.8	4222.1	3522.3
High	IsMasterProtein	Q8VHS9	L-type calcium channel alpha2/delta subunit OS=Rattus norvegicus OX=10116 GN=Cacna2d1 PE=2 SV=1	0.000	79.159	22	16	23	16	1	1079	122.1	5.17	75.12	16	0	1.057	1.097	1.061	1.001	1.082	1.072	1.162	1.070	93.7	99.1	102.8	99.4	93.8	101.4	100.5	108.9	100.3	3438.6	3636.2	3771.2	3648.0	3440.6	3720.8	3687.0	3994.8	3680.4	3172.7	3192.4	3758.2	2856.1	2045.3	3720.8	3180.8
High	IsMasterProtein	B2RYW3	NADH dehydrogenase (Ubiquinone) 1 beta subcomplex, 9 (Predicted) OS=Rattus norvegicus OX=10116 GN=Ndufb9 PE=1 SV=1	0.000	79.146	60	11	42	11	1	179	21.9	8.07	174.95	11	0	0.931	0.918	0.904	0.985	0.854	0.890	0.868	0.872	109.5	101.9	100.5	98.9	107.8	93.4	97.4	95.0	95.5	6604.2	6146.1	6064.8	5967.1	6504.8	5637.2	5875.6	5732.9	5760.7	6093.5	5395.9	6043.9	4671.8	3866.8	5637.2	5068.9
High	IsMasterProtein	P97584	Prostaglandin reductase 1 OS=Rattus norvegicus OX=10116 GN=Ptgr1 PE=2 SV=3	0.000	79.138	53	13	27	13	1	329	35.7	8.02	120.82	13	0	0.926	0.942	0.921	0.985	1.062	0.984	1.042	1.028	101.2	93.7	95.4	93.3	99.8	107.5	99.6	105.5	104.0	3457.5	3201.5	3256.9	3184.8	3406.8	3672.9	3402.3	3602.0	3552.8	3190.2	2810.7	3245.7	2493.5	2025.2	3672.9	2935.2
High	IsMasterProtein	A0A0G2JY08	Myosin XVIIIa OS=Rattus norvegicus OX=10116 GN=Myo18a PE=1 SV=1	0.000	79.019	11	19	26	19	1	2054	233.2	6.24	95.04	19	0	1.006	1.056	0.997	1.028	1.045	1.027	1.102	1.064	96.5	97.1	101.9	96.2	99.2	100.8	99.1	106.4	102.7	4658.8	4687.8	4918.6	4643.7	4789.5	4866.6	4785.2	5136.4	4958.5	4298.6	4115.6	4901.6	3635.7	2847.1	4866.6	4128.2
High	IsMasterProtein	F1LS86	Isoleucine-tRNA synthetase (Predicted) OS=Rattus norvegicus OX=10116 GN=Iars PE=1 SV=2	0.000	79.011	19	23	29	23	1	1262	144.2	6.30	92.60	23	0	0.995	0.989	1.011	1.017	1.127	0.990	1.068	0.999	97.9	97.3	96.8	99.0	99.5	110.3	96.9	104.6	97.8	6605.0	6569.1	6535.3	6679.4	6717.1	7442.2	6540.7	7057.0	6600.3	6094.3	5767.3	6512.8	5229.5	3993.0	7442.2	5642.7
High	IsMasterProtein	F1LS79	Chondroitin sulfate proteoglycan 4 OS=Rattus norvegicus OX=10116 GN=Cspg4 PE=4 SV=1	0.000	78.959	12	18	18	18	1	2326	251.9	5.48	70.58	18	0	0.988	1.061	1.094	1.085	1.106	1.062	1.214	1.086	92.8	91.7	98.5	101.6	100.7	102.6	98.5	112.7	100.8	3043.6	3006.9	3229.4	3329.7	3301.0	3364.9	3230.9	3694.8	3304.9	2808.3	2639.9	3218.3	2606.9	1962.3	3364.9	2787.3
High	IsMasterProtein	A0A096MK47	Muscular LMNA-interacting protein OS=Rattus norvegicus OX=10116 GN=Mlip PE=1 SV=1	0.000	78.937	24	12	23	12	1	807	86.1	8.85	95.56	12	0	1.108	1.058	1.057	1.044	0.968	1.014	1.007	1.062	96.6	107.0	102.2	102.1	100.8	93.5	98.0	97.3	102.6	3728.8	4130.2	3943.8	3940.1	3891.7	3607.7	3780.9	3754.0	3961.0	3440.5	3626.1	3930.2	3084.8	2313.4	3607.7	3261.8
High	IsMasterProtein	A0A0G2JYB1	F-actin-capping protein subunit beta OS=Rattus norvegicus OX=10116 GN=Capzb PE=1 SV=1	0.000	78.922	46	13	25	13	1	296	33.4	5.49	91.78	13	0	0.993	0.956	0.991	1.013	0.985	1.045	0.937	1.006	100.8	100.1	96.4	99.9	102.1	99.3	105.3	94.5	101.4	5338.2	5300.8	5104.5	5290.8	5405.3	5258.3	5576.1	5000.4	5367.8	4925.4	4653.8	5086.9	4142.3	3213.2	5258.3	4810.5
High	IsMasterProtein	P51886	Lumican OS=Rattus norvegicus OX=10116 GN=Lum PE=1 SV=1	0.000	78.865	39	11	60	11	1	338	38.3	6.43	221.36	11	0	1.041	1.147	1.148	1.001	1.342	1.256	1.418	1.355	84.0	87.5	96.4	96.5	84.1	112.8	105.6	119.2	113.8	8229.1	8565.7	9441.4	9448.6	8237.3	11042.8	10334.4	11672.4	11146.5	7592.8	7520.2	9408.8	7397.6	4896.7	11042.8	8915.5
High	IsMasterProtein	Q6AYI1	DEAD (Asp-Glu-Ala-Asp) box polypeptide 5 OS=Rattus norvegicus OX=10116 GN=Ddx5 PE=1 SV=1	0.000	78.768	29	17	28	11	1	615	69.2	8.92	96.56	17	5	1.015	1.046	1.017	0.953	1.106	1.025	1.035	1.053	97.3	98.7	101.8	99.0	92.8	107.6	99.7	100.7	102.5	6667.8	6764.9	6974.1	6781.8	6356.9	7376.9	6836.3	6899.2	7024.2	6152.2	5939.2	6950.1	5309.7	3778.9	7376.9	5897.7
High	IsMasterProtein	Q4V7C6	GMP synthase [glutamine-hydrolyzing] OS=Rattus norvegicus OX=10116 GN=Gmps PE=1 SV=1	0.000	78.412	39	17	24	17	1	693	76.7	6.64	89.10	17	0	0.973	1.087	1.019	0.955	1.068	0.940	1.047	1.016	98.8	96.1	107.5	100.7	94.4	105.6	92.9	103.5	100.4	3487.7	3392.6	3792.6	3554.1	3331.8	3725.7	3278.3	3652.7	3543.2	3218.0	2978.5	3779.5	2782.6	1980.6	3725.7	2828.2
High	IsMasterProtein	P36201	Cysteine-rich protein 2 OS=Rattus norvegicus OX=10116 GN=Crip2 PE=2 SV=1	0.000	78.371	69	13	35	12	1	208	22.7	8.63	130.61	13	1	0.953	0.980	0.984	1.138	0.927	1.020	0.965	0.980	100.6	95.8	98.6	98.9	114.5	93.2	102.6	97.1	98.6	6152.9	5861.5	6031.5	6051.7	7000.7	5703.0	6276.0	5938.0	6028.8	5677.1	5146.1	6010.7	4738.1	4161.6	5703.0	5414.3
High	IsMasterProtein	G3V9G5	RCG24674, isoform CRA_b OS=Rattus norvegicus OX=10116 GN=Synm PE=1 SV=2	0.000	78.369	14	17	21	17	1	1557	172.8	5.10	76.31	17	0	0.963	1.087	1.089	1.071	1.421	1.224	1.325	1.232	86.4	83.2	94.0	94.2	92.6	122.9	105.8	114.5	106.5	3252.3	3131.3	3536.4	3542.7	3483.5	4622.9	3979.9	4308.0	4006.2	3000.8	2749.1	3524.2	2773.7	2070.8	4622.9	3433.5
High	IsMasterProtein	P49242	40S ribosomal protein S3a OS=Rattus norvegicus OX=10116 GN=Rps3a PE=1 SV=2	0.000	78.257	53	16	28	16	1	264	29.9	9.73	94.55	16	0	1.001	1.025	0.992	0.957	1.062	0.981	1.035	1.000	99.4	99.5	101.9	98.6	95.1	105.5	97.5	102.9	99.5	5181.0	5183.9	5312.4	5140.0	4956.0	5500.1	5080.1	5362.2	5182.5	4780.4	4551.2	5294.1	4024.3	2946.1	5500.1	4382.6
High	IsMasterProtein	P08932	T-kininogen 2 OS=Rattus norvegicus OX=10116 PE=1 SV=2	0.000	78.140	37	13	25	3	1	430	47.7	6.35	107.72	13	10	0.996	1.026	1.228	1.086	1.716	1.412	1.481	1.591	78.0	77.7	80.0	95.8	84.7	133.9	110.2	115.5	124.1	3166.5	3153.4	3247.5	3889.0	3438.5	5433.5	4472.2	4689.0	5037.3	2921.7	2768.5	3236.3	3044.8	2044.0	5433.5	3858.2
High	IsMasterProtein	Q4QQV4	Dead end homolog 1 (Zebrafish) OS=Rattus norvegicus OX=10116 GN=Hars PE=1 SV=1	0.000	78.012	47	19	27	18	1	508	57.3	6.11	85.18	19	1	0.947	1.062	0.969	1.037	1.021	0.981	1.105	1.068	97.9	92.7	104.0	94.9	101.6	100.0	96.0	108.2	104.6	5791.0	5481.4	6151.7	5613.9	6007.4	5911.1	5679.8	6401.6	6186.0	5343.2	4812.4	6130.5	4395.3	3571.1	5911.1	4900.0
High	IsMasterProtein	A0A0G2K9A2	Arp2/3 complex 34 kDa subunit OS=Rattus norvegicus OX=10116 GN=Arpc2 PE=1 SV=1	0.000	77.720	66	17	24	17	1	300	34.3	7.36	90.03	17	0	1.008	1.015	1.039	1.055	1.144	1.118	1.133	1.095	93.7	94.4	95.1	97.3	98.8	107.2	104.7	106.1	102.6	4658.2	4696.2	4730.0	4839.5	4913.4	5329.4	5205.9	5277.9	5102.2	4298.0	4123.0	4713.7	3789.0	2920.8	5329.4	4491.1
High	IsMasterProtein	Q3MIE4	Synaptic vesicle membrane protein VAT-1 homolog OS=Rattus norvegicus OX=10116 GN=Vat1 PE=1 SV=1	0.000	77.704	45	14	24	14	1	404	43.1	6.62	94.30	14	0	1.007	1.115	1.104	1.024	1.264	1.116	1.290	1.168	89.2	89.9	99.5	98.5	91.4	112.7	99.5	115.0	104.2	4363.4	4394.6	4867.1	4817.1	4470.0	5514.2	4868.0	5626.9	5097.2	4026.0	3858.2	4850.3	3771.5	2657.2	5514.2	4199.6
High	IsMasterProtein	P16446	Phosphatidylinositol transfer protein alpha isoform OS=Rattus norvegicus OX=10116 GN=Pitpna PE=1 SV=2	0.000	77.703	66	17	27	14	1	271	31.9	6.37	101.12	17	3	0.980	1.058	1.001	1.043	1.129	1.014	1.064	1.025	96.6	94.7	102.2	96.7	100.8	109.1	98.0	102.8	99.0	6402.5	6272.7	6771.6	6405.8	6680.6	7231.3	6492.0	6814.4	6560.0	5907.4	5507.1	6748.3	5015.3	3971.3	7231.3	5600.7
High	IsMasterProtein	D4A4Z9	Kinectin 1 OS=Rattus norvegicus OX=10116 GN=Ktn1 PE=1 SV=2	0.000	77.576	17	17	21	17	1	1325	151.7	6.01	75.78	17	0	0.986	0.971	0.934	0.985	1.001	0.968	0.963	0.908	103.3	101.8	100.2	96.4	101.7	103.4	99.9	99.5	93.8	4206.3	4146.2	4083.4	3928.2	4143.0	4211.0	4070.5	4051.6	3821.4	3881.1	3640.1	4069.3	3075.5	2462.8	4211.0	3511.6
High	IsMasterProtein	D3ZVB7	Osteoglycin (Predicted) OS=Rattus norvegicus OX=10116 GN=Ogn PE=1 SV=1	0.000	77.540	42	12	33	12	1	298	34.0	6.19	124.86	12	0	1.059	1.200	1.180	0.966	1.463	1.338	1.570	1.503	79.8	84.5	95.8	94.2	77.1	116.8	106.8	125.3	119.9	4001.0	4235.8	4801.3	4722.8	3865.6	5855.4	5352.8	6280.2	6012.0	3691.6	3718.8	4784.7	3697.6	2297.9	5855.4	4617.9
High	IsMasterProtein	A0A0G2JV31	X-prolyl aminopeptidase (Aminopeptidase P) 1, soluble, isoform CRA_a OS=Rattus norvegicus OX=10116 GN=Xpnpep1 PE=1 SV=1	0.000	77.456	29	18	24	18	1	666	74.6	5.90	86.96	18	0	0.946	1.056	0.977	1.066	1.108	0.978	1.102	1.061	96.8	91.6	102.3	94.6	103.2	107.3	94.7	106.7	102.7	5615.5	5310.7	5928.8	5487.1	5985.3	6223.6	5491.8	6185.9	5956.6	5181.3	4662.5	5908.4	4296.0	3558.0	6223.6	4737.8
High	IsMasterProtein	Q3MHT2	Cysteine desulfurase, mitochondrial OS=Rattus norvegicus OX=10116 GN=Nfs1 PE=1 SV=1	0.000	77.450	42	13	21	13	1	459	50.6	8.60	81.97	13	0	0.932	0.946	0.920	0.955	0.902	0.957	0.904	0.915	106.8	99.5	100.9	98.2	101.9	96.3	102.2	96.5	97.7	2595.3	2420.0	2453.9	2387.1	2477.4	2340.0	2484.3	2347.1	2375.4	2394.6	2124.6	2445.4	1868.9	1472.7	2340.0	2143.2
High	IsMasterProtein	B0K021	RCG45476, isoform CRA_d OS=Rattus norvegicus OX=10116 GN=Rpl7a PE=2 SV=1	0.000	77.203	52	13	26	12	1	266	30.0	10.61	105.75	13	1	1.006	1.076	1.011	1.056	1.121	0.991	1.110	1.013	95.9	96.5	103.2	96.9	101.3	107.5	95.0	106.4	97.1	6146.0	6182.5	6612.3	6211.4	6492.2	6889.3	6089.9	6819.5	6224.0	5670.8	5427.9	6589.5	4863.1	3859.3	6889.3	5253.8
High	IsMasterProtein	P06214	Delta-aminolevulinic acid dehydratase OS=Rattus norvegicus OX=10116 GN=Alad PE=1 SV=1	0.000	77.092	56	12	25	12	1	330	36.0	6.79	108.77	12	0	0.981	0.975	0.971	1.002	0.958	1.017	0.945	0.975	102.0	100.1	99.5	99.0	102.2	97.7	103.7	96.4	99.4	3692.0	3623.4	3600.8	3583.6	3700.7	3536.6	3753.4	3490.4	3598.0	3406.5	3181.1	3588.4	2805.7	2199.9	3536.6	3238.1
High	IsMasterProtein	P62909	40S ribosomal protein S3 OS=Rattus norvegicus OX=10116 GN=Rps3 PE=1 SV=1	0.000	76.974	75	17	34	17	1	243	26.7	9.66	108.56	17	0	1.008	1.035	1.003	1.008	1.083	0.993	1.036	1.110	97.0	97.8	100.5	97.3	97.8	105.0	96.3	100.5	107.7	6711.7	6768.1	6949.9	6732.8	6766.9	7267.9	6661.7	6956.3	7451.8	6192.7	5942.0	6925.9	5271.3	4022.6	7267.9	5747.1
High	IsMasterProtein	Q6P7S1	Acid ceramidase OS=Rattus norvegicus OX=10116 GN=Asah1 PE=1 SV=1	0.000	76.907	42	13	26	13	1	394	44.4	8.31	92.41	13	0	0.974	0.940	0.981	0.974	1.070	0.967	0.976	0.964	101.7	99.1	95.6	99.8	99.1	108.9	98.4	99.3	98.0	4184.6	4074.4	3932.9	4104.1	4075.0	4478.0	4047.9	4084.7	4032.2	3861.0	3577.1	3919.3	3213.2	2422.4	4478.0	3492.1
High	IsMasterProtein	A0A0G2QC17	Protein phosphatase 2C, magnesium dependent, catalytic subunit, isoform CRA_a OS=Rattus norvegicus OX=10116 GN=Pdp1 PE=1 SV=1	0.000	76.823	37	16	26	16	1	563	63.8	6.81	98.62	16	0	0.975	1.053	1.003	1.035	0.980	0.946	1.023	1.009	99.7	97.2	105.0	100.0	103.3	97.8	94.4	102.0	100.7	4913.2	4789.6	5171.8	4926.1	5086.4	4817.0	4648.8	5024.8	4958.4	4533.3	4205.0	5154.0	3856.8	3023.6	4817.0	4010.5
High	IsMasterProtein	G3V8G2	Proteasome (Prosome, macropain) 26S subunit, non-ATPase, 5 (Predicted), isoform CRA_a OS=Rattus norvegicus OX=10116 GN=Psmd5 PE=1 SV=1	0.000	76.409	39	14	20	14	1	504	55.8	5.27	73.74	14	0	1.018	0.972	1.015	0.986	1.008	0.969	1.033	0.989	100.1	101.9	97.3	101.6	98.7	100.9	97.0	103.4	99.0	2444.5	2488.3	2375.0	2480.7	2410.8	2463.4	2367.8	2525.3	2417.4	2255.5	2184.6	2366.8	1942.2	1433.1	2463.4	2042.7
High	IsMasterProtein	Q66HA6	ADP-ribosylation factor-like protein 8B OS=Rattus norvegicus OX=10116 GN=Arl8b PE=2 SV=1	0.000	76.331	67	12	27	5	1	186	21.5	8.43	117.15	12	7	1.021	1.018	0.998	1.057	1.090	1.076	1.048	1.035	96.3	98.3	98.1	96.1	101.8	105.0	103.7	101.0	99.7	4919.2	5022.3	5008.2	4907.3	5199.9	5364.2	5294.2	5156.5	5089.5	4538.8	4409.3	4990.9	3842.1	3091.1	5364.2	4567.3
High	IsMasterProtein	Q4AEF8	Coatomer subunit gamma-1 OS=Rattus norvegicus OX=10116 GN=Copg1 PE=2 SV=1	0.000	76.254	26	18	27	15	1	874	97.6	5.39	97.82	18	3	1.171	1.090	1.303	1.033	1.200	1.044	1.349	1.126	87.2	102.1	95.1	113.7	90.1	104.7	91.1	117.7	98.3	3200.7	3747.3	3488.4	4169.8	3305.6	3841.9	3343.0	4317.5	3605.0	2953.2	3289.9	3476.4	3264.7	1965.0	3841.9	2884.0
High	IsMasterProtein	Q5I0M1	Apolipoprotein H (Beta-2-glycoprotein I) OS=Rattus norvegicus OX=10116 GN=Apoh PE=1 SV=1	0.000	76.170	48	14	31	14	1	345	38.4	8.21	97.92	14	0	0.943	1.057	1.007	1.048	1.127	1.035	1.078	0.969	97.1	91.6	102.7	97.8	101.9	109.5	100.5	104.7	94.2	4959.8	4675.7	5243.1	4995.2	5200.3	5590.5	5133.3	5346.5	4807.6	4576.3	4105.0	5225.0	3910.9	3091.3	5590.5	4428.5
High	IsMasterProtein	B2RYK3	RCG56371 OS=Rattus norvegicus OX=10116 GN=Spr PE=1 SV=1	0.000	76.121	63	10	19	10	1	262	28.1	5.71	81.92	10	0	1.025	1.010	0.975	1.048	1.007	0.975	0.961	0.943	100.6	103.2	101.7	98.1	105.5	101.3	98.1	96.7	94.9	2091.6	2144.7	2113.2	2038.4	2192.3	2106.4	2038.8	2009.6	1973.1	1929.9	1882.9	2105.9	1595.9	1303.2	2106.4	1758.9
High	IsMasterProtein	P11762	Galectin-1 OS=Rattus norvegicus OX=10116 GN=Lgals1 PE=1 SV=2	0.000	76.109	81	10	41	10	1	135	14.8	5.26	134.99	10	0	0.916	0.996	0.961	0.932	1.007	0.989	1.009	1.026	101.9	93.3	101.5	97.9	94.9	102.6	100.8	102.7	104.5	7031.9	6441.8	7005.0	6757.2	6552.1	7081.3	6957.6	7092.9	7215.2	6488.2	5655.5	6980.8	5290.4	3894.9	7081.3	6002.3
High	IsMasterProtein	A0A0G2JST3	Keratin, type II cytoskeletal 1 OS=Rattus norvegicus OX=10116 GN=Krt1 PE=1 SV=1	0.000	76.045	9	8	34	7	1	625	64.7	7.93	133.84	8	0	1.279	1.286	1.335	1.186	1.105	1.735	1.401	1.206	78.0	99.8	100.3	104.2	92.6	86.2	135.4	109.3	94.1	5050.2	6460.3	6493.5	6741.2	5991.1	5580.1	8763.5	7075.2	6091.2	4659.7	5671.8	6471.1	5277.9	3561.4	5580.1	7560.3
High	IsMasterProtein	A0A0G2K8S9	NAD(P)(+)--arginine ADP-ribosyltransferase OS=Rattus norvegicus OX=10116 GN=Art3 PE=3 SV=1	0.000	75.992	28	10	26	10	1	433	48.2	8.29	114.16	10	0	1.025	1.003	1.040	0.997	1.077	1.010	1.025	1.119	96.8	99.2	97.1	100.7	96.5	104.3	97.8	99.2	108.4	4026.7	4127.4	4039.6	4188.7	4012.9	4338.5	4066.2	4126.2	4507.5	3715.3	3623.6	4025.7	3279.5	2385.5	4338.5	3507.9
High	IsMasterProtein	A0A0G2JWD6	AP-3 complex subunit beta OS=Rattus norvegicus OX=10116 GN=Ap3b1 PE=1 SV=1	0.000	75.989	19	17	22	17	1	1096	121.4	6.00	79.85	17	0	0.973	0.987	0.995	1.026	1.063	0.987	1.065	1.020	98.7	96.1	97.4	98.2	101.3	105.0	97.4	105.2	100.7	4041.2	3932.3	3987.5	4020.9	4144.7	4297.5	3986.7	4304.3	4120.7	3728.7	3452.3	3973.8	3148.1	2463.8	4297.5	3439.3
High	IsMasterProtein	P97532	3-mercaptopyruvate sulfurtransferase OS=Rattus norvegicus OX=10116 GN=Mpst PE=1 SV=3	0.000	75.813	42	11	42	10	1	297	32.9	6.32	159.35	11	0	1.112	0.924	1.021	0.892	0.946	1.031	0.839	0.928	103.5	115.1	95.7	105.7	92.3	97.9	106.8	86.8	96.0	6438.1	7157.9	5952.0	6575.7	5742.4	6087.6	6638.9	5400.3	5971.6	5940.3	6284.2	5931.5	5148.3	3413.6	6087.6	5727.4
High	IsMasterProtein	G3V8F5	Mitochondrial import receptor subunit TOM40 homolog OS=Rattus norvegicus OX=10116 GN=Tomm40 PE=1 SV=1	0.000	75.722	42	12	18	12	1	361	37.9	7.97	75.52	12	0	1.012	1.033	0.959	1.021	0.914	0.995	0.951	0.945	101.9	103.1	105.3	97.7	104.1	93.1	101.4	96.9	96.4	3659.7	3702.7	3781.2	3509.5	3737.6	3344.1	3641.7	3479.7	3460.2	3376.7	3250.8	3768.2	2747.7	2221.8	3344.1	3141.7
High	IsMasterProtein	Q6NYB7	Ras-related protein Rab-1A OS=Rattus norvegicus OX=10116 GN=Rab1A PE=1 SV=3	0.000	75.713	70	12	37	4	1	205	22.7	6.21	142.24	12	0	1.093	1.024	1.103	0.996	1.190	1.084	1.094	1.003	93.9	102.6	96.1	103.6	93.5	111.7	101.8	102.7	94.1	2337.0	2553.8	2392.8	2577.9	2327.9	2781.7	2533.6	2556.4	2343.4	2156.3	2242.1	2384.5	2018.3	1383.8	2781.7	2185.7
High	IsMasterProtein	F1M4I1	Uncharacterized protein OS=Rattus norvegicus OX=10116 PE=1 SV=3	0.000	75.713	40	17	23	16	1	545	61.1	7.20	75.41	17	0	0.998	1.101	1.020	1.071	1.136	1.047	1.184	1.142	92.8	92.6	102.2	94.6	99.4	105.4	97.2	109.8	106.0	2299.4	2294.0	2532.2	2345.3	2463.8	2612.4	2408.0	2722.1	2626.2	2121.6	2014.0	2523.5	1836.2	1464.6	2612.4	2077.4
High	IsMasterProtein	A0A0G2K014	Lymphocyte cytosolic protein 1 OS=Rattus norvegicus OX=10116 GN=Lcp1 PE=1 SV=1	0.000	75.686	38	18	24	16	1	645	71.9	5.34	78.20	18	2	0.998	1.052	1.070	1.102	1.148	1.073	1.155	1.098	92.8	92.7	97.7	99.3	102.3	106.5	99.6	107.2	101.9	4094.7	4087.6	4309.0	4380.2	4510.7	4699.1	4394.1	4727.6	4496.6	3778.1	3588.7	4294.1	3429.4	2681.4	4699.1	3790.8
High	IsMasterProtein	P35571	Glycerol-3-phosphate dehydrogenase, mitochondrial OS=Rattus norvegicus OX=10116 GN=Gpd2 PE=1 SV=1	0.000	75.666	29	18	25	18	1	727	80.9	6.62	79.65	18	0	0.971	1.055	0.984	0.928	1.021	0.888	1.025	0.991	101.5	98.6	107.1	99.9	94.2	103.7	90.2	104.0	100.7	5325.9	5172.1	5617.3	5239.9	4943.0	5440.2	4730.7	5456.7	5279.6	4914.1	4540.8	5597.9	4102.5	2938.4	5440.2	4081.2
High	IsMasterProtein	Q6AY30	Saccharopine dehydrogenase-like oxidoreductase OS=Rattus norvegicus OX=10116 GN=Sccpdh PE=1 SV=1	0.000	75.652	52	16	28	16	1	429	47.1	8.84	95.83	16	0	0.967	1.066	0.965	1.006	0.908	0.930	0.961	0.967	102.6	99.3	109.4	99.1	103.2	93.2	95.4	98.6	99.3	5042.1	4877.8	5376.9	4868.1	5073.9	4579.4	4687.7	4845.8	4877.8	4652.2	4282.4	5358.4	3811.4	3016.2	4579.4	4044.1
High	IsMasterProtein	F1M265	Uncharacterized protein OS=Rattus norvegicus OX=10116 PE=1 SV=3	0.000	75.597	24	18	21	17	1	1002	108.3	6.84	76.72	18	0	1.003	1.082	1.076	1.049	1.171	1.073	1.131	1.084	93.1	93.4	100.7	100.2	97.6	109.0	99.8	105.3	100.9	4102.3	4114.4	4438.0	4415.7	4301.9	4805.4	4399.8	4641.1	4446.6	3785.1	3612.2	4422.7	3457.2	2557.3	4805.4	3795.7
High	IsMasterProtein	B0BMW0	RAB14, member RAS oncogene family OS=Rattus norvegicus OX=10116 GN=Rab14 PE=1 SV=1	0.000	75.531	51	10	25	8	1	215	23.9	6.21	100.52	10	0	0.988	0.968	0.976	0.938	1.001	0.926	0.984	0.908	103.6	102.4	100.3	101.1	97.1	103.7	95.9	101.9	94.1	4610.7	4557.1	4463.3	4501.9	4324.2	4615.9	4269.5	4537.0	4187.9	4254.2	4000.9	4447.9	3524.7	2570.5	4615.9	3683.3
High	IsMasterProtein	Q6AYT3	tRNA-splicing ligase RtcB homolog OS=Rattus norvegicus OX=10116 GN=Rtcb PE=2 SV=1	0.000	75.459	44	16	23	16	1	505	55.2	7.23	80.10	16	0	0.944	0.952	0.929	1.028	1.006	0.977	0.937	0.989	102.7	97.0	97.8	95.4	105.6	103.3	100.3	96.2	101.6	5388.5	5087.8	5130.1	5004.1	5541.4	5418.8	5262.9	5048.5	5330.7	4971.8	4466.8	5112.4	3917.9	3294.1	5418.8	4540.3
High	IsMasterProtein	P68255	14-3-3 protein theta OS=Rattus norvegicus OX=10116 GN=Ywhaq PE=1 SV=1	0.000	75.434	58	13	37	10	1	245	27.8	4.78	124.34	13	0	0.967	1.044	1.036	1.068	1.248	1.131	1.098	1.109	92.8	89.7	96.8	96.1	99.1	115.8	104.9	101.9	102.9	3700.2	3576.9	3861.5	3831.6	3953.6	4616.4	4183.8	4063.0	4103.4	3414.1	3140.3	3848.2	2999.9	2350.2	4616.4	3609.4
High	IsMasterProtein	P61983	14-3-3 protein gamma OS=Rattus norvegicus OX=10116 GN=Ywhag PE=1 SV=2	0.000	75.140	64	13	47	6	1	247	28.3	4.89	154.37	13	4	0.999	0.971	0.980	1.003	0.994	1.057	1.017	1.060	99.1	99.0	96.3	97.2	99.4	98.6	104.7	100.7	105.1	4915.7	4909.9	4774.3	4819.8	4931.8	4888.5	5193.6	4997.4	5211.2	4535.6	4310.6	4757.8	3773.6	2931.7	4888.5	4480.5
High	IsMasterProtein	A0A0G2K046	Myopalladin OS=Rattus norvegicus OX=10116 GN=Mypn PE=1 SV=1	0.000	74.928	18	18	23	17	1	1306	143.7	6.43	83.06	18	1	1.002	1.010	1.007	1.052	1.073	1.026	0.972	1.022	98.2	98.4	99.2	98.9	103.3	105.4	100.8	95.4	100.4	5154.2	5163.0	5205.2	5192.2	5420.0	5532.5	5289.3	5008.8	5267.4	4755.7	4532.8	5187.3	4065.1	3221.9	5532.5	4563.1
High	IsMasterProtein	M0RAK2	RCG22622 OS=Rattus norvegicus OX=10116 GN=LOC684270 PE=1 SV=2	0.000	74.832	66	9	26	8	1	209	22.9	8.85	116.16	9	1	1.001	0.997	0.970	0.985	0.874	0.939	0.855	0.932	105.2	105.3	104.9	102.1	103.6	92.0	98.8	90.0	98.1	2746.6	2748.1	2738.2	2663.3	2704.2	2401.0	2578.5	2348.1	2560.1	2534.2	2412.7	2728.8	2085.2	1607.5	2401.0	2224.5
High	IsMasterProtein	Q5VJM4	Cardiac titin fetal N2BA PEVK isoform (Fragment) OS=Rattus norvegicus OX=10116 GN=Ttn PE=2 SV=1	0.000	74.822	17	15	40	2	1	1059	120.4	5.33	140.44	15	0	0.943	0.977	0.937	1.325	0.952	1.071	0.988	0.972	98.2	92.6	95.9	92.1	130.1	93.5	105.2	97.0	95.4	788.5	743.3	770.0	739.0	1044.5	750.7	844.8	778.6	766.1	727.5	652.6	767.3	578.6	620.9	750.7	728.8
High	IsMasterProtein	B2RZA9	Ube2l3 protein OS=Rattus norvegicus OX=10116 GN=Ube2l3 PE=2 SV=1	0.000	74.786	73	11	26	10	1	154	17.9	8.51	110.69	11	0	0.944	0.965	0.925	0.951	1.012	0.995	0.958	0.989	103.0	97.2	99.4	95.3	97.9	104.2	102.5	98.6	101.9	2810.8	2653.9	2713.7	2601.1	2673.9	2845.7	2797.1	2691.6	2781.1	2593.5	2330.0	2704.3	2036.5	1589.5	2845.7	2413.1
High	IsMasterProtein	Q5U2X8	Acyl-CoA thioesterase 9 OS=Rattus norvegicus OX=10116 GN=Acot9 PE=1 SV=1	0.000	74.720	37	15	30	15	1	439	50.4	8.63	102.26	15	0	0.998	0.989	0.941	1.008	0.972	0.991	1.007	0.972	101.4	101.2	100.3	95.4	102.2	98.5	100.4	102.0	98.5	5313.9	5305.8	5257.6	5001.6	5357.2	5163.0	5263.8	5348.6	5163.4	4903.0	4658.2	5239.5	3915.9	3184.6	5163.0	4541.1
High	IsMasterProtein	Q6IRI3	Protein kinase C and casein kinase substrate in neurons 2, isoform CRA_a OS=Rattus norvegicus OX=10116 GN=Pacsin2 PE=1 SV=1	0.000	74.548	41	17	33	17	1	486	55.7	5.20	122.19	17	0	0.985	1.012	0.963	0.946	0.897	0.892	0.901	0.938	105.4	103.9	106.7	101.5	99.7	94.6	94.1	95.0	98.9	7608.7	7498.1	7700.8	7325.5	7195.0	6828.6	6789.7	6855.6	7137.8	7020.4	6582.9	7674.2	5735.4	4277.1	6828.6	5857.5
High	IsMasterProtein	Q6P7A7	Dolichyl-diphosphooligosaccharide--protein glycosyltransferase subunit 1 OS=Rattus norvegicus OX=10116 GN=Rpn1 PE=1 SV=1	0.000	74.418	27	13	20	13	1	606	68.4	6.51	79.72	13	0	1.014	1.005	1.025	0.956	1.141	1.084	1.108	1.015	96.3	97.6	96.8	98.6	92.1	109.9	104.4	106.7	97.7	3194.9	3240.5	3212.4	3273.3	3055.8	3646.2	3463.0	3539.4	3241.6	2947.9	2845.0	3201.3	2562.8	1816.5	3646.2	2987.5
High	IsMasterProtein	Q5PQM4	Myosin-binding protein H-like OS=Rattus norvegicus OX=10116 GN=Mybphl PE=1 SV=1	0.000	74.296	43	9	18	9	1	355	38.9	7.78	81.48	9	0	0.888	1.035	1.049	0.977	2.945	1.461	1.797	1.523	71.0	63.1	73.5	74.5	69.4	209.1	103.7	127.6	108.2	1739.8	1545.5	1801.2	1825.7	1699.7	5124.5	2541.8	3126.6	2650.5	1605.3	1356.9	1795.0	1429.4	1010.4	5124.5	2192.8
High	IsMasterProtein	G3V7G8	Glycine--tRNA ligase OS=Rattus norvegicus OX=10116 GN=Gars PE=1 SV=1	0.000	74.110	29	17	23	17	1	728	81.7	6.57	75.71	17	0	0.962	0.958	0.977	1.026	0.939	0.932	0.979	0.969	103.0	99.1	98.6	100.6	105.7	96.7	95.9	100.8	99.7	4311.5	4149.1	4130.4	4213.0	4425.1	4049.0	4017.0	4219.6	4175.9	3978.1	3642.7	4116.2	3298.5	2630.5	4049.0	3465.5
High	IsMasterProtein	M0RC65	Cofilin 2, muscle (Predicted), isoform CRA_b OS=Rattus norvegicus OX=10116 GN=Cfl2 PE=1 SV=1	0.000	73.938	75	11	33	7	1	166	18.7	7.88	121.45	11	4	0.997	0.953	0.925	1.004	0.943	1.067	0.916	0.977	102.5	102.1	97.6	94.8	102.9	96.7	109.4	93.9	100.1	5569.4	5551.3	5305.1	5154.1	5591.0	5253.3	5944.8	5101.4	5441.8	5138.8	4873.7	5286.8	4035.3	3323.6	5253.3	5128.6
High	IsMasterProtein	A0A0G2JVD6	5'-AMP-activated protein kinase subunit gamma-1 OS=Rattus norvegicus OX=10116 GN=Kmt2d PE=1 SV=1	0.000	73.751	3	14	23	12	1	5840	628.4	5.87	79.94	14	2	0.975	1.008	0.974	0.967	0.932	0.934	0.936	0.943	103.8	101.2	104.6	101.1	100.4	96.7	97.0	97.1	97.9	4565.2	4452.7	4602.2	4447.3	4414.7	4254.8	4265.0	4272.3	4307.2	4212.2	3909.2	4586.3	3481.9	2624.3	4254.8	3679.4
High	IsMasterProtein	Q9Z2J4	Nexilin OS=Rattus norvegicus OX=10116 GN=Nexn PE=1 SV=1	0.000	73.647	33	22	35	7	1	656	78.3	5.36	103.23	22	15	0.946	0.947	0.894	0.943	1.026	0.989	1.005	0.957	103.4	97.8	97.9	92.4	97.5	106.0	102.2	103.9	99.0	8744.2	8271.7	8280.4	7819.7	8246.3	8971.0	8649.1	8787.1	8372.3	8068.1	7262.1	8251.8	6122.3	4902.0	8971.0	7461.6
High	IsMasterProtein	F1LU71	Methylglutaconyl-CoA hydratase, mitochondrial OS=Rattus norvegicus OX=10116 GN=Auh PE=1 SV=2	0.000	73.593	47	15	29	14	1	315	33.3	9.42	88.02	15	1	0.970	0.997	0.969	0.977	0.890	0.893	0.926	0.964	104.8	101.7	104.5	101.6	102.4	93.2	93.6	97.0	101.1	5152.9	5000.2	5140.0	4994.9	5035.6	4584.2	4600.2	4770.0	4969.1	4754.5	4389.9	5122.3	3910.7	2993.4	4584.2	3968.6
High	IsMasterProtein	Q66H61	Glutamine--tRNA ligase OS=Rattus norvegicus OX=10116 GN=Qars PE=1 SV=1	0.000	73.297	25	14	24	14	1	775	87.6	7.31	94.48	14	0	1.014	1.008	1.044	1.018	1.032	0.917	1.079	0.995	98.8	100.2	99.6	103.2	100.7	102.0	90.6	106.6	98.4	2526.8	2561.1	2547.3	2638.7	2573.5	2606.6	2316.4	2725.3	2514.8	2331.4	2248.5	2538.5	2065.9	1529.8	2606.6	1998.4
High	IsMasterProtein	D3ZBM3	Ferrochelatase OS=Rattus norvegicus OX=10116 GN=Fech PE=1 SV=1	0.000	73.287	43	15	21	15	1	422	47.5	8.72	86.63	15	0	0.998	1.012	1.008	1.064	0.996	0.974	0.992	1.014	99.4	99.2	100.5	100.2	105.7	99.0	96.8	98.5	100.7	3555.8	3549.9	3598.3	3585.9	3784.2	3543.2	3463.5	3526.0	3604.2	3280.9	3116.6	3585.9	2807.5	2249.5	3543.2	2988.0
High	IsMasterProtein	Q6AYF2	LIM and cysteine-rich domains 1 OS=Rattus norvegicus OX=10116 GN=Lmcd1 PE=1 SV=1	0.000	73.101	42	15	27	15	1	365	41.1	8.02	86.69	15	0	0.980	0.936	0.990	1.121	0.906	1.194	1.138	1.028	96.8	94.9	90.7	95.9	108.6	87.8	115.7	110.2	99.5	6495.0	6363.8	6080.2	6428.5	7283.0	5886.9	7757.1	7390.9	6675.7	5992.8	5587.1	6059.2	5033.1	4329.4	5886.9	6692.1
High	IsMasterProtein	A1L1M0	Protein kinase, cAMP-dependent, catalytic, alpha OS=Rattus norvegicus OX=10116 GN=Prkaca PE=1 SV=1	0.000	73.008	45	13	29	7	1	351	40.6	8.79	113.51	13	6	0.979	0.954	0.968	0.931	0.927	0.912	0.910	0.927	105.8	103.6	101.0	102.4	98.5	98.1	96.5	96.2	98.0	4486.2	4392.3	4281.7	4343.0	4177.1	4158.3	4090.5	4080.3	4157.1	4139.3	3856.2	4266.9	3400.3	2483.1	4158.3	3528.9
High	IsMasterProtein	Q3V5X8	Endonuclease G OS=Rattus norvegicus OX=10116 GN=Endog PE=1 SV=1	0.000	72.979	45	9	29	9	1	294	32.2	9.51	105.78	9	0	0.991	0.992	0.963	1.011	0.881	0.936	0.895	0.976	104.1	103.1	103.3	100.3	105.3	91.7	97.4	93.1	101.6	5379.2	5328.5	5336.7	5182.8	5439.3	4740.8	5035.5	4812.9	5251.0	4963.3	4678.1	5318.3	4057.8	3233.4	4740.8	4344.1
High	IsMasterProtein	G3V715	Non-specific serine/threonine protein kinase OS=Rattus norvegicus OX=10116 GN=Prkaa2 PE=1 SV=1	0.000	72.901	32	13	21	10	1	552	62.2	7.74	84.89	13	3	0.988	0.989	0.963	1.029	1.036	0.949	0.960	0.952	101.5	100.3	100.4	97.7	104.4	105.1	96.3	97.5	96.6	3117.9	3080.0	3084.5	3001.4	3206.8	3229.1	2958.4	2994.5	2967.2	2876.8	2704.1	3073.9	2349.9	1906.3	3229.1	2552.2
High	IsMasterProtein	B2RYJ7	ARP1 actin-related protein 1 homolog B (Yeast) OS=Rattus norvegicus OX=10116 GN=Actr1b PE=1 SV=1	0.000	72.704	41	11	21	5	1	376	42.3	6.40	81.98	11	0	1.031	1.013	1.000	1.069	1.190	1.080	1.094	1.028	94.7	97.6	95.9	94.7	101.2	112.6	102.3	103.6	97.3	966.6	996.3	979.2	966.8	1033.6	1150.0	1044.3	1058.0	993.7	891.9	874.7	975.8	756.9	614.4	1150.0	900.9
High	IsMasterProtein	A0A0G2K681	CAP-Gly domain-containing linker protein 1 OS=Rattus norvegicus OX=10116 GN=Clip1 PE=1 SV=1	0.000	72.675	15	17	18	17	1	1416	159.4	5.16	72.05	17	0	0.962	1.011	1.001	1.049	1.015	1.015	1.053	1.036	98.4	94.7	99.6	98.5	103.2	99.9	100.0	103.6	102.0	4413.4	4246.9	4464.0	4417.8	4628.3	4478.2	4481.3	4645.8	4574.0	4072.1	3728.5	4448.6	3458.8	2751.3	4478.2	3866.0
High	IsMasterProtein	P25409	Alanine aminotransferase 1 OS=Rattus norvegicus OX=10116 GN=Gpt PE=1 SV=2	0.000	72.503	42	15	21	15	1	496	55.1	6.46	82.02	15	0	0.966	1.092	0.989	0.918	0.880	0.914	0.921	0.961	104.2	100.6	113.8	103.0	95.7	91.7	95.2	95.9	100.1	4560.4	4404.6	4981.6	4509.8	4188.7	4013.5	4166.4	4199.7	4383.4	4207.8	3867.0	4964.4	3530.9	2490.0	4013.5	3594.4
High	IsMasterProtein	F1M7P4	Peripherin OS=Rattus norvegicus OX=10116 GN=Prph PE=1 SV=1	0.000	72.473	34	16	33	11	1	473	53.9	5.40	122.39	16	0	0.911	1.149	1.080	1.049	1.428	1.098	1.280	1.327	87.2	79.4	100.2	94.1	91.5	124.5	95.7	111.6	115.7	3817.9	3478.1	4388.3	4122.2	4005.5	5451.7	4191.8	4888.5	5067.0	3522.7	3053.6	4373.2	3227.4	2381.1	5451.7	3616.3
High	IsMasterProtein	Q80W89	NADH dehydrogenase [ubiquinone] 1 alpha subcomplex subunit 11 OS=Rattus norvegicus OX=10116 GN=Ndufa11 PE=2 SV=1	0.000	72.453	79	9	32	9	1	141	14.8	8.09	120.71	9	0	0.846	0.793	0.783	0.838	0.656	0.720	0.698	0.684	128.2	108.5	101.6	100.4	107.4	84.1	92.4	89.6	87.7	5531.0	4679.6	4383.8	4332.3	4633.3	3626.7	3984.3	3863.2	3784.1	5103.3	4108.4	4368.7	3391.9	2754.3	3626.7	3437.3
High	IsMasterProtein	Q5U3Z3	Isochorismatase domain-containing protein 2 OS=Rattus norvegicus OX=10116 GN=Isoc2 PE=2 SV=1	0.000	72.412	64	8	25	7	1	210	23.1	7.83	104.83	8	0	1.057	1.070	1.011	1.015	0.984	0.934	0.875	0.992	100.7	106.4	107.7	101.8	102.2	99.1	94.1	88.1	99.9	1894.2	2002.4	2027.1	1914.5	1922.9	1863.7	1769.8	1657.8	1879.6	1747.7	1758.0	2020.1	1498.9	1143.1	1863.7	1526.8
High	IsMasterProtein	Q5U1Z9	Metaxin 2 OS=Rattus norvegicus OX=10116 GN=Mtx2 PE=1 SV=1	0.000	72.187	57	13	33	13	1	263	29.7	5.34	135.04	13	0	0.964	0.935	0.964	0.964	0.897	0.932	0.892	0.922	106.3	102.4	99.3	102.5	102.4	95.3	99.0	94.8	98.0	5411.8	5214.2	5058.0	5219.2	5215.1	4854.9	5043.6	4826.1	4989.3	4993.3	4577.8	5040.6	4086.3	3100.1	4854.9	4351.1
High	IsMasterProtein	A0A0G2JWX1	26S proteasome non-ATPase regulatory subunit 11 OS=Rattus norvegicus OX=10116 GN=Psmd11 PE=1 SV=1	0.000	72.113	35	16	23	16	1	500	55.9	7.91	86.14	16	0	0.947	0.996	0.956	0.938	0.998	0.927	0.974	0.957	103.5	98.1	103.1	99.0	97.1	103.4	96.0	100.8	99.1	6139.2	5813.9	6112.8	5868.1	5758.8	6129.7	5690.8	5977.9	5873.8	5664.5	5104.3	6091.7	4594.3	3423.3	6129.7	4909.5
High	IsMasterProtein	A0A0G2JVG4	Peroxisomal trans-2-enoyl-CoA reductase OS=Rattus norvegicus OX=10116 GN=Pecr PE=1 SV=1	0.000	71.947	61	13	24	13	1	305	32.7	8.59	99.15	13	0	1.015	1.005	0.995	0.983	0.904	0.960	0.912	1.005	102.5	104.1	103.1	102.0	100.8	92.7	98.4	93.5	103.0	4798.4	4871.8	4824.6	4776.7	4717.3	4338.5	4606.2	4376.2	4822.4	4427.4	4277.2	4808.0	3739.8	2804.2	4338.5	3973.8
High	IsMasterProtein	G3V913	Heat shock 27kDa protein 1 OS=Rattus norvegicus OX=10116 GN=Hspb1 PE=1 SV=1	0.000	71.787	83	12	41	12	1	206	22.8	6.21	158.58	12	0	0.905	0.977	0.993	1.050	1.191	1.155	1.147	1.114	94.4	85.4	92.2	93.8	99.2	112.5	109.1	108.3	105.2	5899.8	5337.5	5763.1	5857.7	6195.5	7027.1	6813.4	6765.9	6570.3	5443.6	4686.0	5743.2	4586.2	3682.9	7027.1	5877.9
High	IsMasterProtein	Q5VJM3	Cardiac titin adult N2BA isoform (Fragment) OS=Rattus norvegicus OX=10116 GN=Ttn PE=2 SV=1	0.000	71.772	26	14	38	1	1	683	76.8	6.70	135.24	14	0	0.950	0.894	0.945	0.878	0.930	1.018	0.991	1.012	104.4	99.2	93.4	98.7	91.7	97.2	106.3	103.5	105.7	297.7	282.7	266.2	281.3	261.4	277.0	303.1	295.0	301.4	274.7	248.2	265.3	220.2	155.4	277.0	261.5
High	IsMasterProtein	Q4G069	Regulator of microtubule dynamics protein 1 OS=Rattus norvegicus OX=10116 GN=Rmdn1 PE=2 SV=1	0.000	71.622	50	15	53	15	1	310	35.4	7.74	188.82	15	0	1.027	0.996	0.993	1.028	0.887	0.928	0.918	1.000	102.5	105.3	102.2	101.8	105.4	91.0	95.2	94.1	102.6	10756.6	11041.7	10715.3	10678.5	11057.1	9541.3	9985.5	9870.4	10759.1	9924.9	9694.0	10678.4	8360.5	6572.9	9541.3	8614.5
High	IsMasterProtein	B2GV75	D2hgdh protein OS=Rattus norvegicus OX=10116 GN=D2hgdh PE=2 SV=1	0.000	71.607	33	13	18	13	1	535	58.8	8.13	64.43	13	0	0.926	0.939	0.929	0.949	0.851	0.868	0.832	0.905	109.8	101.6	103.1	102.0	104.2	93.4	95.3	91.3	99.3	4192.3	3881.9	3937.5	3896.5	3978.6	3567.9	3638.3	3487.7	3794.1	3868.1	3408.1	3923.9	3050.7	2365.1	3567.9	3138.8
High	IsMasterProtein	D3ZPR0	Chromosome segregation 1-like (S. cerevisiae) (Predicted) OS=Rattus norvegicus OX=10116 GN=Cse1l PE=1 SV=1	0.000	71.528	24	20	25	20	1	971	110.1	5.77	74.33	20	0	1.016	0.975	1.016	1.054	1.060	1.030	1.015	1.039	97.8	99.4	95.3	99.3	103.0	103.6	100.7	99.2	101.6	3377.5	3432.2	3293.7	3430.4	3558.6	3580.3	3478.8	3427.3	3510.2	3116.3	3013.3	3282.3	2685.8	2115.4	3580.3	3001.2
High	IsMasterProtein	B5DEH2	Erlin-2 OS=Rattus norvegicus OX=10116 GN=Erlin2 PE=1 SV=1	0.000	71.290	44	13	19	11	1	339	37.7	5.74	81.74	13	2	0.991	1.033	0.998	1.029	0.908	1.003	0.942	0.957	101.6	100.6	105.0	101.4	104.5	92.3	101.9	95.7	97.2	4735.7	4691.3	4893.7	4725.2	4870.7	4301.6	4748.9	4460.7	4530.6	4369.5	4118.7	4876.8	3699.5	2895.4	4301.6	4096.9
High	IsMasterProtein	A0A0G2JSR7	Matrin-3 OS=Rattus norvegicus OX=10116 GN=Matr3 PE=1 SV=1	0.000	71.192	21	15	26	14	1	845	94.4	6.25	82.73	15	1	0.985	1.055	1.019	0.925	1.147	0.975	1.087	1.046	97.4	96.0	102.8	99.2	90.1	111.7	95.0	105.9	101.9	4254.7	4191.5	4490.6	4334.2	3934.4	4880.6	4147.4	4625.4	4452.3	3925.7	3679.9	4475.1	3393.4	2338.8	4880.6	3578.0
High	IsMasterProtein	Q62952	Dihydropyrimidinase-related protein 3 OS=Rattus norvegicus OX=10116 GN=Dpysl3 PE=1 SV=2	0.000	71.052	36	16	23	13	1	570	61.9	6.49	76.84	16	0	1.001	1.113	1.144	1.080	1.337	1.235	1.332	1.281	85.5	85.6	95.2	97.9	92.4	114.4	105.6	113.9	109.5	2708.9	2712.4	3016.2	3100.3	2926.1	3622.4	3344.6	3607.8	3469.9	2499.4	2381.3	3005.8	2427.3	1739.4	3622.4	2885.4
High	IsMasterProtein	Q6MGB5	Estradiol 17-beta-dehydrogenase 8 OS=Rattus norvegicus OX=10116 GN=Hsd17b8 PE=1 SV=1	0.000	70.908	60	10	14	10	1	259	26.8	6.55	59.44	10	0	0.978	1.090	0.961	1.003	0.948	0.885	0.983	0.985	101.9	99.6	111.1	97.9	102.2	96.6	90.1	100.2	100.4	2661.0	2601.8	2901.3	2557.3	2669.9	2523.0	2354.1	2617.0	2621.8	2455.2	2284.2	2891.3	2002.2	1587.1	2523.0	2030.9
High	IsMasterProtein	Q63362	NADH dehydrogenase [ubiquinone] 1 alpha subcomplex subunit 5 OS=Rattus norvegicus OX=10116 GN=Ndufa5 PE=1 SV=3	0.000	70.849	77	10	42	10	1	116	13.4	7.43	156.84	10	0	1.002	0.940	0.917	0.999	0.813	0.916	0.801	0.913	108.4	108.6	101.9	99.4	108.3	88.1	99.4	86.9	99.0	6109.4	6120.4	5742.3	5599.7	6102.8	4965.1	5599.2	4894.8	5576.2	5637.0	5373.4	5722.5	4384.2	3627.8	4965.1	4830.4
High	IsMasterProtein	A0A0G2JXP1	Glycogenin-1 OS=Rattus norvegicus OX=10116 GN=Gyg1 PE=1 SV=1	0.000	70.678	29	10	22	10	1	361	40.6	5.87	87.16	10	0	1.009	0.913	0.948	1.028	0.987	0.967	0.913	0.910	103.7	104.7	94.7	98.4	106.6	102.4	100.3	94.7	94.4	4820.4	4865.1	4399.4	4570.0	4953.5	4760.1	4662.4	4402.5	4384.9	4447.7	4271.3	4384.2	3578.0	2944.6	4760.1	4022.3
High	IsMasterProtein	D3ZGP9	Dehydrogenase/reductase 7C OS=Rattus norvegicus OX=10116 GN=Dhrs7c PE=3 SV=1	0.000	70.634	47	13	20	13	1	311	34.3	8.47	65.38	13	0	0.920	0.971	0.871	1.042	0.851	0.882	0.887	0.861	108.6	100.0	105.5	94.6	113.2	92.4	95.8	96.3	93.6	3379.9	3111.0	3282.7	2945.1	3521.6	2875.7	2980.2	2998.1	2911.5	3118.6	2731.3	3271.4	2305.8	2093.4	2875.7	2571.0
High	IsMasterProtein	C0KUC6	LIM and senescent cell antigen-like-containing domain protein OS=Rattus norvegicus OX=10116 GN=Lims1 PE=1 SV=1	0.000	70.591	43	16	28	11	1	387	44.4	7.84	91.22	16	5	1.004	1.049	1.029	0.990	1.080	1.026	1.080	1.088	96.3	96.7	101.0	99.1	95.3	104.0	98.8	104.0	104.8	6267.7	6291.1	6574.3	6446.5	6204.7	6769.8	6432.0	6769.1	6818.6	5783.1	5523.2	6551.6	5047.2	3688.4	6769.8	5548.9
High	IsMasterProtein	P02262	Histone H2A type 1 OS=Rattus norvegicus OX=10116 PE=1 SV=2	0.000	70.230	58	7	51	1	1	130	14.1	10.90	192.91	7	0	1.155	1.194	1.228	0.966	1.311	1.170	1.296	1.169	85.8	99.1	102.4	105.3	82.9	112.5	100.4	111.2	100.3	797.8	921.1	952.2	979.4	770.5	1046.1	933.3	1033.9	932.7	736.1	808.7	948.9	766.8	458.0	1046.1	805.2
High	IsMasterProtein	F1LQ55	Non-specific lipid-transfer protein OS=Rattus norvegicus OX=10116 GN=Scp2 PE=1 SV=3	0.000	70.226	23	12	28	12	1	547	58.7	7.03	91.99	12	0	1.004	1.160	1.067	1.080	1.092	1.103	1.128	1.190	91.6	91.9	106.3	97.8	98.9	100.0	101.0	103.3	109.0	3991.4	4005.7	4630.7	4260.8	4310.2	4357.4	4402.4	4502.5	4751.2	3682.8	3516.8	4614.7	3335.9	2562.2	4357.4	3798.0
High	IsMasterProtein	Q08290	Calponin-1 OS=Rattus norvegicus OX=10116 GN=Cnn1 PE=1 SV=1	0.000	70.202	52	11	21	11	1	297	33.3	8.82	78.76	11	0	1.004	1.199	1.267	1.247	1.101	2.272	3.341	1.791	63.3	63.5	75.9	80.2	78.9	69.7	143.8	211.4	113.4	2355.5	2364.6	2825.1	2985.2	2938.2	2593.3	5351.4	7870.1	4219.8	2173.4	2076.0	2815.4	2337.2	1746.6	2593.3	4616.7
High	IsMasterProtein	G3V7G0	Cytoplasmic dynein 1 light intermediate chain 1 OS=Rattus norvegicus OX=10116 GN=Dync1li1 PE=1 SV=1	0.000	70.198	34	14	18	13	1	523	56.6	6.29	62.71	14	1	0.967	1.018	1.008	1.040	1.068	1.037	1.091	1.027	97.2	94.0	99.0	98.1	101.2	103.8	100.8	106.1	99.8	3456.9	3342.1	3519.7	3485.9	3596.4	3690.7	3584.6	3770.9	3548.7	3189.6	2934.2	3507.6	2729.2	2137.9	3690.7	3092.4
High	IsMasterProtein	Q9QYU2	Elongation factor Ts, mitochondrial OS=Rattus norvegicus OX=10116 GN=Tsfm PE=2 SV=1	0.000	70.138	57	10	17	10	1	324	35.2	6.43	72.03	10	0	0.910	0.966	0.896	1.056	0.935	0.924	0.971	0.983	104.1	94.8	100.6	93.3	110.0	97.4	96.2	101.1	102.3	3485.1	3172.6	3366.4	3122.6	3681.9	3259.4	3220.3	3383.9	3424.8	3215.6	2785.4	3354.8	2444.8	2188.7	3259.4	2778.2
High	IsMasterProtein	P21588	5'-nucleotidase OS=Rattus norvegicus OX=10116 GN=Nt5e PE=1 SV=1	0.000	70.081	35	16	27	15	1	576	63.9	6.98	97.17	16	1	0.995	1.055	1.013	1.130	1.074	1.035	1.118	1.046	95.1	94.6	100.3	96.3	107.4	102.1	98.4	106.3	99.5	3996.8	3975.4	4216.4	4048.0	4514.6	4291.8	4137.9	4467.0	4182.1	3687.8	3490.2	4201.9	3169.3	2683.7	4291.8	3569.8
High	IsMasterProtein	B0BN93	26S proteasome non-ATPase regulatory subunit 13 OS=Rattus norvegicus OX=10116 GN=Psmd13 PE=1 SV=1	0.000	70.048	47	16	23	16	1	376	42.8	5.83	78.68	16	0	1.003	1.003	1.016	1.037	1.071	0.998	1.045	1.035	97.7	98.0	98.0	99.3	101.4	104.7	97.5	102.2	101.2	4376.4	4388.9	4387.6	4448.0	4538.3	4686.5	4365.6	4574.1	4530.7	4038.0	3853.2	4372.5	3482.5	2697.8	4686.5	3766.2
High	IsMasterProtein	B5DFC3	SEC23A (S. cerevisiae) (Predicted) OS=Rattus norvegicus OX=10116 GN=Sec23a PE=1 SV=1	0.000	69.928	30	15	20	13	1	765	86.1	7.08	64.29	15	2	0.941	1.092	1.017	1.123	1.075	1.010	1.098	1.063	95.5	89.9	104.3	97.2	107.3	102.7	96.5	104.9	101.6	3296.8	3103.4	3600.1	3353.5	3703.4	3544.8	3329.5	3619.3	3505.8	3041.9	2724.6	3587.7	2625.6	2201.5	3544.8	2872.4
High	IsMasterProtein	A0A0G2K4T8	Mitochondrial intermediate peptidase OS=Rattus norvegicus OX=10116 GN=Mipep PE=1 SV=1	0.000	69.836	30	18	25	18	1	711	80.8	6.57	86.09	18	0	0.979	1.010	0.978	0.955	0.945	0.930	0.975	0.985	102.8	100.6	103.8	100.5	98.2	97.1	95.6	100.2	101.3	4469.5	4375.2	4514.5	4369.2	4270.3	4221.9	4155.1	4356.4	4402.9	4123.9	3841.2	4498.9	3420.8	2538.5	4221.9	3584.6
High	IsMasterProtein	Q68FT7	Phenylalanyl-tRNA synthetase, beta subunit OS=Rattus norvegicus OX=10116 GN=Farsb PE=1 SV=1	0.000	69.755	35	17	23	16	1	589	65.6	7.05	74.72	17	1	0.989	1.040	1.007	0.973	1.052	0.988	1.055	1.080	98.0	96.9	101.9	98.7	95.4	103.1	96.8	103.4	105.8	5473.5	5411.5	5689.8	5511.3	5327.8	5757.3	5407.7	5772.5	5911.5	5050.3	4751.0	5670.2	4315.0	3167.1	5757.3	4665.2
High	IsMasterProtein	Q9Z1X1	Extended synaptotagmin-1 OS=Rattus norvegicus OX=10116 GN=Esyt1 PE=1 SV=1	0.000	69.645	21	18	23	1	1	1088	121.1	5.69	71.10	18	0	0.936	1.106	1.168	1.133	1.008	1.113	1.126	1.154	92.4	86.5	102.2	107.9	104.7	93.1	102.8	104.0	106.6	168.6	157.9	186.5	197.0	191.1	170.0	187.7	189.9	194.6	155.6	138.6	185.9	154.2	113.6	170.0	161.9
High	IsMasterProtein	A0A0G2K161	Erythrocyte membrane protein band 4.1 OS=Rattus norvegicus OX=10116 GN=Epb41 PE=1 SV=1	0.000	69.645	18	13	17	12	1	866	96.8	5.45	65.19	13	1	1.019	0.875	1.040	0.864	1.125	0.997	0.855	0.961	103.0	105.0	90.2	107.2	89.0	115.9	102.7	88.1	99.0	3252.4	3315.2	2846.9	3382.9	2809.6	3657.6	3243.1	2780.5	3126.1	3000.9	2910.6	2837.1	2648.6	1670.2	3657.6	2797.8
High	IsMasterProtein	F1LYX9	Desmoglein 2 OS=Rattus norvegicus OX=10116 GN=Dsg2 PE=1 SV=2	0.000	69.621	20	14	17	14	1	1128	122.2	5.24	68.74	14	0	1.015	1.036	1.050	1.065	1.104	1.032	1.083	1.052	95.4	96.8	98.8	100.2	101.5	105.2	98.4	103.3	100.3	3350.1	3401.1	3472.3	3519.0	3567.0	3696.9	3455.9	3629.1	3525.0	3091.1	2986.0	3460.3	2755.1	2120.4	3696.9	2981.4
High	IsMasterProtein	A0A0G2JXJ7	Extended synaptotagmin-1 OS=Rattus norvegicus OX=10116 GN=Esyt1 PE=1 SV=1	0.000	69.610	21	18	23	1	1	1089	121.1	5.62	70.17	18	17	0.983	1.021	1.028	0.989	1.082	1.060	1.145	1.061	96.1	94.4	98.1	98.8	95.0	103.9	101.9	110.0	101.9	4160.7	4089.4	4248.7	4278.7	4115.2	4500.3	4412.4	4764.4	4415.1	3839.0	3590.3	4234.1	3349.9	2446.3	4500.3	3806.6
High	IsMasterProtein	D3ZVK7	Histone H2A OS=Rattus norvegicus OX=10116 GN=Hist1h2ak PE=3 SV=1	0.000	69.609	58	7	50	1	1	130	14.1	11.05	187.65	7	7	1.030	1.103	1.088	1.003	1.200	1.080	1.183	1.169	91.3	94.0	100.7	99.4	91.6	109.6	98.6	108.0	106.8	5378.5	5539.1	5934.3	5853.4	5394.7	6454.4	5806.9	6363.7	6289.2	4962.6	4863.0	5913.8	4582.8	3206.9	6454.4	5009.6
High	IsMasterProtein	P02454	Collagen alpha-1(I) chain OS=Rattus norvegicus OX=10116 GN=Col1a1 PE=1 SV=5	0.000	69.492	10	9	23	8	1	1453	137.9	5.92	84.76	9	1	0.967	1.027	1.244	0.911	1.195	1.050	1.492	1.309	88.3	85.4	90.7	109.8	80.4	105.5	92.7	131.7	115.5	2569.0	2485.0	2638.5	3196.1	2340.5	3069.6	2697.9	3832.7	3362.4	2370.4	2181.7	2629.4	2502.3	1391.3	3069.6	2327.5
High	IsMasterProtein	G3V6R7	3-oxoacyl-[acyl-carrier-protein] synthase, mitochondrial OS=Rattus norvegicus OX=10116 GN=Oxsm PE=1 SV=1	0.000	69.423	39	13	29	13	1	456	48.0	7.34	109.60	13	0	0.983	1.002	0.985	1.085	0.933	0.947	0.964	0.991	101.2	99.5	101.5	99.7	109.8	94.4	95.9	97.6	100.4	4086.0	4017.7	4095.0	4024.7	4431.6	3811.1	3868.8	3938.7	4050.9	3770.1	3527.3	4080.9	3151.1	2634.4	3811.1	3337.6
High	IsMasterProtein	P27139	Carbonic anhydrase 2 OS=Rattus norvegicus OX=10116 GN=Ca2 PE=1 SV=2	0.000	69.280	65	12	34	12	1	260	29.1	7.40	149.04	12	0	1.118	1.037	0.977	1.066	1.246	1.011	1.007	0.906	96.1	107.4	99.6	93.9	102.4	119.7	97.1	96.8	87.0	4090.3	4571.2	4240.1	3998.2	4359.5	5094.6	4134.9	4119.5	3705.7	3774.0	4013.3	4225.5	3130.3	2591.5	5094.6	3567.2
High	IsMasterProtein	Q5XIP0	DnaJ (Hsp40) homolog, subfamily B, member 4, isoform CRA_a OS=Rattus norvegicus OX=10116 GN=Dnajb4 PE=1 SV=1	0.000	69.051	40	12	20	12	1	337	37.8	8.59	77.75	12	0	0.997	1.014	1.019	1.130	1.044	1.100	1.126	1.096	94.5	94.2	95.8	96.3	106.8	98.7	103.9	106.4	103.5	3856.3	3845.7	3909.8	3929.7	4358.5	4027.6	4241.7	4342.9	4225.6	3558.1	3376.3	3896.3	3076.7	2590.9	4027.6	3659.3
High	IsMasterProtein	Q5EB55	Gbe1 protein (Fragment) OS=Rattus norvegicus OX=10116 GN=Gbe1 PE=2 SV=1	0.000	68.980	26	11	23	10	1	536	61.8	6.07	90.74	11	1	0.973	0.957	0.957	1.025	0.962	0.956	0.974	0.968	102.6	99.8	98.1	98.2	105.2	98.7	98.1	99.9	99.4	3843.3	3740.2	3676.8	3678.5	3940.8	3696.3	3674.8	3743.6	3722.0	3546.1	3283.7	3664.1	2880.0	2342.6	3696.3	3170.3
High	IsMasterProtein	Q4KM62	Palmdelphin OS=Rattus norvegicus OX=10116 GN=Palmd PE=1 SV=1	0.000	68.877	26	12	16	12	1	551	62.4	5.59	58.11	12	0	0.984	1.000	0.968	1.115	0.958	0.974	0.916	0.933	101.7	100.1	101.7	98.5	113.4	97.4	99.1	93.2	94.9	2854.4	2808.2	2854.1	2762.1	3182.1	2733.3	2779.4	2613.4	2662.9	2633.7	2465.4	2844.3	2162.5	1891.6	2733.3	2397.8
High	IsMasterProtein	Q5M9H7	DnaJ (Hsp40) homolog, subfamily A, member 2, isoform CRA_b OS=Rattus norvegicus OX=10116 GN=Dnaja2 PE=1 SV=1	0.000	68.708	37	11	24	10	1	412	45.7	6.48	105.86	11	0	0.954	0.983	1.007	1.041	1.105	0.987	1.043	1.048	98.2	93.6	96.5	98.8	102.2	108.5	96.9	102.4	102.9	3273.8	3123.1	3217.7	3296.6	3409.5	3617.7	3232.4	3414.9	3431.3	3020.7	2741.9	3206.6	2581.0	2026.8	3617.7	2788.6
High	IsMasterProtein	Q99MI7	NEDD8-activating enzyme E1 catalytic subunit OS=Rattus norvegicus OX=10116 GN=Uba3 PE=1 SV=1	0.000	68.677	37	10	18	10	1	462	51.7	5.45	77.38	10	0	1.056	1.061	1.039	1.035	1.063	1.033	1.038	1.042	96.1	101.5	101.9	99.8	99.4	102.1	99.3	99.7	100.2	2087.4	2204.0	2214.3	2167.9	2159.6	2218.2	2157.1	2166.4	2176.1	1926.0	1935.0	2206.7	1697.3	1283.8	2218.2	1860.9
High	IsMasterProtein	Q4G064	2-methoxy-6-polyprenyl-1,4-benzoquinol methylase, mitochondrial OS=Rattus norvegicus OX=10116 GN=Coq5 PE=2 SV=1	0.000	68.647	45	12	18	12	1	327	37.3	8.81	73.25	12	0	0.997	0.932	0.948	1.019	0.885	0.932	0.871	0.971	105.2	104.9	98.1	99.7	107.3	93.1	98.1	91.7	102.1	2814.0	2804.5	2622.7	2667.2	2868.7	2490.0	2622.8	2451.6	2731.2	2596.4	2462.2	2613.7	2088.2	1705.3	2490.0	2262.7
High	IsMasterProtein	O08557	N(G),N(G)-dimethylarginine dimethylaminohydrolase 1 OS=Rattus norvegicus OX=10116 GN=Ddah1 PE=1 SV=3	0.000	68.592	63	15	20	14	1	285	31.4	6.13	72.52	15	1	0.922	0.991	0.936	1.024	0.949	0.946	0.952	0.966	103.6	95.5	102.7	97.0	106.1	98.3	98.0	98.7	100.1	3417.3	3149.5	3386.3	3199.0	3498.7	3242.3	3231.6	3254.1	3300.9	3153.1	2765.1	3374.6	2504.6	2079.8	3242.3	2787.9
High	IsMasterProtein	Q62969	Prostacyclin synthase OS=Rattus norvegicus OX=10116 GN=Ptgis PE=2 SV=1	0.000	68.578	38	14	19	14	1	501	57.1	6.81	64.64	14	0	0.962	1.040	1.059	1.017	1.200	1.257	1.452	1.138	88.9	85.5	92.4	94.1	90.4	106.7	111.8	129.1	101.2	2279.3	2192.6	2370.1	2413.9	2318.3	2735.6	2865.9	3310.1	2594.6	2103.1	1925.0	2361.9	1889.9	1378.1	2735.6	2472.4
High	IsMasterProtein	A0A0G2K785	Glycerol kinase OS=Rattus norvegicus OX=10116 GN=Gk PE=1 SV=1	0.000	68.573	27	13	19	13	1	559	61.2	5.90	80.75	13	0	1.071	1.042	1.039	1.157	0.951	1.003	0.985	0.969	97.6	104.6	101.7	101.5	113.0	92.8	97.9	96.2	94.6	4512.0	4833.4	4699.6	4689.6	5221.3	4289.3	4524.2	4442.9	4373.0	4163.1	4243.5	4683.4	3671.6	3103.8	4289.3	3903.0
High	IsMasterProtein	G3V644	NADH dehydrogenase (Ubiquinone) flavoprotein 3-like, isoform CRA_a OS=Rattus norvegicus OX=10116 GN=Ndufv3 PE=1 SV=1	0.000	68.532	44	12	18	10	1	458	49.3	8.84	79.80	12	3	1.014	1.065	1.022	1.047	0.970	1.010	0.994	1.040	98.2	99.6	104.7	100.4	102.8	95.3	99.2	97.6	102.1	2354.2	2387.7	2508.3	2405.6	2465.0	2284.3	2377.8	2340.1	2448.2	2172.2	2096.3	2499.7	1883.4	1465.3	2284.3	2051.3
High	IsMasterProtein	P41542	General vesicular transport factor p115 OS=Rattus norvegicus OX=10116 GN=Uso1 PE=1 SV=1	0.000	68.517	22	15	18	15	1	959	107.1	4.96	66.62	15	0	0.953	1.030	1.013	1.000	1.131	0.983	1.124	1.027	97.2	92.6	100.1	98.5	97.2	109.9	95.5	109.2	99.8	3775.0	3597.8	3887.6	3825.0	3774.1	4269.0	3710.9	4243.7	3876.7	3483.1	3158.7	3874.2	2994.7	2243.5	4269.0	3201.4
High	IsMasterProtein	G3V778	Pyruvate dehydrogenase kinase, isoenzyme 4 OS=Rattus norvegicus OX=10116 GN=Pdk4 PE=1 SV=1	0.000	68.359	47	17	27	17	1	412	46.6	7.08	93.57	17	0	0.995	1.066	0.968	0.953	0.949	1.407	1.531	1.871	83.8	83.4	89.3	81.1	79.9	79.6	117.9	128.3	156.8	4585.6	4563.3	4885.9	4439.8	4370.7	4353.0	6451.1	7019.1	8579.6	4231.0	4006.3	4869.1	3476.1	2598.2	4353.0	5565.4
High	IsMasterProtein	P07632	Superoxide dismutase [Cu-Zn] OS=Rattus norvegicus OX=10116 GN=Sod1 PE=1 SV=2	0.000	68.324	47	9	32	9	1	154	15.9	6.35	154.49	9	0	1.036	0.988	0.971	0.918	1.009	1.022	0.927	1.032	101.1	104.7	99.9	98.1	92.8	102.0	103.3	93.7	104.3	4677.6	4847.0	4621.8	4540.8	4293.7	4721.8	4778.8	4335.9	4828.0	4315.9	4255.4	4605.9	3555.1	2552.4	4721.8	4122.7
High	IsMasterProtein	P00388	NADPH--cytochrome P450 reductase OS=Rattus norvegicus OX=10116 GN=Por PE=1 SV=3	0.000	68.275	33	18	23	18	1	678	76.9	5.48	75.40	18	0	0.979	1.035	0.979	1.046	0.950	0.978	1.030	0.988	100.2	98.1	103.7	98.1	104.8	95.1	97.9	103.2	99.0	5103.1	4998.4	5280.6	4994.4	5336.3	4846.2	4988.3	5254.9	5041.2	4708.5	4388.3	5262.4	3910.3	3172.2	4846.2	4303.4
High	IsMasterProtein	A0A0H2UHI7	ATPase family AAA domain-containing protein 1 OS=Rattus norvegicus OX=10116 GN=Atad1 PE=1 SV=1	0.000	68.229	38	14	24	14	1	403	45.1	7.80	90.27	14	0	0.992	1.021	0.992	1.055	1.022	0.992	1.010	0.984	99.3	98.4	101.4	98.5	104.7	101.4	98.5	100.2	97.7	4317.2	4281.7	4409.2	4284.2	4553.6	4410.8	4282.4	4359.6	4248.4	3983.4	3759.1	4394.0	3354.2	2706.9	4410.8	3694.4
High	IsMasterProtein	Q2PS20	Junctophilin-2 OS=Rattus norvegicus OX=10116 GN=Jph2 PE=1 SV=1	0.000	68.171	17	10	24	10	1	692	74.2	8.37	105.17	10	0	0.963	0.971	0.957	1.102	0.885	1.009	0.975	0.937	102.3	98.5	99.3	97.9	112.7	90.5	103.2	99.8	95.8	3251.4	3132.0	3158.0	3112.7	3582.3	2877.1	3280.4	3171.2	3045.8	3000.0	2749.7	3147.1	2437.0	2129.5	2877.1	2830.0
High	IsMasterProtein	Q5XIG4	OCIA domain-containing protein 1 OS=Rattus norvegicus OX=10116 GN=Ociad1 PE=1 SV=1	0.000	68.112	48	9	18	9	1	247	27.6	7.42	83.96	9	0	0.982	0.962	0.935	0.977	0.888	0.935	0.910	0.879	106.3	104.4	102.2	99.4	103.9	94.4	99.3	96.7	93.4	2618.6	2571.5	2518.0	2448.2	2559.5	2324.4	2447.1	2381.7	2300.5	2416.1	2257.6	2509.3	1916.8	1521.5	2324.4	2111.1
High	IsMasterProtein	Q63768	Adapter molecule crk OS=Rattus norvegicus OX=10116 GN=Crk PE=1 SV=1	0.000	68.093	46	12	21	12	1	304	33.8	5.55	84.42	12	0	0.974	1.027	1.022	1.018	1.022	1.003	1.030	1.042	98.5	95.9	101.2	100.7	100.2	100.7	98.8	101.4	102.6	3552.8	3459.7	3649.7	3632.5	3615.1	3631.1	3564.8	3659.1	3701.8	3278.1	3037.4	3637.1	2844.0	2149.0	3631.1	3075.4
High	IsMasterProtein	G3V811	Coagulation factor XIII A chain OS=Rattus norvegicus OX=10116 GN=F13a1 PE=1 SV=1	0.000	68.011	24	16	21	15	1	732	83.0	5.62	73.17	16	1	0.952	0.993	1.044	0.999	1.332	1.006	1.089	1.062	95.0	90.4	94.3	99.2	94.9	126.5	95.6	103.4	100.9	3951.2	3762.9	3922.8	4126.3	3947.5	5261.7	3976.0	4303.3	4196.9	3645.7	3303.6	3909.3	3230.6	2346.6	5261.7	3430.1
High	IsMasterProtein	P60901	Proteasome subunit alpha type-6 OS=Rattus norvegicus OX=10116 GN=Psma6 PE=1 SV=1	0.000	67.966	49	12	24	12	1	246	27.4	6.76	95.38	12	0	1.020	1.013	0.991	1.031	1.076	1.034	0.991	1.022	98.1	100.1	99.3	97.2	101.1	105.6	101.4	97.1	100.2	4870.1	4969.7	4933.9	4825.5	5022.4	5242.5	5035.0	4824.6	4977.6	4493.5	4363.1	4916.9	3778.0	2985.6	5242.5	4343.7
High	IsMasterProtein	Q63413	Spliceosome RNA helicase Ddx39b OS=Rattus norvegicus OX=10116 GN=Ddx39b PE=2 SV=3	0.000	67.860	32	12	29	12	1	428	49.0	5.67	101.33	12	0	1.005	1.081	1.038	0.985	1.139	1.031	1.126	1.121	94.5	95.0	102.1	98.1	93.1	107.6	97.4	106.4	105.9	4637.6	4662.5	5011.9	4813.3	4570.1	5280.7	4783.1	5224.1	5197.1	4279.0	4093.4	4994.6	3768.5	2716.7	5280.7	4126.4
High	IsMasterProtein	F1LP82	Ras-related protein Rab-2A OS=Rattus norvegicus OX=10116 GN=Rab2a PE=1 SV=3	0.000	67.610	55	10	22	10	1	206	22.8	6.54	87.83	10	0	1.051	1.083	1.037	1.073	1.195	1.025	1.096	1.023	93.9	98.7	101.7	97.4	100.7	112.3	96.2	102.9	96.1	4560.3	4793.8	4940.8	4729.4	4892.6	5451.6	4672.2	4998.7	4667.3	4207.7	4208.7	4923.8	3702.8	2908.4	5451.6	4030.7
High	IsMasterProtein	P63329	Serine/threonine-protein phosphatase 2B catalytic subunit alpha isoform OS=Rattus norvegicus OX=10116 GN=Ppp3ca PE=1 SV=1	0.000	67.554	41	14	19	8	1	521	58.6	5.86	61.23	14	6	0.965	1.023	0.982	1.128	1.006	0.986	1.034	1.048	98.1	94.6	100.3	96.3	110.7	98.7	96.8	101.5	102.9	3471.4	3348.3	3549.8	3407.7	3917.1	3492.7	3422.8	3589.4	3638.7	3203.0	2939.6	3537.6	2668.0	2328.5	3492.7	2952.9
High	IsMasterProtein	P84082	ADP-ribosylation factor 2 OS=Rattus norvegicus OX=10116 GN=Arf2 PE=2 SV=1	0.000	67.287	63	10	26	1	1	181	20.7	6.58	102.39	10	0	0.784	0.966	0.945	0.815	0.807	0.910	1.085	0.926	109.3	85.6	105.5	103.2	89.0	88.2	99.4	118.5	101.2	127.3	99.8	123.0	120.3	103.8	102.8	115.9	138.1	117.9	117.5	87.6	122.6	94.2	61.7	102.8	100.0
High	IsMasterProtein	P54921	Alpha-soluble NSF attachment protein OS=Rattus norvegicus OX=10116 GN=Napa PE=1 SV=2	0.000	67.238	57	12	19	12	1	295	33.2	5.45	77.00	12	0	0.975	1.036	1.015	1.105	1.090	1.022	1.115	1.022	95.9	93.6	99.4	97.4	106.0	104.6	98.1	107.0	98.0	3324.7	3243.0	3445.1	3376.0	3674.0	3623.1	3397.6	3706.4	3396.2	3067.6	2847.2	3433.2	2643.2	2184.0	3623.1	2931.1
High	IsMasterProtein	D4A264	Zinc-binding alcohol dehydrogenase, domain-containing 2 OS=Rattus norvegicus OX=10116 GN=Zadh2 PE=1 SV=2	0.000	67.221	32	9	19	9	1	377	40.5	7.77	78.74	9	0	0.991	0.993	0.987	1.002	1.073	0.974	0.999	1.011	99.7	98.8	99.0	98.3	99.9	107.0	97.0	99.6	100.8	2894.1	2867.9	2873.0	2855.0	2899.6	3106.1	2817.4	2890.3	2926.1	2670.3	2517.9	2863.1	2235.3	1723.7	3106.1	2430.6
High	IsMasterProtein	D3ZAF5	Periostin, osteoblast specific factor (Predicted), isoform CRA_a OS=Rattus norvegicus OX=10116 GN=Postn PE=1 SV=1	0.000	67.109	25	15	20	15	1	810	90.0	7.53	72.50	15	0	0.960	1.137	1.216	1.097	1.256	1.820	2.483	1.505	72.1	69.3	82.0	87.8	79.1	90.6	131.3	179.2	108.6	2815.0	2703.6	3200.7	3424.3	3087.7	3535.5	5123.0	6990.8	4236.3	2597.3	2373.6	3189.7	2681.0	1835.5	3535.5	4419.6
High	IsMasterProtein	A0A0G2K6R8	EH domain-binding protein 1-like 1 OS=Rattus norvegicus OX=10116 GN=Ehbp1l1 PE=1 SV=1	0.000	67.077	11	13	15	12	1	1699	182.4	4.82	59.98	13	1	1.069	0.891	1.024	0.929	1.014	1.144	0.970	0.974	99.8	106.7	88.9	102.3	92.8	101.3	114.2	96.8	97.2	2927.4	3129.0	2607.1	2998.3	2720.2	2968.8	3348.1	2839.1	2850.1	2701.0	2747.1	2598.1	2347.5	1617.0	2968.8	2888.4
High	IsMasterProtein	Q6AY09	Heterogeneous nuclear ribonucleoprotein H2 OS=Rattus norvegicus OX=10116 GN=Hnrnph2 PE=1 SV=1	0.000	67.046	26	9	20	3	1	449	49.3	6.30	74.55	9	0	0.989	1.047	0.987	1.019	1.116	0.989	1.021	1.036	97.8	96.7	102.4	96.5	99.6	109.1	96.7	99.9	101.3	860.9	851.1	901.6	849.5	877.3	960.7	851.6	879.3	892.2	794.3	747.2	898.5	665.1	521.5	960.7	734.7
High	IsMasterProtein	O35987	NSFL1 cofactor p47 OS=Rattus norvegicus OX=10116 GN=Nsfl1c PE=1 SV=1	0.000	66.978	38	11	16	11	1	370	40.7	5.15	64.39	11	0	0.999	0.999	0.996	0.973	1.066	0.978	1.018	1.043	99.2	99.1	99.2	98.8	96.5	105.7	97.0	101.0	103.4	2658.2	2654.7	2656.8	2647.6	2585.2	2833.3	2599.6	2707.4	2771.5	2452.7	2330.7	2647.6	2072.9	1536.8	2833.3	2242.7
High	IsMasterProtein	P62828	GTP-binding nuclear protein Ran OS=Rattus norvegicus OX=10116 GN=Ran PE=1 SV=3	0.000	66.931	47	11	25	11	1	216	24.4	7.49	92.25	11	0	1.009	1.046	1.015	1.391	1.111	1.071	1.040	1.085	92.1	93.0	96.4	93.5	128.2	102.4	98.7	95.8	99.9	4738.1	4782.9	4956.1	4809.1	6590.3	5263.7	5076.3	4926.3	5139.1	4371.7	4199.1	4939.0	3765.2	3917.6	5263.7	4379.3
High	IsMasterProtein	Q66HG9	Mitochondrial antiviral-signaling protein OS=Rattus norvegicus OX=10116 GN=Mavs PE=1 SV=1	0.000	66.896	32	9	14	9	1	507	53.8	6.46	59.53	9	0	1.104	1.041	0.987	1.055	1.044	0.994	0.998	0.954	98.1	108.3	102.1	96.8	103.4	102.3	97.5	97.9	93.6	2606.1	2878.2	2713.2	2573.3	2748.4	2720.0	2591.5	2601.0	2486.8	2404.6	2526.9	2703.8	2014.7	1633.8	2720.0	2235.7
High	IsMasterProtein	F7FF45	Nuclear mitotic apparatus protein 1 OS=Rattus norvegicus OX=10116 GN=Numa1 PE=1 SV=2	0.000	66.889	11	15	19	15	1	2091	234.8	5.73	69.16	15	0	0.924	1.060	0.952	0.919	0.978	0.890	1.013	1.027	102.7	94.9	108.8	97.7	94.4	100.4	91.4	104.1	105.5	3108.9	2872.8	3295.3	2959.0	2858.4	3039.8	2768.4	3150.7	3193.8	2868.5	2522.2	3283.9	2316.7	1699.2	3039.8	2388.3
High	IsMasterProtein	P24090	Alpha-2-HS-glycoprotein OS=Rattus norvegicus OX=10116 GN=Ahsg PE=1 SV=2	0.000	66.812	47	13	44	13	1	352	38.0	6.51	155.14	13	0	1.039	0.992	0.964	0.887	0.876	0.868	0.939	0.951	105.7	109.8	104.8	101.9	93.7	92.5	91.8	99.2	100.5	6914.2	7184.9	6855.9	6667.1	6131.9	6053.8	6003.5	6491.9	6574.4	6379.6	6307.9	6832.3	5219.9	3645.1	6053.8	5179.2
High	IsMasterProtein	F1M572	Kynurenine--oxoglutarate transaminase 3 OS=Rattus norvegicus OX=10116 GN=Kyat3 PE=1 SV=3	0.000	66.743	28	10	25	1	1	454	51.0	8.44	84.80	10	0	0.919	0.837	1.010	1.038	0.746	0.926	0.804	0.890	110.1	101.2	92.2	111.2	114.3	82.2	102.0	88.6	98.1	36.3	33.4	30.4	36.7	37.7	27.1	33.6	29.2	32.3	33.5	29.3	30.3	28.7	22.4	27.1	29.0
High	IsMasterProtein	Q5HZV9	Protein phosphatase 1 regulatory subunit 7 OS=Rattus norvegicus OX=10116 GN=Ppp1r7 PE=1 SV=1	0.000	66.716	37	14	21	14	1	360	41.3	4.92	82.81	14	0	0.995	1.057	1.024	1.006	1.068	1.000	1.080	1.088	96.6	96.1	102.0	98.9	97.2	103.2	96.5	104.3	105.0	5637.6	5611.3	5956.2	5775.1	5671.4	6022.9	5634.9	6089.2	6131.2	5201.7	4926.4	5935.7	4521.5	3371.4	6022.9	4861.2
High	IsMasterProtein	F1M471	EPM2A-interacting protein 1 OS=Rattus norvegicus OX=10116 GN=Epm2aip1 PE=1 SV=3	0.000	66.672	29	14	19	14	1	606	70.1	5.80	72.47	14	0	1.055	1.022	1.048	1.033	1.097	0.999	1.073	1.031	96.2	101.4	98.3	100.8	99.4	105.5	96.0	103.2	99.2	3097.0	3267.1	3165.2	3247.2	3199.8	3397.6	3092.8	3323.5	3193.4	2857.5	2868.3	3154.3	2542.3	1902.1	3397.6	2668.2
High	IsMasterProtein	G3V8U9	Proteasome subunit beta OS=Rattus norvegicus OX=10116 GN=Psmb4 PE=1 SV=2	0.000	66.597	55	8	20	8	1	232	25.7	6.34	73.60	8	0	0.985	0.993	0.994	0.963	0.989	0.995	1.195	1.061	98.1	96.6	97.4	97.5	94.5	97.0	97.6	117.2	104.1	2091.8	2060.6	2076.6	2078.7	2015.0	2069.4	2082.2	2499.6	2219.4	1930.1	1809.1	2069.4	1627.5	1197.8	2069.4	1796.3
High	IsMasterProtein	Q5XIM7	Lysine--tRNA ligase OS=Rattus norvegicus OX=10116 GN=Kars PE=1 SV=1	0.000	66.589	30	17	21	17	1	626	71.6	6.60	68.57	17	0	0.965	0.988	0.955	0.995	0.987	0.952	0.970	0.970	102.5	98.9	101.3	97.9	102.0	101.1	97.5	99.4	99.4	4517.8	4361.6	4465.6	4314.9	4497.4	4459.4	4298.9	4381.7	4382.9	4168.5	3829.2	4450.2	3378.3	2673.5	4459.4	3708.7
High	IsMasterProtein	Q64537	Calpain small subunit 1 OS=Rattus norvegicus OX=10116 GN=Capns1 PE=1 SV=3	0.000	66.573	54	9	29	9	1	270	28.6	5.47	119.26	9	0	0.972	1.021	1.009	1.033	1.136	1.024	1.160	1.088	95.3	92.7	97.3	96.2	98.4	108.3	97.6	110.5	103.7	3485.9	3389.5	3558.0	3516.8	3599.5	3960.3	3570.5	4042.3	3792.3	3216.4	2975.8	3545.7	2753.4	2139.7	3960.3	3080.3
High	IsMasterProtein	A0A0G2JZA2	GrpE protein homolog OS=Rattus norvegicus OX=10116 GN=Grpel1 PE=1 SV=1	0.000	66.460	58	13	28	13	1	230	25.8	8.15	105.92	13	0	0.954	0.973	0.919	0.965	0.873	0.924	0.905	0.943	106.4	101.6	103.6	97.8	102.7	92.9	98.4	96.3	100.4	6751.8	6444.0	6572.1	6202.7	6514.7	5895.0	6240.3	6108.2	6369.7	6229.7	5657.5	6549.4	4856.3	3872.7	5895.0	5383.5
High	IsMasterProtein	B2GV54	Neutral cholesterol ester hydrolase 1 OS=Rattus norvegicus OX=10116 GN=Nceh1 PE=1 SV=1	0.000	66.347	39	13	22	13	1	408	45.8	7.05	89.60	13	0	1.000	0.999	0.937	1.033	0.946	0.994	0.972	0.952	101.9	101.9	101.8	95.5	105.2	96.4	101.3	99.0	97.0	3764.5	3763.7	3762.1	3527.3	3887.6	3561.7	3742.0	3657.5	3583.1	3473.4	3304.3	3749.1	2761.6	2311.0	3561.7	3228.2
High	IsMasterProtein	B5DF89	Cullin-3 OS=Rattus norvegicus OX=10116 GN=Cul3 PE=1 SV=2	0.000	66.290	22	14	19	14	1	768	88.9	8.48	69.08	14	0	0.943	1.088	1.004	1.040	1.073	0.952	1.181	1.029	96.7	91.1	105.2	97.0	100.5	103.7	92.0	114.2	99.5	2949.4	2780.8	3208.3	2959.8	3067.4	3165.2	2806.4	3484.3	3036.0	2721.3	2441.4	3197.2	2317.3	1823.4	3165.2	2421.1
High	IsMasterProtein	P70470	Acyl-protein thioesterase 1 OS=Rattus norvegicus OX=10116 GN=Lypla1 PE=1 SV=1	0.000	66.260	53	8	19	8	1	230	24.7	6.51	87.85	8	0	0.957	0.967	1.005	0.963	0.896	0.964	0.932	0.969	104.0	99.5	100.5	104.5	100.2	93.2	100.3	96.9	100.8	2623.8	2510.5	2536.2	2637.3	2527.4	2350.6	2529.8	2444.8	2543.4	2420.9	2204.1	2527.5	2064.8	1502.4	2350.6	2182.5
High	IsMasterProtein	F7EXQ7	NADH dehydrogenase [ubiquinone] 1 alpha subcomplex subunit 8 OS=Rattus norvegicus OX=10116 GN=Ndufa8 PE=1 SV=1	0.000	66.230	44	8	42	8	1	190	22.1	8.28	145.00	8	0	0.993	0.988	0.964	0.934	0.838	0.944	0.884	0.914	106.4	105.7	105.1	102.6	99.4	89.2	100.4	94.0	97.2	7101.1	7051.7	7014.6	6847.7	6632.5	5952.0	6703.5	6275.3	6490.1	6552.0	6191.0	6990.4	5361.3	3942.7	5952.0	5783.1
High	IsMasterProtein	D3ZQD3	Oxoglutarate dehydrogenase-like OS=Rattus norvegicus OX=10116 GN=Ogdhl PE=1 SV=2	0.000	66.197	12	12	46	3	1	1010	114.6	6.93	131.85	12	0	0.926	0.973	0.945	1.055	0.878	0.867	0.867	0.897	107.0	99.1	104.2	101.2	112.9	94.0	92.8	92.8	96.0	356.6	330.3	347.0	337.1	376.1	313.2	309.3	309.0	319.9	329.0	290.0	345.8	263.9	223.6	313.2	266.8
High	IsMasterProtein	M0R7V3	MICOS complex subunit OS=Rattus norvegicus OX=10116 GN=Apoo PE=1 SV=2	0.000	66.189	62	8	32	8	1	198	22.6	9.23	128.60	8	0	0.971	0.987	0.946	1.002	0.882	0.958	0.949	0.947	104.1	101.1	102.8	98.5	104.4	91.8	99.8	98.8	98.6	6596.9	6402.9	6511.6	6241.3	6612.5	5816.3	6320.8	6261.5	6247.0	6086.8	5621.4	6489.1	4886.5	3930.8	5816.3	5453.0
High	IsMasterProtein	A0A0G2K151	Apolipoprotein E OS=Rattus norvegicus OX=10116 GN=Apoe PE=1 SV=1	0.000	66.114	36	13	33	13	1	359	41.2	5.83	119.92	13	0	0.975	0.972	1.114	1.113	1.355	1.143	1.216	1.032	90.7	88.5	88.2	101.1	100.9	122.9	103.7	110.3	93.7	4190.7	4087.7	4073.9	4669.4	4662.4	5677.8	4788.4	5096.0	4326.0	3866.7	3588.8	4059.9	3655.8	2771.6	5677.8	4131.0
High	IsMasterProtein	Q7TP52	Carboxymethylenebutenolidase homolog OS=Rattus norvegicus OX=10116 GN=Cmbl PE=2 SV=1	0.000	66.103	47	11	30	11	1	245	27.9	6.71	118.24	11	0	0.980	1.014	0.936	0.916	0.881	0.921	0.897	0.945	106.0	103.9	107.5	99.3	97.1	93.4	97.6	95.1	100.1	5745.6	5632.7	5827.4	5379.8	5261.5	5062.6	5288.8	5155.3	5428.3	5301.3	4945.2	5807.3	4212.0	3127.7	5062.6	4562.7
High	IsMasterProtein	F1LPK7	Plastin 3 (T-isoform), isoform CRA_a OS=Rattus norvegicus OX=10116 GN=Pls3 PE=1 SV=2	0.000	65.970	34	16	26	14	1	630	70.7	5.54	78.45	16	0	0.971	1.030	1.133	1.045	1.164	1.285	1.488	1.204	87.2	84.7	89.8	98.8	91.2	101.5	112.1	129.7	105.0	2590.2	2515.6	2667.4	2935.6	2707.7	3014.1	3329.3	3854.0	3119.5	2389.9	2208.6	2658.2	2298.4	1609.6	3014.1	2872.2
High	IsMasterProtein	Q5HZY2	GTP-binding protein SAR1b OS=Rattus norvegicus OX=10116 GN=Sar1b PE=2 SV=1	0.000	65.952	60	10	24	7	1	198	22.4	6.11	92.42	10	3	0.981	0.979	0.948	0.915	0.983	0.934	0.889	0.943	105.0	103.0	102.8	99.5	96.1	103.2	98.0	93.3	99.0	2457.6	2411.4	2406.1	2330.0	2249.8	2415.3	2294.4	2183.9	2316.9	2267.6	2117.1	2397.8	1824.2	1337.4	2415.3	1979.4
High	IsMasterProtein	Q9EQS0	Transaldolase OS=Rattus norvegicus OX=10116 GN=Taldo1 PE=1 SV=2	0.000	65.844	39	14	26	14	1	337	37.4	7.03	84.97	14	0	1.001	1.102	1.028	0.988	1.142	1.007	1.169	1.133	94.1	94.1	103.7	96.7	92.9	107.4	94.8	109.9	106.5	5831.6	5836.9	6427.2	5992.7	5761.1	6658.5	5874.9	6815.9	6604.7	5380.7	5124.5	6405.0	4691.9	3424.7	6658.5	5068.3
High	IsMasterProtein	A0A0G2JZH8	Dihydrolipoamide acetyltransferase component of pyruvate dehydrogenase complex OS=Rattus norvegicus OX=10116 GN=Pdhx PE=1 SV=1	0.000	65.832	33	15	37	15	1	502	54.1	8.75	116.89	15	0	0.912	0.931	0.891	0.943	0.850	0.876	0.871	0.889	110.3	100.5	102.6	98.2	104.0	93.7	96.6	96.1	98.0	7624.0	6952.3	7097.1	6791.3	7189.1	6479.2	6681.6	6643.7	6778.1	7034.5	6103.7	7072.6	5317.1	4273.6	6479.2	5764.2
High	IsMasterProtein	P36876	Serine/threonine-protein phosphatase 2A 55 kDa regulatory subunit B alpha isoform OS=Rattus norvegicus OX=10116 GN=Ppp2r2a PE=2 SV=1	0.000	65.801	33	12	20	8	1	447	51.6	6.20	70.98	12	4	0.942	1.025	0.943	0.997	0.937	0.942	0.994	0.998	102.5	96.6	105.1	96.7	102.2	96.1	96.6	101.9	102.3	3499.4	3296.7	3587.6	3299.3	3488.6	3280.0	3297.2	3477.1	3491.8	3228.8	2894.3	3575.2	2583.1	2073.8	3280.0	2844.5
High	IsMasterProtein	Q80UL1	Myomesin 1 (Fragment) OS=Rattus norvegicus OX=10116 GN=Myom1 PE=2 SV=1	0.000	65.693	85	7	30	2	1	124	13.5	4.75	134.48	7	0	0.984	0.951	1.018	1.024	1.004	1.030	0.942	0.979	100.8	99.2	95.8	102.5	103.1	101.1	103.8	95.0	98.7	1398.0	1376.1	1329.5	1422.9	1431.1	1403.3	1440.1	1317.5	1369.3	1289.9	1208.1	1324.9	1114.0	850.7	1403.3	1242.4
High	IsMasterProtein	P17220	Proteasome subunit alpha type-2 OS=Rattus norvegicus OX=10116 GN=Psma2 PE=1 SV=3	0.000	65.534	41	8	35	8	1	234	25.9	7.43	141.18	8	0	0.998	1.035	0.969	1.020	0.987	0.992	1.029	1.026	99.4	99.2	102.8	96.3	101.4	98.1	98.6	102.3	102.0	2436.8	2431.4	2521.4	2360.2	2485.5	2405.4	2416.5	2507.0	2500.7	2248.4	2134.6	2512.7	1847.9	1477.5	2405.4	2084.7
High	IsMasterProtein	P62982	Ubiquitin-40S ribosomal protein S27a OS=Rattus norvegicus OX=10116 GN=Rps27a PE=1 SV=2	0.000	65.471	54	13	26	13	1	156	17.9	9.64	97.06	13	0	1.028	0.985	1.197	0.742	1.027	1.089	1.000	0.996	99.3	102.1	97.8	118.8	73.6	102.0	108.1	99.3	98.9	5021.6	5162.3	4946.1	6009.6	3725.1	5159.3	5470.1	5024.0	5003.7	4633.3	4532.2	4929.0	4705.1	2214.4	5159.3	4719.1
High	IsMasterProtein	P10960	Prosaposin OS=Rattus norvegicus OX=10116 GN=Psap PE=1 SV=1	0.000	65.469	26	12	25	12	1	554	61.1	5.25	80.65	12	0	0.983	0.998	1.058	1.058	1.113	1.117	1.130	1.117	94.0	92.4	93.8	99.4	99.5	104.6	105.0	106.2	105.0	4561.8	4483.0	4552.8	4825.6	4828.5	5077.3	5096.0	5154.3	5096.6	4209.1	3935.8	4537.1	3778.1	2870.3	5077.3	4396.3
High	IsMasterProtein	Q9WUS0	Adenylate kinase 4, mitochondrial OS=Rattus norvegicus OX=10116 GN=Ak4 PE=2 SV=1	0.000	65.457	61	11	31	11	1	223	25.2	8.02	108.36	11	0	1.009	1.088	0.970	0.986	0.898	0.941	1.002	0.995	101.2	102.2	110.2	98.2	99.8	90.9	95.3	101.5	100.7	4927.9	4973.7	5363.6	4780.6	4857.2	4427.0	4637.8	4938.4	4901.4	4546.9	4366.6	5345.1	3742.9	2887.4	4427.0	4001.0
High	IsMasterProtein	P57093	Phytanoyl-CoA dioxygenase, peroxisomal OS=Rattus norvegicus OX=10116 GN=Phyh PE=1 SV=2	0.000	65.370	40	13	20	13	1	338	38.6	8.48	71.06	13	0	0.972	1.033	1.068	1.094	1.011	1.077	1.086	1.120	95.1	92.4	98.3	101.6	104.1	96.2	102.5	103.3	106.5	3472.2	3374.6	3588.1	3708.8	3798.8	3512.1	3740.2	3769.3	3888.6	3203.7	2962.7	3575.7	2903.7	2258.2	3512.1	3226.7
High	IsMasterProtein	D4A565	NADH dehydrogenase (Ubiquinone) 1 beta subcomplex, 5 (Predicted), isoform CRA_b OS=Rattus norvegicus OX=10116 GN=Ndufb5 PE=1 SV=1	0.000	65.353	37	11	34	11	1	189	21.7	9.47	128.12	11	0	0.992	0.982	0.925	0.938	0.812	0.899	0.847	0.867	108.9	108.1	106.9	100.7	102.2	88.5	98.0	92.3	94.5	7019.5	6962.7	6890.1	6489.7	6583.5	5699.4	6311.7	5943.8	6087.3	6476.7	6112.9	6866.3	5081.0	3913.6	5699.4	5445.1
High	IsMasterProtein	Q5M7U6	Actin-related protein 2 OS=Rattus norvegicus OX=10116 GN=Actr2 PE=2 SV=1	0.000	65.143	35	13	38	12	1	394	44.7	6.74	119.10	13	0	1.005	1.044	1.047	1.124	1.127	1.082	1.119	1.075	93.5	94.0	97.6	97.9	105.1	105.4	101.2	104.7	100.5	4513.2	4536.8	4711.3	4723.8	5072.6	5088.2	4883.5	5050.9	4850.2	4164.2	3983.1	4695.1	3698.4	3015.4	5088.2	4213.0
High	IsMasterProtein	B2RYS8	NADH dehydrogenase [ubiquinone] 1 beta subcomplex subunit 8, mitochondrial OS=Rattus norvegicus OX=10116 GN=Ndufb8 PE=1 SV=1	0.000	65.121	59	9	39	9	1	186	21.9	6.05	146.83	9	0	1.028	0.946	0.934	1.035	0.846	0.960	0.853	0.902	105.8	108.8	100.1	98.9	109.6	89.6	101.6	90.3	95.4	4925.1	5064.3	4657.2	4601.3	5099.7	4169.0	4729.4	4202.8	4441.5	4544.3	4446.2	4641.1	3602.5	3031.5	4169.0	4080.1
High	IsMasterProtein	P54311	Guanine nucleotide-binding protein G(I)/G(S)/G(T) subunit beta-1 OS=Rattus norvegicus OX=10116 GN=Gnb1 PE=1 SV=4	0.000	65.033	35	9	22	4	1	340	37.4	6.00	84.54	9	0	1.104	1.018	1.215	0.997	1.201	1.096	1.170	1.121	90.7	100.1	92.4	110.2	90.4	109.0	99.4	106.1	101.7	1010.6	1115.6	1029.0	1227.4	1007.7	1214.2	1107.7	1182.6	1132.6	932.5	979.4	1025.5	961.0	599.0	1214.2	955.6
High	IsMasterProtein	D3ZSG3	Tropomodulin 4 (Predicted) OS=Rattus norvegicus OX=10116 GN=Tmod4 PE=4 SV=1	0.000	64.991	55	12	20	11	1	345	39.2	4.81	84.38	12	0	1.020	1.073	1.049	0.889	1.002	0.860	0.915	1.002	102.2	104.3	109.6	107.2	90.8	102.4	87.9	93.5	102.3	2017.4	2058.6	2163.7	2116.0	1792.7	2022.4	1734.8	1845.4	2020.5	1861.4	1807.3	2156.2	1656.7	1065.7	2022.4	1496.6
High	IsMasterProtein	A0A0G2JWB6	Peroxidasin OS=Rattus norvegicus OX=10116 GN=Pxdn PE=4 SV=1	0.000	64.932	15	16	21	16	1	1475	165.3	6.99	65.36	16	0	0.973	0.960	1.037	1.019	1.087	1.060	1.158	1.077	96.0	93.5	92.2	99.6	97.9	104.4	101.8	111.2	103.4	3225.4	3138.8	3097.9	3344.9	3287.9	3506.0	3420.1	3734.9	3473.4	2976.0	2755.7	3087.2	2618.8	1954.5	3506.0	2950.5
High	IsMasterProtein	Q5UAJ6	Cytochrome c oxidase subunit 2 OS=Rattus norvegicus OX=10116 GN=COX2 PE=3 SV=1	0.000	64.839	44	7	78	2	1	227	25.9	4.73	256.49	7	9	1.053	0.932	0.998	0.956	0.873	0.982	0.887	0.908	104.8	110.4	97.7	104.6	100.1	91.5	102.9	93.0	95.2	9705.5	10222.7	9045.7	9685.9	9275.3	8473.5	9526.3	8611.3	8813.1	8955.0	8975.0	9014.5	7583.4	5513.7	8473.5	8218.4
High	IsMasterProtein	P45592	Cofilin-1 OS=Rattus norvegicus OX=10116 GN=Cfl1 PE=1 SV=3	0.000	64.812	75	11	31	7	1	166	18.5	8.09	131.47	11	0	0.950	1.000	0.882	0.957	1.121	1.022	1.003	1.030	100.4	95.4	100.4	88.6	96.0	112.5	102.6	100.7	103.4	3360.3	3193.1	3359.4	2965.1	3214.4	3765.9	3432.7	3371.7	3460.6	3100.5	2803.4	3347.8	2321.5	1910.8	3765.9	2961.4
High	IsMasterProtein	B2GV51	Nudt13 protein OS=Rattus norvegicus OX=10116 GN=Nudt13 PE=2 SV=1	0.000	64.551	38	10	15	10	1	352	39.3	7.46	58.40	10	0	0.961	0.983	0.914	1.016	0.822	0.833	0.880	0.899	108.3	104.1	106.5	99.0	110.1	89.0	90.2	95.3	97.4	1874.1	1801.1	1842.9	1713.4	1904.1	1539.9	1560.8	1649.0	1684.5	1729.2	1581.3	1836.5	1341.5	1131.9	1539.9	1346.5
High	IsMasterProtein	G3V7T3	Pantothenate kinase 4 OS=Rattus norvegicus OX=10116 GN=Pank4 PE=1 SV=1	0.000	64.523	23	14	15	14	1	773	86.1	6.32	51.76	14	0	0.939	1.012	0.945	1.066	0.906	0.940	0.971	0.984	102.7	96.5	103.9	97.1	109.5	93.1	96.5	99.7	101.0	3549.9	3334.8	3591.7	3355.7	3784.5	3217.8	3336.5	3447.1	3492.8	3275.4	2927.8	3579.3	2627.3	2249.7	3217.8	2878.4
High	IsMasterProtein	P25235	Dolichyl-diphosphooligosaccharide--protein glycosyltransferase subunit 2 OS=Rattus norvegicus OX=10116 GN=Rpn2 PE=2 SV=2	0.000	64.477	33	15	25	15	1	631	69.0	5.97	80.22	15	0	1.009	1.040	1.077	1.057	1.210	1.143	1.296	1.257	89.2	90.0	92.8	96.0	94.3	107.9	102.0	115.6	112.1	2718.3	2742.8	2828.2	2926.3	2874.6	3288.0	3107.9	3523.9	3417.4	2508.1	2408.0	2818.4	2291.1	1708.8	3288.0	2681.2
High	IsMasterProtein	A0A0G2K2V6	Keratin, type I cytoskeletal 10 OS=Rattus norvegicus OX=10116 GN=Krt10 PE=1 SV=1	0.000	64.433	16	11	37	9	1	559	56.8	5.11	139.99	11	2	1.113	1.092	1.165	0.918	0.944	1.391	1.115	1.021	92.2	102.7	100.7	107.4	84.7	87.1	128.2	102.8	94.2	4656.6	5184.0	5086.2	5424.0	4275.4	4397.0	6475.6	5191.3	4755.7	4296.5	4551.3	5068.7	4246.6	2541.5	4397.0	5586.5
High	IsMasterProtein	A0A0G2K995	Filamin binding LIM protein 1, isoform CRA_a OS=Rattus norvegicus OX=10116 GN=Fblim1 PE=4 SV=1	0.000	64.418	47	13	18	13	1	376	41.5	6.19	69.33	13	0	0.972	1.057	1.058	1.059	0.996	1.169	1.411	1.155	91.1	88.6	96.3	96.4	96.5	90.7	106.5	128.5	105.2	2714.9	2640.0	2870.7	2873.4	2876.3	2704.1	3175.0	3830.5	3134.7	2505.0	2317.8	2860.8	2249.7	1709.8	2704.1	2739.1
High	IsMasterProtein	P24329	Thiosulfate sulfurtransferase OS=Rattus norvegicus OX=10116 GN=Tst PE=1 SV=3	0.000	64.319	42	11	22	10	1	297	33.4	7.85	81.43	11	1	1.007	1.028	1.132	1.056	1.070	0.998	0.925	1.118	96.4	97.1	99.1	109.2	101.8	103.2	96.2	89.2	107.8	3111.6	3133.5	3199.3	3523.0	3284.4	3329.3	3105.7	2879.4	3478.0	2871.0	2751.0	3188.3	2758.3	1952.4	3329.3	2679.3
High	IsMasterProtein	Q6AXQ4	Myotubularin OS=Rattus norvegicus OX=10116 GN=Mtm1 PE=2 SV=2	0.000	64.265	36	16	19	16	1	602	69.3	7.90	62.38	16	0	1.034	1.033	1.039	1.011	0.950	0.945	0.995	1.007	99.8	103.3	103.1	103.7	101.0	94.9	94.4	99.3	100.6	3452.6	3571.5	3565.9	3585.8	3491.1	3280.6	3263.1	3435.6	3477.3	3185.6	3135.6	3553.6	2807.4	2075.3	3280.6	2815.1
High	IsMasterProtein	P29117	Peptidyl-prolyl cis-trans isomerase F, mitochondrial OS=Rattus norvegicus OX=10116 GN=Ppif PE=1 SV=2	0.000	64.206	56	9	24	8	1	206	21.8	9.14	83.67	9	0	0.946	0.974	0.926	1.040	0.892	0.938	0.902	0.977	104.7	99.1	102.0	97.0	108.9	93.4	98.2	94.4	102.3	4406.4	4168.3	4291.5	4082.5	4582.2	3929.4	4131.8	3972.8	4305.4	4065.7	3659.5	4276.7	3196.3	2723.9	3929.4	3564.5
High	IsMasterProtein	O55096	Dipeptidyl peptidase 3 OS=Rattus norvegicus OX=10116 GN=Dpp3 PE=1 SV=2	0.000	63.995	26	13	15	13	1	738	83.0	5.22	68.44	13	0	0.938	1.014	1.003	1.030	1.028	0.993	1.104	0.986	98.9	92.9	100.4	99.2	101.9	101.7	98.3	109.2	97.6	2749.5	2580.3	2788.7	2756.4	2831.3	2825.5	2730.3	3035.2	2711.6	2536.9	2265.4	2779.1	2158.1	1683.1	2825.5	2355.4
High	IsMasterProtein	D4A4P4	FAD synthase OS=Rattus norvegicus OX=10116 GN=Flad1 PE=1 SV=2	0.000	63.986	32	12	25	12	1	490	54.6	6.80	97.33	12	0	0.950	0.969	0.985	0.988	0.997	0.960	0.966	0.989	102.2	97.1	99.0	100.7	101.0	101.9	98.2	98.8	101.1	2836.7	2694.8	2748.1	2794.6	2803.3	2828.9	2723.9	2740.7	2805.8	2617.4	2365.9	2738.6	2188.0	1666.4	2828.9	2349.9
High	IsMasterProtein	D3ZT90	Glutaryl-CoA dehydrogenase OS=Rattus norvegicus OX=10116 GN=Gcdh PE=1 SV=1	0.000	63.928	34	12	24	11	1	447	49.7	8.72	88.67	12	0	1.006	1.026	0.984	1.003	0.955	0.949	0.933	0.952	102.2	102.8	104.8	100.6	102.4	97.6	97.0	95.3	97.3	3847.9	3870.6	3948.7	3787.9	3857.7	3676.6	3653.1	3589.8	3662.6	3550.4	3398.2	3935.1	2965.7	2293.2	3676.6	3151.5
High	IsMasterProtein	A0A0H2UHV9	Coatomer subunit gamma OS=Rattus norvegicus OX=10116 GN=Copg2 PE=1 SV=1	0.000	63.911	19	11	19	8	1	870	97.5	5.74	70.50	11	0	0.994	1.000	1.037	1.007	1.083	1.024	1.100	1.002	97.3	96.8	97.3	101.0	98.0	105.4	99.7	107.0	97.5	993.4	987.8	993.0	1030.6	1000.6	1075.4	1017.7	1092.6	995.2	916.6	867.2	989.6	806.9	594.8	1075.4	878.0
High	IsMasterProtein	G3V7Q6	Proteasome subunit beta type OS=Rattus norvegicus OX=10116 GN=Psmb5 PE=1 SV=1	0.000	63.863	45	11	16	11	1	263	28.5	7.02	57.96	11	0	1.028	1.033	0.986	1.042	1.006	1.019	1.053	1.001	98.2	100.9	101.4	96.8	102.3	98.8	100.1	103.3	98.3	3785.5	3890.6	3908.6	3730.7	3943.3	3808.1	3859.0	3984.6	3790.4	3492.8	3415.7	3895.1	2920.9	2344.1	3808.1	3329.2
High	IsMasterProtein	D3Z9D2	FYVE and coiled-coil domain containing 1 (Predicted) OS=Rattus norvegicus OX=10116 GN=Fyco1 PE=1 SV=1	0.000	63.810	14	14	19	13	1	1451	163.5	5.07	67.91	14	0	0.990	0.995	0.989	1.047	1.073	0.964	1.042	1.014	98.8	97.7	98.3	97.6	103.4	105.9	95.2	102.9	100.1	2578.6	2552.2	2567.0	2549.5	2700.3	2765.6	2485.6	2686.9	2614.9	2379.2	2240.7	2558.1	1996.1	1605.2	2765.6	2144.3
High	IsMasterProtein	Q68FW7	Threonine--tRNA ligase, mitochondrial OS=Rattus norvegicus OX=10116 GN=Tars2 PE=2 SV=1	0.000	63.751	23	14	26	13	1	723	81.6	7.87	82.71	14	1	0.966	0.947	0.935	1.031	0.911	0.957	0.933	0.948	104.3	100.7	98.8	97.5	107.5	95.0	99.9	97.3	98.9	4256.7	4110.3	4030.4	3980.3	4386.7	3876.8	4075.2	3972.0	4034.1	3927.6	3608.6	4016.5	3116.3	2607.7	3876.8	3515.7
High	IsMasterProtein	P97541	Heat shock protein beta-6 OS=Rattus norvegicus OX=10116 GN=Hspb6 PE=1 SV=1	0.000	63.705	83	9	34	9	1	162	17.5	6.52	149.04	9	0	1.020	0.864	1.035	1.244	0.951	1.125	0.986	0.945	98.2	100.1	84.8	101.6	122.1	93.4	110.4	96.7	92.8	2787.5	2843.1	2408.2	2885.4	3467.6	2651.5	3135.6	2747.1	2634.3	2572.0	2496.1	2399.9	2259.1	2061.3	2651.5	2705.1
High	IsMasterProtein	Q5XIM0	BCS1 homolog, ubiquinol-cytochrome c reductase complex chaperone OS=Rattus norvegicus OX=10116 GN=Bcs1l PE=1 SV=1	0.000	63.659	44	13	19	13	1	418	47.4	8.24	75.45	13	0	0.937	1.077	1.006	1.064	0.972	0.947	1.081	1.035	98.7	92.4	106.3	99.3	105.0	95.9	93.5	106.7	102.1	3294.9	3086.5	3549.6	3316.1	3506.9	3202.3	3121.7	3563.0	3410.7	3040.1	2709.8	3537.4	2596.3	2084.7	3202.3	2693.1
High	IsMasterProtein	P57113	Maleylacetoacetate isomerase OS=Rattus norvegicus OX=10116 GN=Gstz1 PE=1 SV=2	0.000	63.583	56	9	22	9	1	216	23.9	7.77	103.60	9	0	1.065	0.994	1.085	1.026	1.013	0.886	0.914	0.918	101.1	107.7	100.5	109.7	103.8	102.4	89.6	92.4	92.8	3456.6	3681.8	3436.8	3751.5	3547.5	3501.4	3062.6	3160.3	3172.6	3189.3	3232.4	3424.9	2937.2	2108.8	3501.4	2642.1
High	IsMasterProtein	Q5M9I2	Alpha-mannosidase 2C1 OS=Rattus norvegicus OX=10116 GN=Man2c1 PE=1 SV=1	0.000	63.443	17	15	19	15	1	1039	115.8	6.46	61.29	15	0	0.950	1.051	1.010	1.392	1.111	0.988	1.092	1.054	93.3	88.6	98.1	94.2	129.9	103.7	92.2	101.9	98.3	4059.4	3857.9	4267.7	4098.7	5651.4	4511.4	4011.6	4433.2	4278.7	3745.5	3387.0	4253.0	3209.0	3359.5	4511.4	3460.8
High	IsMasterProtein	A0A0G2K3Q6	Fructose-bisphosphate aldolase OS=Rattus norvegicus OX=10116 GN=Aldoc PE=1 SV=1	0.000	63.433	20	6	29	2	1	373	40.5	6.86	136.74	6	0	0.989	0.944	0.953	1.063	0.935	0.863	1.003	0.935	103.6	102.5	97.8	98.8	110.1	96.9	89.4	103.9	96.9	215.7	213.3	203.6	205.6	229.3	201.7	186.2	216.4	201.8	199.0	187.3	202.9	161.0	136.3	201.7	160.6
High	IsMasterProtein	B2GVB7	N-acylaminoacyl-peptide hydrolase OS=Rattus norvegicus OX=10116 GN=Apeh PE=2 SV=1	0.000	63.309	27	14	17	14	1	732	81.3	5.73	67.38	14	0	1.043	1.067	1.022	1.007	1.093	0.990	1.032	1.016	97.1	101.3	103.6	99.2	97.8	106.1	96.1	100.2	98.6	3451.3	3600.5	3680.9	3527.6	3475.5	3772.3	3417.3	3560.0	3505.6	3184.4	3161.0	3668.2	2761.9	2066.0	3772.3	2948.1
High	IsMasterProtein	P61203	COP9 signalosome complex subunit 2 OS=Rattus norvegicus OX=10116 GN=Cops2 PE=1 SV=1	0.000	63.255	37	14	20	14	1	443	51.6	5.53	68.14	14	0	0.974	0.981	0.955	0.944	1.041	0.971	0.984	0.992	101.8	99.1	99.9	97.2	96.1	106.0	98.8	100.2	100.9	3874.2	3772.1	3802.1	3698.2	3656.1	4034.7	3761.1	3813.6	3841.3	3574.6	3311.7	3789.0	2895.4	2173.4	4034.7	3244.7
High	IsMasterProtein	F1LPG5	NADH:ubiquinone oxidoreductase subunit B4 OS=Rattus norvegicus OX=10116 GN=Ndufb4 PE=1 SV=1	0.000	63.206	54	7	30	7	1	129	15.1	9.82	117.03	7	0	1.040	0.945	0.940	1.003	0.850	1.014	0.854	0.912	105.2	109.4	99.3	98.8	105.5	89.4	106.6	89.8	95.9	4242.2	4413.8	4007.0	3986.8	4253.8	3604.4	4301.1	3623.0	3870.0	3914.2	3875.1	3993.2	3121.4	2528.7	3604.4	3710.6
High	IsMasterProtein	G3V617	Mitogen-activated protein kinase OS=Rattus norvegicus OX=10116 GN=Mapk14 PE=1 SV=1	0.000	63.204	44	13	28	12	1	360	41.2	5.88	97.15	13	0	0.946	0.998	0.938	0.931	0.987	0.931	0.967	0.976	103.7	98.1	103.5	97.4	96.6	102.4	96.6	100.3	101.3	3187.4	3013.9	3181.0	2990.8	2968.1	3146.6	2967.4	3082.6	3112.2	2940.9	2646.0	3170.0	2341.6	1764.4	3146.6	2560.0
High	IsMasterProtein	P24368	Peptidyl-prolyl cis-trans isomerase B OS=Rattus norvegicus OX=10116 GN=Ppib PE=1 SV=3	0.000	63.195	54	13	34	12	1	216	23.8	9.50	114.11	13	1	1.010	1.047	1.035	1.017	1.245	1.093	1.179	1.149	92.1	93.0	96.4	95.3	93.6	114.6	100.7	108.6	105.7	8046.6	8128.6	8427.3	8330.2	8179.6	10019.2	8798.4	9490.6	9242.3	7424.4	7136.5	8398.2	6522.0	4862.4	10019.2	7590.4
High	IsMasterProtein	O89049	Thioredoxin reductase 1, cytoplasmic OS=Rattus norvegicus OX=10116 GN=Txnrd1 PE=1 SV=5	0.000	63.160	30	11	21	10	1	499	54.6	6.47	74.31	11	1	0.936	0.983	0.947	1.038	1.077	1.011	1.025	1.088	98.9	92.5	97.2	93.6	102.6	106.5	100.0	101.3	107.5	3653.7	3419.0	3591.8	3459.4	3791.7	3934.8	3695.5	3744.6	3974.2	3371.2	3001.7	3579.4	2708.5	2254.0	3934.8	3188.1
High	IsMasterProtein	B5DFK6	Adaptor-related protein complex 3, delta 1 subunit, isoform CRA_b OS=Rattus norvegicus OX=10116 GN=Ap3d1 PE=1 SV=1	0.000	62.942	15	12	23	12	1	1204	135.6	7.15	81.17	12	0	1.005	1.026	1.026	1.079	1.078	1.029	1.064	0.992	96.8	97.3	99.3	99.3	104.4	104.3	99.6	103.0	96.0	2412.4	2424.0	2474.1	2474.7	2602.1	2599.8	2482.2	2567.2	2392.4	2225.9	2128.1	2465.6	1937.5	1546.8	2599.8	2141.4
High	IsMasterProtein	B1PRL5	Caveolae-associated protein 4 OS=Rattus norvegicus OX=10116 GN=Cavin4 PE=1 SV=1	0.000	62.892	39	10	20	10	1	362	41.1	8.63	80.04	10	0	0.977	1.022	0.944	1.121	0.945	1.032	0.954	0.996	100.1	97.8	102.3	94.5	112.2	94.6	103.3	95.5	99.7	4259.2	4162.7	4354.3	4019.9	4774.5	4023.6	4395.1	4061.8	4242.5	3929.9	3654.6	4339.3	3147.3	2838.2	4023.6	3791.7
High	IsMasterProtein	Q8R560	Ankyrin repeat domain-containing protein 1 OS=Rattus norvegicus OX=10116 GN=Ankrd1 PE=1 SV=1	0.000	62.790	43	13	18	13	1	319	36.0	8.35	57.35	13	0	0.886	0.909	0.983	1.201	1.062	1.142	1.089	1.022	96.8	85.8	88.0	95.2	116.4	102.8	110.6	105.4	99.0	4919.2	4356.4	4471.0	4837.1	5910.3	5223.2	5617.7	5355.0	5026.3	4538.8	3824.7	4455.6	3787.1	3513.4	5223.2	4846.4
High	IsMasterProtein	G3V836	Clusterin OS=Rattus norvegicus OX=10116 GN=Clu PE=1 SV=1	0.000	62.771	30	12	16	12	1	447	51.4	5.81	67.73	12	0	0.945	1.077	1.047	1.181	1.607	1.115	1.329	1.136	86.2	81.5	92.9	90.3	101.9	138.6	96.2	114.6	98.0	3229.4	3051.8	3477.6	3381.1	3815.1	5189.5	3601.7	4293.0	3668.8	2979.7	2679.3	3465.6	2647.2	2267.9	5189.5	3107.2
High	IsMasterProtein	P15791	Calcium/calmodulin-dependent protein kinase type II subunit delta OS=Rattus norvegicus OX=10116 GN=Camk2d PE=1 SV=1	0.000	62.766	27	12	20	9	1	533	60.0	7.27	79.92	12	3	0.819	0.792	0.777	0.805	0.836	0.820	0.886	0.827	119.0	97.5	94.3	92.5	95.8	99.4	97.6	105.5	98.4	4969.7	4071.3	3935.8	3860.6	4002.2	4152.2	4074.6	4403.2	4110.5	4585.4	3574.4	3922.2	3022.6	2379.1	4152.2	3515.2
High	IsMasterProtein	A0A0G2JTG7	Heterogeneous nuclear ribonucleoprotein H1, isoform CRA_b OS=Rattus norvegicus OX=10116 GN=Hnrnph1 PE=1 SV=1	0.000	62.709	31	11	24	4	1	449	49.2	6.30	86.98	11	7	1.010	1.063	1.019	1.048	1.093	1.039	1.034	1.063	96.1	97.0	102.1	97.9	100.6	105.0	99.8	99.4	102.1	5207.8	5260.5	5537.0	5305.1	5455.6	5689.9	5411.3	5386.9	5536.2	4805.1	4618.4	5517.9	4153.5	3243.1	5689.9	4668.3
High	IsMasterProtein	Q9ER24	Ataxin-10 OS=Rattus norvegicus OX=10116 GN=Atxn10 PE=1 SV=1	0.000	62.675	32	15	19	15	1	475	53.7	5.15	69.10	15	0	1.001	1.032	1.029	1.088	1.086	1.064	1.100	1.111	94.6	94.7	97.7	97.4	102.9	102.8	100.7	104.1	105.1	3957.9	3962.7	4085.6	4074.3	4305.5	4298.4	4213.0	4353.4	4397.7	3651.9	3479.0	4071.5	3189.9	2559.4	4298.4	3634.6
High	IsMasterProtein	Q6P7Q4	Lactoylglutathione lyase OS=Rattus norvegicus OX=10116 GN=Glo1 PE=1 SV=3	0.000	62.629	56	12	29	12	1	184	20.8	5.31	103.67	12	0	0.984	1.011	0.989	1.019	1.090	1.021	0.964	0.993	99.2	97.7	100.3	98.2	101.1	108.2	101.3	95.6	98.5	4667.1	4594.0	4719.9	4617.9	4754.0	5088.2	4766.4	4497.1	4635.9	4306.2	4033.3	4703.6	3615.5	2826.0	5088.2	4112.0
High	IsMasterProtein	Q5XI21	Target of myb1 homolog (Chicken) OS=Rattus norvegicus OX=10116 GN=Tom1 PE=1 SV=1	0.000	62.489	36	10	21	10	1	492	54.1	4.96	71.97	10	0	0.966	1.052	0.973	0.954	0.960	0.921	1.009	1.012	101.8	98.3	107.0	99.0	97.0	97.6	93.7	102.6	103.0	1856.7	1793.7	1952.4	1805.6	1770.4	1781.6	1709.4	1872.8	1878.7	1713.1	1574.8	1945.7	1413.7	1052.4	1781.6	1474.7
High	IsMasterProtein	F1LR92	Serine protease inhibitor A3M OS=Rattus norvegicus OX=10116 GN=Serpina3m PE=1 SV=3	0.000	62.400	31	10	17	9	1	419	46.8	5.66	68.08	10	0	1.008	1.083	1.039	1.005	1.006	0.956	1.062	1.081	97.4	98.2	105.5	101.2	97.9	98.0	93.1	103.4	105.3	1966.0	1981.1	2129.3	2042.6	1976.1	1977.3	1878.9	2087.3	2124.4	1814.0	1739.3	2122.0	1599.2	1174.7	1977.3	1620.9
High	IsMasterProtein	D3ZZB0	Disco-interacting protein 2 homolog C OS=Rattus norvegicus OX=10116 GN=Dip2c PE=1 SV=2	0.000	62.241	13	17	18	17	1	1586	173.9	7.87	59.74	17	0	0.955	1.048	0.975	1.129	0.918	0.895	1.019	0.996	100.7	96.2	105.5	98.2	113.7	92.5	90.1	102.7	100.3	4018.7	3839.7	4211.5	3918.6	4538.6	3690.8	3594.9	4096.0	4003.1	3708.0	3371.0	4197.0	3068.0	2698.0	3690.8	3101.3
High	IsMasterProtein	D4A4L5	Iron-sulfur cluster assembly 2 OS=Rattus norvegicus OX=10116 GN=Isca2 PE=1 SV=1	0.000	62.169	62	8	14	8	1	154	16.7	5.27	60.09	8	0	1.015	0.962	0.966	0.991	0.939	1.014	0.908	0.966	102.7	104.2	98.8	99.3	101.8	96.5	104.2	93.2	99.2	3504.8	3556.5	3371.9	3386.8	3472.8	3292.2	3555.1	3181.0	3385.5	3233.8	3122.4	3360.3	2651.6	2064.4	3292.2	3067.0
High	IsMasterProtein	D4A0F5	Septin-7 OS=Rattus norvegicus OX=10116 GN=Sept7 PE=1 SV=3	0.000	62.167	32	10	18	9	1	438	50.8	8.57	71.15	10	0	0.982	1.055	1.046	1.051	1.092	1.076	1.091	1.071	95.1	93.4	100.3	99.5	100.0	103.8	102.3	103.8	101.8	2329.5	2287.6	2457.6	2437.8	2449.1	2543.3	2506.9	2542.5	2494.2	2149.4	2008.4	2449.1	1908.6	1455.9	2543.3	2162.7
High	IsMasterProtein	A9UMV9	NADH:ubiquinone oxidoreductase subunit A7 OS=Rattus norvegicus OX=10116 GN=Ndufa7 PE=1 SV=1	0.000	62.155	74	13	40	13	1	112	12.5	10.48	143.81	13	0	0.947	0.957	0.895	1.000	0.844	0.895	0.871	0.934	107.9	102.2	103.2	96.6	107.9	91.0	96.6	94.0	100.7	6850.7	6488.9	6556.2	6134.8	6850.3	5779.5	6134.8	5967.1	6398.3	6321.0	5696.9	6533.6	4803.1	4072.2	5779.5	5292.5
High	IsMasterProtein	F1LN59	Eukaryotic translation initiation factor 4, gamma 2 OS=Rattus norvegicus OX=10116 GN=Eif4g2 PE=1 SV=2	0.000	62.072	22	18	23	18	1	906	102.1	7.14	63.50	18	0	1.003	0.968	1.006	0.995	1.015	0.964	1.027	0.963	100.7	101.0	97.4	101.3	100.1	102.2	97.0	103.4	96.9	4878.5	4894.3	4720.7	4907.5	4851.7	4951.6	4701.3	5008.8	4696.5	4501.3	4296.9	4704.4	3842.2	2884.1	4951.6	4055.8
High	IsMasterProtein	A0A0G2K8S1	Solute carrier family 12 member 7 OS=Rattus norvegicus OX=10116 GN=Slc12a7 PE=1 SV=1	0.000	62.037	15	15	21	14	1	1088	119.9	6.51	67.69	15	1	1.006	0.982	0.965	1.128	0.885	1.008	0.977	0.937	101.3	101.9	99.4	97.7	114.2	89.6	102.1	98.9	94.9	4287.2	4312.0	4209.5	4136.9	4834.5	3792.9	4321.1	4186.7	4016.4	3955.7	3785.7	4195.0	3238.9	2873.9	3792.9	3727.8
High	IsMasterProtein	O35878	Heat shock protein beta-2 OS=Rattus norvegicus OX=10116 GN=Hspb2 PE=3 SV=1	0.000	61.929	70	7	18	7	1	182	20.3	5.43	76.98	7	0	1.052	1.047	1.055	1.168	1.217	1.111	1.103	1.068	91.6	96.4	96.0	96.7	107.1	111.5	101.9	101.0	97.9	2254.2	2371.0	2360.4	2378.1	2633.7	2742.9	2505.5	2485.3	2408.3	2079.9	2081.6	2352.3	1861.9	1565.6	2742.9	2161.5
High	IsMasterProtein	I6L9G6	RCG31562, isoform CRA_c OS=Rattus norvegicus OX=10116 GN=Tardbp PE=1 SV=1	0.000	61.924	52	11	18	11	1	285	32.1	6.99	54.21	11	0	0.983	1.043	1.013	1.047	1.091	0.985	1.004	1.054	97.6	96.0	101.8	98.9	102.2	106.5	96.1	98.0	102.9	2707.9	2662.7	2824.8	2743.8	2836.4	2954.9	2666.5	2719.0	2854.2	2498.5	2337.7	2815.1	2148.2	1686.1	2954.9	2300.4
High	IsMasterProtein	A0A0G2K9B4	Mitochondrial ribosomal protein L15 (Predicted), isoform CRA_b OS=Rattus norvegicus OX=10116 GN=Mrpl15 PE=1 SV=1	0.000	61.817	59	14	18	14	1	295	33.6	10.10	66.23	14	0	0.994	1.015	0.996	0.968	0.932	0.934	1.063	0.986	101.3	100.7	102.8	100.9	98.0	94.4	94.6	107.6	99.8	3886.2	3864.5	3945.1	3871.0	3761.6	3623.5	3631.4	4129.7	3830.0	3585.7	3392.8	3931.5	3030.7	2236.1	3623.5	3132.8
High	IsMasterProtein	A0A0G2K3V4	O-linked N-acetylglucosamine (GlcNAc) transferase (UDP-N-acetylglucosamine:polypeptide-N-acetylglucosaminyl transferase), isoform CRA_a OS=Rattus norvegicus OX=10116 GN=Ogt PE=1 SV=1	0.000	61.810	19	15	17	15	1	1046	116.9	6.70	61.03	15	0	0.977	1.056	1.006	1.078	1.035	0.978	1.105	1.047	97.0	94.7	102.3	97.5	104.5	100.3	94.8	107.2	101.5	3290.5	3215.4	3473.3	3309.7	3547.6	3405.5	3217.7	3637.7	3446.2	3036.1	2822.9	3461.3	2591.3	2108.9	3405.5	2775.9
High	IsMasterProtein	Q4FZT0	Stomatin-like protein 2, mitochondrial OS=Rattus norvegicus OX=10116 GN=Stoml2 PE=1 SV=1	0.000	61.795	44	10	17	10	1	353	38.4	8.63	70.33	10	0	0.949	0.995	0.967	1.041	0.946	0.944	0.970	0.971	102.5	97.2	102.0	99.1	106.7	97.0	96.7	99.4	99.5	1848.8	1754.6	1839.8	1788.2	1925.3	1749.6	1745.8	1792.8	1795.4	1705.8	1540.4	1833.5	1400.0	1144.5	1749.6	1506.1
High	IsMasterProtein	Q6URK4	Heterogeneous nuclear ribonucleoprotein A3 OS=Rattus norvegicus OX=10116 GN=Hnrnpa3 PE=1 SV=1	0.000	61.733	35	10	17	3	1	379	39.6	9.01	61.71	10	6	1.021	1.041	0.994	1.042	1.107	1.052	1.048	1.118	95.5	97.5	99.4	94.9	99.5	105.8	100.5	100.1	106.8	2219.8	2267.0	2310.2	2206.8	2312.2	2458.2	2335.6	2327.5	2482.2	2048.2	1990.3	2302.2	1727.8	1374.5	2458.2	2014.9
High	IsMasterProtein	Q75Q39	Mitochondrial import receptor subunit TOM70 OS=Rattus norvegicus OX=10116 GN=Tomm70 PE=1 SV=1	0.000	61.651	32	16	23	16	1	610	67.4	7.50	83.94	16	0	0.964	0.983	0.896	1.031	0.881	0.952	0.938	0.913	105.2	101.3	103.4	94.2	108.4	92.7	100.1	98.7	96.0	5396.8	5199.9	5306.0	4835.7	5562.3	4756.5	5137.1	5064.6	4925.3	4979.5	4565.2	5287.7	3786.0	3306.5	4756.5	4431.8
High	IsMasterProtein	Q9WVH8	Fibulin-5 OS=Rattus norvegicus OX=10116 GN=Fbln5 PE=2 SV=1	0.000	61.592	25	8	19	8	1	448	50.1	4.67	72.30	8	0	1.075	1.101	1.220	1.142	1.265	1.646	2.093	1.475	74.9	80.5	82.4	91.4	85.5	94.7	123.3	156.8	110.5	2360.6	2538.0	2598.7	2880.6	2694.8	2986.3	3886.4	4941.5	3481.5	2178.1	2228.2	2589.7	2255.3	1601.9	2986.3	3352.8
High	IsMasterProtein	Q01728	Sodium/calcium exchanger 1 OS=Rattus norvegicus OX=10116 GN=Slc8a1 PE=1 SV=3	0.000	61.582	20	14	20	10	1	971	108.1	5.00	71.72	14	4	0.984	0.985	0.993	0.933	1.020	1.010	0.962	0.931	102.1	100.4	100.5	101.4	95.2	104.2	103.1	98.2	95.0	5192.4	5107.0	5112.7	5155.9	4843.5	5298.2	5244.8	4993.2	4832.4	4790.9	4483.7	5095.1	4036.7	2879.2	5298.2	4524.7
High	IsMasterProtein	Q4KLZ0	Vanin 1 OS=Rattus norvegicus OX=10116 GN=Vnn1 PE=1 SV=1	0.000	61.461	32	10	19	10	1	512	57.0	5.55	74.88	10	0	0.996	1.008	1.025	1.125	1.108	1.115	1.132	1.057	94.1	93.7	94.9	96.4	105.8	104.2	104.9	106.5	99.5	3341.0	3327.4	3368.9	3423.3	3757.9	3701.2	3725.0	3782.3	3532.5	3082.7	2921.3	3357.3	2680.2	2233.9	3701.2	3213.6
High	IsMasterProtein	Q5RJN0	NADH dehydrogenase (Ubiquinone) Fe-S protein 7, isoform CRA_d OS=Rattus norvegicus OX=10116 GN=Ndufs7 PE=1 SV=1	0.000	61.382	50	9	37	9	1	218	23.9	9.99	137.59	9	0	0.940	0.970	0.944	0.920	0.835	0.897	0.905	0.911	108.1	101.6	104.9	102.1	99.5	90.3	97.0	97.9	98.5	6630.7	6232.5	6430.7	6262.4	6102.8	5535.4	5945.2	6002.1	6041.8	6118.0	5471.8	6408.5	4903.0	3627.8	5535.4	5128.9
High	IsMasterProtein	A0A0G2JSH4	Glycogen synthase kinase 3 beta, isoform CRA_b OS=Rattus norvegicus OX=10116 GN=Gsk3b PE=1 SV=1	0.000	61.330	42	13	17	9	1	420	46.7	8.78	72.31	13	4	1.002	0.973	1.027	1.101	1.048	1.125	1.039	1.044	96.2	96.3	93.6	98.8	105.9	100.8	108.2	99.9	100.4	3236.9	3242.6	3150.9	3324.4	3563.3	3392.9	3641.2	3363.3	3380.7	2986.6	2846.8	3140.0	2602.8	2118.2	3392.9	3141.3
High	IsMasterProtein	B5DFL0	Snta1 protein OS=Rattus norvegicus OX=10116 GN=Snta1 PE=1 SV=1	0.000	61.228	29	12	25	10	1	499	53.3	6.80	91.83	12	0	0.971	1.016	0.986	0.951	0.976	0.956	0.956	0.970	102.5	99.5	104.2	101.0	97.5	100.0	98.0	98.0	99.4	3363.6	3264.6	3418.9	3316.8	3198.9	3284.0	3215.7	3215.9	3263.6	3103.5	2866.1	3407.1	2596.8	1901.6	3284.0	2774.2
High	IsMasterProtein	P85845	Fascin OS=Rattus norvegicus OX=10116 GN=Fscn1 PE=1 SV=2	0.000	61.090	30	11	17	11	1	493	54.5	6.74	81.67	11	0	0.965	1.001	0.983	0.983	1.004	0.982	0.995	1.004	100.9	97.4	101.0	99.2	99.2	101.3	99.1	100.4	101.3	2014.5	1943.2	2016.4	1980.4	1980.3	2022.3	1977.3	2003.6	2021.8	1858.7	1706.0	2009.4	1550.5	1177.2	2022.3	1705.8
High	IsMasterProtein	A0A0G2K189	Secernin 3, isoform CRA_a OS=Rattus norvegicus OX=10116 GN=Scrn3 PE=1 SV=1	0.000	60.858	32	12	24	12	1	418	47.7	6.06	81.09	12	0	0.968	0.949	0.929	1.062	0.893	0.942	0.895	0.960	104.7	101.3	99.3	97.2	111.2	93.4	98.6	93.6	100.5	3500.7	3389.3	3322.6	3252.0	3719.4	3124.9	3297.5	3131.9	3361.6	3230.0	2975.6	3311.1	2546.1	2211.0	3124.9	2844.8
High	IsMasterProtein	Q6AYD5	Eukaryotic peptide chain release factor GTP-binding subunit ERF3B-like OS=Rattus norvegicus OX=10116 GN=Gspt1 PE=1 SV=1	0.000	60.544	25	13	15	13	1	636	68.7	5.21	52.70	13	0	0.919	0.937	0.883	0.907	0.938	0.885	0.926	0.902	108.5	99.7	101.7	95.8	98.3	101.7	96.0	100.4	97.9	3508.4	3224.5	3288.6	3099.6	3181.4	3291.0	3105.9	3248.6	3165.5	3237.1	2830.9	3277.3	2426.8	1891.2	3291.0	2679.5
High	IsMasterProtein	F1LM66	Elongation factor Tu GTP-binding domain-containing 2 OS=Rattus norvegicus OX=10116 GN=Eftud2 PE=1 SV=2	0.000	60.507	19	14	19	13	1	971	109.3	5.00	48.01	14	0	1.028	1.044	1.061	1.031	1.148	1.034	1.105	1.078	94.4	97.1	98.6	100.2	97.4	108.4	97.6	104.4	101.8	2260.2	2323.4	2360.7	2397.1	2331.1	2594.4	2336.7	2497.7	2436.6	2085.4	2039.8	2352.6	1876.8	1385.7	2594.4	2015.9
High	IsMasterProtein	P38718	Mitochondrial pyruvate carrier 2 OS=Rattus norvegicus OX=10116 GN=Mpc2 PE=2 SV=1	0.000	60.494	55	7	48	7	1	127	14.2	10.48	148.68	7	0	0.977	0.970	0.933	0.967	0.771	0.915	0.856	0.831	109.5	106.9	106.2	102.2	105.8	84.5	100.1	93.7	91.0	9173.4	8959.6	8897.5	8560.4	8868.2	7077.1	8390.6	7854.1	7627.3	8464.1	7866.0	8866.8	6702.2	5271.7	7077.1	7238.6
High	IsMasterProtein	P50475	Alanine--tRNA ligase, cytoplasmic OS=Rattus norvegicus OX=10116 GN=Aars PE=1 SV=3	0.000	60.493	16	12	18	12	1	968	106.7	5.62	64.77	12	0	0.960	1.040	1.054	1.091	1.099	1.144	1.351	1.130	91.2	87.6	94.8	96.1	99.5	100.3	104.3	123.2	103.1	3954.6	3796.9	4112.9	4166.5	4313.6	4347.4	4523.3	5342.8	4469.4	3648.8	3333.5	4098.7	3262.1	2564.2	4347.4	3902.3
High	IsMasterProtein	A1A5Q0	Leiomodin-2 OS=Rattus norvegicus OX=10116 GN=Lmod2 PE=1 SV=1	0.000	60.446	31	13	17	13	1	549	61.7	5.82	59.86	13	0	0.948	1.009	0.998	1.152	1.001	1.017	1.022	0.997	98.4	93.3	99.3	98.2	113.4	98.6	100.1	100.5	98.1	2791.6	2647.5	2815.5	2786.4	3215.2	2795.6	2839.1	2851.6	2783.2	2575.7	2324.4	2805.8	2181.6	1911.3	2795.6	2449.3
High	IsMasterProtein	Q1PBJ1	Lactadherin OS=Rattus norvegicus OX=10116 GN=Mfge8 PE=1 SV=1	0.000	60.417	36	13	17	13	1	483	53.1	6.65	60.61	13	0	0.971	0.952	1.175	1.095	1.078	1.519	1.578	1.157	85.5	83.1	81.4	100.5	93.7	92.2	129.9	134.9	98.9	2749.5	2670.8	2616.4	3231.7	3011.7	2963.4	4177.0	4338.1	3180.3	2536.9	2344.8	2607.4	2530.2	1790.3	2963.4	3603.5
High	IsMasterProtein	D4A9D8	Oxysterol-binding protein OS=Rattus norvegicus OX=10116 GN=Osbp PE=1 SV=2	0.000	60.406	21	12	18	11	1	682	77.8	6.83	65.30	12	1	1.015	1.041	0.994	1.172	1.040	1.017	1.024	1.075	96.0	97.4	99.9	95.4	112.5	99.8	97.6	98.3	103.2	3712.1	3766.3	3863.2	3690.4	4349.6	3860.4	3776.0	3802.9	3990.1	3425.1	3306.6	3849.9	2889.3	2585.6	3860.4	3257.6
High	IsMasterProtein	Q6AYD3	Proliferation-associated protein 2G4 OS=Rattus norvegicus OX=10116 GN=Pa2g4 PE=1 SV=1	0.000	60.365	46	15	18	14	1	394	43.6	6.86	71.36	15	0	1.025	1.066	1.024	1.043	1.162	1.121	1.119	1.146	92.7	95.0	98.9	95.0	96.7	107.8	103.9	103.8	106.2	2864.8	2935.7	3054.9	2934.9	2987.3	3329.6	3211.3	3206.0	3282.0	2643.3	2577.4	3044.4	2297.8	1775.8	3329.6	2770.4
High	IsMasterProtein	D3ZH76	PPARGC1 and ESRR-induced regulator, muscle 1 OS=Rattus norvegicus OX=10116 GN=Perm1 PE=1 SV=1	0.000	60.292	15	7	10	7	1	788	83.3	5.24	50.39	7	0	0.978	1.070	0.967	1.026	0.930	0.887	0.964	0.962	102.5	100.2	109.7	99.0	105.1	95.3	90.9	98.7	98.6	1865.4	1824.0	1996.4	1803.1	1914.0	1734.9	1654.9	1797.4	1795.2	1721.2	1601.4	1989.5	1411.7	1137.8	1734.9	1427.7
High	IsMasterProtein	P51635	Alcohol dehydrogenase [NADP(+)] OS=Rattus norvegicus OX=10116 GN=Akr1a1 PE=1 SV=2	0.000	60.277	42	12	21	12	1	325	36.5	7.31	77.50	12	0	0.987	1.027	1.027	1.015	1.146	1.102	1.116	1.087	94.7	93.4	97.3	97.2	96.1	108.5	104.4	105.6	102.9	3619.1	3570.5	3718.3	3715.5	3674.0	4147.3	3989.3	4037.4	3935.7	3339.3	3134.7	3705.5	2909.0	2184.0	4147.3	3441.6
High	IsMasterProtein	P63012	Ras-related protein Rab-3A OS=Rattus norvegicus OX=10116 GN=Rab3a PE=1 SV=1	0.000	60.233	56	10	16	5	1	220	25.0	5.03	66.43	10	3	1.032	1.051	0.999	0.969	1.040	0.941	0.951	0.885	101.5	104.7	106.6	101.4	98.3	105.6	95.5	96.5	89.8	2618.6	2702.3	2751.6	2615.2	2537.3	2724.5	2464.5	2491.3	2317.8	2416.1	2372.5	2742.1	2047.5	1508.3	2724.5	2126.1
High	IsMasterProtein	Q4V8K1	Metalloreductase STEAP4 OS=Rattus norvegicus OX=10116 GN=Steap4 PE=1 SV=1	0.000	60.226	30	10	13	10	1	470	52.7	9.13	51.76	10	0	1.027	1.050	1.026	1.044	0.966	0.983	0.992	0.958	99.5	102.1	104.5	102.1	103.9	96.1	97.8	98.7	95.3	2398.5	2462.7	2518.7	2461.1	2504.0	2317.8	2357.5	2379.9	2297.9	2213.0	2162.1	2510.0	1926.9	1488.5	2317.8	2033.8
High	IsMasterProtein	Q5PQZ9	NADH dehydrogenase [ubiquinone] 1 subunit C2 OS=Rattus norvegicus OX=10116 GN=Ndufc2 PE=1 SV=1	0.000	60.181	68	11	36	11	1	120	14.3	9.39	119.72	11	0	1.052	0.970	1.026	0.998	0.902	0.997	0.973	0.961	101.4	106.6	98.4	104.0	101.1	91.5	101.1	98.6	97.4	7273.0	7648.1	7056.9	7464.8	7255.9	6563.3	7252.0	7074.0	6985.9	6710.6	6714.6	7032.6	5844.4	4313.3	6563.3	6256.3
High	IsMasterProtein	B5DEG8	LOC685144 protein OS=Rattus norvegicus OX=10116 GN=Sec24c PE=1 SV=1	0.000	60.073	14	15	23	12	1	1095	118.4	7.06	71.32	15	3	1.041	1.107	1.090	1.083	1.251	1.058	1.178	1.114	90.7	94.4	100.5	98.8	98.3	113.5	96.0	106.8	101.0	3438.8	3580.3	3808.4	3746.9	3724.8	4300.8	3637.4	4049.4	3830.2	3172.9	3143.3	3795.3	2933.6	2214.2	4300.8	3138.0
High	IsMasterProtein	D4A8F2	Ras suppressor protein 1 OS=Rattus norvegicus OX=10116 GN=Rsu1 PE=1 SV=3	0.000	60.054	46	9	26	9	1	277	31.3	7.96	105.62	9	0	0.999	1.026	1.062	1.008	1.089	1.041	1.103	1.088	95.6	95.5	98.1	101.5	96.3	104.1	99.5	105.4	104.0	2556.3	2554.0	2623.8	2713.6	2576.0	2784.5	2661.9	2819.8	2780.3	2358.6	2242.3	2614.8	2124.6	1531.3	2784.5	2296.4
High	IsMasterProtein	A1A5L1	Bleomycin hydrolase OS=Rattus norvegicus OX=10116 GN=Blmh PE=1 SV=1	0.000	60.013	34	12	18	12	1	455	52.4	6.38	69.77	12	0	1.023	1.034	1.001	0.990	1.044	1.011	0.984	1.019	98.9	101.1	102.2	99.0	97.8	103.2	99.9	97.3	100.8	3431.2	3508.8	3546.4	3435.0	3395.9	3581.1	3467.7	3376.4	3497.6	3165.9	3080.5	3534.2	2689.4	2018.7	3581.1	2991.6
High	IsMasterProtein	Q02874	Core histone macro-H2A.1 OS=Rattus norvegicus OX=10116 GN=H2afy PE=1 SV=4	0.000	59.936	44	12	21	12	1	371	39.5	9.79	72.16	12	0	1.081	1.068	1.118	1.071	1.098	1.033	1.144	1.069	93.0	100.5	99.3	103.9	99.5	102.0	96.0	106.4	99.4	3975.5	4298.9	4245.9	4445.5	4257.4	4364.3	4105.5	4549.1	4250.1	3668.1	3774.2	4231.3	3480.5	2530.8	4364.3	3541.8
High	IsMasterProtein	Q91ZW6	Trimethyllysine dioxygenase, mitochondrial OS=Rattus norvegicus OX=10116 GN=Tmlhe PE=1 SV=2	0.000	59.930	37	15	22	15	1	421	49.5	8.41	64.66	15	0	1.052	1.086	1.049	0.970	0.952	0.938	1.040	1.039	98.6	103.7	107.1	103.5	95.6	93.9	92.5	102.6	102.5	4255.9	4475.7	4620.5	4466.0	4127.2	4050.7	3992.8	4425.3	4421.1	3926.8	3929.4	4604.6	3496.6	2453.4	4050.7	3444.6
High	IsMasterProtein	Q91Y81	Septin-2 OS=Rattus norvegicus OX=10116 GN=Sept2 PE=1 SV=1	0.000	59.922	47	11	17	11	1	361	41.6	6.60	79.85	11	0	1.019	1.050	1.065	1.107	1.148	1.125	1.155	1.127	91.9	93.6	96.4	97.9	101.7	105.5	103.4	106.1	103.5	2693.6	2745.2	2827.0	2869.1	2980.6	3092.3	3030.4	3111.8	3034.6	2485.3	2410.1	2817.3	2246.3	1771.8	3092.3	2614.3
High	IsMasterProtein	A0A0U1RS25	UPF1, RNA helicase and ATPase OS=Rattus norvegicus OX=10116 GN=Upf1 PE=1 SV=1	0.000	59.808	19	17	20	17	1	1124	123.9	6.61	68.23	17	0	1.008	1.054	1.060	1.019	1.079	0.991	1.135	1.062	95.7	96.5	100.8	101.4	97.4	103.2	94.8	108.6	101.6	5156.4	5199.1	5433.6	5468.2	5252.6	5562.3	5109.8	5851.8	5477.7	4757.7	4564.5	5414.9	4281.2	3122.4	5562.3	4408.2
High	IsMasterProtein	P61589	Transforming protein RhoA OS=Rattus norvegicus OX=10116 GN=Rhoa PE=1 SV=1	0.000	59.737	50	8	27	2	1	193	21.8	6.10	97.01	8	0	1.068	1.041	1.039	1.093	1.063	1.081	1.000	0.993	96.0	102.5	99.9	99.7	104.9	102.0	103.8	96.0	95.3	1474.9	1575.8	1535.0	1532.7	1612.4	1567.2	1595.1	1475.0	1464.9	1360.9	1383.5	1529.7	1200.0	958.5	1567.2	1376.1
High	IsMasterProtein	A0A096MIX2	DEAD (Asp-Glu-Ala-Asp) box polypeptide 17, isoform CRA_a OS=Rattus norvegicus OX=10116 GN=Ddx17 PE=1 SV=1	0.000	59.699	21	14	21	8	1	652	72.6	8.68	60.90	14	0	1.045	1.036	1.027	0.984	1.120	1.044	1.064	1.114	95.4	99.7	98.9	98.0	93.8	106.8	99.6	101.5	106.3	1670.8	1745.6	1731.4	1715.9	1643.5	1871.2	1744.4	1778.4	1860.8	1541.6	1532.5	1725.4	1343.4	977.0	1871.2	1504.9
High	IsMasterProtein	G3V879	5-demethoxyubiquinone hydroxylase, mitochondrial OS=Rattus norvegicus OX=10116 GN=Coq7 PE=3 SV=4	0.000	59.469	52	10	24	10	1	179	20.1	5.76	87.26	10	0	0.980	0.991	0.948	0.964	0.888	0.911	0.916	0.925	105.6	103.5	104.7	100.1	101.8	93.8	96.2	96.7	97.7	3963.4	3882.9	3927.5	3755.8	3819.1	3520.2	3609.5	3628.7	3666.0	3656.9	3409.0	3914.0	2940.5	2270.3	3520.2	3113.9
High	IsMasterProtein	P97629	Leucyl-cystinyl aminopeptidase OS=Rattus norvegicus OX=10116 GN=Lnpep PE=1 SV=1	0.000	59.365	19	16	19	15	1	1025	117.1	5.57	63.02	16	0	0.993	1.014	0.992	1.043	1.069	1.071	1.056	1.050	96.9	96.2	98.3	96.1	101.1	103.6	103.8	102.3	101.7	3133.5	3111.0	3177.6	3107.0	3269.2	3350.3	3355.9	3308.1	3289.6	2891.2	2731.3	3166.6	2432.6	1943.4	3350.3	2895.1
High	IsMasterProtein	P97569	Kallistatin OS=Rattus norvegicus OX=10116 PE=2 SV=1	0.000	59.160	31	11	20	11	1	423	48.0	8.53	79.65	11	0	1.004	1.092	1.108	1.052	1.109	1.033	1.179	1.000	94.0	94.3	102.6	104.2	98.8	104.2	97.1	110.8	94.0	3949.2	3964.8	4312.2	4377.4	4154.1	4380.7	4079.2	4655.8	3949.7	3643.8	3480.9	4297.3	3427.2	2469.4	4380.7	3519.1
High	IsMasterProtein	Q9JJ54	Heterogeneous nuclear ribonucleoprotein D0 OS=Rattus norvegicus OX=10116 GN=Hnrnpd PE=1 SV=2	0.000	59.153	30	11	22	10	1	353	38.2	7.81	68.80	11	1	0.999	1.160	1.021	0.918	1.186	1.034	1.159	1.180	93.2	93.1	108.1	95.2	85.6	110.5	96.3	108.0	110.0	5074.1	5068.9	5886.1	5181.3	4660.1	6017.5	5244.2	5879.1	5986.1	4681.8	4450.2	5865.8	4056.6	2770.2	6017.5	4524.2
High	IsMasterProtein	P55053	Fatty acid-binding protein 5 OS=Rattus norvegicus OX=10116 GN=Fabp5 PE=1 SV=3	0.000	59.056	63	8	16	8	1	135	15.1	7.18	62.41	8	0	0.999	1.046	0.986	1.133	1.074	1.041	1.012	1.024	96.6	96.5	101.1	95.3	109.4	103.8	100.6	97.8	98.9	3982.3	3979.3	4166.5	3926.9	4511.4	4276.6	4146.7	4030.5	4077.4	3674.4	3493.6	4152.1	3074.5	2681.8	4276.6	3577.4
High	IsMasterProtein	F7EZZ0	Death-associated protein 3 OS=Rattus norvegicus OX=10116 GN=Dap3 PE=1 SV=1	0.000	59.042	31	10	18	10	1	396	45.1	9.10	53.51	10	0	0.964	0.946	0.932	1.038	0.901	1.004	0.997	0.966	102.9	99.2	97.3	95.8	106.8	92.7	103.3	102.6	99.4	3246.0	3128.6	3070.3	3023.8	3369.5	2923.4	3259.3	3235.5	3136.6	2995.0	2746.7	3059.7	2367.4	2003.0	2923.4	2811.8
High	IsMasterProtein	Q5XIF3	NADH dehydrogenase [ubiquinone] iron-sulfur protein 4, mitochondrial OS=Rattus norvegicus OX=10116 GN=Ndufs4 PE=1 SV=1	0.000	59.005	31	7	36	7	1	175	19.7	10.14	127.63	7	0	1.023	0.926	0.908	0.925	0.875	0.941	0.802	0.935	108.0	110.5	100.0	98.1	99.8	94.5	101.6	86.6	101.0	6459.3	6607.5	5981.7	5867.0	5972.4	5651.9	6079.0	5177.5	6040.8	5959.8	5801.0	5961.1	4593.5	3550.3	5651.9	5244.4
High	IsMasterProtein	A0A0G2K896	Similar to RIKEN cDNA 1300017J02 OS=Rattus norvegicus OX=10116 GN=RGD1310507 PE=1 SV=1	0.000	58.823	22	12	17	11	1	700	76.7	6.96	62.39	12	0	1.023	0.996	0.960	0.899	0.966	0.986	0.951	1.001	102.5	104.9	102.0	98.4	92.1	99.0	101.1	97.4	102.6	3569.6	3653.3	3554.2	3425.7	3208.0	3446.9	3520.6	3393.7	3573.0	3293.6	3207.4	3541.9	2682.1	1907.0	3446.9	3037.2
High	IsMasterProtein	Q499P2	Leukotriene A(4) hydrolase OS=Rattus norvegicus OX=10116 GN=Lta4h PE=1 SV=1	0.000	58.807	32	17	19	17	1	611	69.0	6.20	58.92	17	0	1.004	1.044	1.043	1.051	1.119	1.072	1.089	1.090	94.6	95.0	98.8	98.7	99.4	105.8	101.4	103.0	103.2	4222.1	4238.3	4407.3	4404.0	4437.0	4722.4	4526.8	4597.7	4604.0	3895.6	3721.0	4392.1	3448.0	2637.6	4722.4	3905.3
High	IsMasterProtein	B1WBY5	DnaJ (Hsp40) homolog, subfamily C, member 11 (Predicted) OS=Rattus norvegicus OX=10116 GN=Dnajc11 PE=1 SV=1	0.000	58.773	24	10	19	10	1	559	63.2	8.32	71.47	10	0	0.983	0.959	0.969	0.995	0.947	0.993	0.967	0.925	103.0	101.2	98.8	99.7	102.5	97.6	102.3	99.6	95.3	3192.6	3138.8	3062.7	3092.1	3176.2	3024.6	3171.8	3087.9	2954.4	2945.7	2755.7	3052.1	2420.9	1888.1	3024.6	2736.3
High	IsMasterProtein	A0A0G2JVW5	E3 ubiquitin-protein ligase HUWE1 OS=Rattus norvegicus OX=10116 GN=Huwe1 PE=1 SV=1	0.000	58.687	5	16	17	16	1	4062	447.4	5.40	52.58	16	0	0.969	1.008	1.005	0.991	1.073	0.955	1.060	1.007	99.2	96.2	100.1	99.8	98.3	106.5	94.8	105.2	100.0	2622.8	2541.4	2644.3	2636.6	2598.0	2813.9	2504.9	2780.8	2641.5	2420.0	2231.2	2635.2	2064.3	1544.4	2813.9	2161.0
High	IsMasterProtein	F1LNJ2	U5 small nuclear ribonucleoprotein 200 kDa helicase OS=Rattus norvegicus OX=10116 GN=Snrnp200 PE=1 SV=1	0.000	58.671	8	12	14	12	1	2139	244.7	6.09	49.13	12	0	0.973	1.030	1.032	0.969	1.052	1.005	1.104	1.025	97.9	95.3	100.9	101.1	94.9	103.0	98.4	108.1	100.4	1915.8	1864.1	1974.1	1977.8	1856.7	2015.9	1926.2	2115.7	1963.6	1767.7	1636.6	1967.3	1548.5	1103.7	2015.9	1661.7
High	IsMasterProtein	P12075	Cytochrome c oxidase subunit 5B, mitochondrial OS=Rattus norvegicus OX=10116 GN=Cox5b PE=1 SV=2	0.000	58.667	51	9	64	9	1	129	13.9	7.78	192.44	9	0	1.035	1.000	0.974	0.989	0.883	0.928	0.971	0.958	103.0	106.6	103.0	100.4	101.9	90.9	95.5	100.0	98.6	9186.3	9512.3	9189.6	8952.0	9086.0	8107.9	8521.1	8923.2	8797.5	8476.0	8351.3	9157.9	7008.8	5401.2	8107.9	7351.2
High	IsMasterProtein	A0A0G2JSV3	Ribose-phosphate pyrophosphokinase I -like OS=Rattus norvegicus OX=10116 GN=LOC314140 PE=1 SV=1	0.000	58.658	36	10	23	10	1	318	34.8	6.98	81.28	10	0	0.979	0.925	0.977	1.106	1.021	1.077	1.094	1.014	97.9	95.8	90.6	95.6	108.3	99.9	105.5	107.1	99.3	3693.8	3614.5	3417.4	3607.1	4084.9	3770.2	3979.0	4042.0	3744.8	3408.2	3173.3	3405.6	2824.1	2428.3	3770.2	3432.7
High	IsMasterProtein	G3V8G5	Golgi apparatus protein 1 OS=Rattus norvegicus OX=10116 GN=Glg1 PE=1 SV=1	0.000	58.569	15	13	17	13	1	1171	133.5	6.90	56.59	13	0	0.975	1.030	1.005	1.047	1.072	1.036	1.081	0.992	97.4	95.0	100.4	97.9	102.0	104.5	100.9	105.3	96.7	3441.6	3354.9	3545.6	3458.8	3601.8	3690.4	3565.8	3719.8	3415.0	3175.5	2945.4	3533.4	2708.0	2141.1	3690.4	3076.2
High	IsMasterProtein	Q6P7B0	Tryptophan--tRNA ligase, cytoplasmic OS=Rattus norvegicus OX=10116 GN=Wars PE=1 SV=2	0.000	58.492	34	12	13	12	1	481	54.1	6.48	49.14	12	0	0.945	1.013	0.951	0.984	1.032	0.990	1.050	1.033	100.0	94.5	101.3	95.1	98.4	103.3	99.0	105.0	103.3	2798.6	2643.6	2834.7	2661.9	2753.1	2889.0	2770.7	2938.2	2891.4	2582.2	2320.9	2824.9	2084.1	1636.6	2889.0	2390.3
High	IsMasterProtein	B0BNN3	Carbonic anhydrase 1 OS=Rattus norvegicus OX=10116 GN=Ca1 PE=1 SV=1	0.000	58.462	43	10	36	10	1	261	28.3	7.42	125.66	10	0	1.217	1.035	1.020	1.087	1.321	1.022	1.022	0.874	93.8	114.1	97.1	95.7	101.9	123.9	95.8	95.8	82.0	4878.1	5938.1	5051.1	4976.2	5300.7	6443.2	4983.3	4984.5	4265.5	4500.9	5213.3	5033.7	3896.0	3151.0	6443.2	4299.1
High	IsMasterProtein	B0BMW4	GNAS complex locus OS=Rattus norvegicus OX=10116 GN=Gnas PE=2 SV=1	0.000	58.450	45	16	22	15	1	394	45.6	5.96	75.52	16	0	0.983	1.103	1.020	1.100	0.983	0.969	1.142	1.070	96.0	94.4	105.9	98.0	105.7	94.4	93.1	109.7	102.8	3735.0	3669.7	4120.0	3811.2	4109.2	3671.5	3618.5	4265.0	3997.6	3446.2	3221.8	4105.8	2983.9	2442.7	3671.5	3121.7
High	IsMasterProtein	P04256	Heterogeneous nuclear ribonucleoprotein A1 OS=Rattus norvegicus OX=10116 GN=Hnrnpa1 PE=1 SV=3	0.000	58.443	35	9	19	7	1	320	34.2	9.14	76.92	9	0	1.042	1.042	1.022	0.982	1.164	1.008	1.132	1.066	95.2	99.1	99.2	97.2	93.5	110.7	95.9	107.8	101.5	2385.5	2484.9	2485.6	2436.7	2342.5	2775.8	2403.7	2701.1	2543.0	2201.0	2181.6	2477.0	1907.8	1392.5	2775.8	2073.7
High	IsMasterProtein	Q5U328	Nucleolin, isoform CRA_c OS=Rattus norvegicus OX=10116 GN=Ncl PE=1 SV=1	0.000	58.395	25	13	18	13	1	714	77.2	4.73	62.12	13	0	1.038	1.007	1.015	1.033	1.075	1.042	0.949	1.044	97.8	101.5	98.4	99.3	101.0	105.1	101.9	92.8	102.1	3254.8	3378.1	3276.3	3304.4	3363.4	3499.8	3392.8	3088.0	3399.1	3003.1	2965.8	3265.0	2587.1	1999.4	3499.8	2927.0
High	IsMasterProtein	D3ZD31	Mannose receptor, C type 1 OS=Rattus norvegicus OX=10116 GN=Mrc1 PE=1 SV=3	0.000	58.393	12	16	17	16	1	1456	164.9	6.86	49.35	16	0	1.004	1.056	1.122	1.067	1.232	1.131	1.225	1.114	90.4	90.8	95.5	101.5	96.5	111.4	102.3	110.8	100.8	3672.9	3689.0	3877.3	4122.5	3918.4	4523.4	4154.7	4500.8	4093.3	3388.9	3238.7	3863.9	3227.6	2329.3	4523.4	3584.3
High	IsMasterProtein	Q5PQN5	Tripartite motif-containing protein 55 OS=Rattus norvegicus OX=10116 GN=Trim55 PE=1 SV=1	0.000	58.368	24	9	14	8	1	545	59.9	4.65	52.69	9	1	1.016	1.057	1.071	1.050	1.181	1.111	1.147	1.136	92.1	93.6	97.4	98.7	96.7	108.8	102.4	105.7	104.7	2087.3	2121.3	2206.6	2235.2	2190.9	2464.6	2319.5	2393.8	2371.5	1925.9	1862.4	2199.0	1750.0	1302.4	2464.6	2001.0
High	IsMasterProtein	P63029	Translationally-controlled tumor protein OS=Rattus norvegicus OX=10116 GN=Tpt1 PE=1 SV=1	0.000	58.296	40	8	25	8	1	172	19.5	4.86	89.98	8	0	0.956	1.000	0.963	0.994	1.020	0.987	0.951	1.028	101.1	96.7	101.1	97.4	100.5	103.2	99.8	96.2	104.0	6195.7	5925.9	6196.0	5967.3	6156.3	6320.6	6116.7	5893.9	6371.8	5716.6	5202.6	6174.6	4672.0	3659.6	6320.6	5276.9
High	IsMasterProtein	D3ZZ80	Obscurin-like protein 1 OS=Rattus norvegicus OX=10116 GN=Obsl1 PE=2 SV=3	0.000	58.250	12	17	17	17	1	1805	197.7	5.36	52.24	17	0	0.964	1.017	0.956	1.046	1.015	0.993	1.028	1.008	99.7	96.1	101.4	95.3	104.3	101.2	99.0	102.5	100.5	4520.2	4355.3	4597.5	4321.3	4727.5	4588.9	4486.5	4648.7	4554.9	4170.7	3823.7	4581.6	3383.3	2810.3	4588.9	3870.5
High	IsMasterProtein	Q6P6T4	Echinoderm microtubule-associated protein-like 2 OS=Rattus norvegicus OX=10116 GN=Eml2 PE=1 SV=1	0.000	58.102	29	14	17	14	1	649	70.7	6.30	54.63	14	0	0.960	1.048	0.996	1.035	1.077	1.016	1.096	1.081	96.7	92.8	101.3	96.3	100.1	104.1	98.2	106.0	104.5	3484.6	3344.4	3653.0	3470.3	3607.9	3752.7	3538.9	3820.8	3767.8	3215.2	2936.2	3640.4	2717.0	2144.7	3752.7	3053.0
High	IsMasterProtein	A0A0G2K781	PPFIA-binding protein 1 OS=Rattus norvegicus OX=10116 GN=Ppfibp1 PE=1 SV=1	0.000	57.954	16	11	13	11	1	1032	116.0	5.71	47.70	11	0	0.967	1.041	0.992	1.025	0.933	0.939	1.056	0.998	100.5	97.2	104.7	99.8	103.1	93.8	94.4	106.2	100.3	2244.9	2170.1	2338.0	2227.8	2300.9	2093.8	2107.2	2371.2	2239.7	2071.3	1905.2	2329.9	1744.2	1367.8	2093.8	1817.9
High	IsMasterProtein	Q7M0E3	Destrin OS=Rattus norvegicus OX=10116 GN=Dstn PE=1 SV=3	0.000	57.813	67	11	28	10	1	165	18.5	8.03	89.86	11	1	0.952	1.013	0.988	0.934	1.068	1.100	1.173	1.074	96.8	92.1	98.0	95.6	90.4	103.4	106.4	113.5	103.9	4725.9	4497.2	4785.0	4669.1	4413.1	5048.0	5197.6	5542.6	5076.1	4360.5	3948.3	4768.5	3655.6	2623.4	5048.0	4484.0
High	IsMasterProtein	E9PU28	Inosine-5'-monophosphate dehydrogenase 2 OS=Rattus norvegicus OX=10116 GN=Impdh2 PE=1 SV=1	0.000	57.682	26	10	13	10	1	514	55.8	7.28	49.00	10	0	1.032	1.091	1.072	1.060	1.189	1.001	1.078	1.027	94.2	97.3	102.8	101.0	99.9	112.1	94.3	101.6	96.8	2663.8	2749.3	2905.3	2855.2	2823.1	3168.5	2666.5	2872.6	2736.9	2457.8	2413.7	2895.3	2235.4	1678.2	3168.5	2300.4
High	IsMasterProtein	P21670	Proteasome subunit alpha type-4 OS=Rattus norvegicus OX=10116 GN=Psma4 PE=1 SV=1	0.000	57.677	55	13	23	13	1	261	29.5	7.72	77.63	13	0	0.986	1.051	0.974	0.992	1.086	1.010	1.023	1.022	98.4	97.0	103.5	95.8	97.6	106.9	99.4	100.7	100.6	4075.9	4017.2	4284.2	3968.7	4043.1	4427.6	4115.0	4169.5	4165.3	3760.7	3526.9	4269.4	3107.2	2403.4	4427.6	3550.0
High	IsMasterProtein	Q68FU7	Ubiquinone biosynthesis monooxygenase COQ6, mitochondrial OS=Rattus norvegicus OX=10116 GN=Coq6 PE=2 SV=1	0.000	57.616	24	10	18	10	1	476	51.5	7.21	73.33	10	0	1.006	0.996	1.036	0.958	0.874	0.877	1.027	0.982	102.8	103.4	102.4	106.4	98.5	89.8	90.2	105.6	100.9	3516.3	3538.2	3502.0	3641.7	3369.7	3073.8	3084.1	3612.2	3452.0	3244.4	3106.3	3489.9	2851.2	2003.1	3073.8	2660.7
High	IsMasterProtein	Q68FS8	RNA 3'-terminal phosphate cyclase OS=Rattus norvegicus OX=10116 GN=Rtca PE=1 SV=1	0.000	57.612	37	9	14	9	1	366	39.3	7.66	56.34	9	0	0.974	1.027	0.995	1.071	0.978	0.996	0.982	0.982	99.9	97.3	102.6	99.5	107.0	97.8	99.6	98.2	98.2	1821.8	1774.1	1870.2	1813.3	1950.5	1782.1	1815.1	1789.4	1789.6	1680.9	1557.6	1863.8	1419.7	1159.5	1782.1	1565.9
High	IsMasterProtein	Q4G061	Eukaryotic translation initiation factor 3 subunit B OS=Rattus norvegicus OX=10116 GN=Eif3b PE=1 SV=1	0.000	57.592	22	13	14	13	1	797	90.9	5.08	52.42	13	0	1.003	1.015	1.016	0.987	1.060	0.983	1.032	1.000	98.9	99.3	100.4	100.5	97.7	104.8	97.3	102.1	99.0	2804.0	2813.3	2846.3	2848.4	2768.6	2971.0	2756.8	2893.3	2804.6	2587.2	2469.9	2836.5	2230.1	1645.8	2971.0	2378.3
High	IsMasterProtein	Q62733	Lamina-associated polypeptide 2, isoform beta OS=Rattus norvegicus OX=10116 GN=Tmpo PE=1 SV=3	0.000	57.466	27	8	11	8	1	452	50.2	9.39	45.83	8	0	1.065	1.005	1.018	1.001	1.087	1.030	1.049	1.076	96.5	102.7	96.9	98.2	96.5	104.9	99.4	101.2	103.8	1704.9	1815.1	1712.7	1735.9	1705.9	1853.8	1756.3	1788.5	1835.0	1573.1	1593.6	1706.8	1359.1	1014.1	1853.8	1515.2
High	IsMasterProtein	Q6PDW4	Proteasome subunit beta type OS=Rattus norvegicus OX=10116 GN=Psmb1 PE=1 SV=1	0.000	57.372	56	9	17	9	1	240	26.4	7.80	62.48	9	0	1.001	0.996	1.017	0.983	1.025	0.967	1.035	1.012	99.6	99.7	99.2	101.3	97.9	102.1	96.3	103.1	100.7	2543.0	2546.3	2533.8	2586.2	2499.1	2606.2	2460.1	2633.0	2572.3	2346.4	2235.5	2525.1	2024.8	1485.6	2606.2	2122.3
High	IsMasterProtein	F7EUU4	COP9 signalosome subunit 5 OS=Rattus norvegicus OX=10116 GN=Cops5 PE=1 SV=1	0.000	57.357	38	11	17	11	1	389	43.6	7.71	73.99	11	0	1.002	1.022	0.987	1.006	1.060	0.972	0.990	0.970	99.9	100.1	102.1	98.6	100.5	105.9	97.1	98.9	96.9	3063.9	3071.3	3132.7	3023.5	3083.5	3248.1	2979.1	3033.9	2973.0	2827.0	2696.4	3121.9	2367.2	1833.0	3248.1	2570.1
High	IsMasterProtein	Q499R7	Ppa1 protein (Fragment) OS=Rattus norvegicus OX=10116 GN=Ppa1 PE=2 SV=1	0.000	57.303	52	13	19	13	1	331	37.7	6.84	80.01	13	0	1.019	1.026	0.987	1.211	0.959	1.011	0.940	0.982	98.5	100.4	101.0	97.3	119.3	94.4	99.6	92.6	96.8	3197.3	3259.7	3279.0	3156.7	3873.5	3065.3	3232.5	3005.5	3140.6	2950.1	2861.8	3267.7	2471.5	2302.6	3065.3	2788.7
High	IsMasterProtein	F1MA59	Collagen type IV alpha 1 chain OS=Rattus norvegicus OX=10116 GN=Col4a1 PE=1 SV=1	0.000	57.218	8	8	26	6	1	1669	160.5	8.29	99.90	8	2	0.944	1.058	1.058	1.052	0.983	0.932	1.095	1.011	98.5	93.0	104.3	104.3	103.7	96.9	91.8	107.9	99.6	2013.6	1899.9	2130.3	2131.0	2118.6	1980.2	1876.0	2204.9	2035.6	1857.9	1668.0	2123.0	1668.4	1259.4	1980.2	1618.4
High	IsMasterProtein	F1M853	Ribosome-binding protein 1 OS=Rattus norvegicus OX=10116 GN=Rrbp1 PE=1 SV=3	0.000	57.169	12	13	13	12	1	1453	157.4	9.07	46.59	13	1	0.994	1.050	1.053	1.004	1.154	1.065	1.220	1.082	93.5	93.0	98.2	98.5	93.9	107.9	99.6	114.1	101.2	2320.6	2307.7	2436.5	2443.0	2330.7	2678.4	2471.4	2831.2	2511.0	2141.2	2026.0	2428.1	1912.7	1385.5	2678.4	2132.1
High	IsMasterProtein	Q6IRK9	Carboxypeptidase Q OS=Rattus norvegicus OX=10116 GN=Cpq PE=1 SV=1	0.000	56.983	35	11	15	11	1	472	52.0	6.42	65.05	11	0	0.917	1.001	0.939	0.953	1.128	0.974	1.040	0.931	101.3	92.9	101.4	95.2	96.6	114.3	98.7	105.4	94.3	2785.4	2553.9	2787.2	2616.8	2655.6	3142.3	2713.2	2898.1	2593.7	2570.0	2242.2	2777.6	2048.8	1578.6	3142.3	2340.7
High	IsMasterProtein	Q6P9V6	Proteasome subunit alpha type OS=Rattus norvegicus OX=10116 GN=Psma5 PE=1 SV=1	0.000	56.983	55	11	22	11	1	241	26.4	4.79	90.30	11	0	0.985	1.047	0.961	0.968	1.061	0.946	1.066	0.999	99.6	98.1	104.3	95.8	96.5	105.7	94.3	106.2	99.6	4763.1	4690.6	4988.8	4578.2	4612.7	5052.9	4506.2	5076.8	4760.5	4394.8	4118.1	4971.6	3584.4	2742.0	5052.9	3887.5
High	IsMasterProtein	P35213	14-3-3 protein beta/alpha OS=Rattus norvegicus OX=10116 GN=Ywhab PE=1 SV=3	0.000	56.885	42	10	33	5	1	246	28.0	4.88	103.17	10	0	1.033	1.068	1.065	1.038	1.543	1.208	1.169	1.142	87.7	90.6	93.6	93.4	91.0	135.2	105.9	102.5	100.1	1059.2	1094.1	1131.0	1128.1	1099.3	1634.1	1279.8	1238.6	1209.8	977.3	960.6	1127.1	883.2	653.5	1634.1	1104.1
High	IsMasterProtein	P11730	Calcium/calmodulin-dependent protein kinase type II subunit gamma OS=Rattus norvegicus OX=10116 GN=Camk2g PE=1 SV=1	0.000	56.761	25	10	21	8	1	527	59.0	7.71	78.62	10	0	1.001	1.055	1.022	1.062	1.072	1.025	1.068	1.054	96.2	96.2	101.5	98.3	102.1	103.1	98.6	102.7	101.4	2923.8	2925.8	3085.9	2989.0	3105.4	3134.6	2997.4	3122.6	3082.9	2697.7	2568.7	3075.3	2340.2	1846.0	3134.6	2585.9
High	IsMasterProtein	Q6AXR6	Glutathione S-transferase omega 1, isoform CRA_b OS=Rattus norvegicus OX=10116 GN=Gsto1 PE=1 SV=1	0.000	56.711	56	10	27	10	1	241	27.7	7.01	87.74	10	0	0.948	0.986	0.950	0.985	0.982	0.990	0.983	0.998	102.0	96.7	100.6	96.9	100.4	100.2	101.0	100.3	101.8	4054.9	3845.5	3997.9	3854.0	3992.9	3983.2	4014.5	3987.2	4047.6	3741.4	3376.1	3984.1	3017.4	2373.6	3983.2	3463.3
High	IsMasterProtein	F1LR02	Collagen type XVIII alpha 1 chain OS=Rattus norvegicus OX=10116 GN=Col18a1 PE=1 SV=2	0.000	56.679	9	10	17	10	1	1311	134.6	6.29	60.05	10	0	1.120	1.048	1.351	1.044	1.275	1.665	2.432	1.431	72.8	81.5	76.2	98.3	76.0	92.8	121.2	177.0	104.2	3119.2	3493.2	3267.6	4213.3	3257.1	3976.1	5194.6	7584.7	4463.8	2878.0	3066.8	3256.3	3298.7	1936.2	3976.1	4481.4
High	IsMasterProtein	Q5BJU0	RAS-related 2 OS=Rattus norvegicus OX=10116 GN=Rras2 PE=1 SV=1	0.000	56.613	44	7	15	6	1	204	23.4	6.01	57.98	7	1	0.997	1.077	1.024	1.064	0.994	1.002	1.104	0.971	97.5	97.2	105.0	99.8	103.7	96.9	97.7	107.7	94.6	2104.7	2097.9	2267.7	2154.5	2238.5	2092.0	2108.8	2324.3	2042.8	1942.0	1841.8	2259.9	1686.8	1330.7	2092.0	1819.3
High	IsMasterProtein	G3V6H2	Pre-mRNA processing factor 8, isoform CRA_a OS=Rattus norvegicus OX=10116 GN=Prpf8 PE=1 SV=1	0.000	56.486	8	16	18	16	1	2335	273.4	8.84	49.64	16	0	1.018	1.053	1.057	1.020	1.062	0.997	1.070	1.080	96.2	97.9	101.3	101.7	98.1	102.2	95.9	102.9	103.8	3511.0	3573.6	3696.2	3712.8	3581.8	3728.7	3501.2	3755.1	3790.5	3239.5	3137.4	3683.5	2906.9	2129.2	3728.7	3020.5
High	IsMasterProtein	D3ZFU9	Myosin light chain kinase OS=Rattus norvegicus OX=10116 GN=Mylk PE=1 SV=2	0.000	56.177	8	13	21	12	1	1961	214.8	6.02	67.33	13	0	0.974	1.096	1.138	1.020	1.207	1.416	1.670	1.347	82.8	80.7	90.8	94.2	84.4	99.9	117.3	138.3	111.6	3117.8	3037.6	3417.8	3546.7	3178.7	3762.5	4414.0	5205.2	4199.6	2876.7	2666.8	3406.0	2776.8	1889.6	3762.5	3808.0
High	IsMasterProtein	P84092	AP-2 complex subunit mu OS=Rattus norvegicus OX=10116 GN=Ap2m1 PE=1 SV=1	0.000	56.155	34	13	19	13	1	435	49.6	9.54	64.78	13	0	0.989	1.032	1.011	1.087	1.134	1.032	1.098	1.032	95.6	94.5	98.7	96.6	103.9	108.4	98.6	104.9	98.7	3429.9	3391.7	3539.8	3467.9	3729.8	3889.0	3539.5	3765.6	3540.8	3164.7	2977.7	3527.6	2715.1	2217.2	3889.0	3053.5
High	IsMasterProtein	P11030	Acyl-CoA-binding protein OS=Rattus norvegicus OX=10116 GN=Dbi PE=1 SV=3	0.000	56.115	71	8	42	8	1	87	10.0	8.82	159.13	8	0	0.999	1.004	0.975	1.056	0.872	1.065	0.947	1.046	100.4	100.3	100.8	97.9	106.0	87.6	106.9	95.1	105.0	9901.4	9895.2	9940.9	9654.7	10453.2	8635.3	10546.7	9375.8	10355.4	9135.8	8687.4	9906.6	7559.0	6213.9	8635.3	9098.7
High	IsMasterProtein	D3ZIL6	Enoyl CoA hydratase domain-containing 2 OS=Rattus norvegicus OX=10116 GN=Echdc2 PE=1 SV=1	0.000	56.024	40	10	29	10	1	296	31.8	9.33	101.92	10	0	1.019	1.045	0.999	0.982	0.950	0.925	0.967	0.984	101.4	103.4	106.0	101.4	99.6	96.4	93.9	98.1	99.8	6489.1	6615.0	6778.9	6485.6	6373.1	6164.1	6003.7	6277.3	6384.8	5987.3	5807.6	6755.5	5077.8	3788.5	6164.1	5179.4
High	IsMasterProtein	P47875	Cysteine and glycine-rich protein 1 OS=Rattus norvegicus OX=10116 GN=Csrp1 PE=1 SV=2	0.000	55.904	56	10	19	9	1	193	20.6	8.57	62.73	10	0	1.069	1.201	1.307	1.151	1.356	1.875	2.065	1.596	71.3	76.3	85.7	93.2	82.1	96.7	133.7	147.3	113.8	2430.5	2598.9	2919.5	3175.6	2797.0	3294.6	4557.4	5020.2	3880.2	2242.6	2281.7	2909.4	2486.3	1662.7	3294.6	3931.7
High	IsMasterProtein	P40112	Proteasome subunit beta type-3 OS=Rattus norvegicus OX=10116 GN=Psmb3 PE=1 SV=1	0.000	55.831	48	8	21	8	1	205	22.9	6.55	81.03	8	0	1.029	1.032	1.047	1.036	1.078	1.003	1.029	1.054	96.7	99.5	99.8	101.2	100.2	104.3	97.0	99.5	101.9	3523.7	3625.1	3635.4	3688.3	3650.9	3800.2	3533.8	3626.8	3714.1	3251.2	3182.6	3622.9	2887.7	2170.3	3800.2	3048.6
High	IsMasterProtein	P38659	Protein disulfide-isomerase A4 OS=Rattus norvegicus OX=10116 GN=Pdia4 PE=1 SV=2	0.000	55.772	29	13	14	13	1	643	72.7	5.12	47.63	13	0	1.006	1.076	1.076	1.022	1.296	1.133	1.212	1.130	90.4	91.0	97.3	97.3	92.4	117.2	102.5	109.6	102.2	2087.0	2100.5	2246.0	2245.5	2133.2	2705.6	2364.4	2530.2	2358.2	1925.6	1844.1	2238.3	1758.1	1268.1	2705.6	2039.8
High	IsMasterProtein	Q5XI07	Lipoma-preferred partner homolog OS=Rattus norvegicus OX=10116 GN=Lpp PE=1 SV=1	0.000	55.765	28	12	20	11	1	632	68.2	7.66	73.52	12	1	0.988	1.032	1.120	1.126	1.035	1.145	1.254	1.071	92.1	91.0	95.0	103.2	103.7	95.4	105.4	115.5	98.6	2528.1	2498.7	2608.1	2831.3	2846.8	2617.3	2893.5	3169.1	2706.5	2332.6	2193.7	2599.1	2216.7	1692.3	2617.3	2496.2
High	IsMasterProtein	Q7TT47	Paraplegin OS=Rattus norvegicus OX=10116 GN=Spg7 PE=2 SV=2	0.000	55.747	21	13	15	13	1	781	86.0	8.81	54.65	13	0	0.970	1.013	0.973	0.980	0.872	0.941	0.941	0.938	104.3	101.2	105.6	101.5	102.2	91.0	98.1	98.2	97.8	3738.6	3626.9	3785.6	3636.5	3662.4	3261.7	3516.9	3518.3	3506.5	3449.5	3184.2	3772.5	2847.1	2177.1	3261.7	3034.0
High	IsMasterProtein	M0RDD8	Echinoderm microtubule-associated protein-like 1 OS=Rattus norvegicus OX=10116 GN=Eml1 PE=1 SV=2	0.000	55.724	20	12	13	1	1	786	86.6	8.47	50.86	12	0	1.082	0.987	0.983	0.918	0.986	1.019	0.948	1.118	99.5	107.7	98.3	97.8	91.4	98.2	101.4	94.4	111.3	240.0	259.7	236.9	235.8	220.2	236.7	244.5	227.5	268.3	221.4	228.0	236.1	184.6	130.9	236.7	210.9
High	IsMasterProtein	A0A0G2K8P3	E3 ubiquitin-protein ligase OS=Rattus norvegicus OX=10116 GN=Nedd4 PE=1 SV=1	0.000	55.512	20	16	22	12	1	889	102.7	5.24	54.62	16	4	1.025	1.082	1.128	1.099	1.511	1.268	1.424	1.267	83.3	85.4	90.1	94.0	91.6	125.9	105.6	118.6	105.5	3665.6	3756.5	3965.3	4134.5	4029.9	5539.4	4647.3	5218.5	4642.8	3382.2	3298.0	3951.6	3237.0	2395.6	5539.4	4009.2
High	IsMasterProtein	Q4KM73	UMP-CMP kinase OS=Rattus norvegicus OX=10116 GN=Cmpk1 PE=1 SV=2	0.000	55.439	46	8	22	8	1	196	22.2	5.83	89.39	8	0	0.962	0.991	0.983	1.024	1.092	1.019	1.000	0.995	99.3	95.5	98.4	97.6	101.7	108.4	101.2	99.2	98.8	3396.0	3267.6	3364.6	3339.9	3477.5	3706.8	3461.0	3395.3	3380.4	3133.4	2868.8	3353.0	2614.9	2067.2	3706.8	2985.8
High	IsMasterProtein	D3ZDQ9	Sarcoglycan, alpha (Dystrophin-associated glycoprotein) (Predicted), isoform CRA_a OS=Rattus norvegicus OX=10116 GN=Sgca PE=1 SV=1	0.000	55.401	38	12	26	12	1	387	43.1	6.62	92.95	12	0	0.996	1.008	0.984	1.010	0.946	0.966	0.999	0.957	101.5	101.1	102.3	99.9	102.5	96.0	98.1	101.5	97.1	4684.7	4666.7	4720.5	4611.4	4730.1	4429.6	4525.2	4681.9	4482.1	4322.5	4097.1	4704.2	3610.4	2811.8	4429.6	3903.9
High	IsMasterProtein	B0BNK1	RAB5C, member RAS oncogene family OS=Rattus norvegicus OX=10116 GN=Rab5c PE=1 SV=1	0.000	55.278	56	9	16	5	1	216	23.4	8.41	56.07	9	4	0.980	1.013	1.025	0.982	1.019	1.004	1.060	0.955	99.6	97.6	100.9	102.1	97.8	101.5	100.0	105.6	95.1	2626.9	2574.5	2660.5	2692.6	2579.2	2676.2	2636.6	2784.3	2509.1	2423.8	2260.3	2651.3	2108.1	1533.2	2676.2	2274.6
High	IsMasterProtein	D3Z9E1	Elastin microfibril interfacer 1 (Predicted), isoform CRA_b OS=Rattus norvegicus OX=10116 GN=Emilin1 PE=1 SV=1	0.000	55.193	20	14	16	14	1	900	94.4	4.98	57.91	14	0	0.981	1.043	1.071	1.042	1.049	1.070	1.156	1.071	94.9	93.1	99.0	101.6	98.9	99.6	101.6	109.7	101.6	3354.5	3290.9	3499.9	3591.9	3495.2	3518.9	3590.9	3877.8	3591.1	3095.1	2889.2	3487.8	2812.2	2077.7	3518.9	3097.9
High	IsMasterProtein	P29419	ATP synthase subunit e, mitochondrial OS=Rattus norvegicus OX=10116 GN=Atp5i PE=1 SV=3	0.000	55.153	75	6	52	6	1	71	8.2	9.35	184.54	6	0	1.033	1.028	0.966	0.972	0.833	0.950	0.923	0.904	104.5	108.0	107.4	101.0	101.6	87.1	99.4	96.5	94.5	10135.7	10471.8	10416.4	9794.3	9849.7	8445.0	9633.6	9352.9	9166.4	9352.0	9193.7	10380.5	7668.3	5855.2	8445.0	8310.9
High	IsMasterProtein	D4A3E2	Aminopeptidase-like 1 (Predicted) OS=Rattus norvegicus OX=10116 GN=Npepl1 PE=1 SV=2	0.000	55.127	35	9	14	9	1	412	43.7	5.68	51.32	9	0	1.029	0.996	1.022	0.965	1.034	0.956	0.979	1.003	100.2	103.1	99.8	102.4	96.7	103.6	95.8	98.1	100.4	2428.9	2500.2	2420.2	2482.6	2344.5	2512.1	2323.0	2378.9	2435.8	2241.1	2195.0	2411.9	1943.7	1393.7	2512.1	2004.1
High	IsMasterProtein	Q6MG60	N(G),N(G)-dimethylarginine dimethylaminohydrolase 2 OS=Rattus norvegicus OX=10116 GN=Ddah2 PE=1 SV=1	0.000	55.051	38	8	14	7	1	285	29.7	6.01	60.52	8	0	0.977	1.048	1.031	0.968	1.023	1.039	1.087	1.067	97.4	95.1	102.1	100.4	94.3	99.6	101.2	105.9	103.9	2458.5	2401.6	2577.1	2534.4	2380.8	2515.2	2553.8	2672.8	2623.7	2268.4	2108.5	2568.2	1984.3	1415.3	2515.2	2203.2
High	IsMasterProtein	B0BN55	Uroporphyrinogen decarboxylase OS=Rattus norvegicus OX=10116 GN=Urod PE=1 SV=1	0.000	55.040	38	9	12	9	1	367	40.6	6.54	53.64	9	0	1.000	1.087	1.041	1.049	1.037	0.983	1.113	1.032	96.3	96.3	104.7	100.3	101.1	99.9	94.7	107.2	99.4	1582.1	1581.5	1719.6	1647.8	1660.4	1641.3	1555.5	1761.0	1632.3	1459.8	1388.5	1713.7	1290.1	987.0	1641.3	1341.9
High	IsMasterProtein	Q6P722	Popeye domain-containing 2 OS=Rattus norvegicus OX=10116 GN=Popdc2 PE=1 SV=1	0.000	55.034	23	6	14	6	1	368	41.3	4.87	51.75	6	0	0.991	0.982	0.967	1.096	0.949	1.046	0.967	0.962	100.5	99.5	98.6	97.1	110.1	95.4	105.0	97.1	96.6	2013.7	1995.1	1977.1	1947.3	2207.4	1911.8	2105.5	1947.3	1936.2	1858.0	1751.6	1970.3	1524.6	1312.2	1911.8	1816.4
[truncated: 3,384 more rows]
[truncated: 12 more columns]
