# Supplementary material for: Deciphering the Protein, Modular Connections and Precision Medicine for Heart Failure With Preserved Ejection Fraction and Hypertension Based on TMT Quantitative Proteomics and Molecular Docking
Source: Front Physiol. 2021 Oct 14;12:607089. doi: 10.3389/fphys.2021.607089 (PMC8552070; doi:10.3389/fphys.2021.607089)
Supplement: Supplementary file 1 [file Data_Sheet_1.ZIP › HFpEF/HFpEF.xlsx]

## Sheet: Sheet1
Protein	Description	Gene	HFpEF1	HFpEF2	HFpEF3	CON11 1	CON11 2	CON11 3
G3V885	Myosin-6	Myh6	559523	534365	504382	551842	553206	524490
G3V8B0	Myosin-7	Myh7	85477.8	104748	69113.2	74031.6	73204	58423.4
F7F9U6	Plectin	Plec	78544.8	82395.7	77693.7	81234	78233.2	80555.8
B0LPN4	Ryanodine receptor 2	Ryr2	76083.4	79786.4	75479.2	78367.8	77508.4	79669.7
A0A0G2JUP3	Obscurin, cytoskeletal calmodulin and titin-interacting RhoGEF	Obscn	54644.6	57568.3	56061.9	55981.8	54267.1	54625.1
A0A0G2JUA5	AHNAK nucleoprotein	Ahnak	75724.8	74783.2	79037.7	74020.6	72904.7	77274.1
P11530	Dystrophin	Dmd	53917.3	53148.8	56043.3	52924.4	53197.2	56107.3
A0A0G2K1Y8	Spectrin alpha chain, non-erythrocytic 1	Sptan1	60776.8	60398.7	63041.4	59819.8	59669.2	62447
Q6IRK8	Spectrin alpha chain, non-erythrocytic 1	Sptan1	1089.2	1001.6	1190.6	1036.8	1032.1	1064
F1LMV6	Desmoplakin	Dsp	61761.4	64462.1	61226.3	63577.1	61791.7	63408
P11507	Sarcoplasmic/endoplasmic reticulum calcium ATPase 2	Atp2a2	74634.2	73344.5	73714.2	76621.4	78965.6	76184.1
M0R9X8	Cytoplasmic dynein 1 heavy chain 1	Dync1h1	49793.1	50396.5	53144.7	49283.3	48173.9	49275.4
A0A0G2K3P4	Obscurin, cytoskeletal calmodulin and titin-interacting RhoGEF	Obscn	1347.5	1357	1226.3	1301.8	1330.4	1336.4
G3V7K1	Myomesin 2	Myom2	71981	75109.5	67971.8	74955.6	73573	73769.9
P56741	Myosin-binding protein C, cardiac-type	Mybpc3	79008.4	81432.7	68134.3	80137.2	79700.3	78054.5
D3ZCV0	Actinin alpha 2	Actn2	93802.2	98703.7	86730.7	95361.2	94163.9	89446.6
A0A0G2K5P5	Myomesin 1	Myom1	61183.6	62783.6	56375.5	63182.4	60336.4	60745.9
D3ZHA0	Filamin-C	Flnc	40393.7	45978.5	43022	40231.2	38610.6	38671.9
G3V852	RCG55135, isoform CRA_b	Tln1	31078.1	31404.9	38530.2	28378.8	27886.5	28484.3
A0A0G2K8W9	Spectrin beta chain	Sptbn1	41223.3	41468.6	42782.4	41297	41000.7	42006.9
G3V6D3	ATP synthase subunit beta	Atp5f1b	104877	100723	92648	102807	107763	98972.3
P02770	Serum albumin	Alb	102684	88079.3	93524.9	98204.5	100649	93887.8
M0RBF1	Complement C3	C3	53214.6	49472.1	63006.4	47166.9	47943.1	47011.1
D3ZA84	Talin 2	Tln2	20512	20393.6	20776.2	20085.1	20095.7	20762.9
Q29RW1	Myosin-4	Myh4	1324.5	1434.9	1160.4	1287.1	1212.9	1174.3
Q9ER34	Aconitate hydratase, mitochondrial	Aco2	76952.3	71795.7	67661.1	76758.8	81776.9	72963.8
G3V8V3	Alpha-1,4 glucan phosphorylase	Pygm	53809.9	54488	53060.2	56624.8	56161	54532.9
Q64428	Trifunctional enzyme subunit alpha, mitochondrial	Hadha	47037.4	43187.2	41287	45811.1	49383.3	48347.9
F1M614	Laminin subunit alpha 2	Lama2	35947.1	36017.2	33229.1	34875.2	36332.8	35802.3
Q5XI78	2-oxoglutarate dehydrogenase, mitochondrial	Ogdh	36047.3	37440.2	32444	38930.1	38461.9	36972.3
C0JPT7	Filamin A	Flna	25450.2	21991.7	28247.2	19722.3	20467.8	22611
Q7TMZ9	Cardiac titin N2B isoform (Fragment)		30757.2	34088.5	29239.4	32717.3	30772.9	31216.5
P62738	Actin, aortic smooth muscle	Acta2	5668.7	5415.1	5403.3	5843.3	5779.3	5557.6
A0A0G2K8V2	Vinculin	Vcl	39806	40064	40944.6	39561	38586.8	40353.3
P63039	60 kDa heat shock protein, mitochondrial	Hspd1	42378.4	43614.1	40486.4	45481	44288	43844.8
Q5M9H2	Acyl-Coenzyme A dehydrogenase, very long chain, isoform CRA_c	Acadvl	43872.7	43041	38143.8	44601.3	45717.7	46087.1
Q7TN00	Cardiac titin N2BA isoform (Fragment)		30953.4	34771.4	31070.4	32500.4	29954.1	31186.4
P68136	Actin, alpha skeletal muscle	Acta1	102764	97456.7	91157.4	100628	101661	95985
P14046	Alpha-1-inhibitor 3	A1i3	44469.1	39569.2	48343.3	37708.2	39484.3	38949.9
P15999	ATP synthase subunit alpha, mitochondrial	Atp5f1a	85719.1	83442.8	74853	85366.6	86028.1	85166.1
F1M779	Clathrin heavy chain	Cltc	24675.7	23030.5	27023.2	23599.7	23923.5	23586.6
G3V6Y6	Alpha-1,4 glucan phosphorylase	Pygb	30965.5	31343.2	30380	31874.7	32017.2	32859.2
Q63041	Alpha-1-macroglobulin	A1m	31305.7	29306.8	38290.4	26717.8	28630.2	27265.8
G3V9U2	3-ketoacyl-CoA thiolase, mitochondrial	Acaa2	34561.2	33576.1	28047.5	35475.3	36254.3	35308.8
P53534	Glycogen phosphorylase, brain form (Fragment)	Pygb	668.1	687.4	667.6	733.2	638	736
G3V6P7	Myosin, heavy polypeptide 9, non-muscle	Myh9	28625.7	26559.9	35528.6	25830.2	26157.9	26634.3
Q03626	Murinoglobulin-1	Mug1	20073.6	18537.9	21406.7	15992.8	17145.6	17366.3
G3V6E1	Myosin-4	Myh2	86	91	76.4	140.8	84.6	109.5
A0A140UHX6	Spectrin beta chain	Sptb	21756.7	21929.6	24432	21193.8	22535.1	22694.6
Q66HF1	NADH-ubiquinone oxidoreductase 75 kDa subunit, mitochondrial	Ndufs1	36726.9	37095.3	33267.2	38839	38104.5	37878
Q5BJZ3	Nicotinamide nucleotide transhydrogenase	Nnt	47810.2	47246.5	41830.9	49706.6	52245.5	49254.4
P04692	Tropomyosin alpha-1 chain	Tpm1	69702.4	65899.9	59503.1	68200.3	70008	65841.1
E9PTU4	Myosin-11	Myh11	17100.3	15282.1	15385.4	13578.9	14269.1	16585.4
P11980	Pyruvate kinase PKM	Pkm	35715.9	36401.6	35314.1	37394.1	37455.9	36563.7
A0A0G2K6S9	Myosin-11	Myh11	288.4	316.9	312.2	302.9	267	324.5
P08733	Myosin regulatory light chain 2, ventricular/cardiac muscle isoform	Myl2	93684.9	91417.3	71294.4	95872.7	91051.3	88550.9
G3V6D8	Myosin-3	Myh3	2266.9	1956.3	1786.6	2308	1959.1	2632.9
F1LTJ5	Uncharacterized protein		21021.8	20485.4	20265.1	20750.4	20884.6	20933.7
Q6P725	Desmin	Des	40409.3	38426.5	38418.1	39680.2	41365.3	38515.1
P56574	Isocitrate dehydrogenase [NADP], mitochondrial	Idh2	97366.4	91779.5	80844.1	97425.5	101554	94467.6
D4AEH9	Amylo-1, 6-glucosidase, 4-alpha-glucanotransferase (Glycogen debranching enzyme, glycogen storage disease type III) (Predicted), isoform CRA_a	Agl	27222.2	28416.4	27428.3	27433.6	27235.6	27312.4
P63018	Heat shock cognate 71 kDa protein	Hspa8	33453.5	34337.7	35598.4	34485.3	33254.8	33700.8
F1LM33	Leucine-rich PPR motif-containing protein, mitochondrial	Lrpprc	29461.2	31404.7	28286.2	31856.8	30228.6	30378.8
P06685	Sodium/potassium-transporting ATPase subunit alpha-1	Atp1a1	27262.8	26849.1	26116.9	27430.3	27705.7	28990.6
B0BNC0	Ckmt2 protein	Ckmt2	56761.1	54279.8	47245.3	57891.9	59868.7	57609.2
F1M953	Stress-70 protein, mitochondrial	Hspa9	27496.5	28955.8	26371.4	29537.4	28520.1	28406.2
A0A0G2QC06	Serotransferrin	Tf	33993.4	31950.3	33385.4	35720.6	38946.9	36366.9
P12346	Serotransferrin	Tf	1059.2	974.2	1044.2	1139.9	1227.3	1230.7
G3V7J0	Aldehyde dehydrogenase family 6, subfamily A1, isoform CRA_b	Aldh6a1	31738	31907.7	27976.1	32260.1	33019.4	33253.2
A0A0G2K7B6	Dysferlin	Dysf	20692.7	20702.6	20355.1	20417.2	20519.4	21305.9
A0A0G2JWS2	Nebulette	Nebl	28930.5	30588	28184.1	30860.3	29624.8	29645.2
P16617	Phosphoglycerate kinase 1	Pgk1	31636.6	31590.1	30208.4	32460.8	32910.4	31216.4
Q5U302	Catenin (Cadherin associated protein), alpha 1	Ctnna1	17048.4	18386.3	16534.2	17279	16941.8	16907.6
G3V9M6	Fibrillin 1, isoform CRA_a	Fbn1	27681.1	26899.2	31378.5	25001.2	26488.1	27518.3
F1MAA7	Laminin subunit gamma 1	Lamc1	20312.2	22133.2	20397	20826.8	20804.8	20993.5
P46462	Transitional endoplasmic reticulum ATPase	Vcp	20721.6	20959.5	21399.2	20732.9	20370.1	20497.2
A0A0G2JSP8	Creatine kinase M-type	Ckm	64143.6	65388.6	57939.6	63320.2	65984.5	64194
Q6P9Y4	ADP/ATP translocase 1	Slc25a4	102599	91132.7	80568.4	100655	104884	92859.5
Q63080	Ca2+/Mg2+ ATPase (Fragment)		67.7	84.1	68.4	56.5	75.6	72.4
M0R5J4	Uncharacterized protein		19489.7	20078.7	18780.2	19714.4	19636.8	19430.1
P18163	Long-chain-fatty-acid--CoA ligase 1	Acsl1	34228.8	34444.5	30115.9	36339.4	37433	37421.8
F1LWG8	Sarcalumenin	Srl	26518.9	26983.7	27022.1	26242	27416.8	27622.4
P05065	Fructose-bisphosphate aldolase A	Aldoa	29914.5	29554.8	27482.5	32199.6	31800.9	30115.7
M0R6K0	Laminin subunit beta-2	Lamb2	18587.4	18547.8	18465	18414.2	17835.8	18640.5
A0A0G2JVH4	MICOS complex subunit MIC60	Immt	25057.5	25725.2	24085.4	26068.3	25245.4	26594.9
Q6IMZ3	Annexin	Anxa6	27466.9	26686.4	30732.1	26861.1	27907.3	28448.3
D3ZQN7	Laminin subunit beta 1	Lamb1	19108.8	18849.3	18650.9	19320.5	19554.4	20299.7
P17764	Acetyl-CoA acetyltransferase, mitochondrial	Acat1	25451	23455.7	23991	26756.3	27091	27195.2
P34058	Heat shock protein HSP 90-beta	Hsp90ab1	32148.4	32512.1	35425	33375.7	33404.5	32714.7
F1LX07	Solute carrier family 25 member 12	Slc25a12	21990.9	22994.1	20809.5	23492.2	23380.3	22162.7
P14408	Fumarate hydratase, mitochondrial	Fh	24518.9	24747	23114.8	26328.8	25189.2	25259.6
P15650	Long-chain specific acyl-CoA dehydrogenase, mitochondrial	Acadl	35107.7	34575	28804.2	37897.3	37803.9	34844.1
P05197	Elongation factor 2	Eef2	22198	22533.4	23502.6	21798.4	22049.8	21234.4
Q6IE52	Murinoglobulin-2	Mug2	615.8	592	690.5	569.2	547	570.4
P04636	Malate dehydrogenase, mitochondrial	Mdh2	55287.4	52362.5	48081.6	55154.7	56569.3	54124.4
Q920L2	Succinate dehydrogenase [ubiquinone] flavoprotein subunit, mitochondrial	Sdha	26523.9	25861.5	24027.5	28218.4	28939.8	26831.3
Q6T487	Alpha-actinin-1	Actn1	10409.6	9846.9	11203.7	8764.9	8781.5	9804.1
F1M8F6	Myosin-8	Myh8	573.5	288.7	238.4	120.5	377.6	139.4
P15429	Beta-enolase	Eno3	25584.5	22105.7	22994	26318.6	25767.9	25958.4
Q60587	Trifunctional enzyme subunit beta, mitochondrial	Hadhb	23376.2	21674.3	21139.4	23201.2	24617.3	24245.9
P16409	Myosin light chain 3	Myl3	72927.5	73041.6	55461.6	72915.2	72954.6	69058.2
P00507	Aspartate aminotransferase, mitochondrial	Got2	38551.2	37926.2	34271	39922.4	40811.7	40608.3
Q9QXQ0	Alpha-actinin-4	Actn4	444.6	407.3	515.2	343.8	363.8	368.4
M0RD14	Pyruvate kinase		1588.6	1587	1736.8	1473.8	1429.8	1547.3
A0A0G2K3K2	Actin, cytoplasmic 1	Actb	7936.1	7001.1	8307.9	7378.2	7351.5	6852.1
Q9QZ76	Myoglobin	Mb	84120.1	75143.5	69681.6	83330.9	87121	76388.2
P42123	L-lactate dehydrogenase B chain	Ldhb	54542.3	55648.7	45623	58409.2	56118.4	52359.4
G3V7C6	Tubulin beta chain	Tubb4b	30499.1	30019.1	31490.9	29590.5	30035.2	29628.2
A0A0G2K5U9	Alpha-actinin-4	Actn4	6518.3	6021.3	7178	5834.3	5730.7	6257.9
A0A0G2K401	Propionyl-CoA carboxylase alpha chain, mitochondrial	Pcca	19571.9	19357	18292.6	19796.6	20090.6	20204.9
M0R660	Glyceraldehyde-3-phosphate dehydrogenase		39643.9	39903.5	38192.7	40596.8	41114	40333.5
M0R9L0	Nascent polypeptide-associated complex alpha subunit	Naca	12533.8	12652.3	12534.6	13022	12909.6	12880.5
B2GV06	Succinyl-CoA:3-ketoacid coenzyme A transferase 1, mitochondrial	Oxct1	21988.5	22343.1	21403.1	21821.8	21444.1	22179.7
Q5U300	Ubiquitin-like modifier-activating enzyme 1	Uba1	16404.6	16642.6	18508.6	16741.9	15917.8	17663.8
P32551	Cytochrome b-c1 complex subunit 2, mitochondrial	Uqcrc2	20716	19875.1	18373.7	22512.4	21797.5	20987.1
Q6P6R2	Dihydrolipoyl dehydrogenase, mitochondrial	Dld	19663.9	19771.7	18173.2	21493.4	19878.4	19919.5
Q641Y2	NADH dehydrogenase [ubiquinone] iron-sulfur protein 2, mitochondrial	Ndufs2	24555.8	25592.5	23383.9	25658.9	25410.2	25436.1
A0A0G2KBC7	ATP-dependent 6-phosphofructokinase	Pfkm	22085.1	21774.7	21616.9	22751.8	22988.9	24088.4
P13803	Electron transfer flavoprotein subunit alpha, mitochondrial	Etfa	22687.4	24245.2	19867	23287.6	24003.1	23012.1
A0A096P6L8	Fibronectin 1, isoform CRA_a	Fn1	13592.2	13687.6	15593.8	12299	12138	11993
P14882	Propionyl-CoA carboxylase alpha chain, mitochondrial	Pcca	787.3	853.2	808.7	795.8	863.8	889
P69897	Tubulin beta-5 chain	Tubb5	4046.1	3965.7	4548.1	3866.4	3847.1	4128.9
P31000	Vimentin	Vim	15838.8	14825.4	19360.9	12901.5	12871.7	14957.6
Q2TA68	Dynamin-like 120 kDa protein, mitochondrial	Opa1	18607.5	19677.1	17122.1	20237	19442.1	19183.2
F1LN88	Aldehyde dehydrogenase, mitochondrial	Aldh2	24611.7	25894.1	21744	26242	26914.9	25204.3
Q6P0K8	Junction plakoglobin	Jup	17029.7	17965.3	16686.3	17022.5	16879.9	17346.6
A1A5L2	Pgm1 protein (Fragment)	Pgm1	17169.1	19409.8	15844.6	17718.9	16826.9	17259
Q4V8H8	EH domain-containing protein 2	Ehd2	15337	14708.2	15341.2	14425.3	14700.1	14830.6
Q6IMX3	Acetyl-Coenzyme A dehydrogenase, short chain, isoform CRA_a	Acads	22322	23321.7	20336.4	24050.4	23363.9	23030.2
Q5XIF6	Tubulin alpha-4A chain	Tuba4a	7507.5	7318.2	7925.8	7545.8	7604.7	7160.9
P06686	Sodium/potassium-transporting ATPase subunit alpha-2	Atp1a2	5012.3	5037.1	4387.4	5191.1	5513.1	5901.5
P85108	Tubulin beta-2A chain	Tubb2a	2521.7	2230.3	3114.5	2104.3	2178.2	2458.6
B0BMW2	3-hydroxyacyl-CoA dehydrogenase type-2	Hsd17b10	13577.2	13538.4	12072.3	13805.6	13719.4	13733.1
A0A0G2JSQ4	Tropomyosin 1, alpha, isoform CRA_p	Tpm1	703.9	587.8	657.5	575.6	583.7	643.2
Q924S5	Lon protease homolog, mitochondrial	Lonp1	14492.2	15650.7	14978.3	14952.6	14744.1	15206
P05708	Hexokinase-1	Hk1	17517.1	18946.5	18032.2	18795.1	17334.1	18194.4
P18886	Carnitine O-palmitoyltransferase 2, mitochondrial	Cpt2	17959.2	17588.1	15161.4	18888.3	18608.8	18829.7
P06761	Endoplasmic reticulum chaperone BiP	Hspa5	15409.9	15386.9	17857.5	15196.8	15796.1	15645.3
G3V936	Citrate synthase	Cs	29911	29677.1	26841.2	30728.4	30643.5	30258.5
P04642	L-lactate dehydrogenase A chain	Ldha	21887.7	22194.7	21719.6	23118	22456.2	21801.5
D3ZEY0	Coiled-coil domain-containing 141	Ccdc141	13878.9	14171.4	14345.1	13979.2	13613.3	14101.6
D3Z874	Uncharacterized protein		13298.9	14703.3	12543.9	13887.9	13693.7	12881.6
P82995	Heat shock protein HSP 90-alpha	Hsp90aa1	10414.6	11484.4	12347	10367.9	10324	9838.9
Q4V8F9	Hydroxysteroid dehydrogenase-like protein 2	Hsdl2	17818	17160.2	17104.2	18208.3	18514.7	19083.3
Q5XIH3	NADH dehydrogenase [ubiquinone] flavoprotein 1, mitochondrial	Ndufv1	23279.4	22237.5	20621.3	24026.4	24149.7	23379.6
P13221	Aspartate aminotransferase, cytoplasmic	Got1	26791.9	26439.1	24611.4	29149.3	27829	26497.5
Q09073	ADP/ATP translocase 2	Slc25a5	8834.4	9585	8589.8	9311.7	9447.3	9208.8
P06687	Sodium/potassium-transporting ATPase subunit alpha-3	Atp1a3	2836.1	2907.4	2465.5	3988.2	2606	2827.4
Q9Z2L0	Voltage-dependent anion-selective channel protein 1	Vdac1	27974.6	27080.7	24293	29101.4	31186	27160.1
G3V8L3	Lamin A, isoform CRA_b	Lmna	17788.5	15731	19950.4	15900.8	16336.7	17849.2
P08461	Dihydrolipoyllysine-residue acetyltransferase component of pyruvate dehydrogenase complex, mitochondrial	Dlat	18725	19337.3	17234.2	20272.5	19437	18963.2
F1LM47	Succinate--CoA ligase [ADP-forming] subunit beta, mitochondrial	Sucla2	25492.5	26058.1	22983.1	28019.7	26633.8	27143.7
Q63355	Unconventional myosin-Ic	Myo1c	14368.7	15267.3	14162.4	14278.1	14117.3	14506.7
F1LNF0	Myosin heavy chain 14	Myh14	9601.5	9195	9655	9147.6	9532.8	9686.4
Q63704	Carnitine O-palmitoyltransferase 1, muscle isoform	Cpt1b	19094	20967	17172.1	20312.5	19848.3	20219.7
P85834	Elongation factor Tu, mitochondrial	Tufm	17880.6	19090.5	16547.7	19387.5	18478.5	18685.9
Q4FZZ4	Pyruvate dehydrogenase E1 component subunit alpha	Pdha1	23021.2	23743.9	20929.3	24534.5	23612.1	23909
P62632	Elongation factor 1-alpha 2	Eef1a2	14375.3	14522.8	13835.3	14433.8	14494.2	14237.9
D4A8Y1	Uncharacterized protein		16718.2	18189.9	15421.4	17784	16134.3	17453.3
F1M8Z8	Sorbin and SH3 domain-containing protein 1	Sorbs1	17254.5	18356.7	17577.7	17689.2	17368	17716.8
Q6P6R6	Transglutaminase 2, C polypeptide	Tgm2	13169.3	15465.3	14118.4	13159.6	13276.7	11901.2
O70253	Muscle carnitine palmitoyltransferase I	Cpt1b	558.3	527.7	470.5	499.3	509.4	511.6
Q5XI34	Protein phosphatase 2 (Formerly 2A), regulatory subunit A (PR 65), alpha isoform, isoform CRA_a	Ppp2r1a	11268.9	10895.4	11210.9	11097.6	10810.8	11371.3
Q6AYZ1	Tubulin alpha-1C chain	Tuba1c	18071.3	18213.2	21282.7	17513.2	17154.8	17746.9
A0A1K0FUA6	Globin a2	LOC689064	15538.4	14086.1	17391	13202.3	17454	13927.4
A0A096MJ01	LIM domain-binding 3	Ldb3	18238.6	18733.1	18388.5	18740.5	19006.2	17623
A0A0G2JZI2	Glutamyl-prolyl-tRNA synthetase	Eprs	11627.6	11956.9	12353.1	12010.7	11611.9	12139.7
A0A0G2JSW3	Globin a4	Hbb	60451	61685.6	70307.3	55045.2	67925.7	54937.2
A0A0G2K1F2	Acetyl-CoA carboxylase beta	Acacb	11359.5	11911.8	11100.9	11538.8	11470.1	11787.9
F1LRV4	Heat shock 70 kDa protein 4	Hspa4	16587.6	17403.4	18460.3	17272	16641.3	17199
D3ZUL3	Collagen type VI alpha 1 chain	Col6a1	14408.9	13117.5	13724.3	14228.4	14710	14274.3
O55171	Acyl-coenzyme A thioesterase 2, mitochondrial	Acot2	13977.2	13729.1	12292.8	14294.1	14633.8	14442.6
Q641Z6	EH domain-containing protein 1	Ehd1	11745.2	12610.1	11392.9	12287.8	11746.9	11769.7
P08503	Medium-chain specific acyl-CoA dehydrogenase, mitochondrial	Acadm	18969.8	18874	16468.2	19411	19485.2	19487.5
Q923Z2	Tropomyosin 1, alpha, isoform CRA_a	Tpm1	1115.2	984.4	1073.1	842.4	871.4	1104.3
Q63638	Striated muscle-specific serine/threonine-protein kinase	Speg	14001.1	14105.4	14958	14323.1	13947.2	14763.1
O35567	Bifunctional purine biosynthesis protein PURH	Atic	14077.6	15252.2	14704.7	14640.8	13892.6	14487.8
Q64578	Sarcoplasmic/endoplasmic reticulum calcium ATPase 1	Atp2a1	138.3	128	169.2	126.9	135.9	136.1
M0R557	Cardiomyopathy-associated 5	Cmya5	9830.4	10529.9	10584.8	10204.5	9576.7	10239.5
Q68FR8	Tubulin alpha-3 chain	Tuba3a	994.3	1073.3	1013.1	1098.7	1056.8	1048.7
Q6P6V0	Glucose-6-phosphate isomerase	Gpi	15163.4	15681.7	15735.6	15638.4	15388	15580.3
F1M944	Calsequestrin	Casq2	21709.6	22485.6	20832	22005.6	22400.2	21591.2
F1MAN8	Laminin subunit alpha 5	Lama5	9384.3	9485.2	9551.2	9375.3	8981.2	9135.1
M0RAQ6	Hexokinase-1	Hk1	1060.9	1202.1	1042.9	1134.2	1052.5	1084.9
F1M820	Sorbin and SH3 domain-containing protein 1	Sorbs1	1897.4	2095.4	1781.9	1863.4	1806.3	2030
D4A678	Spectrin, alpha, erythrocytic 1	Spta1	10922.8	11956.9	13438.1	10915.3	11868.9	11746.7
Q5XIT9	Methylcrotonoyl-CoA carboxylase beta chain, mitochondrial	Mccc2	12774.3	13395.5	12282.3	12786.9	12833.4	12545.8
Q68FY0	Cytochrome b-c1 complex subunit 1, mitochondrial	Uqcrc1	18496.2	17687.7	16398.9	18905.2	19188.5	17937.4
Q68FZ8	Propionyl coenzyme A carboxylase, beta polypeptide, isoform CRA_b	Pccb	16998	16740.8	16133.5	17804.9	18071.3	17563.1
F1LM84	Nidogen-1	Nid1	11560	11237.1	11567.8	11397.8	11753.6	11779.8
F1LZW6	Solute carrier family 25 member 13	Slc25a13	10620.7	10975.3	9420.6	11136	11021.2	10793
A0JPQ4	Tripartite motif-containing protein 72	Trim72	17076.8	17740.9	14147.7	17094.2	16788.5	16339.1
F1LN42	Tensin 1	Tns1	11118.1	11096.3	11085.7	11271.2	10754.2	11790.7
Q7TQ70	Ac1873	Fga	19992.2	18584.3	36524.1	15007.4	14858.3	15111.7
B1WC61	Acad9 protein	Acad9	12175.8	12358.1	11826.7	12830.6	12262.4	13078.7
P27881	Hexokinase-2	Hk2	11260.7	11744.4	10987.2	12224.9	11592	11534.5
F1LRJ9	Methanethiol oxidase	Selenbp1	14388.6	13290.4	15015.2	14176.8	14371.9	14950.5
D3ZZN3	Acetyl-coenzyme A synthetase	Acss1	13416	12695.6	12409.3	13564.4	13775.1	14495.9
P08649	Complement C4	C4	13534.4	12058	15628.6	10944.1	11227	11824.6
A0A096MJB5	Unc-45 myosin chaperone B	Unc45b	12034.3	12943.7	12476	12318.9	11837.9	12084.7
M0R7S5	Perilipin 4	Plin4	10106.5	9736.7	10079.6	10598.3	10687.8	11029.2
P10860	Glutamate dehydrogenase 1, mitochondrial	Glud1	18103.9	16530.5	17140.3	17651.6	18583.5	18312.6
P07335	Creatine kinase B-type	Ckb	11497.6	13028.3	13384.8	13026.6	11021.8	11871.8
Q9WVK7	Hydroxyacyl-coenzyme A dehydrogenase, mitochondrial	Hadh	19370.3	16624.9	15769.2	19628.2	20402.2	19660.5
A0A0A0MY09	Endoplasmin	Hsp90b1	11572.7	10819.4	15291.7	10470.8	10721	10911.6
Q5BK63	NADH dehydrogenase [ubiquinone] 1 alpha subcomplex subunit 9, mitochondrial	Ndufa9	17689.8	18143.6	15804.1	18628	18096.1	17794.9
Q6AY56	Tubulin alpha-8 chain	Tuba8	1520.4	1633.9	1294.7	1653.2	1665.4	1528.2
Q9JM53	Apoptosis-inducing factor 1, mitochondrial	Aifm1	13077.1	13822	12078.7	13639.9	13207.3	13347.4
P31399	ATP synthase subunit d, mitochondrial	Atp5h	18432.4	18738.3	16579.9	18783.8	20226.2	18517.5
P48500	Triosephosphate isomerase	Tpi1	18555.3	17259.4	17550.7	18232.2	19221.8	16990.8
B1H270	Succinate--CoA ligase [GDP-forming] subunit beta, mitochondrial	Suclg2	17839.2	17845.7	17347.8	18192.9	18792.2	18629.4
P05544	Serine protease inhibitor A3L	Serpina3l	13316.1	13021.7	12784.8	12768.9	12835	12052
Q71LX6	Xin actin-binding repeat-containing protein 2	Xirp2	8582	10292.5	9303.7	8075.7	7741.2	7770.4
A0A0G2KAM3	Pyruvate dehydrogenase E1 component subunit beta, mitochondrial	Pdhb	22450.1	22803.9	21377.2	22869	23553.9	22527.7
Q499N5	Acyl-CoA synthetase family member 2, mitochondrial	Acsf2	14513.5	14656.2	13177.1	14579.1	15099.7	16318.7
P14480	Fibrinogen beta chain	Fgb	14396.4	13171.1	24409.5	10528.7	11035.7	10625.9
O35303	Dynamin-1-like protein	Dnm1l	9265.8	9489.1	10041.9	9366.2	9067.7	10045.8
P50753	Troponin T, cardiac muscle	Tnnt2	20313.9	23373.1	19552.8	20942.7	21687	20338.3
Q561S0	NADH dehydrogenase [ubiquinone] 1 alpha subcomplex subunit 10, mitochondrial	Ndufa10	19764.8	19989.2	17480	20994.5	21353.2	19948.7
D4A781	Importin 5	Ipo5	7283.6	7714.7	7201.6	7317	7394.1	7283.5
P07633	Propionyl-CoA carboxylase beta chain, mitochondrial	Pccb	446.8	412.3	407.6	429.6	430.9	454.3
Q5XIM9	T-complex protein 1 subunit beta	Cct2	7362.3	7787.7	8298.8	7602.4	7292.7	7769
P50398	Rab GDP dissociation inhibitor alpha	Gdi1	6626.2	7193.9	7896.1	6377.3	6583.9	6880.4
F1LMC2	Xin actin-binding repeat-containing protein 2	Xirp2	172.2	185.7	162.7	147.2	151.3	171
A0A0G2K261	Isoleucyl-tRNA synthetase 2, mitochondrial	Iars2	10732.6	10794.1	10662.2	10778.3	10719.8	10917.3
A0A140TAF0	RCG62531, isoform CRA_g	Tpm3	977	997.6	1102.2	924.4	906.2	965.4
Q2PQA9	Kinesin-1 heavy chain	Kif5b	11814.9	12124.3	12500.2	11726.9	11422.9	12191.8
Q68FU3	Electron transfer flavoprotein subunit beta	Etfb	21397.5	20894.5	18221.2	20985	22120.8	21749.1
Q5XIN6	Mitochondrial proton/calcium exchanger protein	Letm1	10055.7	10982	10000.4	10958.7	10560.2	10999.9
A0A0G2JVQ1	Creatine kinase S-type, mitochondrial	Ckmt2	174.3	310.2	150.7	155	150.5	146.2
Q66HF3	Electron transfer flavoprotein-ubiquinone oxidoreductase, mitochondrial	Etfdh	19474.6	18901.8	17031.2	20416.9	19977.8	20318.5
P05545	Serine protease inhibitor A3K	Serpina3k	5557.6	5289.2	5131.8	5129.2	5380.8	4869.9
Q4V8I9	UTP--glucose-1-phosphate uridylyltransferase	Ugp2	14578.7	14917.8	13811.6	15677	14851.9	14905.4
A0A0G2K139	Cullin-associated NEDD8-dissociated protein 2	Cand2	7734.9	7610.4	7099.3	7626.7	7376	7157.2
M0R4E1	Myosin light chain 4	Myl4	7138	6803.1	39118.6	6121	5811.5	7667.4
A0A0G2K9I6	Ceruloplasmin, isoform CRA_b	Cp	11932.5	10974.6	15086	9897.5	10130.6	10029.6
F1LP30	Methylcrotonoyl-CoA carboxylase subunit alpha, mitochondrial	Mccc1	11110	11458.1	10864.4	11335.9	11301.9	11076.5
P50399	Rab GDP dissociation inhibitor beta	Gdi2	10782.8	10848.3	11342.2	11024	10788.8	11144.9
A0A0G2JW88	Microtubule-associated protein	Map4	9146	9463.8	9753.9	9044.8	9121.6	9292.2
P16290	Phosphoglycerate mutase 2	Pgam2	17351.1	16472	17423.8	18434.2	18232.7	16186.5
F1LQS6	RCG61833	Xdh	9005.1	8928.2	9375.3	8658.5	8643.6	9026.7
F1M9V7	Aminopeptidase	Npepps	15026	16175.7	16312	15422.5	15384	15508.2
P14604	Enoyl-CoA hydratase, mitochondrial	Echs1	15439.1	15064.5	13346	16922	16678.8	15610.3
G3V7Q7	IQ motif containing GTPase activating protein 1 (Predicted), isoform CRA_b	Iqgap1	11047.7	10629.1	11593.3	10179.7	10138	10802.3
A0A0H2UHM5	Protein disulfide-isomerase	Pdia3	13398.6	12950.4	17048.7	12842.9	13193.9	13334.3
B2GVB3	Actn3 protein	Actn3	77.8	79.6	69.2	73.9	68.2	85.1
Q5FVG5	Similar to tropomyosin 1, embryonic fibroblast-rat, isoform CRA_c	Tpm2	5041.9	4090.5	5442.8	3750.7	3973.8	4677.6
O35115	Four and a half LIM domains protein 2	Fhl2	20033.5	16736.3	16647.2	18466.8	20056.3	20956
B5DEF6	RGD1310159 protein	RGD1310159	11544	11486	10628	12292.5	11709.2	12578.1
A0A0H2UHE1	Succinate--CoA ligase [ADP/GDP-forming] subunit alpha, mitochondrial	Suclg1	8677.3	8654.2	7985.3	9357.9	9374.9	9220.5
Q6IRH6	Phosphate carrier protein, mitochondrial	Slc25a3	37151.8	34503.2	30378	36136.1	39125.4	35797.9
Q8R3Z7	EH-domain-containing 4	Ehd4	10897.1	11630.9	11489.5	10430.8	10507.4	10442.2
F1M5N4	Malic enzyme	Me3	9264	9043.6	8390.1	9536.6	9405.5	9745.4
Q5EBC0	Inter alpha-trypsin inhibitor, heavy chain 4, isoform CRA_a	Itih4	12505.3	10940.5	15513	10397.8	10189.9	10643.3
Q5BJQ0	Atypical kinase COQ8A, mitochondrial	Coq8a	10437.7	10758	9656.9	11368.9	11262.6	11198.6
A0A0G2JXT8	Filamin B	Flnb	8406.9	8300.8	8710	7703	8023.6	7975.9
P81155	Voltage-dependent anion-selective channel protein 2	Vdac2	14291.3	14655.2	13756.6	15037.7	15775	15409.9
Q68FY4	Group specific component, isoform CRA_b	Gc	9864.8	9101.3	9575	10006.4	10006.7	10625.6
P14668	Annexin A5	Anxa5	12852.1	12900.5	14533.7	13161.5	11714.4	11793.2
P20059	Hemopexin	Hpx	22868	19852.9	25125.6	22478.1	23058.6	22749.7
P19511	ATP synthase F(0) complex subunit B1, mitochondrial	Atp5f1	14237.9	13330.9	12541.2	15133.8	15074.6	14312.3
D4A702	Synaptopodin-2	Synpo2	10052.6	10666.8	9942	10366.3	9996	10436.5
A0A0G2JSI1	4-trimethylaminobutyraldehyde dehydrogenase	Aldh9a1	11011.6	11603.5	10686	11732.8	11233.4	11390.9
A0A0G2JTL5	Pyruvate carboxylase, mitochondrial	Pc	9550.9	9644.9	10650	9411.7	9276.9	9599.1
P47942	Dihydropyrimidinase-related protein 2	Dpysl2	7152.6	6733.4	9702.9	6708.4	6682.2	7182.1
Q6AXV4	Sorting and assembly machinery component 50 homolog	Samm50	12627.5	13049.3	11919.2	13016.2	13128.3	13625.4
A0A0G2K2W5	Myosin light chain 7	Myl7	7296.9	6966.9	42077.9	6161.6	5981.2	7695.7
A0A096MK30	Moesin, isoform CRA_a	Msn	12502.9	12571.2	13628.5	12390.1	12083.7	13004
G3V6S2	Cytoplasmic aconitate hydratase	Aco1	12688.3	12307.6	13442	12543.9	12622.2	13416.9
G3V9Z3	Amine oxidase	Maoa	13027.4	18001.8	13066.6	18648.5	13789.4	12826.6
Q3ZB97	AP complex subunit beta	Ap2b1	10650.6	11305.5	12131.2	10459.9	10448	10539.6
O88989	Malate dehydrogenase, cytoplasmic	Mdh1	28323.5	27141.3	25996.7	28850.6	28177.8	28301.3
Q5M7T5	Serine (Or cysteine) peptidase inhibitor, clade C (Antithrombin), member 1	Serpinc1	11317.6	9612.4	12642	10387.6	10755.7	10507.5
Q01177	Plasminogen	Plg	11620.7	11302.2	12048.3	11240.3	11425.4	12107.5
D4A3D2	RCG56113, isoform CRA_a	Smyd1	9171.3	8974.1	8406.7	9267.8	9178.8	9052.2
P58775	Tropomyosin beta chain	Tpm2	225.2	276.7	330.1	181.6	203.8	203.7
F1LTF8	Laminin subunit alpha 4	Lama4	8250.4	8676.4	8626.9	8358.4	8356.5	8513.2
O35244	Peroxiredoxin-6	Prdx6	9579.5	10382.7	10194.9	10333	9926.8	9251.8
P13635	Ceruloplasmin	Cp	49.6	33.5	36.3	29.6	36.8	28.6
Q5XIC0	Enoyl-CoA delta isomerase 2, mitochondrial	Eci2	11382.6	11654.9	10014.5	11934.3	12227.4	11968
D3ZKG1	Methylmalonyl CoA mutase	Mut	9117.1	9029.5	8781	9187.4	9191.6	9668.9
P12007	Isovaleryl-CoA dehydrogenase, mitochondrial	Ivd	13963.5	14173.6	12994.1	14553.4	14224.2	14826.4
P31044	Phosphatidylethanolamine-binding protein 1	Pebp1	14202	15333.5	12789.4	13987.6	14121.3	12255.6
D4AC23	Chaperonin-containing TCP1 subunit 7	Cct7	7823.2	7626	8554.9	7886.7	7819.5	7879.6
G3V945	Aldehyde dehydrogenase family 5, subfamily A1	Aldh5a1	6908.6	7146.2	6478	7388.8	7077.1	7274.3
G3V6P2	Dihydrolipoamide S-succinyltransferase (E2 component of 2-oxo-glutarate complex), isoform CRA_a	Dlst	10776	12068.4	9937.3	11477.8	10720.4	11128.1
Q9JKB7	Guanine deaminase, isoform CRA_b	Gda	8949.6	8457.4	11328.2	7871.7	8054.6	8934.9
Q5M7W5	Microtubule-associated protein 4	Map4	399.3	419.2	448.7	378.8	395.5	352.8
P07483	Fatty acid-binding protein, heart	Fabp3	43744.5	38349.1	31850	39559.6	41979.9	42343.1
M0R757	Elongation factor 1-alpha	LOC100360413	3005.6	2826.1	4650	2756.8	2754.6	2884.6
Q4QRB4	Tubulin beta-3 chain	Tubb3	2189.5	2033.5	2374.2	2071.6	2073.9	2162.1
P97852	Peroxisomal multifunctional enzyme type 2	Hsd17b4	10487	10895.9	10580.6	9841.6	9654.8	10366.2
G3V9N8	AP complex subunit beta	Ap1b1	3763.8	3655.1	3949.3	3908.2	3591.2	3876.3
P04762	Catalase	Cat	7618.7	8106.8	8486.3	7363.4	7371.1	8007.2
G3V7U4	Lamin-B1	Lmnb1	9970.6	9260.6	10968	9689.4	9703.3	10518.4
A0A1W2Q6F8	NADH dehydrogenase [ubiquinone] 1 alpha subcomplex subunit 10, mitochondrial	Ndufa10l1	949.5	928.4	881.2	1034.1	981.5	978.2
D3ZG43	NADH dehydrogenase (Ubiquinone) Fe-S protein 3 (Predicted), isoform CRA_c	Ndufs3	10856.4	11153.5	10032.5	11211.7	11127.4	10849.8
Q6MG90	Complement C4B (Chido blood group)	C4b	451.8	466.1	500.7	434.2	446.8	468.4
G3V9Y1	Myosin, heavy polypeptide 10, non-muscle, isoform CRA_b	Myh10	2732.4	2735	2960.1	2551.5	2526.6	2714.6
A0A0G2JSR0	Voltage-dependent anion-selective channel protein 3	Vdac3	18668.8	17316.6	15697.7	18757.9	21088.9	18448.3
D3Z9K3	Myosin regulatory light chain 2, ventricular/cardiac muscle isoform	Myl2	1634.5	1151.1	1140.5	1577.8	1329.2	1184
P97536	Cullin-associated NEDD8-dissociated protein 1	Cand1	11295	10929.7	12047	10668.4	10865.8	11182.6
Q68FQ0	T-complex protein 1 subunit epsilon	Cct5	7807.3	7523.9	8773.6	7937.2	7856.3	7811.8
A0A0G2JWC7	Fermitin family member 2	Fermt2	9039.6	9005.4	9054.1	8912.4	8943.2	9112.2
M0R629	Adenylosuccinate synthetase isozyme 1	Adssl1	6570.7	6089.8	5848.2	6212	6576.5	7000.1
Q5XIG1	Ldb3 protein	Ldb3	2230.3	2341.5	2055.3	2246.9	2327.8	2107.9
Q63011	Zero beta-globin (Fragment)		16229.4	16167.8	19810.9	14451.9	17690.4	15424.1
G3V9R2	Complement factor H	Cfh	11447.6	11067.8	13199.4	10360.8	10327.2	10538.3
P21913	Succinate dehydrogenase [ubiquinone] iron-sulfur subunit, mitochondrial	Sdhb	18992.7	19079.3	16918.7	19951.7	20068.2	19303.5
G3V6H5	Mitochondrial 2-oxoglutarate/malate carrier protein	Slc25a11	16852.8	16731.5	14998.3	17596.6	17447.3	16468.7
Q64560	Tripeptidyl-peptidase 2	Tpp2	10117.4	10574.1	10656.8	10388.7	10301.2	10038.8
A0A0G2JSV6	Globin c2	Hba-a2	46210.7	42576.2	56131.9	41667	53803.9	42245.5
F1LN92	AFG3-like matrix AAA peptidase subunit 2	Afg3l2	10124.1	10844.8	9579.5	11312	10693.2	11197
D4ACB8	Chaperonin subunit 8 (Theta) (Predicted), isoform CRA_a	Cct8	8740.5	8940	9598.1	8775	8794.5	8648.9
F1M446	Similar to KIAA0368	Ecpas	5099	5051	5318.5	5159.2	4999.3	5207.7
Q66HP8	Mitochondrial carnitine/acylcarnitine carrier protein	Slc25a20	770.2	743.4	657.1	795.8	828	817
G3V9J1	Uncharacterized protein		972.2	1094.5	1189.9	803.9	870.2	872.9
F2Z3Q8	Importin subunit beta-1	Kpnb1	8263.8	8514.7	8849.8	8194.1	8178.2	8297
Q62651	Delta(3,5)-Delta(2,4)-dienoyl-CoA isomerase, mitochondrial	Ech1	9324.3	9216.9	8080	9565.2	9494.1	9705.2
Q6TXE7	LRRGT00052		8049.5	8432.3	7943.2	8354.5	7971.8	8077.3
G3V8A5	Vacuolar protein sorting-associated protein 35	Vps35	8879.7	9092.6	9001.8	8815.1	8641.4	8749.2
Q6P502	T-complex protein 1 subunit gamma	Cct3	10382	10294.9	11282.1	10455	10458.2	10490
Q63270	Cytoplasmic aconitate hydratase	Aco1	53.5	52.5	43.2	42.8	40.4	45
Q5XIH7	Prohibitin-2	Phb2	11448.1	11406.5	10110.9	12346	11525.2	12114
A0A0G2JZ52	Heterogeneous nuclear ribonucleoprotein U	Hnrnpu	6615.9	6167.9	7468.2	6312.8	6552.2	6752.1
Q4QQV0	Tubulin beta chain	Tubb6	2731.9	2832	2963.9	2582.8	2730.8	2495.2
Q6IMZ5	Tropomodulin-1	Tmod1	9874.8	10917.1	9540	10601.5	9860.9	10012.6
A0A140TAE0	Major vault protein	Mvp	7378.9	7394.4	8667.4	7358.2	7070.9	7079.1
P28480	T-complex protein 1 subunit alpha	Tcp1	8158.8	8163.2	8766.7	8161	8019.9	8288.7
Q5XHZ0	Heat shock protein 75 kDa, mitochondrial	Trap1	8934.9	9179.2	8504.2	9463.3	9333.5	8985.3
G3V9R9	Afamin, isoform CRA_c	Afm	11672.8	10999.7	11472.3	11540.8	12014.8	11956.1
P04785	Protein disulfide-isomerase	P4hb	11665	11855.6	14246.5	11168.8	10939.5	11145
Q920F5	Malonyl-CoA decarboxylase, mitochondrial	Mlycd	10117.5	10589.4	9201.1	10209	10139	10363.9
F1LNF7	Isocitrate dehydrogenase [NAD] subunit, mitochondrial	Idh3a	14721.7	14622.7	13445.6	15482.6	15001.9	14509.2
F1LPM3	Sorbin and SH3 domain-containing protein 2	Sorbs2	10135.9	12162.8	10695.5	9708.7	9533.9	9167.4
Q63610	Tropomyosin alpha-3 chain	Tpm3	1305	1114	1713.8	1124.3	1244.5	1160.2
Q64057	Alpha-aminoadipic semialdehyde dehydrogenase	Aldh7a1	10103.2	10249.1	9852.3	10260.3	10118.5	10750.1
P29266	3-hydroxyisobutyrate dehydrogenase, mitochondrial	Hibadh	6185.6	6261.1	5611.9	6585.2	6494.1	5987.2
P04639	Apolipoprotein A-I	Apoa1	11046.8	9371.8	14254.7	8344.3	8301.4	8014.2
Q6P9U0	Serine (Or cysteine) peptidase inhibitor, clade B, member 6a, isoform CRA_a	Serpinb6a	10379.6	10339.8	11447.8	9682.2	9819.1	10359.4
Q04462	Valine--tRNA ligase	Vars	7318.8	7262.8	7056.7	7292	7138.8	7067.1
P40329	Arginine--tRNA ligase, cytoplasmic	Rars	7850.5	7688.3	8075.9	7877.7	7685.9	7684.5
Q9ESS6	Basal cell adhesion molecule	Bcam	7299.9	7225.6	7558.9	6966.6	7293.1	7328.1
P20788	Cytochrome b-c1 complex subunit Rieske, mitochondrial	Uqcrfs1	15657.3	15766.1	13849.9	16594	15785.4	16074.2
D4A8U7	Dynactin 1, isoform CRA_a	Dctn1	6018.7	6305	6737.6	6181.7	5793.9	6276
D4A0T0	NADH:ubiquinone oxidoreductase subunit B10	Ndufb10	12243.5	12427.1	10885.4	12736.9	12895	12062.1
F1LNH3	Collagen type VI alpha 2 chain	Col6a2	9675.4	9615.9	8938.8	9031.1	9425.9	9312.7
Q06647	ATP synthase subunit O, mitochondrial	Atp5o	19581.9	19668.5	17651.2	20378.4	20349.7	20722.8
Q07803	Elongation factor G, mitochondrial	Gfm1	8221.4	8919.8	7942.2	8728.1	8310.1	8583.7
Q5XI77	Annexin	Anxa11	11602.4	11216.9	11125.5	11236.4	11580.2	11930.6
Q68FS4	Cytosol aminopeptidase	Lap3	7265.9	7255.9	7174.2	7256	7312.1	7098.5
E9PT87	Myosin light chain kinase 3	Mylk3	9353.7	8859.4	9830.8	9523.1	9310.3	9820.8
P62260	14-3-3 protein epsilon	Ywhae	12138.7	13130.1	13753.3	12481.1	12641.7	12758.8
D3ZIC4	Protein phosphatase 1, regulatory (Inhibitor) subunit 12B (Predicted)	Ppp1r12b	8404.8	9047	7998.7	8708.4	8415	8590.7
A0A0G2JT93	Catenin (Cadherin associated protein), beta 1, isoform CRA_a	Ctnnb1	3908.4	4674.7	4077.1	4125.4	3947.3	3829.1
A0A0H2UHG3	Cullin-5	Cul5	7977.4	7873.8	8624.9	8104.6	8135.7	8281.8
Q497B0	Omega-amidase NIT2	Nit2	6965.2	7015.9	6704.3	7199.8	7058	7117.5
D3ZVR9	Phosphoglucomutase 5	Pgm5	7291.7	8105.6	8749.3	7296.5	7132.7	7603.1
A0A0G2JSS8	Peroxiredoxin 5, isoform CRA_c	Prdx5	12648.5	12582	11244.3	13207.6	13098.8	13145
Q62920	PDZ and LIM domain protein 5	Pdlim5	9535.1	9810.4	9538.3	9597.6	9760.6	9193.1
P10888	Cytochrome c oxidase subunit 4 isoform 1, mitochondrial	Cox4i1	22690.9	21804.8	19180.7	23428.4	24569.2	22563
Q5RKI1	Eukaryotic initiation factor 4A-II	Eif4a2	8791.3	9193.8	8954.3	8534.4	8460.3	9065.6
P97521	Mitochondrial carnitine/acylcarnitine carrier protein	Slc25a20	8294.6	8253.8	7054.1	8808.2	8895	8915.7
Q5BK81	Prostaglandin reductase 2	Ptgr2	5340.9	5348.8	5031.5	5225.1	5274.3	5101.5
Q7TPB1	T-complex protein 1 subunit delta	Cct4	5860.5	5942.6	6714.4	5965.1	5981.9	5919.3
A0A0G2KAQ5	Myozenin 2 (Predicted), isoform CRA_a	Myoz2	12938.5	14183.3	12256.7	13670.7	12928	12963.2
A0A0G2JV12	Collagen type XV alpha 1 chain	Col15a1	8251	8038	8695.3	7895.5	8009.3	8430.9
Q5PQK5	Radixin	Rdx	4072.4	3880.2	4065.6	3996.4	4279.8	3619.2
F1LQI5	E3 ubiquitin-protein ligase UBR4	Ubr4	7785.7	8105.5	8071.9	7482	7319	7918.2
G3V8B6	26S proteasome non-ATPase regulatory subunit 1	Psmd1	7000.2	7272.6	7403.8	7373.7	7015.9	7153.3
G3V734	2,4-dienoyl CoA reductase 1, mitochondrial, isoform CRA_a	Decr1	12597.8	9479.8	12039.8	10706.7	11968.3	13650
Q68FX0	Isocitrate dehydrogenase [NAD] subunit beta, mitochondrial	Idh3B	8741.6	9433.9	8695.5	9263.5	9233.3	9099.3
A0A0G2KBB9	Ankyrin 2	Ank2	8516.6	7874.6	8662.6	8320.9	8472.9	8661.9
E9PTN6	Glyceraldehyde-3-phosphate dehydrogenase		1210.1	1178.6	1135.4	1237.5	1151	1178.6
Q3MHS9	Chaperonin containing Tcp1, subunit 6A (Zeta 1)	Cct6a	6029.8	5798.3	6749.4	6210.6	5850.4	6251.1
P56571	ES1 protein homolog, mitochondrial		11785.6	11660.8	9985.7	12646.6	12637.9	11399.5
P14669	Annexin A3	Anxa3	10025.1	9623.5	10080.5	9956.9	9682.7	10182.1
A0A0U1RRV5	Clustered mitochondria protein homolog	Cluh	10398.9	9964.1	9758.7	10783.5	10381.9	10728.3
Q6PCU0	ATP synthase subunit gamma	Atp5f1c	21232.4	19748.8	18298.3	21938	22498.9	21529.2
P23965	Enoyl-CoA delta isomerase 1, mitochondrial	Eci1	11977.9	11517.5	10118.1	11946.2	12305.2	12011.7
P18484	AP-2 complex subunit alpha-2	Ap2a2	4753.9	4589.3	5120.1	4517.1	4401.4	4735.1
Q07009	Calpain-2 catalytic subunit	Capn2	7806	7710.8	8556.7	7398.5	7398.4	7739.5
Q4FZT9	26S proteasome non-ATPase regulatory subunit 2	Psmd2	6636.3	7016	7217.5	6740.7	6610.2	6701
A0A0G2K9E0	Ribonuclease inhibitor	Rnh1	4330.1	4221	4404.7	4355.5	4279.1	4224.5
G3V8T4	DNA damage-binding protein 1	Ddb1	12188.4	12441.2	12961.9	12159.5	11637.1	13558.8
Q5RK08	Glioblastoma amplified sequence	Nipsnap2	10048.3	10189.6	9083.4	10474.3	10577.2	10268.6
Q5RKI0	WD repeat-containing protein 1	Wdr1	10060.8	10079.7	10240.6	10069.5	10232.1	10092.1
O35814	Stress-induced-phosphoprotein 1	Stip1	9565.5	9621.8	10936.2	9902.2	9825.9	9734.2
P09495	Tropomyosin alpha-4 chain	Tpm4	1926.3	1799.6	2666.6	1816.8	1755.2	1838.8
Q5XIE6	3-hydroxyisobutyryl-CoA hydrolase, mitochondrial	Hibch	8217.3	8455.5	7493.7	8637.7	8369.1	8490.2
D4A4K6	Nebulin-related-anchoring protein	Nrap	7918.3	9515.3	8392.2	7962.6	7482.4	7523.3
Q5RJR9	Serine (Or cysteine) proteinase inhibitor, clade H, member 1, isoform CRA_b	Serpinh1	7353	7344.6	8043.8	6914	6696.1	6984.6
D3ZFQ8	Cytochrome c-1 (Predicted), isoform CRA_c	Cyc1	13683.6	14006	12316.5	13878.5	14931.2	13587.4
D3ZLT1	NADH dehydrogenase (Ubiquinone) 1 beta subcomplex, 7 (Predicted)	Ndufb7	12661	13414.7	11963.3	12997.8	13359.3	13083.2
P47727	Carbonyl reductase [NADPH] 1	Cbr1	480.5	470.5	438.3	534	492.7	508
P25113	Phosphoglycerate mutase 1	Pgam1	5320.3	5782.1	6262.8	5336.4	5563	5201.2
F7EV94	2-oxoisovalerate dehydrogenase subunit alpha	Bckdha	8912.8	9575	7950.7	9040	9073.1	9224.7
P07943	Aldose reductase	Akr1b1	11681	11788	11641.4	12132	12109.4	12242.4
A0A0G2K658	Carbonyl reductase [NADPH] 1-like	LOC102556347	11484.4	11105.5	10401.1	11979.6	12944.7	11699.3
F1M3D3	Heterogeneous nuclear ribonucleoprotein M	Hnrnpm	9233.1	9009.3	10062.2	8882.4	8793.4	9461.4
Q80ZF5	Obscurin (Fragment)	Obscurin	153.1	137.4	143.2	139.7	132.2	126.5
A0A0G2K7M1	Glyceraldehyde-3-phosphate dehydrogenase		14857	14278.5	14436.3	14471.8	14287	13749.3
D3ZXA6	Pyruvate dehydrogenase phosphatase regulatory subunit	Pdpr	8700.9	9261	8731.7	8809.2	8436.9	9353.4
P16303	Carboxylesterase 1D	Ces1d	7592.6	6173.2	9728.3	6942.6	6496.3	7186.6
A2RRU1	Glycogen [starch] synthase, muscle	Gys1	8774.7	9724.6	8637.7	9511.1	9178.7	9115.2
P62142	Serine/threonine-protein phosphatase PP1-beta catalytic subunit	Ppp1cb	6535.7	6377.8	6621.6	6654.3	6610.4	6430.9
Q5U2U8	Bcl2-associated athanogene 3	Bag3	17	26.2	21.2	24.1	20.6	17.6
F1MA54	[Pyruvate dehydrogenase (acetyl-transferring)] kinase isozyme 1, mitochondrial	Pdk1	9560.6	10091.8	8862.6	10171	9733.5	9959.7
D3ZUY8	AP-2 complex subunit alpha	Ap2a1	6897.5	6856.9	7916	6590.9	6625.2	6567.1
A0A0A0MXW1	2-oxoisovalerate dehydrogenase subunit beta, mitochondrial	Bckdhb	6716.9	6733.8	5919.8	7092.6	6868.2	7078.9
Q68FP1	Gelsolin	Gsn	8187	7394.7	10123.8	7943.5	7810.7	8746.9
O35077	Glycerol-3-phosphate dehydrogenase [NAD(+)], cytoplasmic	Gpd1	9250.2	9056.1	7756.6	9130.9	9044.3	9348.6
A0A0G2JSK5	Integrin beta	Itgb1	9544.4	9818	9775	9405.2	9458.1	9945.7
P0DMW0	Heat shock 70 kDa protein 1A	Hspa1a	4920.9	4805.8	5573.9	5073.2	4710.9	5473.4
Q156J1	Bcl-2-interacting death suppressor		7896.9	8632.7	7771	8095.8	7925.7	8215.9
A0A0G2K9B1	Serine protease inhibitor A3N	LOC299282	8057.7	7664.7	9094.4	7101.3	7077.1	8092.8
B6RK61	Myosin heavy chain 7B	Myh7b	1850	2485.3	1523.7	1612.9	1618.3	1408.5
P39069	Adenylate kinase isoenzyme 1	Ak1	10337.4	11800.8	10092	11108.8	11022.9	10606.6
D4A830	Pyrophosphatase (inorganic) 2	Ppa2	7187.9	7265.2	6841.9	7617.3	7505.7	7357.1
A0A140TAA4	Programmed cell death 6-interacting protein	Pdcd6ip	7222.6	7482	7638.4	7329.8	7187.5	7597.5
Q5XIB3	[Protein ADP-ribosylarginine] hydrolase-like protein 1	Adprhl1	3168	3156	3059.1	3329.1	3163.9	3269.5
A0A0G2K586	Fatty acid-binding protein, adipocyte	Fabp4	12429.1	11891.5	11688.1	11988.8	11852.7	11518.5
P31977	Ezrin	Ezr	5290	5276.6	5171.8	5315.8	5298.2	5428.6
Q4PP99	Cardiac troponin C	Tnnc1	12663.8	12431.1	11502.7	13077.2	13232	13011.1
P68511	14-3-3 protein eta	Ywhah	10744.7	10480.4	11319.3	10595.8	10608.9	10922.2
Q80Z29	Nicotinamide phosphoribosyltransferase	Nampt	6431.5	6586.1	5868.5	6398.1	6492.7	6436.1
P20070	NADH-cytochrome b5 reductase 3	Cyb5r3	4248.6	4283.9	4228.5	4447.2	4502.4	4194.2
P08009	Glutathione S-transferase Yb-3	Gstm3	11529.4	11895.8	10922.9	11556.4	11872.3	12108.2
A0A0G2K1S6	Malic enzyme	Me1	4256.9	4278.1	4250.3	4379.9	4348.9	4402.3
D4A5L9	Uncharacterized protein		25931.2	24245.9	22375.9	25215	27411.9	24701.2
Q1JU68	Eukaryotic translation initiation factor 3 subunit A	Eif3a	8394	8255.3	8639.7	8374.9	7999	8572.5
P67779	Prohibitin	Phb	9164.3	9607.8	8546	10410.7	9681.5	9998.1
A0A0G2K1Q7	Ankyrin-3	Ank3	5464.2	5098.1	5351.2	4870.6	5744.1	5093.6
P10959	Carboxylesterase 1C	Ces1c	5999.5	6382.7	5514.6	6745.5	6492.1	6923.2
G3V9N0	Polyadenylate-binding protein	Pabpc4	9579.1	10762.2	9992.8	9568.2	10036.3	9719.8
P52944	PDZ and LIM domain protein 1	Pdlim1	6602	6731.9	6700.2	6378.1	6468.6	5895.6
D4A133	ATPase H+-transporting V1 subunit A	Atp6v1a	4433	4700.1	4677	4570.8	4426.4	4427.3
A0A0G2JW60	Utrophin	Utrn	5039.6	4729.6	5347.4	4765.4	4973.1	4978.9
F1LMM8	[Pyruvate dehydrogenase (acetyl-transferring)] kinase isozyme 2, mitochondrial	Pdk2	5672.7	5961	5394.5	6193	6021.6	5879.8
F8WFT7	Anion exchange protein	Slc4a1	7139.6	7831.2	9174.8	6856.7	8222.5	7335.2
A0A0G2K9T4	Microtubule-actin cross-linking factor 1	Macf1	6566.3	6156.8	6751	6418.9	6218.5	6729.2
P62716	Serine/threonine-protein phosphatase 2A catalytic subunit beta isoform	Ppp2cb	311.1	310.4	331.4	314.8	324.2	330.7
A0A0G2JYA4	Serine/threonine-protein phosphatase	LOC100362453	5902.7	6224.7	5936.1	5892	6042.2	5822.7
P29410	Adenylate kinase 2, mitochondrial	Ak2	6219.6	6496.6	5548.7	7460.3	6487.5	6384.6
P63245	Receptor of activated protein C kinase 1	Rack1	9427.4	9183.9	10207.4	9487.4	9607.8	9423.1
A0A0G2JSH2	3-hydroxybutyrate dehydrogenase, type 1, isoform CRA_a	Bdh1	6141.5	6748.7	5371.5	6928.3	6459.7	6105.1
E9PTV9	Glyceraldehyde-3-phosphate dehydrogenase		2149.1	2241.6	1940.2	2176.3	2195.8	2265.1
P39052	Dynamin-2	Dnm2	5775.7	5748.8	6495.2	5702.8	5544.5	5673.3
F1LRI5	GCN1 eIF2 alpha kinase activator-like 1	Gcn1l1	4777.9	4972.6	4600.4	4853.7	4539.2	4709.4
Q9JJ49	Titin (Fragment)		7640.4	8054.8	6975.2	7738.5	7626.9	7643
B4F768	Aldh4a1 protein (Fragment)	Aldh4a1	7688.3	7852.8	7537.7	7974.3	7763.9	8274.1
Q45QN0	Guanine nucleotide binding protein alpha inhibiting 2	Gnai2	5848.8	5672.3	5940.7	5604.5	5641.1	5507
A0A0G2JZ73	Alpha-1-antiproteinase	Serpina1	8956.6	8642.4	8717.7	9703.6	9836.7	9790.9
G3V699	Protein transport protein Sec31A	Sec31a	4365.1	4407.9	5303.9	4094.5	4213.7	4099
Q5M7V3	LOC367586 protein	LOC367586	7547.5	7906.3	7463.7	10500.6	9531.8	9365.6
D3ZC56	Dystonin	Dst	6110.2	6265.3	6302.3	6423.3	6149.4	6534.9
B5DFK1	Coatomer subunit alpha	Copa	7258.1	6971	8129.3	6849.3	6817.9	7071.4
Q68FT3	Pyridine nucleotide-disulfide oxidoreductase domain-containing protein 2	Pyroxd2	5898.2	5818.3	5527.8	6175.2	5906.1	6341.3
P07872	Peroxisomal acyl-coenzyme A oxidase 1	Acox1	4721.4	4652.4	4544.1	4076.6	4094.3	4603.2
P23928	Alpha-crystallin B chain	Cryab	12079.5	12300.2	11872.1	12496.3	12564.8	11172.1
P08010	Glutathione S-transferase Mu 2	Gstm2	9088.4	8747.4	9664.6	9058	9259.8	9278.9
D3ZVQ0	Ubiquitin carboxyl-terminal hydrolase	Usp5	4415.1	4477.7	4661.7	4460	4460.4	4340.9
Q07936	Annexin A2	Anxa2	11900.8	10988.4	13395.2	10719.6	11131.7	11432.7
G3V8L9	Caveolae-associated protein 1	Cavin1	8258.2	8489.8	9222.6	8565.2	8548.3	9006
D4AE56	Prostaglandin E synthase 2 (Predicted), isoform CRA_b	Ptges2	6551	6712.9	6015.3	6988.8	6703	6951
D3ZE15	NADH:ubiquinone oxidoreductase subunit A13	Ndufa13	11104.9	11797.3	9717.2	11788.6	12011.6	11774
A0A0G2JSU4	N-myc downstream regulated gene 2, isoform CRA_b	Ndrg2	7820.2	7927.6	7179.5	8380.8	8073.4	8305.4
A0A0G2JUC7	Dynactin subunit 2	Dctn2	5619.1	5774.7	5923	5400.2	5477	5453.8
A0A0H2UI21	Carnitine O-acetyltransferase	Crat	12465.8	12369.9	10972.6	12728.9	12665.4	13895.6
F1M7L9	Uncharacterized protein		6074.9	6694.9	6021.7	6287.3	6087.1	6177.4
Q5XIJ3	Isocitrate dehydrogenase [NAD] subunit, mitochondrial	Idh3g	6138.8	5929.5	5816.8	6507.3	6448	6082.9
A0A0G2K5F1	LRP16 protein	Macrod1	6538.2	6402.4	5493.6	7000.6	6802.7	6902.1
Q6P6U2	26S proteasome regulatory subunit 6A	Psmc3	5778.8	5792.4	6177.3	5877.4	5922.2	5852.7
Q6P792	Four and a half LIM domains 1, isoform CRA_b	Fhl1	6342.8	7218.6	8350.9	6244.7	5866.3	5829
Q68FX8	Mitochondrial-processing peptidase subunit alpha	Pmpca	4577	4745	4523.7	4736.7	4679.1	4748.9
P23693	Troponin I, cardiac muscle	Tnni3	23109.3	22305.8	20577.3	23565.1	23195.8	22683.5
A0A0G2K1W9	Lactate dehydrogenase D, isoform CRA_d	Ldhd	3895	4058.2	3814.8	4313.6	4110.9	4206.8
G3V8U8	Branched-chain-amino-acid aminotransferase	Bcat2	7281.1	7467.9	6640.6	7077.6	6992.4	8465.1
P09456	cAMP-dependent protein kinase type I-alpha regulatory subunit	Prkar1a	8668.3	8992.3	8396.4	9215.6	9319.7	9241.6
Q9ER30	Kelch-like protein 41	Klhl41	6691.8	7583.8	8077	6851.6	6488.9	6250.9
A0A0A0MY00	Short/branched chain-specific acyl-CoA dehydrogenase, mitochondrial	Acadsb	5279.9	5814.9	5812.7	5011.6	5384.2	5567.1
D3ZUX7	Acyl-CoA synthetase family member 3	Acsf3	7133.3	7307.9	6507.3	7758.7	7158.7	7373.2
Q5I0K3	Citramalyl-CoA lyase, mitochondrial	Clybl	8557.8	8452.5	8397.6	8979.9	8411.7	9011.2
D3ZD05	KN motif and ankyrin repeat domains 2	Kank2	6115.3	6101.6	6472.6	6039.6	5930.2	6271.7
G3V803	Cadherin-2	Cdh2	6850.4	7263.7	6535.8	7412.7	6947.9	6872
P07150	Annexin A1	Anxa1	7801.8	6790.3	9281.4	6711.1	6967.1	7298.8
D4A9W3	D-glutamate cyclase	Dglucy	4900.8	5098.6	4559.9	5087.5	5103.3	5007.9
P04041	Glutathione peroxidase 1	Gpx1	10483	10862.8	10177.5	10790.3	11233.7	10422
Q5U3Z7	Serine hydroxymethyltransferase	Shmt2	6350.7	6478.6	7285.5	6598.3	6459.7	6561.1
G3V918	Trifunctional purine biosynthetic protein adenosine-3	Gart	4237.3	3915.7	4186	4246	4073.2	4368.5
P07895	Superoxide dismutase [Mn], mitochondrial	Sod2	9279.1	8350.4	8142.3	9757.9	9423.6	8660.2
P10760	Adenosylhomocysteinase	Ahcy	5992.7	5887.9	7209.8	5810.6	5755.4	6040.3
A2VD12	Pre-B-cell leukemia transcription factor-interacting protein 1	Pbxip1	3180.2	3054.9	3553.9	2738.6	3125.5	2736.8
G3V7U0	Cysteine and glycine-rich protein 3	Csrp3	8369.6	9526.9	9384.2	8275.5	7946.9	7328.2
P19234	NADH dehydrogenase [ubiquinone] flavoprotein 2, mitochondrial	Ndufv2	11114.4	12427.9	10406.7	11219.1	11081.3	11143.4
A0A0G2K8R3	LIM domain 7	Lmo7	6916.6	6806.6	6839.8	6450.7	6846.1	6595.4
P07323	Gamma-enolase	Eno2	2031.1	1627.7	1885	2048.8	2016.3	1960.8
P11240	Cytochrome c oxidase subunit 5A, mitochondrial	Cox5a	16525.6	16592.6	14393.5	17498.8	18019.6	16469.1
P18418	Calreticulin	Calr	8935.9	9076.1	12285.1	8809.9	8897.9	8959.1
A0A0G2JSZ5	Protein disulfide-isomerase A6	Pdia6	5758.6	5711.8	6813.6	5388	5486.9	5460.2
Q5XFX0	Transgelin-2	Tagln2	6228.1	5727	7702	5474.6	5662.4	5784.5
P02680	Fibrinogen gamma chain	Fgg	8556.9	7518.4	15510.6	6096.7	6360.1	5922.4
A0A0G2K1C0	Actin-related protein 3	Actr3	6391	6819.4	7090.4	6316.8	6209.2	6444
Q38PG1	AHNAK 1 (Fragment)		1765.8	1921.9	1877.5	1815.9	1734.2	1809.6
G3V7L6	26S proteasome regulatory subunit 7	Psmc2	6206.8	6173.6	6663.6	6534.6	6339.7	6709.5
P24268	Cathepsin D	Ctsd	5798.3	5306.4	5957.6	5650.7	5987.4	5622.6
P41562	Isocitrate dehydrogenase [NADP] cytoplasmic	Idh1	8623.5	9600.4	7811	9217.5	8431.5	8784.4
Q9Z1E1	Flotillin-1	Flot1	5246.4	5150.5	5161.2	4932.1	5071.1	5346.9
Q6PDU7	ATP synthase subunit g, mitochondrial	Atp5l	12784	12625.2	11007.2	13188.5	13794.7	12724.6
P35053	Glypican-1	Gpc1	5929.8	6225.1	5974.9	5730.2	5511.1	5281.9
A0A0G2K3Z9	Uncharacterized protein		12040.1	12444.1	12635.9	12543.5	12718.7	12557.8
D3ZF77	Aldo-keto reductase family 1, member C-like	Akr1cl	8659.5	8947.7	8326.6	8614.4	8446.1	8396.7
Q8R491	EH domain-containing protein 3	Ehd3	615.4	595.5	623.9	638.3	650.2	598.5
P97519	Hydroxymethylglutaryl-CoA lyase, mitochondrial	Hmgcl	3990.3	4276.4	3405	4252.2	4127.9	4024.1
F1M609	Acyl-coenzyme A oxidase	Acox1	97.3	93.7	102	84.6	86.8	102
G3V7I0	Peroxiredoxin 3	Prdx3	10317	10223.7	9204.5	10938.7	10376.3	10545.4
M0RA08	Perilipin	Plin3	3292.9	3756.7	3525.6	3946.6	3674.5	3356.2
Q66X93	Staphylococcal nuclease domain-containing protein 1	Snd1	4622.1	4663.1	5647.8	4481.9	4446.6	4502.6
P24473	Glutathione S-transferase kappa 1	Gstk1	6793.4	6769.3	6525.4	7183.3	7117	7414.2
W8BZ34	DDX3Y	DDX3Y	6850.1	6594.1	7091.8	6445.6	6384.3	6807.8
O70196	Prolyl endopeptidase	Prep	4794.4	4831.5	4821.7	4875.6	4809.2	4839.6
Q80U96	Exportin-1	Xpo1	6058.3	5970.5	6729.2	5752.9	5922.7	6232.4
Q4V8H5	Aspartyl aminopeptidase, isoform CRA_c	Dnpep	5770	6061	5798	6126.1	5702.2	5920.2
D3ZAP9	Glycerol-3-phosphate dehydrogenase [NAD(+)]	Gpd1l	7255.2	7144.1	7134.8	7735.3	7164.5	7629
A0A0G2K719	DEAD-box helicase 3, X-linked	Ddx3x	332.2	348.2	318.4	316.1	325.8	322.2
A0A0G2JWA5	Sarcolemmal membrane-associated protein	Slmap	404.5	437	487.6	434.1	427.7	417
P62963	Profilin-1	Pfn1	7284.9	7321.5	8008.6	7229.2	7106.7	7482.6
P19804	Nucleoside diphosphate kinase B	Nme2	13075	12913.4	12324.2	13273.3	13378	12703.4
Q5FVQ8	NLR family member X1	Nlrx1	5777.5	5890.1	5946.1	5624.2	5595	5883.6
G3V826	Transketolase, isoform CRA_a	Tkt	5776.1	5451.1	6850	5554.4	5536.3	6021.9
Q5U2N2	Ubiquitin specific protease 14	Usp14	4615.5	4433.7	4675.6	4550.3	4498.8	4635.1
D3ZVM5	Heat shock protein family A (Hsp70) member 12B	Hspa12b	4352	4295.2	4237.9	4324.2	4295.8	4393.2
D3Z9Z0	Ankyrin 1, erythroid	Ank1	4969.8	5258.6	5588.4	4716	5067.4	5111.8
A0JPJ7	Obg-like ATPase 1	Ola1	5605.1	5731.3	5452.7	6003.7	5772.5	5801.5
Q641Y8	ATP-dependent RNA helicase DDX1	Ddx1	6125.9	6242.9	6309.4	6043.8	5812	6258.6
B2GV15	Dihydrolipoamide acetyltransferase component of pyruvate dehydrogenase complex	Dbt	11492.4	11272.4	10103	11691.4	11270.9	11628.2
P12711	Alcohol dehydrogenase class-3	Adh5	5487.2	5730.3	5987.8	5782.5	5684	5788.5
P07340	Sodium/potassium-transporting ATPase subunit beta-1	Atp1b1	7424.4	7545.1	7300.5	7647	8046.9	8020.5
Q8R4Z9	Mitofusin-1	Mfn1	6760.2	6698.3	6924.6	7126.7	6927.4	7369.4
Q5D059	Heterogeneous nuclear ribonucleoprotein K	Hnrnpk	5636.3	5237.9	6027.7	6158.1	5517.7	5725.1
F1LWK7	Uncharacterized protein (Fragment)		8354.4	9296.3	7552.3	8776.2	8310.8	8256.7
D3ZCF8	ATP-binding cassette, subfamily A (ABC1), member 8a	Abca8a	6256.4	5414.9	6871	5238.5	5250	6032.3
Q5U1W6	MICOS complex subunit	Apool	7373.6	8018.3	7064.9	7512.4	7809.8	7619
D3ZW08	Adenylosuccinate lyase	Adsl	4857.4	5064.3	4944.2	4957.7	5050.5	5001.6
D4A9D6	DEAH (Asp-Glu-Ala-His) box polypeptide 9 (Predicted)	Dhx9	5057.5	5113.5	5426.6	5049.4	5082.2	5211.8
Q6Q0N1	Cytosolic non-specific dipeptidase	Cndp2	3767.2	3776.3	4021.1	3685	3657.1	3696.1
A0A0G2JWK7	Transgelin	Tagln	8782.4	7203.1	7014.6	6379	6660.1	8521.4
Q03346	Mitochondrial-processing peptidase subunit beta	Pmpcb	5302.5	5583	5247.9	5741.6	5629.1	5528.3
F1LQN3	Reticulon	Rtn4	3608.1	3846.9	3723.1	3505.9	3596.6	3443.9
B5DFC9	Nidogen-2	Nid2	4548.5	4532.7	4911	4687.7	4640.6	4740.5
A0A0G2K6D5	Pitrilysin metallopeptidase 1	Pitrm1	7124	7519	7188.7	7419.7	7229.4	7744.5
A0A0H2UHP1	Retinal dehydrogenase 1	Aldh1a1	4498.2	4006.4	5758.8	3661.3	3799.8	4174
P51583	Multifunctional protein ADE2	Paics	4728.4	4984.1	5081.4	4741	4780.6	5310.2
B2GUZ6	Reticulon 4-interacting protein 1	Rtn4ip1	6412.7	7027	5991.6	6849	6458.2	6651.8
G3V6G7	Polyribonucleotide nucleotidyltransferase 1	Pnpt1	5691.8	6109	5453.6	6005.5	5824.9	5984.4
Q63617	Hypoxia up-regulated protein 1	Hyou1	5436.7	4623.8	6163.3	5233.8	5125.6	5903.3
D3ZD09	Cytochrome c oxidase subunit	Cox6b1	18044.6	17393.8	15403.9	17694.9	18041.6	17813.3
G3V6S5	C-1-tetrahydrofolate synthase, cytoplasmic	Mthfd1	5830.6	5660	6263.1	5661.6	5842.4	5838
G3V615	Complement factor B, isoform CRA_b	Cfb	7467.3	6701.1	8376.3	6462	6550.4	6752.3
D3ZVS2	L-2-hydroxyglutarate dehydrogenase (Predicted)	L2hgdh	5450	5445.4	5149	5565.7	5487.8	5689.7
D4AE96	Importin 7 (Predicted), isoform CRA_c	Ipo7	3708.5	3671.8	3850	3834.8	3620.7	3742.1
Q704E8	ATP-binding cassette sub-family B member 7, mitochondrial	Abcb7	5397.7	5168	4918.4	5708.1	5437.7	5413.8
C7C5T2	ATP-dependent 6-phosphofructokinase	Pfkp	3617.4	3421	4943.6	3470.6	3469.7	3535.5
P85968	6-phosphogluconate dehydrogenase, decarboxylating	Pgd	5743.3	6056.2	6419.2	5821.4	5516.5	5744.2
P54319	Phospholipase A-2-activating protein	Plaa	4451.2	4670.5	4747.1	4649	4468.6	4733.5
D3ZU13	Eukaryotic translation initiation factor 4 gamma, 1	Eif4g1	7104.4	7321.4	7173.5	7245.9	7022.2	7233.8
F1LXA0	NADH dehydrogenase [ubiquinone] 1 alpha subcomplex subunit 12	Ndufa12	10130.9	10346.8	9100.8	10433.3	10589.2	9976.9
B5DF63	Sarcolemmal membrane-associated protein	Slmap	8472.3	9347.4	8588.4	8552.1	8413.7	8387.7
Q8VID1	Dehydrogenase/reductase SDR family member 4	Dhrs4	7469.5	7500.9	6548.1	7520.7	7695.1	7528.3
P19945	60S acidic ribosomal protein P0	Rplp0	6775.6	6691.7	7453.5	6899.9	6893.6	6996.5
P22062	Protein-L-isoaspartate(D-aspartate) O-methyltransferase	Pcmt1	6688.8	6831.2	7123.8	7099.8	6775.3	6953.3
Q07116	Sulfite oxidase, mitochondrial	Suox	4116.6	3930.2	4226.5	4288.5	4147	4429.8
P30835	ATP-dependent 6-phosphofructokinase, liver type	Pfkl	2413.1	2589.6	2888.7	2612.4	2530.8	2645.3
P47853	Biglycan	Bgn	7162.8	6455.2	8284	6301.3	6370.1	6621.6
P63102	14-3-3 protein zeta/delta	Ywhaz	6341.5	5898	7803.8	6221.9	6144.9	6461.8
Q5U2S7	Proteasome (Prosome, macropain) 26S subunit, non-ATPase, 3, isoform CRA_b	Psmd3	6859.6	7183.6	7497.2	7055.2	6881.5	7382.3
D3ZD89	N(alpha)-acetyltransferase 15, NatA auxiliary subunit	Naa15	6310.6	6151.5	6206.2	5730.3	6004.7	5875.6
Q3KRF2	High density lipoprotein binding protein (Vigilin)	Hdlbp	5118.3	5043.5	5580.9	5165.5	4958.3	5363.4
P27605	Hypoxanthine-guanine phosphoribosyltransferase	Hprt1	7830.2	9056.7	9021.7	7976	7778.6	8436.1
B0BNE5	S-formylglutathione hydrolase	Esd	6437	6557.1	6755	6328.8	6567.2	6650.4
P02651	Apolipoprotein A-IV	Apoa4	6109.2	5440.3	6193.7	6567.3	6665.2	6465.1
A0A096P6L9	Complement C5	C5	5889.7	5448	6926.7	4833.4	4701.1	5089.3
P09527	Ras-related protein Rab-7a	Rab7a	5282.5	5269.7	5849.9	5121.8	5239.9	5269.2
B2RYM3	Inter-alpha trypsin inhibitor, heavy chain 1 (Predicted), isoform CRA_a	Itih1	5411.8	4677.6	6083.2	4690.7	4837.4	4453.8
Q5U362	Annexin	Anxa4	7127.4	7131.9	7256.5	6851.7	7010	7057.8
A0A0G2K2C7	Ubiquitin-specific peptidase 9, X-linked	Usp9x	6443.7	7269.7	7491	6317.2	6308.6	6236.6
Q5I0D1	Glyoxalase domain-containing protein 4	Glod4	6102.3	6653.2	6587.5	6026.8	6244.7	6069.6
B2GV99	Myl6 protein	Myl6	3076.5	2790	4114.1	2593.3	2692	3056
P23514	Coatomer subunit beta	Copb1	4601.9	4363.9	5479.5	4498.3	4459.4	4624.8
D4A772	Dystrobrevin	Dtna	6865.1	6971.1	6980.1	6817.9	6524.4	7034.4
D4A8G5	Transforming growth factor, beta-induced	Tgfbi	4079.7	3602.1	4301.7	3691.7	3709.7	4011.5
D4A9P9	Gup1, glycerol uptake/transporter homolog (Yeast) (Predicted)	Hhatl	5430	5067	5378.7	5652.3	5980.4	5823.8
P14659	Heat shock-related 70 kDa protein 2	Hspa2	99.5	105.8	124.1	97.7	87.2	96.3
O88767	Protein/nucleic acid deglycase DJ-1	Park7	7435.1	7395.7	7240.9	7925.5	7640.5	7665.4
Q6P2A5	GTP:AMP phosphotransferase AK3, mitochondrial	Ak3	7397.3	7304.4	7303.7	7500.5	7213.7	7457
G3V8C4	Chloride intracellular channel protein	Clic4	5586.1	6164.3	5836.4	5761.7	5543.6	5906.8
Q9Z2S9	Flotillin-2	Flot2	5208.9	5272.8	5053	5131.4	5243.3	5456.4
D3ZHJ6	Calcium-transporting ATPase	Atp2a3	53.9	71.8	62.1	61	65.7	54.5
P38983	40S ribosomal protein SA	Rpsa	5026.2	5378.4	5465.6	5060.4	5040.5	4989
Q6GMM8	Long-chain fatty acid transport protein 1	Slc27a1	4338.8	4481.1	4134.8	4485.6	4592.5	4458.6
Q63580	Titin (Fragment)		9183.3	10068.8	8928.5	9571.3	9231.5	9578.4
B2RYS2	Cytochrome b-c1 complex subunit 7	Uqcrb	15041.7	14933.1	13260.6	15640.4	16842.1	14957.8
Q3T1K5	F-actin-capping protein subunit alpha-2	Capza2	5989.3	6622.4	6055.8	6126.3	6067	6090.1
A0A140TAE6	Enoyl-[acyl-carrier-protein] reductase, mitochondrial	Mecr	159.4	168.6	116.2	150.1	137.1	144.3
Q6P9V7	Proteasome (Prosome, macropain) activator subunit 1	Psme1	6652.2	6188.6	6868.6	6469.8	6850.3	6706.2
Q66HA8	Heat shock protein 105 kDa	Hsph1	3830.2	3771.9	4264.6	3981.7	3801.7	3992.9
D3ZF13	Acyl carrier protein	Ndufab1	12308.6	12301.9	10006.7	12787.8	13369.4	12015.9
Q5XIC6	Proteasome (Prosome, macropain) 26S subunit, non-ATPase, 12	Psmd12	6475.5	6605.2	7788.6	6569.8	6389.5	6819.7
Q01129	Decorin	Dcn	8397.5	6419.2	10335.8	6917	7254.9	8615.7
Q9JHQ1	Titin (Fragment)	ttn	1355.9	1256.1	1712.2	1318.4	1316.6	1374.1
A0A0H2UHX3	40S ribosomal protein S4	Rps4x	6446.4	6360.1	6680.3	6439	6370.4	6702.1
Q5EB94	Myocardial zonula adherens protein	Myzap	4657.4	4838.6	5082.6	4743.9	4855.4	4904.7
Q6AY80	Ribosyldihydronicotinamide dehydrogenase [quinone]	Nqo2	5367.1	5571.4	5348.1	5463.2	5443.3	5405.6
B5DF65	Biliverdin reductase B (Flavin reductase (NADPH))	Blvrb	4927.4	4909.7	5623.6	4619	4707.8	4851.1
A0A0G2K5C6	Microtubule-associated protein 1A	Map1a	6886.6	7299.7	7426.1	7703.8	6703.3	6559
Q6P3V8	Eukaryotic translation initiation factor 4A1, isoform CRA_c	Eif4a1	2422.4	2202.7	2452.2	2226.1	2322.8	2231.1
F1LNF1	Heterogeneous nuclear ribonucleoproteins A2/B1	Hnrnpa2b1	8721.1	8037.3	9265.5	8274.9	8580.4	8848.4
Q32PX9	AFG1-like ATPase	Afg1l	4374.3	4931.6	4101.3	4566.2	4426	4371.3
G3V6H0	RCG48149, isoform CRA_b	LOC100363782	7983.5	8539.1	8278.2	8661.9	8634.7	8398.3
Q68FR6	Elongation factor 1-gamma	Eef1g	6886.3	7255.4	7839.9	7175.2	6969.1	7131.4
D3ZZT9	Collagen type XIV alpha 1 chain	Col14a1	5989.8	6198.3	6638.7	5277.6	5300.6	5908.8
F1M8K0	Dystroglycan 1	Dag1	4921.4	4773.6	5035.2	4907.6	5086.9	5019
Q8R490	Cadherin 13	Cdh13	4693	4611	5433.9	4731.6	4673.9	4707
A0A0G2K459	Mitochondrial carrier 2	Mtch2	4952.3	4833	4631	5062	5203.6	5260.8
A0A0G2JSM3	PDZ and LIM domain 3, isoform CRA_a	Pdlim3	5211.4	5126.2	6984.5	4926.1	4852.8	5216
A0A0G2JW01	Uncharacterized protein		4278.3	4331.7	4343	4359.7	4293.4	4385.3
Q5XI73	Rho GDP-dissociation inhibitor 1	Arhgdia	5915.8	5765.6	6353.7	5632.2	5722	5710.1
P36972	Adenine phosphoribosyltransferase	Aprt	5065.7	4988.8	4538.1	5289.6	5042.7	5251.9
Q9EQP5	Prolargin	Prelp	5987.9	5128.8	7252.6	5101.4	5244.3	5865.5
F1LQ48	Heterogeneous nuclear ribonucleoprotein L	Hnrnpl	3808.2	3620.3	4357.9	3673.2	3776.2	3947.9
D3ZZ68	Synaptopodin 2-like	Synpo2l	3730.1	4137.8	3764.6	3713.7	3682.1	3794.6
D3ZGM1	Pentatricopeptide repeat domain 3	Ptcd3	4537	4579.8	4584.4	4649.7	4539.7	4763
Q6P3V9	60S ribosomal protein L4	Rpl4	6667	7238.3	6831.4	6894.3	6980.6	7223.2
B2RYW9	Fumarylacetoacetate hydrolase domain-containing protein 2	Fahd2	6092.5	6241.7	5916.1	6153	6055.5	6339.8
Q5RKI8	ATP-binding cassette sub-family B member 8, mitochondrial	Abcb8	4797.5	4997.9	4621.1	5074.3	4971.8	5125.6
P12368	cAMP-dependent protein kinase type II-alpha regulatory subunit	Prkar2a	5652.5	5782.8	5634.6	5666.7	5626.8	5884.3
P62198	26S proteasome regulatory subunit 8	Psmc5	4111.5	4046.6	5194.6	4134	4064.5	4290.8
D3ZBS2	Inter-alpha-trypsin inhibitor heavy chain H3	Itih3	4164.3	3881.1	4647.8	3591.5	3633.4	3512.9
P21571	ATP synthase-coupling factor 6, mitochondrial	Atp5j	8034.8	7670.3	6998.4	8372.8	8521.3	8326.8
P11348	Dihydropteridine reductase	Qdpr	6290.1	6397.2	6233.1	6062	6222.7	6462.6
B4F789	Apolipoprotein B editing complex 2 (Predicted), isoform CRA_a	Apobec2	3959.7	3912.7	3946.9	3897.2	4033.1	3702.3
P54313	Guanine nucleotide-binding protein G(I)/G(S)/G(T) subunit beta-2	Gnb2	4113.6	3897.2	4411.4	4180.8	4161	4077.4
P62804	Histone H4	Hist1h4b	10996.2	8876.1	11374.5	8841	12162.2	10706.1
A0A0G2K051	Early endosome antigen 1	Eea1	5289.5	5107.4	5733.3	5248.4	5151.5	5401.8
D3ZCZ9	NADH dehydrogenase [ubiquinone] iron-sulfur protein 6, mitochondrial	LOC100912599	5801	6394.1	5028	6583	5916	6129
P04182	Ornithine aminotransferase, mitochondrial	Oat	4711.3	4702.3	5438.1	4645.8	4503.9	4865.1
Q9WTT7	Basic leucine zipper and W2 domain-containing protein 2	Bzw2	6177.8	6446.4	6221.1	6170.1	6297	6229.8
D3ZWC6	Syntrophin, basic 1 (Predicted)	Sntb1	6711.6	6919.8	6460	6582.3	6511.7	6671.6
P62138	Serine/threonine-protein phosphatase PP1-alpha catalytic subunit	Ppp1ca	466.2	498.1	517.3	479.5	468	484.2
P62836	Ras-related protein Rap-1A	Rap1a	4373.7	4344.5	4614.2	4264.3	4356.3	4397.9
Q08163	Adenylyl cyclase-associated protein 1	Cap1	3808	3234.4	5334.2	3182.7	3528.5	3521.2
D3ZL10	Collagen type VI alpha 6 chain	Col6a6	3085.8	2747.1	3074.3	2556.9	2736.2	3074.4
O35796	Complement component 1 Q subcomponent-binding protein, mitochondrial	C1qbp	4912.7	5278.1	4888	5361.4	5168	4817.3
Q71SA3	Thrombospondin 1	Thbs1	4493.6	4432.8	9604.5	3331	3329.6	3341.5
B0BMY7	Protein tyrosine kinase 9-like (A6-related protein) (Predicted), isoform CRA_b	Twf2	3082.9	3510.3	3045.1	3275.6	3035	3040.7
G3V640	Mitochondrial import inner membrane translocase subunit TIM44	Timm44	5131.5	5202.3	4793.7	5756.5	5720.2	5304.5
A0A0G2K5E4	DnaJ heat shock protein family (Hsp40) member A3	Dnaja3	4509.1	4832.2	4156.7	4783.8	4717	4409.9
P52481	Adenylyl cyclase-associated protein 2	Cap2	6326.1	6253.3	7330.9	6220.7	6144	6569.8
P15178	Aspartate--tRNA ligase, cytoplasmic	Dars	4634	4888.9	4902.5	4725.7	4802.6	4631.2
Q9Z327	Synaptopodin	Synpo	6437	6457.5	6181.2	6252.2	6411.5	6404.9
A0A0G2K3W1	von Willebrand factor A domain-containing 8	Vwa8	5955.9	6593.6	5647.5	6225.9	6148.5	6423.6
F1M6Q3	Collagen type IV alpha 2 chain	Col4a2	5395	5631.7	5840	5298.5	5369.4	5606.6
B0K020	CDGSH iron-sulfur domain-containing protein 1	Cisd1	7278.4	7195.5	6977.1	7519.2	7686	7874.2
Q4QR73	DnaJ (Hsp40) homolog, subfamily A, member 4	Dnaja4	5752.4	6124.8	5823.7	6115.9	5742.5	5974.5
B0BNE6	NADH dehydrogenase (Ubiquinone) Fe-S protein 8 (Predicted), isoform CRA_a	Ndufs8	10669.1	10576.3	9231.7	11204.1	11151.5	10298
F7F2F3	Heat shock 70 kDa protein 4L	Hspa4l	3181.1	4479.8	3508.7	3685.3	3456.7	3152.6
P55063	Heat shock 70 kDa protein 1-like	Hspa1l	135	169.7	139.3	128.6	133.8	141.9
A0A0G2K478	Deoxyguanosine kinase (Predicted), isoform CRA_b	Dguok	4025.9	3879.7	3854.4	4126.1	4159.4	4052.2
Q9Z1N4	3(2),5-bisphosphate nucleotidase 1	Bpnt1	53.5	61.4	67.1	53.8	51.4	48.2
Q62636	Ras-related protein Rap-1b	Rap1b	1088.6	1135	1511.4	1080	1032.3	1170
A0A096XKT9	NADH-ubiquinone oxidoreductase chain 5	ND5	5016.1	5271.9	3966.6	5419.8	4865	5378.5
P85973	Purine nucleoside phosphorylase	Pnp	3915.3	3734.2	4419.8	3746.4	3727.2	3901.8
Q6AYS7	Aminoacylase-1A	Acy1a	5191	8904.2	5062.5	5363.6	5037.1	5432.6
P32198	Carnitine O-palmitoyltransferase 1, liver isoform	Cpt1a	4670.8	5411.9	4535.1	4798.2	4726.4	5174.1
P41499	Tyrosine-protein phosphatase non-receptor type 11	Ptpn11	5136.2	5481.7	5674.6	5500.3	5116.2	5269.1
P63004	Platelet-activating factor acetylhydrolase IB subunit alpha	Pafah1b1	5552.6	5531.7	5965.3	5548.9	5739.7	5713.2
P14925	Peptidyl-glycine alpha-amidating monooxygenase	Pam	3800.5	3791.9	9648.5	3521.5	3383.9	3775
Q63570	26S proteasome regulatory subunit 6B	Psmc4	3817.4	3962	4056.4	4210.1	3999.6	3996.2
D4ABA9	Xin actin-binding repeat containing 1	Xirp1	3379.3	3918.6	3396.6	3372.7	3213.1	3112.9
Q58FK9	Kynurenine--oxoglutarate transaminase 3	Kyat3	6120.3	6470.8	5563.7	6416.8	6415.9	6509.2
F7F389	Complement component C9	C9	7940.4	7285.5	9946.8	6660.9	6756.7	7075
M0R735	Heterogeneous nuclear ribonucleoprotein Q	Syncrip	4145.4	4249.1	4637.4	4084.1	4081.9	4284.5
P62193	26S proteasome regulatory subunit 4	Psmc1	5234.7	4971.3	5389.7	5084.9	5319.7	5220.9
G3V843	Prothrombin	F2	5932.2	5271.1	4350.1	5125.4	5096.1	5114.7
D4ADG2	IBA57, iron-sulfur cluster assembly	Iba57	2763.5	2986.4	2535.8	2955.6	2894.3	3014.9
P35565	Calnexin	Canx	5576.2	5957.1	6568	5711.9	5692.3	5654
D3ZUX5	MICOS complex subunit	Chchd3	7617.9	7298.2	7168.6	7727.2	7994.7	7629.2
Q6AYZ4	Serine/threonine-protein phosphatase	Ppp1cc	268	320.8	334.5	275.7	262.7	273.8
A0A0G2K5N6	Rho-associated protein kinase	Rock2	5940.7	5974.7	5967.6	5937.5	6094.9	6157.8
P52631	Signal transducer and activator of transcription 3	Stat3	4505.5	4649	5093.8	4497.6	4367	4317
A0A0G2K9H8	FK506 binding protein 11	Arf3	7151.3	7055.1	8326.1	7040.7	6907.2	7172.9
Q68FX1	Mannose-6-phosphate isomerase	Mpi	5008.9	5880	5300.4	5180.3	5055.1	5214.3
M0RDK9	Acyl-CoA dehydrogenase family, member 8	Acad8	6994.9	5843	5736.7	5715.8	6639.8	6030.6
Q6AYU2	Pcbp2 protein	Pcbp2	3841.7	3955.2	4119.1	3806.8	3750.8	3807.7
A0A0G2K6X9	Adenosine kinase	Adk	3963.6	4286.6	4164	3910.9	4075.4	4101.6
Q63258	Integrin alpha-7	Itga7	4713.9	4905.7	4501.8	4640.2	4723.9	4848.2
Q6AYQ8	Acylpyruvase FAHD1, mitochondrial	Fahd1	4846.7	5046.5	4259.5	5067.3	4673.6	4858.1
A0A0G2K2T1	Taxilin beta	Txlnb	6055.2	6416.3	6173.1	6194.2	6232.9	6238.7
Q68FS2	COP9 signalosome complex subunit 4	Cops4	3868	4123	4141.2	3960.5	3930.4	4116.6
G3V6W6	Proteasome 26S subunit, ATPase 6	Psmc6	5828.6	5929	6238.9	5867.7	5987.9	5962.5
G3V8D5	6-phosphogluconolactonase (Predicted), isoform CRA_c	Pgls	4807.8	4610.1	4923.1	4673.1	4651.7	4717
P04906	Glutathione S-transferase P	Gstp1	5444.9	5307.4	5530	5302	5384.1	5377.3
F1LRY5	RCG45398	Sardh	3912.9	3838.3	3862	4097.4	4013.4	4177.7
F1LRV6	GMP reductase	Gmpr	4867.2	5111.3	4516.6	5079.6	4887.2	5312.6
P01048	T-kininogen 1	Map1	2564.6	2228.4	3322.8	2074.7	2192.3	1902.6
B2GUX5	5-nucleotidase	Nt5c3a	3703.1	3612.4	4258.6	3599.7	3904.5	4002.9
D3ZA93	Acyl-CoA thioesterase 13	Acot13	8164.4	7369	7081.2	8035.8	8390.5	8627.3
F1M9D6	Signal transducer and activator of transcription	Stat1	5040.5	4931.9	5080.9	4761.4	4914.3	4796.9
Q9EPH8	Polyadenylate-binding protein 1	Pabpc1	1698.1	1614.9	1890.4	1607.1	1646.5	1677.1
P27952	40S ribosomal protein S2	Rps2	7674.5	7986.2	8854.5	7777.6	8020.2	7713.9
P62815	V-type proton ATPase subunit B, brain isoform	Atp6v1b2	4060.9	4077.4	4041.6	4250.1	3963.8	4298.5
P85515	Alpha-centractin	Actr1a	3424.9	3620.3	3674.6	3417.2	3388.8	3215
A0A0G2K2P5	Tight junction protein ZO-1	Tjp1	3982.7	3712.7	4134.1	3907.1	3949.8	3950.5
P10111	Peptidyl-prolyl cis-trans isomerase A	Ppia	9176.5	9218.6	10501.3	8919.5	9236.6	9615.8
D3Z941	Methionyl-tRNA synthetase	Mars	3928.4	3734.9	4153.6	3970.1	3857.5	3843.5
Q07969	Platelet glycoprotein 4	Cd36	8735.9	8875.4	7583.8	8846.5	8715.5	9036.7
B5DEL8	NADH dehydrogenase (Ubiquinone) Fe-S protein 5	Ndufs5	5362.4	5502.5	5096	5815.9	5921.8	5835
Q9Z311	Enoyl-[acyl-carrier-protein] reductase, mitochondrial	Mecr	3839.7	3985.7	3392.9	4094.2	3743.6	3915.4
Q99J82	Integrin-linked protein kinase	Ilk	7266.5	7272.4	7482.1	7053.2	6991.6	7162.2
A0A0G2K0V3	3(2),5-bisphosphate nucleotidase 1	Bpnt1	4418.6	4930.6	4547.5	4612.3	4317.8	4754.1
P06866	Haptoglobin	Hp	4055.8	3659.5	3479.3	7094.6	7843	6194.6
Q68FT1	Ubiquinone biosynthesis protein COQ9, mitochondrial	Coq9	5017.7	4933.3	4382.5	5673.7	5432.5	5698.3
Q6P7D2	Arginyl aminopeptidase (Aminopeptidase B)	Rnpep	4203.7	4312.9	4222.1	4204.9	4086.2	4222.5
Q8VHS9	L-type calcium channel alpha2/delta subunit	Cacna2d1	3648	3440.6	3720.8	3438.6	3636.2	3771.2
B2RYW3	NADH dehydrogenase (Ubiquinone) 1 beta subcomplex, 9 (Predicted)	Ndufb9	5967.1	6504.8	5637.2	6604.2	6146.1	6064.8
P97584	Prostaglandin reductase 1	Ptgr1	3184.8	3406.8	3672.9	3457.5	3201.5	3256.9
A0A0G2JY08	Myosin XVIIIa	Myo18a	4643.7	4789.5	4866.6	4658.8	4687.8	4918.6
F1LS86	Isoleucine-tRNA synthetase (Predicted)	Iars	6679.4	6717.1	7442.2	6605	6569.1	6535.3
F1LS79	Chondroitin sulfate proteoglycan 4	Cspg4	3329.7	3301	3364.9	3043.6	3006.9	3229.4
A0A096MK47	Muscular LMNA-interacting protein	Mlip	3940.1	3891.7	3607.7	3728.8	4130.2	3943.8
A0A0G2JYB1	F-actin-capping protein subunit beta	Capzb	5290.8	5405.3	5258.3	5338.2	5300.8	5104.5
P51886	Lumican	Lum	9448.6	8237.3	11042.8	8229.1	8565.7	9441.4
Q6AYI1	DEAD (Asp-Glu-Ala-Asp) box polypeptide 5	Ddx5	6781.8	6356.9	7376.9	6667.8	6764.9	6974.1
Q4V7C6	GMP synthase [glutamine-hydrolyzing]	Gmps	3554.1	3331.8	3725.7	3487.7	3392.6	3792.6
P36201	Cysteine-rich protein 2	Crip2	6051.7	7000.7	5703	6152.9	5861.5	6031.5
G3V9G5	RCG24674, isoform CRA_b	Synm	3542.7	3483.5	4622.9	3252.3	3131.3	3536.4
P49242	40S ribosomal protein S3a	Rps3a	5140	4956	5500.1	5181	5183.9	5312.4
P08932	T-kininogen 2		3889	3438.5	5433.5	3166.5	3153.4	3247.5
Q4QQV4	Dead end homolog 1 (Zebrafish)	Hars	5613.9	6007.4	5911.1	5791	5481.4	6151.7
A0A0G2K9A2	Arp2/3 complex 34 kDa subunit	Arpc2	4839.5	4913.4	5329.4	4658.2	4696.2	4730
Q3MIE4	Synaptic vesicle membrane protein VAT-1 homolog	Vat1	4817.1	4470	5514.2	4363.4	4394.6	4867.1
P16446	Phosphatidylinositol transfer protein alpha isoform	Pitpna	6405.8	6680.6	7231.3	6402.5	6272.7	6771.6
D4A4Z9	Kinectin 1	Ktn1	3928.2	4143	4211	4206.3	4146.2	4083.4
D3ZVB7	Osteoglycin (Predicted)	Ogn	4722.8	3865.6	5855.4	4001	4235.8	4801.3
A0A0G2JV31	X-prolyl aminopeptidase (Aminopeptidase P) 1, soluble, isoform CRA_a	Xpnpep1	5487.1	5985.3	6223.6	5615.5	5310.7	5928.8
Q3MHT2	Cysteine desulfurase, mitochondrial	Nfs1	2387.1	2477.4	2340	2595.3	2420	2453.9
B0K021	RCG45476, isoform CRA_d	Rpl7a	6211.4	6492.2	6889.3	6146	6182.5	6612.3
P06214	Delta-aminolevulinic acid dehydratase	Alad	3583.6	3700.7	3536.6	3692	3623.4	3600.8
P62909	40S ribosomal protein S3	Rps3	6732.8	6766.9	7267.9	6711.7	6768.1	6949.9
Q6P7S1	Acid ceramidase	Asah1	4104.1	4075	4478	4184.6	4074.4	3932.9
A0A0G2QC17	Protein phosphatase 2C, magnesium dependent, catalytic subunit, isoform CRA_a	Pdp1	4926.1	5086.4	4817	4913.2	4789.6	5171.8
G3V8G2	Proteasome (Prosome, macropain) 26S subunit, non-ATPase, 5 (Predicted), isoform CRA_a	Psmd5	2480.7	2410.8	2463.4	2444.5	2488.3	2375
Q66HA6	ADP-ribosylation factor-like protein 8B	Arl8b	4907.3	5199.9	5364.2	4919.2	5022.3	5008.2
Q4AEF8	Coatomer subunit gamma-1	Copg1	4169.8	3305.6	3841.9	3200.7	3747.3	3488.4
Q5I0M1	Apolipoprotein H (Beta-2-glycoprotein I)	Apoh	4995.2	5200.3	5590.5	4959.8	4675.7	5243.1
B2RYK3	RCG56371	Spr	2038.4	2192.3	2106.4	2091.6	2144.7	2113.2
P11762	Galectin-1	Lgals1	6757.2	6552.1	7081.3	7031.9	6441.8	7005
A0A0G2JST3	Keratin, type II cytoskeletal 1	Krt1	6741.2	5991.1	5580.1	5050.2	6460.3	6493.5
A0A0G2K8S9	NAD(P)(+)--arginine ADP-ribosyltransferase	Art3	4188.7	4012.9	4338.5	4026.7	4127.4	4039.6
A0A0G2JWD6	AP-3 complex subunit beta	Ap3b1	4020.9	4144.7	4297.5	4041.2	3932.3	3987.5
P97532	3-mercaptopyruvate sulfurtransferase	Mpst	6575.7	5742.4	6087.6	6438.1	7157.9	5952
G3V8F5	Mitochondrial import receptor subunit TOM40 homolog	Tomm40	3509.5	3737.6	3344.1	3659.7	3702.7	3781.2
Q6NYB7	Ras-related protein Rab-1A	Rab1A	2577.9	2327.9	2781.7	2337	2553.8	2392.8
F1M4I1	Uncharacterized protein		2345.3	2463.8	2612.4	2299.4	2294	2532.2
A0A0G2K014	Lymphocyte cytosolic protein 1	Lcp1	4380.2	4510.7	4699.1	4094.7	4087.6	4309
P35571	Glycerol-3-phosphate dehydrogenase, mitochondrial	Gpd2	5239.9	4943	5440.2	5325.9	5172.1	5617.3
Q6AY30	Saccharopine dehydrogenase-like oxidoreductase	Sccpdh	4868.1	5073.9	4579.4	5042.1	4877.8	5376.9
F1M265	Uncharacterized protein		4415.7	4301.9	4805.4	4102.3	4114.4	4438
B0BMW0	RAB14, member RAS oncogene family	Rab14	4501.9	4324.2	4615.9	4610.7	4557.1	4463.3
Q6AYT3	tRNA-splicing ligase RtcB homolog	Rtcb	5004.1	5541.4	5418.8	5388.5	5087.8	5130.1
P68255	14-3-3 protein theta	Ywhaq	3831.6	3953.6	4616.4	3700.2	3576.9	3861.5
P61983	14-3-3 protein gamma	Ywhag	4819.8	4931.8	4888.5	4915.7	4909.9	4774.3
A0A0G2K046	Myopalladin	Mypn	5192.2	5420	5532.5	5154.2	5163	5205.2
M0RAK2	RCG22622	LOC684270	2663.3	2704.2	2401	2746.6	2748.1	2738.2
Q5VJM4	Cardiac titin fetal N2BA PEVK isoform (Fragment)	Ttn	739	1044.5	750.7	788.5	743.3	770
B2RZA9	Ube2l3 protein	Ube2l3	2601.1	2673.9	2845.7	2810.8	2653.9	2713.7
Q5U2X8	Acyl-CoA thioesterase 9	Acot9	5001.6	5357.2	5163	5313.9	5305.8	5257.6
Q6IRI3	Protein kinase C and casein kinase substrate in neurons 2, isoform CRA_a	Pacsin2	7325.5	7195	6828.6	7608.7	7498.1	7700.8
Q6P7A7	Dolichyl-diphosphooligosaccharide--protein glycosyltransferase subunit 1	Rpn1	3273.3	3055.8	3646.2	3194.9	3240.5	3212.4
Q5PQM4	Myosin-binding protein H-like	Mybphl	1825.7	1699.7	5124.5	1739.8	1545.5	1801.2
G3V7G8	Glycine--tRNA ligase	Gars	4213	4425.1	4049	4311.5	4149.1	4130.4
M0RC65	Cofilin 2, muscle (Predicted), isoform CRA_b	Cfl2	5154.1	5591	5253.3	5569.4	5551.3	5305.1
A0A0G2JVD6	5-AMP-activated protein kinase subunit gamma-1	Kmt2d	4447.3	4414.7	4254.8	4565.2	4452.7	4602.2
Q9Z2J4	Nexilin	Nexn	7819.7	8246.3	8971	8744.2	8271.7	8280.4
F1LU71	Methylglutaconyl-CoA hydratase, mitochondrial	Auh	4994.9	5035.6	4584.2	5152.9	5000.2	5140
Q66H61	Glutamine--tRNA ligase	Qars	2638.7	2573.5	2606.6	2526.8	2561.1	2547.3
D3ZBM3	Ferrochelatase	Fech	3585.9	3784.2	3543.2	3555.8	3549.9	3598.3
Q6AYF2	LIM and cysteine-rich domains 1	Lmcd1	6428.5	7283	5886.9	6495	6363.8	6080.2
A1L1M0	Protein kinase, cAMP-dependent, catalytic, alpha	Prkaca	4343	4177.1	4158.3	4486.2	4392.3	4281.7
Q3V5X8	Endonuclease G	Endog	5182.8	5439.3	4740.8	5379.2	5328.5	5336.7
G3V715	Non-specific serine/threonine protein kinase	Prkaa2	3001.4	3206.8	3229.1	3117.9	3080	3084.5
B2RYJ7	ARP1 actin-related protein 1 homolog B (Yeast)	Actr1b	966.8	1033.6	1150	966.6	996.3	979.2
A0A0G2K681	CAP-Gly domain-containing linker protein 1	Clip1	4417.8	4628.3	4478.2	4413.4	4246.9	4464
P25409	Alanine aminotransferase 1	Gpt	4509.8	4188.7	4013.5	4560.4	4404.6	4981.6
F1M7P4	Peripherin	Prph	4122.2	4005.5	5451.7	3817.9	3478.1	4388.3
Q80W89	NADH dehydrogenase [ubiquinone] 1 alpha subcomplex subunit 11	Ndufa11	4332.3	4633.3	3626.7	5531	4679.6	4383.8
Q5U3Z3	Isochorismatase domain-containing protein 2	Isoc2	1914.5	1922.9	1863.7	1894.2	2002.4	2027.1
Q5U1Z9	Metaxin 2	Mtx2	5219.2	5215.1	4854.9	5411.8	5214.2	5058
A0A0G2JWX1	26S proteasome non-ATPase regulatory subunit 11	Psmd11	5868.1	5758.8	6129.7	6139.2	5813.9	6112.8
A0A0G2JVG4	Peroxisomal trans-2-enoyl-CoA reductase	Pecr	4776.7	4717.3	4338.5	4798.4	4871.8	4824.6
G3V913	Heat shock 27kDa protein 1	Hspb1	5857.7	6195.5	7027.1	5899.8	5337.5	5763.1
Q5VJM3	Cardiac titin adult N2BA isoform (Fragment)	Ttn	281.3	261.4	277	297.7	282.7	266.2
Q4G069	Regulator of microtubule dynamics protein 1	Rmdn1	10678.5	11057.1	9541.3	10756.6	11041.7	10715.3
B2GV75	D2hgdh protein	D2hgdh	3896.5	3978.6	3567.9	4192.3	3881.9	3937.5
D3ZPR0	Chromosome segregation 1-like (S. cerevisiae) (Predicted)	Cse1l	3430.4	3558.6	3580.3	3377.5	3432.2	3293.7
B5DEH2	Erlin-2	Erlin2	4725.2	4870.7	4301.6	4735.7	4691.3	4893.7
A0A0G2JSR7	Matrin-3	Matr3	4334.2	3934.4	4880.6	4254.7	4191.5	4490.6
Q62952	Dihydropyrimidinase-related protein 3	Dpysl3	3100.3	2926.1	3622.4	2708.9	2712.4	3016.2
Q6MGB5	Estradiol 17-beta-dehydrogenase 8	Hsd17b8	2557.3	2669.9	2523	2661	2601.8	2901.3
Q63362	NADH dehydrogenase [ubiquinone] 1 alpha subcomplex subunit 5	Ndufa5	5599.7	6102.8	4965.1	6109.4	6120.4	5742.3
A0A0G2JXP1	Glycogenin-1	Gyg1	4570	4953.5	4760.1	4820.4	4865.1	4399.4
D3ZGP9	Dehydrogenase/reductase 7C	Dhrs7c	2945.1	3521.6	2875.7	3379.9	3111	3282.7
C0KUC6	LIM and senescent cell antigen-like-containing domain protein	Lims1	6446.5	6204.7	6769.8	6267.7	6291.1	6574.3
P02262	Histone H2A type 1		979.4	770.5	1046.1	797.8	921.1	952.2
F1LQ55	Non-specific lipid-transfer protein	Scp2	4260.8	4310.2	4357.4	3991.4	4005.7	4630.7
Q08290	Calponin-1	Cnn1	2985.2	2938.2	2593.3	2355.5	2364.6	2825.1
G3V7G0	Cytoplasmic dynein 1 light intermediate chain 1	Dync1li1	3485.9	3596.4	3690.7	3456.9	3342.1	3519.7
Q9QYU2	Elongation factor Ts, mitochondrial	Tsfm	3122.6	3681.9	3259.4	3485.1	3172.6	3366.4
P21588	5-nucleotidase	Nt5e	4048	4514.6	4291.8	3996.8	3975.4	4216.4
B0BN93	26S proteasome non-ATPase regulatory subunit 13	Psmd13	4448	4538.3	4686.5	4376.4	4388.9	4387.6
B5DFC3	SEC23A (S. cerevisiae) (Predicted)	Sec23a	3353.5	3703.4	3544.8	3296.8	3103.4	3600.1
A0A0G2K4T8	Mitochondrial intermediate peptidase	Mipep	4369.2	4270.3	4221.9	4469.5	4375.2	4514.5
Q68FT7	Phenylalanyl-tRNA synthetase, beta subunit	Farsb	5511.3	5327.8	5757.3	5473.5	5411.5	5689.8
Q9Z1X1	Extended synaptotagmin-1	Esyt1	197	191.1	170	168.6	157.9	186.5
A0A0G2K161	Erythrocyte membrane protein band 4.1	Epb41	3382.9	2809.6	3657.6	3252.4	3315.2	2846.9
F1LYX9	Desmoglein 2	Dsg2	3519	3567	3696.9	3350.1	3401.1	3472.3
A0A0G2JXJ7	Extended synaptotagmin-1	Esyt1	4278.7	4115.2	4500.3	4160.7	4089.4	4248.7
D3ZVK7	Histone H2A	Hist1h2ak	5853.4	5394.7	6454.4	5378.5	5539.1	5934.3
P02454	Collagen alpha-1(I) chain	Col1a1	3196.1	2340.5	3069.6	2569	2485	2638.5
G3V6R7	3-oxoacyl-[acyl-carrier-protein] synthase, mitochondrial	Oxsm	4024.7	4431.6	3811.1	4086	4017.7	4095
P27139	Carbonic anhydrase 2	Ca2	3998.2	4359.5	5094.6	4090.3	4571.2	4240.1
Q5XIP0	DnaJ (Hsp40) homolog, subfamily B, member 4, isoform CRA_a	Dnajb4	3929.7	4358.5	4027.6	3856.3	3845.7	3909.8
Q5EB55	Gbe1 protein (Fragment)	Gbe1	3678.5	3940.8	3696.3	3843.3	3740.2	3676.8
Q4KM62	Palmdelphin	Palmd	2762.1	3182.1	2733.3	2854.4	2808.2	2854.1
Q5M9H7	DnaJ (Hsp40) homolog, subfamily A, member 2, isoform CRA_b	Dnaja2	3296.6	3409.5	3617.7	3273.8	3123.1	3217.7
Q99MI7	NEDD8-activating enzyme E1 catalytic subunit	Uba3	2167.9	2159.6	2218.2	2087.4	2204	2214.3
Q4G064	2-methoxy-6-polyprenyl-1,4-benzoquinol methylase, mitochondrial	Coq5	2667.2	2868.7	2490	2814	2804.5	2622.7
O08557	N(G),N(G)-dimethylarginine dimethylaminohydrolase 1	Ddah1	3199	3498.7	3242.3	3417.3	3149.5	3386.3
Q62969	Prostacyclin synthase	Ptgis	2413.9	2318.3	2735.6	2279.3	2192.6	2370.1
A0A0G2K785	Glycerol kinase	Gk	4689.6	5221.3	4289.3	4512	4833.4	4699.6
G3V644	NADH dehydrogenase (Ubiquinone) flavoprotein 3-like, isoform CRA_a	Ndufv3	2405.6	2465	2284.3	2354.2	2387.7	2508.3
P41542	General vesicular transport factor p115	Uso1	3825	3774.1	4269	3775	3597.8	3887.6
G3V778	Pyruvate dehydrogenase kinase, isoenzyme 4	Pdk4	4439.8	4370.7	4353	4585.6	4563.3	4885.9
P07632	Superoxide dismutase [Cu-Zn]	Sod1	4540.8	4293.7	4721.8	4677.6	4847	4621.8
P00388	NADPH--cytochrome P450 reductase	Por	4994.4	5336.3	4846.2	5103.1	4998.4	5280.6
A0A0H2UHI7	ATPase family AAA domain-containing protein 1	Atad1	4284.2	4553.6	4410.8	4317.2	4281.7	4409.2
Q2PS20	Junctophilin-2	Jph2	3112.7	3582.3	2877.1	3251.4	3132	3158
Q5XIG4	OCIA domain-containing protein 1	Ociad1	2448.2	2559.5	2324.4	2618.6	2571.5	2518
Q63768	Adapter molecule crk	Crk	3632.5	3615.1	3631.1	3552.8	3459.7	3649.7
G3V811	Coagulation factor XIII A chain	F13a1	4126.3	3947.5	5261.7	3951.2	3762.9	3922.8
P60901	Proteasome subunit alpha type-6	Psma6	4825.5	5022.4	5242.5	4870.1	4969.7	4933.9
Q63413	Spliceosome RNA helicase Ddx39b	Ddx39b	4813.3	4570.1	5280.7	4637.6	4662.5	5011.9
F1LP82	Ras-related protein Rab-2A	Rab2a	4729.4	4892.6	5451.6	4560.3	4793.8	4940.8
P63329	Serine/threonine-protein phosphatase 2B catalytic subunit alpha isoform	Ppp3ca	3407.7	3917.1	3492.7	3471.4	3348.3	3549.8
P84082	ADP-ribosylation factor 2	Arf2	120.3	103.8	102.8	127.3	99.8	123
P54921	Alpha-soluble NSF attachment protein	Napa	3376	3674	3623.1	3324.7	3243	3445.1
D4A264	Zinc-binding alcohol dehydrogenase, domain-containing 2	Zadh2	2855	2899.6	3106.1	2894.1	2867.9	2873
D3ZAF5	Periostin, osteoblast specific factor (Predicted), isoform CRA_a	Postn	3424.3	3087.7	3535.5	2815	2703.6	3200.7
A0A0G2K6R8	EH domain-binding protein 1-like 1	Ehbp1l1	2998.3	2720.2	2968.8	2927.4	3129	2607.1
Q6AY09	Heterogeneous nuclear ribonucleoprotein H2	Hnrnph2	849.5	877.3	960.7	860.9	851.1	901.6
O35987	NSFL1 cofactor p47	Nsfl1c	2647.6	2585.2	2833.3	2658.2	2654.7	2656.8
P62828	GTP-binding nuclear protein Ran	Ran	4809.1	6590.3	5263.7	4738.1	4782.9	4956.1
Q66HG9	Mitochondrial antiviral-signaling protein	Mavs	2573.3	2748.4	2720	2606.1	2878.2	2713.2
F7FF45	Nuclear mitotic apparatus protein 1	Numa1	2959	2858.4	3039.8	3108.9	2872.8	3295.3
P24090	Alpha-2-HS-glycoprotein	Ahsg	6667.1	6131.9	6053.8	6914.2	7184.9	6855.9
F1M572	Kynurenine--oxoglutarate transaminase 3	Kyat3	36.7	37.7	27.1	36.3	33.4	30.4
Q5HZV9	Protein phosphatase 1 regulatory subunit 7	Ppp1r7	5775.1	5671.4	6022.9	5637.6	5611.3	5956.2
F1M471	EPM2A-interacting protein 1	Epm2aip1	3247.2	3199.8	3397.6	3097	3267.1	3165.2
G3V8U9	Proteasome subunit beta	Psmb4	2078.7	2015	2069.4	2091.8	2060.6	2076.6
Q5XIM7	Lysine--tRNA ligase	Kars	4314.9	4497.4	4459.4	4517.8	4361.6	4465.6
Q64537	Calpain small subunit 1	Capns1	3516.8	3599.5	3960.3	3485.9	3389.5	3558
A0A0G2JZA2	GrpE protein homolog	Grpel1	6202.7	6514.7	5895	6751.8	6444	6572.1
B2GV54	Neutral cholesterol ester hydrolase 1	Nceh1	3527.3	3887.6	3561.7	3764.5	3763.7	3762.1
B5DF89	Cullin-3	Cul3	2959.8	3067.4	3165.2	2949.4	2780.8	3208.3
P70470	Acyl-protein thioesterase 1	Lypla1	2637.3	2527.4	2350.6	2623.8	2510.5	2536.2
F7EXQ7	NADH dehydrogenase [ubiquinone] 1 alpha subcomplex subunit 8	Ndufa8	6847.7	6632.5	5952	7101.1	7051.7	7014.6
D3ZQD3	Oxoglutarate dehydrogenase-like	Ogdhl	337.1	376.1	313.2	356.6	330.3	347
M0R7V3	MICOS complex subunit	Apoo	6241.3	6612.5	5816.3	6596.9	6402.9	6511.6
A0A0G2K151	Apolipoprotein E	Apoe	4669.4	4662.4	5677.8	4190.7	4087.7	4073.9
Q7TP52	Carboxymethylenebutenolidase homolog	Cmbl	5379.8	5261.5	5062.6	5745.6	5632.7	5827.4
F1LPK7	Plastin 3 (T-isoform), isoform CRA_a	Pls3	2935.6	2707.7	3014.1	2590.2	2515.6	2667.4
Q5HZY2	GTP-binding protein SAR1b	Sar1b	2330	2249.8	2415.3	2457.6	2411.4	2406.1
Q9EQS0	Transaldolase	Taldo1	5992.7	5761.1	6658.5	5831.6	5836.9	6427.2
A0A0G2JZH8	Dihydrolipoamide acetyltransferase component of pyruvate dehydrogenase complex	Pdhx	6791.3	7189.1	6479.2	7624	6952.3	7097.1
P36876	Serine/threonine-protein phosphatase 2A 55 kDa regulatory subunit B alpha isoform	Ppp2r2a	3299.3	3488.6	3280	3499.4	3296.7	3587.6
Q80UL1	Myomesin 1 (Fragment)	Myom1	1422.9	1431.1	1403.3	1398	1376.1	1329.5
P17220	Proteasome subunit alpha type-2	Psma2	2360.2	2485.5	2405.4	2436.8	2431.4	2521.4
P62982	Ubiquitin-40S ribosomal protein S27a	Rps27a	6009.6	3725.1	5159.3	5021.6	5162.3	4946.1
P10960	Prosaposin	Psap	4825.6	4828.5	5077.3	4561.8	4483	4552.8
Q9WUS0	Adenylate kinase 4, mitochondrial	Ak4	4780.6	4857.2	4427	4927.9	4973.7	5363.6
P57093	Phytanoyl-CoA dioxygenase, peroxisomal	Phyh	3708.8	3798.8	3512.1	3472.2	3374.6	3588.1
D4A565	NADH dehydrogenase (Ubiquinone) 1 beta subcomplex, 5 (Predicted), isoform CRA_b	Ndufb5	6489.7	6583.5	5699.4	7019.5	6962.7	6890.1
Q5M7U6	Actin-related protein 2	Actr2	4723.8	5072.6	5088.2	4513.2	4536.8	4711.3
B2RYS8	NADH dehydrogenase [ubiquinone] 1 beta subcomplex subunit 8, mitochondrial	Ndufb8	4601.3	5099.7	4169	4925.1	5064.3	4657.2
P54311	Guanine nucleotide-binding protein G(I)/G(S)/G(T) subunit beta-1	Gnb1	1227.4	1007.7	1214.2	1010.6	1115.6	1029
D3ZSG3	Tropomodulin 4 (Predicted)	Tmod4	2116	1792.7	2022.4	2017.4	2058.6	2163.7
A0A0G2JWB6	Peroxidasin	Pxdn	3344.9	3287.9	3506	3225.4	3138.8	3097.9
Q5UAJ6	Cytochrome c oxidase subunit 2	COX2	9685.9	9275.3	8473.5	9705.5	10222.7	9045.7
P45592	Cofilin-1	Cfl1	2965.1	3214.4	3765.9	3360.3	3193.1	3359.4
B2GV51	Nudt13 protein	Nudt13	1713.4	1904.1	1539.9	1874.1	1801.1	1842.9
G3V7T3	Pantothenate kinase 4	Pank4	3355.7	3784.5	3217.8	3549.9	3334.8	3591.7
P25235	Dolichyl-diphosphooligosaccharide--protein glycosyltransferase subunit 2	Rpn2	2926.3	2874.6	3288	2718.3	2742.8	2828.2
A0A0G2K2V6	Keratin, type I cytoskeletal 10	Krt10	5424	4275.4	4397	4656.6	5184	5086.2
A0A0G2K995	Filamin binding LIM protein 1, isoform CRA_a	Fblim1	2873.4	2876.3	2704.1	2714.9	2640	2870.7
P24329	Thiosulfate sulfurtransferase	Tst	3523	3284.4	3329.3	3111.6	3133.5	3199.3
Q6AXQ4	Myotubularin	Mtm1	3585.8	3491.1	3280.6	3452.6	3571.5	3565.9
P29117	Peptidyl-prolyl cis-trans isomerase F, mitochondrial	Ppif	4082.5	4582.2	3929.4	4406.4	4168.3	4291.5
O55096	Dipeptidyl peptidase 3	Dpp3	2756.4	2831.3	2825.5	2749.5	2580.3	2788.7
D4A4P4	FAD synthase	Flad1	2794.6	2803.3	2828.9	2836.7	2694.8	2748.1
D3ZT90	Glutaryl-CoA dehydrogenase	Gcdh	3787.9	3857.7	3676.6	3847.9	3870.6	3948.7
A0A0H2UHV9	Coatomer subunit gamma	Copg2	1030.6	1000.6	1075.4	993.4	987.8	993
G3V7Q6	Proteasome subunit beta type	Psmb5	3730.7	3943.3	3808.1	3785.5	3890.6	3908.6
D3Z9D2	FYVE and coiled-coil domain containing 1 (Predicted)	Fyco1	2549.5	2700.3	2765.6	2578.6	2552.2	2567
Q68FW7	Threonine--tRNA ligase, mitochondrial	Tars2	3980.3	4386.7	3876.8	4256.7	4110.3	4030.4
P97541	Heat shock protein beta-6	Hspb6	2885.4	3467.6	2651.5	2787.5	2843.1	2408.2
Q5XIM0	BCS1 homolog, ubiquinol-cytochrome c reductase complex chaperone	Bcs1l	3316.1	3506.9	3202.3	3294.9	3086.5	3549.6
P57113	Maleylacetoacetate isomerase	Gstz1	3751.5	3547.5	3501.4	3456.6	3681.8	3436.8
Q5M9I2	Alpha-mannosidase 2C1	Man2c1	4098.7	5651.4	4511.4	4059.4	3857.9	4267.7
A0A0G2K3Q6	Fructose-bisphosphate aldolase	Aldoc	205.6	229.3	201.7	215.7	213.3	203.6
B2GVB7	N-acylaminoacyl-peptide hydrolase	Apeh	3527.6	3475.5	3772.3	3451.3	3600.5	3680.9
P61203	COP9 signalosome complex subunit 2	Cops2	3698.2	3656.1	4034.7	3874.2	3772.1	3802.1
F1LPG5	NADH:ubiquinone oxidoreductase subunit B4	Ndufb4	3986.8	4253.8	3604.4	4242.2	4413.8	4007
G3V617	Mitogen-activated protein kinase	Mapk14	2990.8	2968.1	3146.6	3187.4	3013.9	3181
P24368	Peptidyl-prolyl cis-trans isomerase B	Ppib	8330.2	8179.6	10019.2	8046.6	8128.6	8427.3
O89049	Thioredoxin reductase 1, cytoplasmic	Txnrd1	3459.4	3791.7	3934.8	3653.7	3419	3591.8
B5DFK6	Adaptor-related protein complex 3, delta 1 subunit, isoform CRA_b	Ap3d1	2474.7	2602.1	2599.8	2412.4	2424	2474.1
B1PRL5	Caveolae-associated protein 4	Cavin4	4019.9	4774.5	4023.6	4259.2	4162.7	4354.3
Q8R560	Ankyrin repeat domain-containing protein 1	Ankrd1	4837.1	5910.3	5223.2	4919.2	4356.4	4471
G3V836	Clusterin	Clu	3381.1	3815.1	5189.5	3229.4	3051.8	3477.6
P15791	Calcium/calmodulin-dependent protein kinase type II subunit delta	Camk2d	3860.6	4002.2	4152.2	4969.7	4071.3	3935.8
A0A0G2JTG7	Heterogeneous nuclear ribonucleoprotein H1, isoform CRA_b	Hnrnph1	5305.1	5455.6	5689.9	5207.8	5260.5	5537
Q9ER24	Ataxin-10	Atxn10	4074.3	4305.5	4298.4	3957.9	3962.7	4085.6
Q6P7Q4	Lactoylglutathione lyase	Glo1	4617.9	4754	5088.2	4667.1	4594	4719.9
Q5XI21	Target of myb1 homolog (Chicken)	Tom1	1805.6	1770.4	1781.6	1856.7	1793.7	1952.4
F1LR92	Serine protease inhibitor A3M	Serpina3m	2042.6	1976.1	1977.3	1966	1981.1	2129.3
D3ZZB0	Disco-interacting protein 2 homolog C	Dip2c	3918.6	4538.6	3690.8	4018.7	3839.7	4211.5
D4A4L5	Iron-sulfur cluster assembly 2	Isca2	3386.8	3472.8	3292.2	3504.8	3556.5	3371.9
D4A0F5	Septin-7	2020-09-07	2437.8	2449.1	2543.3	2329.5	2287.6	2457.6
A9UMV9	NADH:ubiquinone oxidoreductase subunit A7	Ndufa7	6134.8	6850.3	5779.5	6850.7	6488.9	6556.2
F1LN59	Eukaryotic translation initiation factor 4, gamma 2	Eif4g2	4907.5	4851.7	4951.6	4878.5	4894.3	4720.7
A0A0G2K8S1	Solute carrier family 12 member 7	Slc12a7	4136.9	4834.5	3792.9	4287.2	4312	4209.5
O35878	Heat shock protein beta-2	Hspb2	2378.1	2633.7	2742.9	2254.2	2371	2360.4
I6L9G6	RCG31562, isoform CRA_c	Tardbp	2743.8	2836.4	2954.9	2707.9	2662.7	2824.8
A0A0G2K9B4	Mitochondrial ribosomal protein L15 (Predicted), isoform CRA_b	Mrpl15	3871	3761.6	3623.5	3886.2	3864.5	3945.1
A0A0G2K3V4	O-linked N-acetylglucosamine (GlcNAc) transferase (UDP-N-acetylglucosamine:polypeptide-N-acetylglucosaminyl transferase), isoform CRA_a	Ogt	3309.7	3547.6	3405.5	3290.5	3215.4	3473.3
Q4FZT0	Stomatin-like protein 2, mitochondrial	Stoml2	1788.2	1925.3	1749.6	1848.8	1754.6	1839.8
Q6URK4	Heterogeneous nuclear ribonucleoprotein A3	Hnrnpa3	2206.8	2312.2	2458.2	2219.8	2267	2310.2
Q75Q39	Mitochondrial import receptor subunit TOM70	Tomm70	4835.7	5562.3	4756.5	5396.8	5199.9	5306
Q9WVH8	Fibulin-5	Fbln5	2880.6	2694.8	2986.3	2360.6	2538	2598.7
Q01728	Sodium/calcium exchanger 1	Slc8a1	5155.9	4843.5	5298.2	5192.4	5107	5112.7
Q4KLZ0	Vanin 1	Vnn1	3423.3	3757.9	3701.2	3341	3327.4	3368.9
Q5RJN0	NADH dehydrogenase (Ubiquinone) Fe-S protein 7, isoform CRA_d	Ndufs7	6262.4	6102.8	5535.4	6630.7	6232.5	6430.7
A0A0G2JSH4	Glycogen synthase kinase 3 beta, isoform CRA_b	Gsk3b	3324.4	3563.3	3392.9	3236.9	3242.6	3150.9
B5DFL0	Snta1 protein	Snta1	3316.8	3198.9	3284	3363.6	3264.6	3418.9
P85845	Fascin	Fscn1	1980.4	1980.3	2022.3	2014.5	1943.2	2016.4
A0A0G2K189	Secernin 3, isoform CRA_a	Scrn3	3252	3719.4	3124.9	3500.7	3389.3	3322.6
Q6AYD5	Eukaryotic peptide chain release factor GTP-binding subunit ERF3B-like	Gspt1	3099.6	3181.4	3291	3508.4	3224.5	3288.6
F1LM66	Elongation factor Tu GTP-binding domain-containing 2	Eftud2	2397.1	2331.1	2594.4	2260.2	2323.4	2360.7
P38718	Mitochondrial pyruvate carrier 2	Mpc2	8560.4	8868.2	7077.1	9173.4	8959.6	8897.5
P50475	Alanine--tRNA ligase, cytoplasmic	Aars	4166.5	4313.6	4347.4	3954.6	3796.9	4112.9
A1A5Q0	Leiomodin-2	Lmod2	2786.4	3215.2	2795.6	2791.6	2647.5	2815.5
Q1PBJ1	Lactadherin	Mfge8	3231.7	3011.7	2963.4	2749.5	2670.8	2616.4
D4A9D8	Oxysterol-binding protein	Osbp	3690.4	4349.6	3860.4	3712.1	3766.3	3863.2
Q6AYD3	Proliferation-associated protein 2G4	Pa2g4	2934.9	2987.3	3329.6	2864.8	2935.7	3054.9
D3ZH76	PPARGC1 and ESRR-induced regulator, muscle 1	Perm1	1803.1	1914	1734.9	1865.4	1824	1996.4
P51635	Alcohol dehydrogenase [NADP(+)]	Akr1a1	3715.5	3674	4147.3	3619.1	3570.5	3718.3
P63012	Ras-related protein Rab-3A	Rab3a	2615.2	2537.3	2724.5	2618.6	2702.3	2751.6
Q4V8K1	Metalloreductase STEAP4	Steap4	2461.1	2504	2317.8	2398.5	2462.7	2518.7
Q5PQZ9	NADH dehydrogenase [ubiquinone] 1 subunit C2	Ndufc2	7464.8	7255.9	6563.3	7273	7648.1	7056.9
B5DEG8	LOC685144 protein	Sec24c	3746.9	3724.8	4300.8	3438.8	3580.3	3808.4
D4A8F2	Ras suppressor protein 1	Rsu1	2713.6	2576	2784.5	2556.3	2554	2623.8
A1A5L1	Bleomycin hydrolase	Blmh	3435	3395.9	3581.1	3431.2	3508.8	3546.4
Q02874	Core histone macro-H2A.1	H2afy	4445.5	4257.4	4364.3	3975.5	4298.9	4245.9
Q91ZW6	Trimethyllysine dioxygenase, mitochondrial	Tmlhe	4466	4127.2	4050.7	4255.9	4475.7	4620.5
Q91Y81	Septin-2	2020-09-02	2869.1	2980.6	3092.3	2693.6	2745.2	2827
A0A0U1RS25	UPF1, RNA helicase and ATPase	Upf1	5468.2	5252.6	5562.3	5156.4	5199.1	5433.6
P61589	Transforming protein RhoA	Rhoa	1532.7	1612.4	1567.2	1474.9	1575.8	1535
A0A096MIX2	DEAD (Asp-Glu-Ala-Asp) box polypeptide 17, isoform CRA_a	Ddx17	1715.9	1643.5	1871.2	1670.8	1745.6	1731.4
G3V879	5-demethoxyubiquinone hydroxylase, mitochondrial	Coq7	3755.8	3819.1	3520.2	3963.4	3882.9	3927.5
P97629	Leucyl-cystinyl aminopeptidase	Lnpep	3107	3269.2	3350.3	3133.5	3111	3177.6
P97569	Kallistatin		4377.4	4154.1	4380.7	3949.2	3964.8	4312.2
Q9JJ54	Heterogeneous nuclear ribonucleoprotein D0	Hnrnpd	5181.3	4660.1	6017.5	5074.1	5068.9	5886.1
P55053	Fatty acid-binding protein 5	Fabp5	3926.9	4511.4	4276.6	3982.3	3979.3	4166.5
F7EZZ0	Death-associated protein 3	Dap3	3023.8	3369.5	2923.4	3246	3128.6	3070.3
Q5XIF3	NADH dehydrogenase [ubiquinone] iron-sulfur protein 4, mitochondrial	Ndufs4	5867	5972.4	5651.9	6459.3	6607.5	5981.7
A0A0G2K896	Similar to RIKEN cDNA 1300017J02	RGD1310507	3425.7	3208	3446.9	3569.6	3653.3	3554.2
Q499P2	Leukotriene A(4) hydrolase	Lta4h	4404	4437	4722.4	4222.1	4238.3	4407.3
B1WBY5	DnaJ (Hsp40) homolog, subfamily C, member 11 (Predicted)	Dnajc11	3092.1	3176.2	3024.6	3192.6	3138.8	3062.7
A0A0G2JVW5	E3 ubiquitin-protein ligase HUWE1	Huwe1	2636.6	2598	2813.9	2622.8	2541.4	2644.3
F1LNJ2	U5 small nuclear ribonucleoprotein 200 kDa helicase	Snrnp200	1977.8	1856.7	2015.9	1915.8	1864.1	1974.1
P12075	Cytochrome c oxidase subunit 5B, mitochondrial	Cox5b	8952	9086	8107.9	9186.3	9512.3	9189.6
A0A0G2JSV3	Ribose-phosphate pyrophosphokinase I -like	LOC314140	3607.1	4084.9	3770.2	3693.8	3614.5	3417.4
G3V8G5	Golgi apparatus protein 1	Glg1	3458.8	3601.8	3690.4	3441.6	3354.9	3545.6
Q6P7B0	Tryptophan--tRNA ligase, cytoplasmic	Wars	2661.9	2753.1	2889	2798.6	2643.6	2834.7
B0BNN3	Carbonic anhydrase 1	Ca1	4976.2	5300.7	6443.2	4878.1	5938.1	5051.1
B0BMW4	GNAS complex locus	Gnas	3811.2	4109.2	3671.5	3735	3669.7	4120
P04256	Heterogeneous nuclear ribonucleoprotein A1	Hnrnpa1	2436.7	2342.5	2775.8	2385.5	2484.9	2485.6
Q5U328	Nucleolin, isoform CRA_c	Ncl	3304.4	3363.4	3499.8	3254.8	3378.1	3276.3
D3ZD31	Mannose receptor, C type 1	Mrc1	4122.5	3918.4	4523.4	3672.9	3689	3877.3
Q5PQN5	Tripartite motif-containing protein 55	Trim55	2235.2	2190.9	2464.6	2087.3	2121.3	2206.6
P63029	Translationally-controlled tumor protein	Tpt1	5967.3	6156.3	6320.6	6195.7	5925.9	6196
D3ZZ80	Obscurin-like protein 1	Obsl1	4321.3	4727.5	4588.9	4520.2	4355.3	4597.5
Q6P6T4	Echinoderm microtubule-associated protein-like 2	Eml2	3470.3	3607.9	3752.7	3484.6	3344.4	3653
A0A0G2K781	PPFIA-binding protein 1	Ppfibp1	2227.8	2300.9	2093.8	2244.9	2170.1	2338
Q7M0E3	Destrin	Dstn	4669.1	4413.1	5048	4725.9	4497.2	4785
E9PU28	Inosine-5-monophosphate dehydrogenase 2	Impdh2	2855.2	2823.1	3168.5	2663.8	2749.3	2905.3
P21670	Proteasome subunit alpha type-4	Psma4	3968.7	4043.1	4427.6	4075.9	4017.2	4284.2
Q68FU7	Ubiquinone biosynthesis monooxygenase COQ6, mitochondrial	Coq6	3641.7	3369.7	3073.8	3516.3	3538.2	3502
Q68FS8	RNA 3-terminal phosphate cyclase	Rtca	1813.3	1950.5	1782.1	1821.8	1774.1	1870.2
Q4G061	Eukaryotic translation initiation factor 3 subunit B	Eif3b	2848.4	2768.6	2971	2804	2813.3	2846.3
Q62733	Lamina-associated polypeptide 2, isoform beta	Tmpo	1735.9	1705.9	1853.8	1704.9	1815.1	1712.7
Q6PDW4	Proteasome subunit beta type	Psmb1	2586.2	2499.1	2606.2	2543	2546.3	2533.8
F7EUU4	COP9 signalosome subunit 5	Cops5	3023.5	3083.5	3248.1	3063.9	3071.3	3132.7
Q499R7	Ppa1 protein (Fragment)	Ppa1	3156.7	3873.5	3065.3	3197.3	3259.7	3279
F1MA59	Collagen type IV alpha 1 chain	Col4a1	2131	2118.6	1980.2	2013.6	1899.9	2130.3
F1M853	Ribosome-binding protein 1	Rrbp1	2443	2330.7	2678.4	2320.6	2307.7	2436.5
Q6IRK9	Carboxypeptidase Q	Cpq	2616.8	2655.6	3142.3	2785.4	2553.9	2787.2
Q6P9V6	Proteasome subunit alpha type	Psma5	4578.2	4612.7	5052.9	4763.1	4690.6	4988.8
P35213	14-3-3 protein beta/alpha	Ywhab	1128.1	1099.3	1634.1	1059.2	1094.1	1131
P11730	Calcium/calmodulin-dependent protein kinase type II subunit gamma	Camk2g	2989	3105.4	3134.6	2923.8	2925.8	3085.9
Q6AXR6	Glutathione S-transferase omega 1, isoform CRA_b	Gsto1	3854	3992.9	3983.2	4054.9	3845.5	3997.9
F1LR02	Collagen type XVIII alpha 1 chain	Col18a1	4213.3	3257.1	3976.1	3119.2	3493.2	3267.6
Q5BJU0	RAS-related 2	Rras2	2154.5	2238.5	2092	2104.7	2097.9	2267.7
G3V6H2	Pre-mRNA processing factor 8, isoform CRA_a	Prpf8	3712.8	3581.8	3728.7	3511	3573.6	3696.2
D3ZFU9	Myosin light chain kinase	Mylk	3546.7	3178.7	3762.5	3117.8	3037.6	3417.8
P84092	AP-2 complex subunit mu	Ap2m1	3467.9	3729.8	3889	3429.9	3391.7	3539.8
P11030	Acyl-CoA-binding protein	Dbi	9654.7	10453.2	8635.3	9901.4	9895.2	9940.9
D3ZIL6	Enoyl CoA hydratase domain-containing 2	Echdc2	6485.6	6373.1	6164.1	6489.1	6615	6778.9
P47875	Cysteine and glycine-rich protein 1	Csrp1	3175.6	2797	3294.6	2430.5	2598.9	2919.5
P40112	Proteasome subunit beta type-3	Psmb3	3688.3	3650.9	3800.2	3523.7	3625.1	3635.4
P38659	Protein disulfide-isomerase A4	Pdia4	2245.5	2133.2	2705.6	2087	2100.5	2246
Q5XI07	Lipoma-preferred partner homolog	Lpp	2831.3	2846.8	2617.3	2528.1	2498.7	2608.1
Q7TT47	Paraplegin	Spg7	3636.5	3662.4	3261.7	3738.6	3626.9	3785.6
M0RDD8	Echinoderm microtubule-associated protein-like 1	Eml1	235.8	220.2	236.7	240	259.7	236.9
A0A0G2K8P3	E3 ubiquitin-protein ligase	Nedd4	4134.5	4029.9	5539.4	3665.6	3756.5	3965.3
Q4KM73	UMP-CMP kinase	Cmpk1	3339.9	3477.5	3706.8	3396	3267.6	3364.6
D3ZDQ9	Sarcoglycan, alpha (Dystrophin-associated glycoprotein) (Predicted), isoform CRA_a	Sgca	4611.4	4730.1	4429.6	4684.7	4666.7	4720.5
B0BNK1	RAB5C, member RAS oncogene family	Rab5c	2692.6	2579.2	2676.2	2626.9	2574.5	2660.5
D3Z9E1	Elastin microfibril interfacer 1 (Predicted), isoform CRA_b	Emilin1	3591.9	3495.2	3518.9	3354.5	3290.9	3499.9
P29419	ATP synthase subunit e, mitochondrial	Atp5i	9794.3	9849.7	8445	10135.7	10471.8	10416.4
D4A3E2	Aminopeptidase-like 1 (Predicted)	Npepl1	2482.6	2344.5	2512.1	2428.9	2500.2	2420.2
Q6MG60	N(G),N(G)-dimethylarginine dimethylaminohydrolase 2	Ddah2	2534.4	2380.8	2515.2	2458.5	2401.6	2577.1
B0BN55	Uroporphyrinogen decarboxylase	Urod	1647.8	1660.4	1641.3	1582.1	1581.5	1719.6
Q6P722	Popeye domain-containing 2	Popdc2	1947.3	2207.4	1911.8	2013.7	1995.1	1977.1
P27867	Sorbitol dehydrogenase	Sord	4035	4522.1	3941.7	4884.6	4152.2	4337.3
F1M155	Supervillin	Svil	4118.4	4386.6	4699.9	4050.1	3989	4082.2
P23457	3-alpha-hydroxysteroid dehydrogenase	Akr1c9	2488.2	2448	2351.4	2384.4	2409.5	2497.8
Q66HR2	Microtubule-associated protein RP/EB family member 1	Mapre1	3681.4	3786.8	4268.3	3638.4	3663.3	3859.1
P68101	Eukaryotic translation initiation factor 2 subunit 1	Eif2s1	3733.1	3945.8	4124.1	3852.5	3721.8	4005.4
Q642A4	UPF0598 protein C8orf82 homolog		3345.5	3625.2	3339.5	3652.1	3419.6	3469.7
Q4V8C3	Echinoderm microtubule-associated protein-like 1	Eml1	3150	3079.8	3006.8	3211.4	3263.8	3268.9
P84083	ADP-ribosylation factor 5	Arf5	1738.2	1679.2	1757.1	1610.1	1598.6	1683.8
B0K031	60S ribosomal protein L7	Rpl7	4473.3	4180.2	4496.4	4256.5	4651	4278.4
Q63692	Hsp90 co-chaperone Cdc37	Cdc37	2940.4	2713.8	2869.5	2702.4	2864.5	2687.9
P04905	Glutathione S-transferase Mu 1	Gstm1	1709.3	1641	1922.2	1642.3	1677.6	1628
Q9JLZ1	Glutaredoxin-3	Glrx3	4097.2	4301.9	4282.1	4120	4008	4319.2
A6Y857	Phosphoinositide phospholipase C		276.8	275	245.8	274.7	268.7	254.9
P02600	Myosin light chain 1/3, skeletal muscle isoform	Myl1	438.5	477.9	863.2	367.7	359.2	366
Q9QX69	LanC-like protein 1	Lancl1	2959.6	2982.9	2991.6	2957.8	3034.4	3060.1
F1LN61	Uncharacterized protein		1481.4	1719.7	1348.2	1870.8	1688.1	1747.2
P24155	Thimet oligopeptidase	Thop1	2917.9	2852	3099	2864.6	2737.6	3006.5
A0A0G2K0W9	Proteasome subunit alpha type	Psma7	3519.6	3647.2	3742.1	3620.7	3564.5	3593.1
P26772	10 kDa heat shock protein, mitochondrial	Hspe1	9607.1	9769.3	9536	10228	9861	10291.5
Q05982	Nucleoside diphosphate kinase A	Nme1	586.4	507.9	724.1	526	561.3	577.5
D4A7U1	Zyxin	Zyx	1990	2088.3	2607.5	1891.2	1870.7	2023.4
B4F793	Tnxb protein (Fragment)	Tnxb	3080.5	2784.2	2955.1	2589.1	2850.9	2853.3
B2RYG6	Ubiquitin thioesterase OTUB1	Otub1	2435.1	2668.3	2663.9	2603.1	2511.4	2719.4
P21531	60S ribosomal protein L3	Rpl3	2280	2329.2	3626.6	2117.5	2095.9	2362.2
D4A3V2	NADH dehydrogenase [ubiquinone] 1 alpha subcomplex subunit 6	Ndufa6	5366.2	6066.1	4452.8	5766.2	5729.1	5350
P27008	Poly [ADP-ribose] polymerase 1	Parp1	3181.2	2789.8	3453.8	2756	3007.9	2901.3
P63086	Mitogen-activated protein kinase 1	Mapk1	4433.2	4486.8	4863.6	4617.8	4396.2	4800.4
Q3KR94	Vitronectin, isoform CRA_b	Vtn	2956.2	2891.7	3115.9	2868.7	3017.4	2743.5
Q569B3	Igh-6 protein	Igh-6	2848.1	2739.3	3394.7	2909.4	2851.1	2717.5
F1LPV0	Asparaginyl-tRNA synthetase	Nars	3930	4035.3	4111.4	3790.1	3899.9	3974.1
Q5XIG9	Mitochondrial fission process 1	Mtfp1	3097.3	3395.2	2523.4	3348.6	3316	3137.9
Q6AY18	SAR1 gene homolog A (S. cerevisiae), isoform CRA_b	Sar1a	2204.9	2032.6	2476.5	2108.2	2108	2176.5
P35559	Insulin-degrading enzyme	Ide	3112.8	3184.1	3487.8	3236.2	3177.9	3094.8
A0A0G2K9L2	Target of myb1-like 2 membrane-trafficking protein	Tom1l2	1653.3	1571	1648.8	1700.5	1544.5	1655.9
A0A0G2JWJ0	Protein phosphatase 1 regulatory subunit 12A	Ppp1r12a	2421.7	2643.6	2886.7	2336.6	2237.8	2501.8
Q4KM71	Splicing factor proline/glutamine rich (Polypyrimidine tract binding protein associated)	Sfpq	4073.9	4296.1	4445.5	3915.6	3795.3	4186.5
D4ADS4	Microsomal glutathione S-transferase 3	Mgst3	2351.8	2681.1	2063.8	2414	2562.9	2029.7
Q5PPJ6	Leucyl-tRNA synthetase	Lars	3017.6	3002.8	3194.9	3033.2	2918.9	3080.9
D3ZD23	ATP-binding cassette subfamily E member 1	Abce1	2809.6	3165.3	2863.7	2757.6	2717.7	2891.7
D4A4D5	Similar to 60S acidic ribosomal protein P2	LOC498555	2789.1	2809.5	3127.5	2690	2922.9	2794.2
Q6QI16	LRRGT00192	Rtraf	1987.8	2182.3	2134.2	2024.4	1999.6	2086.3
Q63083	Nucleobindin-1	Nucb1	2846.4	2538.1	3132.6	2562.2	2622.7	2597.5
Q3KRE0	ATPase family AAA domain-containing protein 3	Atad3	3214.5	3247.5	3222.2	3290	3198.9	3633
Q5EB77	Ras-related protein Rab-18	Rab18	3716.8	3775.2	3680.9	3586.4	3658.3	3701.4
A0A0G2K427	Influenza virus NS1A binding protein (Predicted), isoform CRA_b	Ivns1abp	3337.5	3836.6	3202.4	3198.1	3069.9	3163.6
Q00972	[3-methyl-2-oxobutanoate dehydrogenase [lipoamide]] kinase, mitochondrial	Bckdk	2028.4	1882.4	1893	1919.6	2004.1	2016.3
B1H271	Mitochondrial coenzyme A transporter SLC25A42	Slc25a42	2800.8	4232.8	2839.3	3080.7	3228.9	3334.9
A0A0G2JSH9	Peroxiredoxin-2	Prdx2	5401.6	5395.6	5719.8	5429.2	5910.7	5213.6
Q6PDV7	60S ribosomal protein L10	Rpl10	3016.2	3237.8	3288.4	2946.5	3096.2	3246.6
D4A7L4	NADH dehydrogenase (Ubiquinone) 1 beta subcomplex, 11 (Predicted)	Ndufb11	3389.4	3484.4	3189.1	3726.9	3555.6	3629.1
P63159	High mobility group protein B1	Hmgb1	3711.3	3398.8	4076.6	3502	3817.1	3942.9
D3ZH41	Cytoskeleton-associated protein 4 (Predicted)	Ckap4	3578.1	3858.7	3900.9	3432.2	3541.5	3514.9
D3ZQT0	Uncharacterized protein		139.2	276.9	165.9	148.7	129.7	151.2
Z4YNF4	Low molecular weight phosphotyrosine protein phosphatase	Acp1	3355.8	3525.9	3292.1	3512.6	3596.1	3331.3
Q641X8	Eukaryotic translation initiation factor 3 subunit E	Eif3e	3588.4	4125.8	3830.8	3545.3	3476.1	3552.2
Q6DGG0	Peptidyl-prolyl cis-trans isomerase D	Ppid	2486	2570.9	2727.6	2521.9	2442.6	2608.3
D3ZZZ9	Catenin (Cadherin associated protein), delta 1 (Predicted), isoform CRA_a	Ctnnd1	2168.4	2132.7	2312.1	2184.2	2088.5	2158.4
D3ZPP2	ADP-ribosylation factor-like GTPase 8A	Arl8a	111.2	113.5	127.2	116.9	115.7	116.6
B1WC26	N-acetylneuraminate synthase	Nans	2655.4	2661.3	3201.3	2662.3	2671.2	2761.5
H6X2V7	Pentaxin	crp	2812.9	2553.3	2714.8	2453.7	2498.9	2276.8
D3ZZ21	NADH dehydrogenase (Ubiquinone) 1 beta subcomplex, 6 (Predicted)	Ndufb6	6968.4	7642	6379.9	7341.6	6961.7	7595.7
Q5FVM4	Non-POU domain-containing octamer-binding protein	Nono	2941.9	2702.7	3546.6	2799.4	2711.1	2975.1
A0A146J2K6	Lasp-2	Nebl	245	148.9	229.5	177.2	217.7	187
F7EL36	Acidic leucine-rich nuclear phosphoprotein 32 family member A	Anp32a	4463	4226.8	5057.4	4329	4624.7	4868.5
D3ZAN3	Alpha glucosidase 2 alpha neutral subunit (Predicted)	Ganab	2843.4	2998.6	3219.8	2679.2	2717.4	2748
F1LPM9	Serine/threonine-protein kinase TNNI3K	Tnni3k	4433.1	4508.7	4245.1	4709.7	4724	4538.2
Q6AYK8	Eukaryotic translation initiation factor 3 subunit D	Eif3d	2958.2	2844.6	3109.6	3679	3068.5	3006.3
Q7TP38	Amine oxidase		3012.4	2949.9	3520.9	2926.6	3083.5	3099.6
A0A0G2K3I9	Dual-specificity phosphatase 3	Dusp3	1760.9	1937.6	1627.9	1813.2	1691.7	1637.7
Q5I0D7	Xaa-Pro dipeptidase	Pepd	2760.1	2736.3	2936	2674.7	2724.1	2761
P81795	Eukaryotic translation initiation factor 2 subunit 3, X-linked	Eif2s3	2466.6	2802.7	2585.5	2516.2	2515.5	2548.7
Q5XIG8	Serine-threonine kinase receptor-associated protein	Strap	3257.2	3162.6	3425.2	3154.5	3209.9	3361.2
Q63159	Ubiquinone biosynthesis O-methyltransferase, mitochondrial	Coq3	3039.2	3027.3	2958.3	3116.7	3043.8	3297.5
A0A096MKG5	NAD kinase 2, mitochondrial	Nadk2	2120.2	1962.6	1840.9	2098.2	2173	2075.9
P19357	Solute carrier family 2, facilitated glucose transporter member 4	Slc2a4	2253.3	2229.1	2400.6	2233.5	2122.3	2402
O08618	Phosphoribosyl pyrophosphate synthase-associated protein 2	Prpsap2	2608.7	2781.7	2692.7	2548.8	2558.9	2372
F1M392	LIM and calponin homology domains 1	Limch1	3009.5	3262	2940.3	3104.7	3025.6	3333.4
G3V6L9	Peptidylprolyl isomerase	Fkbp3	3922.8	4246.4	3690.7	4065	4177.6	4076.2
C5H4P9	Nexilin (Fragment)		372.4	343.8	419.6	377.3	387	358.6
P13832	Myosin regulatory light chain RLC-A	Rlc-a	781.7	749.4	844.2	696.3	657.8	735.6
Q9EPT8	Chloride intracellular channel protein 5	Clic5	2395.9	2549.6	2332	2281.9	2142.7	2315.3
B2RYP0	Ras homolog family member C	Rhoc	3147	3155.5	3278.5	3137.3	3099.6	3193
Q561R9	Endoribonuclease LACTB2	Lactb2	2026.9	2025.2	2035.8	2040	1992.8	2011.5
Q4KMA2	UV excision repair protein RAD23 homolog B	Rad23b	2876.8	2897.8	3312	2805.4	2574	2813.5
A0A0G2K7B3	Heterogeneous nuclear ribonucleoproteins C1/C2-like	LOC100911576	3478	3287.6	3910.5	3313.4	3389.9	3467.3
D3ZML4	Similar to RIKEN cDNA 5730502D15 gene (Predicted)	Trabd	1729.1	2024.6	1738.8	1731.7	1671.5	1789
P46844	Biliverdin reductase A	Blvra	4453.8	4158.8	4642.5	4325.5	4273.2	4530.9
B5DF80	Polyadenylate-binding protein	Pabpc6	301.8	330.2	305.4	324.1	284.6	310.2
Q6PCT9	Proteasome (Prosome, macropain) 26S subunit, non-ATPase, 6, isoform CRA_a	Psmd6	1916.5	1895.4	2002	1772.5	1831.4	1797.5
D3ZF39	UDP-N-acetylglucosamine pyrophosphorylase 1	Uap1	1587.7	1605.7	1693	1419.6	1484.8	1502.5
A0A0H2UHE5	Protein phosphatase 1A	Ppm1a	1484	1501.6	1634.1	1485.8	1532.9	1524.7
Q4KMA8	Aminopeptidase	Erap1	3702.4	3544.9	4170.2	3601.8	3603.2	3525.2
D4ACL2	Tetratricopeptide repeat domain 38	Ttc38	3127.2	3181.1	3186.7	3177.7	3257.6	3286.4
P17077	60S ribosomal protein L9	Rpl9	3879.4	3921.3	4343.6	3820.4	3826	4074.7
Q7TP54	Rho family-interacting cell polarization regulator 2	Ripor2	2623.3	2364.2	2816.1	2332.2	2738.9	2438.4
P21708	Mitogen-activated protein kinase 3	Mapk3	1767.6	1790.6	1955.8	1720.3	1625.7	1930.3
P00787	Cathepsin B	Ctsb	1930.7	1840.2	2276.8	1877.3	2043.1	1967.2
O88637	Ethanolamine-phosphate cytidylyltransferase	Pcyt2	2167.1	2416.2	1983.3	2328.4	2084.8	2169.2
Q4QQW3	Hydroxyacid-oxoacid transhydrogenase, mitochondrial	Adhfe1	2530.9	2590.8	2160.3	2590.1	2566.2	2677.9
P41350	Caveolin-1	Cav1	3313.3	3165.8	3198.9	3637.6	3383.8	3365.6
B2RYU2	RCG45615, isoform CRA_a	Rpl12	2158.8	2130.4	2302.6	2274.1	2261.8	2266.5
D3ZM69	Erythrocyte membrane protein band 4.1-like 2	Epb41l2	3357.8	3310.4	3940.7	3741.4	3099.6	3714.6
B4F795	Choline transporter-like protein 2	Slc44a2	3782.4	3817.3	3498.7	3580	3594.8	3811.8
F2Z3T7	Isochorismatase domain-containing protein 1	LOC103694869	2669.2	2633.2	2622.7	2682.1	2801	2765.9
F1M9C9	Histidyl-tRNA synthetase 2, mitochondrial	Hars2	2857.6	3106.4	2908.4	2924.2	2913.2	2893.8
Q62698	Cytoplasmic dynein 1 light intermediate chain 2	Dync1li2	1417.9	1448.9	1468.2	1351.4	1378.6	1423.5
Q99ML5	Prenylcysteine oxidase	Pcyox1	1676	2028.6	1715.4	1646.7	1647.8	1801.5
D3ZLA3	Copine 3 protein	Cpne3	3713.5	3582.5	3606.2	3512	3588	3797.2
Q5U2Q7	Eukaryotic peptide chain release factor subunit 1	Etf1	1607.7	1666.4	1716.8	1594.3	1556.4	1631.5
Q8CFN2	Cell division control protein 42 homolog	Cdc42	2238.3	2355.3	2292.2	2691.1	2205.3	3095.8
B5DF46	Phosphomannomutase	Pmm2	5491.5	6144.8	5605.8	6469.3	5559	6326.1
Q3T1J1	Eukaryotic translation initiation factor 5A-1	Eif5a	4621	4784.9	5396	4869.4	4662.9	5166.9
Q5XIH6	Tripartite motif-containing protein 54	Trim54	855.4	869.5	861.6	854	832.6	847.8
F1MA36	Spectrin beta chain	Sptbn2	238.8	249.6	277.7	252.9	236.7	256.7
Q6AYT5	Protein-glutamate O-methyltransferase	Armt1	3960.4	4039.2	3902.4	4164.8	4002.8	4133.4
P68182	cAMP-dependent protein kinase catalytic subunit beta	Prkacb	1295.6	1285.4	1399.3	1252.4	1294	1290.4
Q5FVL8	ATP-binding cassette subfamily B member 10	Abcb10	2586.4	2613.8	2357.5	2589	2498.7	2724.6
A6HIS0	RCG32667	Tcap	4186.2	4772.6	4073.4	4384.5	3696.5	3867.8
Q08602	Geranylgeranyl transferase type-2 subunit alpha	Rabggta	2511.3	2400.5	2587.1	2525.6	2415.3	2691.6
Q6AY48	Poly(rC)-binding protein 3	Pcbp3	655.9	590	620.8	601.8	639.9	640.1
Q6P747	Heterochromatin protein 1-binding protein 3	Hp1bp3	3783.7	3575.4	4305.8	3663.1	3740.6	4268.5
Q9Z269	Vesicle-associated membrane protein-associated protein B	Vapb	2784.5	2952.3	3182.9	3032.3	2919.4	3243.5
F1LS29	Calpain-1 catalytic subunit	Capn1	2783.8	2557.7	3008.7	2658.8	2798.2	2779.8
G3V978	Dehydrogenase/reductase 11	Dhrs11	1853.4	1889.3	1868.2	1878.2	1962.5	2002.2
F1LQP9	Transportin 1	Tnpo1	4137.5	4214.3	4291.2	3949.7	3977.4	4082.1
Q80ZA3	Alpha-2 antiplasmin	Serpinf1	2107.8	2200.3	2364	1959.8	1897.3	2078.4
A0JPM9	Eukaryotic translation initiation factor 3 subunit J	Eif3j	2757.6	3010.7	2742.6	2985.4	2899.2	2854.4
Q3T1L0	Aldehyde dehydrogenase family 16 member A1	Aldh16a1	2257.2	2085.3	2293	2167	2119.2	2204.8
D4A3E8	Mitochondrial ribosomal protein S27 (Predicted), isoform CRA_b	Mrps27	2675.2	2649.3	2710.9	2840.4	2792.2	2860
Q63910	Alpha globin	Hba-a3	2088.4	2218.5	2793	1908.5	2216.1	2042
M0RDI5	Mitochondrial calcium uniporter	Mcu	1441.2	1341.1	1435.7	1502.8	1456.7	1517.6
A0A0G2K737	Thioredoxin-like protein 1	Txnl1	2623.9	2507.4	2811.2	2787.7	2632.2	2709.8
A0A0G2K1V7	RCG57156	Sgcb	3826.5	3578.3	4263.8	3711.8	3954.2	3896.3
P18422	Proteasome subunit alpha type-3	Psma3	4045.7	3979.1	4378.8	4087	4141.4	4149.3
Q5M9F7	ARP10 actin-related protein 10 homolog (S. cerevisiae)	Actr10	1481.5	1502.1	1508.9	1486.5	1410.7	1435
F1LQS3	60S ribosomal protein L6		4827.4	4752.8	5038.7	4771	4774.7	5059.1
Q9WVR7	Protein phosphatase 1F	Ppm1f	1326.7	1386	1404	1273.8	1275.4	1323
A0A0G2K2B5	Aspartate-beta-hydroxylase	Asph	3257.9	3112.6	3964.4	2896.2	3029.9	3128.6
D3ZM09	Seryl-tRNA synthetase 2 (Predicted)	Sars2	2150.9	2213.5	2067.6	2155.8	2184.6	2173.2
Q641Y0	Dolichyl-diphosphooligosaccharide--protein glycosyltransferase 48 kDa subunit	Ddost	2727.3	3813.1	3206.9	2595.6	2696.3	2761.7
A0A0H2UHS7	60S ribosomal protein L18	Rpl18	4519.2	4730.7	4979.4	4990.9	4847.6	4888.7
A0A0F7RQJ6	D-dopachrome tautomerase, isoform CRA_a	Ddt	3093.4	3155.8	2805.2	3197.2	3112.6	3032.5
Q9QX81	Heterogeneous nuclear ribonucleoprotein A/B	Hnrnpab	4573.3	4125.3	4905.1	4225.1	4129.3	4506.8
Q3BCU4	Blood vessel epicardial substance	Bves	4352.7	4591.5	4193.2	4376.2	4289.6	4557.2
Q6IRS6	Fetub protein	Fetub	2235.4	2285.8	2277.7	2353.8	2390.7	2202.7
Q9Z270	Vesicle-associated membrane protein-associated protein A	Vapa	3155.1	3106.1	3233.9	3234.8	3184	3410.6
Q6MG08	ATP-binding cassette sub-family F member 1	Abcf1	3017.6	2995.7	3040	2861.5	2950.3	2850
F1LPD6	3-ketoacyl-CoA thiolase A, peroxisomal	Acaa1a	1076.6	1184.8	1206.7	1101.5	1120	1209.5
P62243	40S ribosomal protein S8	Rps8	3214.8	3295.1	3630.5	3064.2	3539.2	3334.9
P52287	Guanine nucleotide-binding protein G(I)/G(S)/G(T) subunit beta-3	Gnb3	966.9	1010.3	831.1	976.8	1053	980.3
Q6P6Q2	Keratin, type II cytoskeletal 5	Krt5	5259.7	4591.6	4386.1	3776.8	4806.1	5131.2
D3ZKG5	Parvin, beta	Parvb	2475.1	2403.2	2406.8	2389.5	2410.6	2398.5
A0A0G2K6U1	Vesicle-fusing ATPase	Nsf	3123	3245.2	3599.3	3079.8	3137.1	3264
Q31257	RT1.A1(F) protein (Fragment)	RT1.A1(f)	3561.7	3847.1	4107.2	3574.9	3822.7	3666.5
A0A0G2JT06	COP9 signalosome complex subunit 1	Gps1	3424.1	3491.5	3537.2	3352.7	3386.9	3595.5
Q66H80	Coatomer subunit delta	Arcn1	2986.8	3007.5	3270.9	2764.9	2705.8	2958.4
G3V7T6	Splicing factor 3b, subunit 1, isoform CRA_b	Sf3b1	2750.4	2686.3	2957.4	2711.4	2668.4	2793.3
Q5U2X6	Coiled-coil domain-containing protein 47	Ccdc47	2774.4	2903.7	2759.3	2593.2	2653.2	2823
G3V928	LDL receptor-related protein 1	Lrp1	4633.5	4205.6	4848.7	4232.1	4430.3	4597.8
A0A0G2JTV2	Non-muscle caldesmon	Cald1	3735.8	3289.9	4030.5	3100.7	3269.2	3286.7
E9PSU5	Uncharacterized protein		258.5	202.4	213.7	271.3	209.5	268.6
B0BN63	Activator of Hsp90 ATPase activity 1	Ahsa1	3611.3	3519.4	3541.9	3530.7	3647.4	3447.4
A0A140TAJ3	Far upstream element-binding protein 1	Fubp1	2034.9	1996.3	2134.4	1844.4	1958.9	1893.9
Q5M7T9	Threonine synthase-like 2	Thnsl2	1764.8	1831.9	1844.7	1825.8	1713.8	1845.4
Q6P9U8	Eukaryotic translation initiation factor 3 subunit H	Eif3h	2932.2	3014.2	3213.4	3335.3	2926.7	2993.4
A0A0G2JXI9	Histone H2B	Hist1h2bo	11845.1	11162.6	12551.7	10928.9	12402.8	12127.3
G3V679	Transferrin receptor protein 1	Tfrc	3781.9	4098.2	3825.9	4138	4265.9	4070
A0A0G2K7X7	Complement C7	C7	4190.8	3764.6	4942.2	3739.6	3990.3	4135.6
G3V6S3	Calumenin	Calu	3037.3	2893.8	3957.3	3673.9	2984.6	2956.5
P08753	Guanine nucleotide-binding protein G(k) subunit alpha	Gnai3	469.9	419.9	513.6	433.3	396.3	456.9
D4A8H8	Cytoplasmic FMR1-interacting protein	Cyfip1	2887.2	2819.7	2993.9	2945.1	2747.2	3065.2
B3GNI6	Septin-11	2020-09-11	3385.9	3312.1	3848.1	3268.6	3306.4	3451
D4AEP0	Adenylosuccinate synthetase isozyme 2	Adss	1068.3	1072.9	1191.1	1038.8	1005.2	1066.5
A0A0G2K2B3	Far upstream element-binding protein 2	Khsrp	3203.1	2869.9	3286.3	2773.5	3030.3	2881.3
F1LM09	Ubiquitin carboxyl-terminal hydrolase 7	Usp7	2041.8	1970.1	2119.1	2001.5	1997.5	1963.8
D3ZFA8	40S ribosomal protein S17-like	LOC100362366	1265.1	1229.4	1346.9	1243.4	1322	1283.9
Q5VLR5	BWK4	Erp44	2346.4	2361.7	2871.9	2276.1	2184.4	2329.9
F1M978	Inositol-1-monophosphatase	Impa1	2917.4	3129.3	3055.7	2831.3	2919.8	2854.6
Q5FVS1	Ferritin (Fragment)	Fth1	3271.9	2839.8	2820.5	2771.1	3123.1	2855.5
B2GUZ5	F-actin-capping protein subunit alpha-1	Capza1	1249.8	1264.2	1357.1	1252.2	1202.5	1257.9
A0A0G2JSW0	Myosin regulatory light chain 12B	Myl12b	4270.7	3978	4357.8	3833.6	3852	4008.7
O35142	Coatomer subunit beta	Copb2	3247.9	3459.3	3734.9	3069.5	3098.1	3206.6
Q8CIN7	Inositol monophosphatase 2	Impa2	1555.3	1528.6	1411	1510.7	1594.6	1661.8
P62076	Mitochondrial import inner membrane translocase subunit Tim13	Timm13	3165	3682.6	3130.2	3542.1	3403.5	3576.9
D3ZYY0	Short chain dehydrogenase/reductase family 39U, member 1	Sdr39u1	2511.7	2362.7	2363.6	2432.6	2483.8	2555.1
P11275	Calcium/calmodulin-dependent protein kinase type II subunit alpha	Camk2a	605.9	640.4	609.5	597.1	580.7	622
B0BN81	40S ribosomal protein S5	Rps5	2453.9	2449	2757.5	2388.6	2292.2	2600.6
Q9EQX9	Ubiquitin-conjugating enzyme E2 N	Ube2n	3705.2	3789.7	4038.9	3815.6	3748.5	3739.6
Q5RKI5	FLII, actin-remodeling protein	Flii	1886.2	2071.3	1985.2	1965.4	1942.7	2030
D3ZKT8	HD domain containing 2 (Predicted), isoform CRA_b	Hddc2	1634.2	1613.3	1639.7	1599.7	1598.5	1721.5
P13596	Neural cell adhesion molecule 1	Ncam1	2178.4	2459.9	2456.2	1959.9	1857	1786.4
D3ZJX5	RCG54610, isoform CRA_a	Timm50	3897.7	4247.9	3699	4258.6	4057.8	4063.9
B0BN68	Mitochondrial ribosomal protein S9	Mrps9	1491.6	1541.1	1448.1	1543.8	1591.9	1495.2
F1LRK4	G-rich RNA sequence-binding factor 1	Grsf1	1699.3	1699	1655.1	1814.3	1686.9	1725.2
Q4G009	Malignant T-cell-amplified sequence 1	Mcts1	1538.2	1594.6	1622.8	1520	1560.6	1556.6
B1H248	Vacuolar protein-sorting-associated protein 36	Vps36	2775.6	2734.1	2747.9	2825	2762.1	2900.6
P20761	Ig gamma-2B chain C region	Igh-1a	3891.1	4007.2	4011.9	4592.7	4945.1	4796.1
B5DFC8	Eukaryotic translation initiation factor 3 subunit C	Eif3c	1683.7	1703.9	1779.5	1688.7	1669.5	1652.8
Q66H98	Caveolae-associated protein 2	Cavin2	3079.6	3408	3730	3241.4	3150.3	3484.3
Q5XIM4	ATP synthase subunit s, mitochondrial	Atp5s	2883.8	3039.9	2672.1	3039.3	2862	2958.1
Q8VHJ9	Nesprin-1		2203.5	2148.9	2244.7	2137.7	2089.5	2230.8
A0A0H2UHZ2	Nucleosome assembly protein 1-like 4	Nap1l4	2843	2628	2792.8	2667	2857.5	2576.9
D4A9G1	Ribosomal protein L3-like	Rpl3l	3755.5	3604.5	3156.6	3825.2	3866.3	3752.5
D4A2F1	Agrin	Agrn	2362.1	2665	2456	2423.4	2356.3	2519.8
P09895	60S ribosomal protein L5	Rpl5	3214.3	3738.1	3569.8	3216.2	3261.1	3384
D3ZT71	BCL2-like 13	Bcl2l13	1852.4	2040	1752.9	1969.8	1831.3	1891.8
B5DEN5	Eukaryotic translation elongation factor 1 beta 2	Eef1b2	2807.3	2765.7	3101.4	2837.2	2834.1	2658.5
Q9WVJ4	Synaptojanin-2-binding protein	Synj2bp	2996	2959	2912.2	2608.7	2854.9	2739.7
D3ZCA0	Pyridoxal phosphate homeostasis protein	Plpbp	1937.1	1756.1	1798.9	1929.1	2070.4	1711.9
Q4V8N0	Lipocalin 7, isoform CRA_a	Tinagl1	2003.1	2003.9	1957.5	1807.5	1769.5	1632.1
Q6IRH7	Caseinolytic peptidase B protein homolog	Clpb	2213.3	2190.3	2153.3	2428.3	2217.9	2515.3
D3ZDI7	Serine/threonine-protein phosphatase 2A 56 kDa regulatory subunit	Ppp2r5a	2881.1	2919.3	2853.1	2996.3	2905.9	3026.4
Q9Z0J5	Thioredoxin reductase 2, mitochondrial	Txnrd2	2913.2	2852.7	2626.3	2855.2	2983.3	2773.3
Q920P0	L-xylulose reductase	Dcxr	2393.7	2286.3	2868.5	2353.9	2404	2558.1
G3V827	Cysteine conjugate-beta lyase 1, isoform CRA_a	Kyat1	3428.7	3523.6	3506.5	3604	3473.8	3636.4
Q5EBA1	ATP-dependent RNA helicase SUPV3L1, mitochondrial	Supv3l1	3071.5	3360.6	3078.6	3327.5	3083.7	3139.1
P37397	Calponin-3	Cnn3	1142.9	1074.8	1104.4	944.9	974.7	1006.7
B1H230	Map2k3 protein	Map2k3	1342.1	1365.3	1244.4	1351.2	1303.6	1359
Q07205	Eukaryotic translation initiation factor 5	Eif5	3370.3	3508.1	3971.5	3526.8	3461.5	3564.7
B2RYT5	Cox7a2l protein	Cox7a2l	3277.3	3679.7	3154.5	3593.1	3519	3622.4
D3ZS58	NADH dehydrogenase [ubiquinone] 1 alpha subcomplex subunit 2	Ndufa2	6900.2	7627.4	6430.5	7221.7	7132.2	7482.9
Q37652	Cytochrome c oxidase subunit 2	COXII	34.1	25.9	31.6	27.4	29.8	25
B0BMS8	Myl9 protein	Myl9	1534.4	1473.8	1639.8	1291.4	1317.3	1499.3
P26453	Basigin	Bsg	2799.7	3104	2440.2	3049.6	2946.8	2891.2
Q64240	Protein AMBP	Ambp	2709.7	2565.9	3126.4	2483.8	2325.7	2714.9
M0R4H5	PDZ and LIM domain protein 4	Pdlim4	2114.9	2279.2	2353.2	2163.9	2014.4	2120.2
A0A0G2JX67	Prolyl endopeptidase-like	Prepl	2246.9	2283.3	2308	2368.8	2284	2342.1
G3V824	Insulin-like growth factor 2 receptor, isoform CRA_b	Igf2r	2573.5	2725.5	2975.1	2499.6	2448.8	2553.9
Q4FZT8	SPRY domain-containing protein 4	Spryd4	2580.7	2549.2	2475.6	2759.9	2672.8	2730.1
Q9QYU4	Ketimine reductase mu-crystallin	Crym	2054.5	2260.6	2067.4	2145.5	2209.8	2000.1
P80299	Bifunctional epoxide hydrolase 2	Ephx2	2586.2	2338.8	2377.1	2535.2	2730.4	2839.6
Q99PV2	Syntaxin binding protein 3, isoform CRA_a	Stxbp3	2363.9	2342.2	2383.2	2208.1	2259	2283.6
Q64559	Cytosolic acyl coenzyme A thioester hydrolase	Acot7	1765.5	1754.1	2035.1	1653.7	1808.3	1835
A0A0G2K8H0	Caprin-1	Caprin1	2591	2906.5	2835.9	2681.5	2671	2648.2
Q6AYG3	Exopolyphosphatase PRUNE1	Prune1	1647.7	1551.8	1608.5	1588.3	1590.2	1606.1
Q6PEC0	Bis(5-nucleosyl)-tetraphosphatase [asymmetrical]	Nudt2	1854.2	1862.2	1768.8	1954.5	1904.1	1866.4
D3ZSD8	Transmembrane protein 143	Tmem143	1917.9	1790.9	1604.6	2169.8	2080.5	1905.6
Q9ES21	Phosphatidylinositide phosphatase SAC1	Sacm1l	2107.6	2129	2278.2	2133.4	2002.6	2090.4
Q6AYE2	Endophilin-B1	Sh3glb1	2841.2	2895.1	2778.7	2847	2822.2	2903.8
Q5RKJ9	RAB10, member RAS oncogene family, isoform CRA_a	Rab10	2235.2	2378.8	2347.4	2457.6	2293.9	2462.9
Q8CG45	Aflatoxin B1 aldehyde reductase member 2	Akr7a2	2245.8	2296.9	2158.8	2193.7	2205.4	2218.2
D3ZMY7	5-nucleotidase, cytosolic II	Nt5c2	2155.9	2451	2539	2138.1	2124.6	2037.5
A0A0G2K4M8	Acyl-CoA thioesterase 3	Acot3	296.1	305.5	307.1	315	299.7	326.8
B0BNC9	Quinone oxidoreductase-like protein 2		1379.9	1230.7	1180.4	1317.3	1223.9	1445
D4A6C5	Rho GTPase-activating protein 1	Arhgap1	3342.9	3234.6	3782.7	3209.6	3303.4	3279.1
Q6AYR8	Secernin-2	Scrn2	920	938	925.5	939	903.6	937.6
D3ZB81	Solute carrier family 25 member 31	Slc25a31	2095.2	2071	2085.2	2175.2	2131.1	2127.5
P35284	Ras-related protein Rab-12	Rab12	3177	3266.5	3303.4	3305.2	3277.1	3366.1
G3V9D1	Phosphoinositide phospholipase C	Plcd1	3070.4	3121.5	3143.8	2944.3	3080.3	3184.6
E9PT66	Splicing factor 3b, subunit 3	Sf3b3	2305.4	2211.8	2373.5	2215.5	2179.1	2246.8
Q68FR9	Elongation factor 1-delta	Eef1d	3572.1	3899.6	3724.7	3634.5	3671	3637.3
Q5M9G9	FAST kinase domain-containing protein 4	Tbrg4	2348.2	2376.1	2204.7	2499.4	2476.1	2352.9
A0A0G2K3G0	Histidine-rich glycoprotein	Hrg	3647.8	3217.6	3667.1	3328.1	3453.2	3189.6
Q8VI04	Isoaspartyl peptidase/L-asparaginase	Asrgl1	2294.3	2320.3	2376.2	2451.5	2393.4	2409.7
D3ZUC9	Oxidative-stress responsive 1 (Predicted)	Oxsr1	2434.1	2282.8	2526.4	2414.9	2386.6	2413.9
A0A0G2JY43	Fatty aldehyde dehydrogenase	Aldh3a2	2845.2	2705.9	2931.6	2551.1	2811.9	2640.4
Q811X6	Lambda-crystallin homolog	Cryl1	2408.5	2252.5	2267.6	2330.3	2239.1	2534.3
D4ACG2	IlvB (Bacterial acetolactate synthase)-like (Predicted), isoform CRA_c	Ilvbl	1588.6	1672.5	1681.4	1603.1	1560.8	1756.3
Q62991	Sec1 family domain-containing protein 1	Scfd1	1334.2	1264.4	1380.6	1349.4	1298.9	1359.9
P62832	60S ribosomal protein L23	Rpl23	3157	2913.3	3328.2	3247.8	3186.6	3293.6
D3ZLS5	HECT domain E3 ubiquitin protein ligase 1	Hectd1	2749.5	2550.2	2762.6	2700.8	2755.2	2743.3
F1LVY9	Peptide deformylase	Pdf	3978.3	4253	4003.1	4191.5	3883.6	4416.8
O08662	Phosphatidylinositol 4-kinase alpha	Pi4ka	2144.4	2040.4	2130.5	2036.9	1961.1	2129.5
C0IXW5	Furry-like protein	Fry	2835.8	2791.3	2794.8	2821.7	2742.7	2872.4
A0A0H2UI38	40S ribosomal protein S19	Rps19	5486.9	5150.6	5902.2	5421.1	5670.9	5652.9
B0BN56	28S ribosomal protein S31, mitochondrial	Mrps31	2514	2527.7	2417.5	2625.1	2595.2	2578.7
M0R7M8	Uncharacterized protein		2015.5	2144.8	2379	1933.1	2013.5	2033.7
P62959	Histidine triad nucleotide-binding protein 1	Hint1	3373.2	3384.5	4029.1	3410.3	3515.9	3552.3
Q7TP91	Ab1-205	Surf4	1865.2	1916.9	2108.2	2014	1795.1	2097.7
P59215	Guanine nucleotide-binding protein G(o) subunit alpha	Gnao1	1842.9	2166.5	3280.4	1927.5	1936.2	1944.9
D3ZAZ0	Eukaryotic translation initiation factor 3 subunit M	Eif3m	2193	2085.5	2381.7	2399.5	2143.5	2177.4
A0A0G2JU66	Nuclear protein localization protein 4 homolog	Nploc4	2735.2	3132.1	2831.6	2765.9	2660.9	2934.3
P01836	Ig kappa chain C region, A allele		1248.5	1418.1	1273.4	1912.5	1708.5	1702.1
D3ZLT6	Kelch-like family member 31	Klhl31	2346.1	2462.3	2340.1	2361.5	2293.7	2432.1
B0BMW5	Natriuretic peptide A	Nppa	3838.4	4071	18444.6	3531.7	3318	4423.1
D3ZWE0	Histone H2A	Hist2h2ab	663.8	580.9	643.8	651.3	657	597
Q01986	Dual specificity mitogen-activated protein kinase kinase 1	Map2k1	1436.9	1402	1476.7	1502.3	1443.8	1446.7
A0A0G2K761	Cullin 2	Cul2	2709.4	2836.9	2597.3	2848.2	2790.8	2723.9
D3ZSA9	Nodal modulator 1	Nomo1	1600.5	1685.1	1805.1	1652.6	1596.8	1618.3
Q5XI97	Alanyl-tRNA editing protein Aarsd1	Aarsd1	2855.5	2540.8	2976.7	2953.6	2926.7	2973.7
B2RZD6	NDUFA4, mitochondrial complex-associated	Ndufa4	9725.5	10343.5	8830.6	10164.4	10311.8	10333.8
M0R7B4	Histone cluster 1 H1 family member d	Hist1h1d	4788.9	4629.8	5901.4	4039.8	7267	7107
Q642A6	von Willebrand factor A domain-containing protein 1	Vwa1	1630.9	1518.9	1600.3	1541.9	1445.4	1634.1
D3Z8E0	Ribosomal protein S6 kinase	Rps6ka3	2812.9	2872.6	3147	2846.8	2786.3	2891.6
Q5XII9	Mitochondrial fission regulator 1-like	Mtfr1l	1951.4	2029.1	2004.4	1896.2	1852.4	1862.5
A0A0G2JTN4	Phosphoribosylformylglycinamidine synthase	Pfas	1522.2	1431.1	1607.8	1487.4	1508.1	1531.3
P11232	Thioredoxin	Txn	6121.9	6509	6673.5	6139.4	6162.7	6246.7
P31211	Corticosteroid-binding globulin	Serpina6	3029.5	2605.6	3181.2	2847.9	2676.3	2746.5
B1H267	Sorting nexin-5	Snx5	2734.2	2578.8	2761.4	2497.7	2682.4	2628.5
Q5PPN5	Tubulin polymerization-promoting protein family member 3	Tppp3	2338.8	2234.7	3679.5	2213.6	2202.5	2479.4
C6ZII9	NAD-dependent protein deacetylase	Sirt3	3629.2	3604.7	3292.1	3825.9	3664	3443
Q9ESH1	26S proteasome subunit S5a	Psmd4	1576.1	1761.3	1727.4	1603.1	1648.4	1644.1
P52555	Endoplasmic reticulum resident protein 29	Erp29	3154	3185.5	3462.7	3046.6	2984.7	3048.6
D3ZGN0	TBC1 domain family, member 4	Tbc1d4	2280	2191.9	2283.6	2198.7	2166.3	2163.1
A0A0G2JSM8	Cell division control protein 42 homolog	Cdc42	850.5	854.4	887.7	905.8	900.1	903.3
Q6P734	Plasma protease C1 inhibitor	Serping1	2873.9	2630.3	3067.7	2536.1	2615.9	2744.5
Q6MG55	Protein ABHD16A	Abhd16a	2422.6	2416	2333	2370.1	2336.1	2432
Q6AYC4	Macrophage-capping protein	Capg	1827.7	1692.3	2011.2	1705.1	1683.9	1855.2
O88321	Antisecretory factor	Psmd4	202.3	185	185.5	199.2	176.5	215.4
D3ZXS8	Huntingtin interacting protein 2 (Predicted), isoform CRA_a	Ube2k	3672.5	4166.9	3673	3643.5	3581.3	3790.8
B5DFG4	Heat shock 27kD protein family, member 7 (Cardiovascular)	Hspb7	2979.1	3444.3	2859.3	3020.7	2849.3	2773.2
Q3B8N9	Biphenyl hydrolase-like (Serine hydrolase)	Bphl	2390.6	2487.3	2310.4	2525.8	2382.4	2627.2
Q923M1	Mitochondrial peptide methionine sulfoxide reductase	Msra	1652	1908.3	1611.4	1682.9	1691.9	1627.8
Q68FW9	COP9 signalosome complex subunit 3	Cops3	2290	2482.3	2859.5	2389.8	2279.5	2470.2
M0R6T4	MMS19 homolog, cytosolic iron-sulfur assembly component	Mms19	1342.1	1391	1413.1	1321	1264.2	1379.8
D3ZDK7	Glycerol-3-phosphate phosphatase	Pgp	2695.1	2829.8	2743.1	2788.7	2689.5	2899.2
Q6AYD9	Nucleoside diphosphate-linked moiety X motif 19	Nudt19	1698.7	1718.6	1685.2	1679.8	1574.2	1717.3
Q4KLZ3	DAZ associated protein 1, isoform CRA_a	Dazap1	2505.2	2350.2	2733.8	2460.7	2540.1	2502.9
P62282	40S ribosomal protein S11	Rps11	3791.9	3737.6	4088.9	3946	3856.7	4021.4
A9UMW1	Glutathione S-transferase alpha 4	Gsta4	4769.4	4648.3	5461.1	4958.4	4998.6	5122.1
Q63798	Proteasome activator complex subunit 2	Psme2	1721.7	1890.1	1829.7	1609.8	1745.6	1724.9
A0A0G2JZG7	Serine--tRNA ligase, cytoplasmic	Sars	3018.4	3193	3159.6	3024.6	3000.6	2977.5
Q6IRE4	Tumor susceptibility gene 101 protein	Tsg101	1706.2	1946.3	1837.5	1707.7	1681.5	1749.7
A0A0G2K777	Ras homolog family member T1	Rhot1	2731.7	3051.7	2858.1	2781.1	2849.3	2922.3
P63322	Ras-related protein Ral-A	Rala	1783.4	1787.7	1748.7	1783.9	1790.8	1942.6
D3ZZC1	RCG43947	Txndc5	2018.4	1899.9	2181.7	1903.9	1952.4	1869.3
Q9WVB1	Ras-related protein Rab-6A	Rab6a	2007.3	2065.1	2439.8	1991.7	1982.7	2083.3
Q8K4M9	Oxysterol-binding protein-related protein 1	Osbpl1a	1545.3	1758.1	1561	1636.9	1506.7	1709.9
Q925Q9	SH3 domain-containing kinase-binding protein 1	Sh3kbp1	3581.3	3150.5	2589.6	3677	3815	2897.3
B0BNJ1	LOC683667 protein	Sri	2633.6	3698.9	3182.1	2499	2460.9	2624
D3ZTW7	ATP synthase mitochondrial F1 complex assembly factor 2 (Predicted), isoform CRA_c	Atpaf2	1953.6	1902.9	2181.9	1917.2	1884.7	1984
P56522	NADPH:adrenodoxin oxidoreductase, mitochondrial	Fdxr	2673	2654	2434.2	2762.4	2630.1	2761.8
A0A0G2K135	Complement factor I	Cfi	4314.2	3977.8	4550.9	3750.8	3915.3	3830.6
Q6MG49	Large proline-rich protein BAG6	Bag6	3124.5	3104.5	3878.7	3115.6	2820	3297.1
P14141	Carbonic anhydrase 3	Ca3	1448.8	1503.6	2770.7	1404.9	1196.7	1622.1
F1M949	Cytoskeleton-associated protein 5	Ckap5	1869.5	1912.3	2165.1	1933.7	1848.9	2019.7
F1LSM0	Ubiquitin-specific peptidase 24	Usp24	2706.2	2702.5	2837.2	2793.9	2771.5	2739
M0R8B6	Tubulin beta chain	Tubb1	527.9	467.7	728.8	451.2	431.8	463.9
Q5FWT5	Glutamyl-tRNA(Gln) amidotransferase subunit A, mitochondrial	Qrsl1	2762.9	2821.8	2788.7	3112.4	2949.5	2934.2
D3ZD97	DEAH (Asp-Glu-Ala-His) box polypeptide 15 (Predicted), isoform CRA_b	Dhx15	1818.8	1861.7	2218.2	1779.8	1719.1	1901.9
F1M9Q2	ATP-binding cassette sub-family C member 9	Abcc9	1936.1	1879.4	1816.6	1934.3	2049.4	1908.1
M0RAD5	ATP-dependent Clp protease proteolytic subunit	Clpp	1998.9	2295.1	1933.1	2139	2079.7	2093.8
Q6P7P5	Basic leucine zipper and W2 domain-containing protein 1	Bzw1	2368.4	2352.4	2559.2	2454.4	2275.4	2448.4
P13264	Glutaminase kidney isoform, mitochondrial	Gls	2637.4	2671.5	2897.6	2527.8	2482	2711.1
F1LMZ4	Ribosome-releasing factor 2, mitochondrial	Gfm2	2478	2628	2489.3	2489.8	2418.9	2571
Q91ZW1	Transcription factor A, mitochondrial	Tfam	4496.9	4380.8	4477.8	4704.7	4683.1	4633.7
P61212	ADP-ribosylation factor-like protein 1	Arl1	1615.1	1550.7	1725.5	1522.1	1478.3	1435.7
F8WFK6	Glutathione peroxidase	Gpx4	2863.1	3125.2	2874.7	2937.1	2896	2923.6
A0A0G2K5L2	RCG47744, isoform CRA_c	LOC100911440	1769.9	1993.1	1613.4	1885.8	1899.1	1984.1
A0A0G2JUI5	Cytoplasmic linker-associated protein 1	Clasp1	2835.4	2767.3	2852.9	2812.1	2746.6	2782.4
B2GV92	Ptges3 protein	Ptges3	2158	2135.6	2431.8	2101.5	2126	2170.6
G3V9D7	Adducin 3 (Gamma), isoform CRA_a	Add3	2154.2	2390.4	2287	2051.2	2032.9	2225.1
G3V9S0	NADH-cytochrome b5 reductase	Cyb5r1	1939.1	1983.2	1850.3	2040.4	1957	1917.8
F1LYS7	Sarcoglycan, delta	Sgcd	4090.4	4111	4249.9	3912.9	3986.8	4327.3
Q4KLZ6	Triokinase/FMN cyclase	Tkfc	1745.7	1406.8	1513.6	1502.4	1672	1519.9
F1LRL9	Microtubule-associated protein 1B	Map1b	1616.2	1635.5	1826.1	2030.6	1576.4	1616.7
P0DP31	Calmodulin-3	Calm3	3882.2	3474.8	3825.7	3652.1	3572.9	3969.3
F1LRI7	AP2-associated protein kinase 1	Aak1	1613.4	1585.5	1842.7	1682.9	1633.6	1664
O35509	Ras-related protein Rab-11B	Rab11b	3111.3	3138.9	3226.3	3143.8	3100.8	3030.8
A1L122	NEDD8-activating enzyme E1 regulatory subunit	Nae1	1777.7	1727.1	1725.8	1660.8	1608.3	1794.5
P50503	Hsc70-interacting protein	St13	4206.8	4253.7	4615.1	4228.3	4132.9	4373.3
D3ZRX9	Calponin (Fragment)	Cnn2	2740.5	2559.5	3212.5	2278.6	2316.7	2359.9
G3V9V3	Cytoplasmic dynein 1 intermediate chain 2	Dync1i2	2085.5	2146.3	2142.2	2291.8	2125	2180.5
D4AAB5	Peptidase M20 domain-containing protein 2	Pm20d2	1949.7	1784.5	1936.8	2003.2	2042.5	1991.7
P40307	Proteasome subunit beta type-2	Psmb2	3469.4	3479	3552.1	3515.4	3424.7	3520.5
Q5XIA5	Coenzyme A synthase	Coasy	2403.8	2467.8	2263.5	2480.2	2420.4	2499.1
Q9Z2F5	C-terminal-binding protein 1	Ctbp1	1520.4	2068.5	1678.8	1529.1	1454.1	1590.5
G3V9N7	Protein kinase C and casein kinase substrate in neurons 3	Pacsin3	2702.4	2966.6	3709	2705.2	2723.2	2602.1
Q9Z2B7	Myosin heavy chain (Fragment)	MHCEO	228.6	203.9	181.9	218.6	211.5	220
Q7TMA5	Apolipoprotein B-100	Apob	2640.5	2594.2	2678.3	2454.8	2458.6	2630.9
A0A0H2UHG0	Tyrosine--tRNA ligase	Yars	3838.8	3734	4166	3777.7	3741.6	3953.1
A0A1K0GY57	Cytoglobin, isoform CRA_b	Cygb	3035.4	2953.3	3128.1	2899.8	2872.6	3017.6
Q6P736	Polypyrimidine tract binding protein 1, isoform CRA_a	Ptbp1	1931.8	1984.7	1944.1	1701.7	1737.5	1949.8
B5DEH4	UDP-N-acetylglucosamine pyrophosphorylase 1-like 1	Uap1l1	2561	2513.9	2691.4	2577.9	2400.3	2689.4
P46413	Glutathione synthetase	Gss	3819.7	3870.1	4150.3	3806	3803.7	4058.3
A0A0H2UHM0	Vacuolar protein sorting-associated protein 28 homolog	Vps28	2192.7	2101.1	2211.6	2198.4	2136.5	2200.3
A0A096MJY6	1,4-alpha-glucan-branching enzyme (Fragment)	Gbe1	2890.5	3155.8	2867.4	3184.6	3006.2	2985.5
Q68FX9	NAD-dependent protein deacylase sirtuin-5, mitochondrial	Sirt5	2356.8	2410.5	2153.2	2515.8	2531.6	2495.3
D4A9M6	A kinase (PRKA) anchor protein 1, isoform CRA_b	Akap1	2373.3	2559	2517.3	2416.9	2523.7	2433.2
Q9WVA1	Mitochondrial import inner membrane translocase subunit Tim8 A	Timm8a	3894.3	3905.1	3634.5	3954.6	3936.8	3936.4
A7XYB9	NADH-ubiquinone oxidoreductase chain 4	Nd4	2057.8	1978.5	1839.3	2267.1	2129.7	2161.1
B0BNJ9	RCG44002, isoform CRA_a	Tmem14c	507.1	420.4	357.5	572	413	407
F1LPS8	Transcriptional activator protein Pur-alpha	Pura	3005.6	2969.5	3270.6	3018.8	2950.8	3004.5
G3V9X2	G-protein signalling modulator 1 (AGS3-like, C. elegans), isoform CRA_c	Gpsm1	1803.5	1965.2	1565	1966.2	1773	1754.1
A0A0G2K7Y2	Oxidation resistance protein 1	Oxr1	2537.5	3060	2661.6	2585.6	2608.8	2756.4
P13471	40S ribosomal protein S14	Rps14	1507	1676.3	1715.1	1546.7	1612.7	1577.8
Q63009	Protein arginine N-methyltransferase 1	Prmt1	2008.3	2353.8	2080	1841.4	2029.2	1921.9
P28042	Single-stranded DNA-binding protein, mitochondrial	Ssbp1	2516.7	2573.8	2530.9	2757.7	2444.8	2721.2
Q497C9	Microfibrillar-associated protein 4	Mfap4	3773.1	3491.3	5391.1	3488.5	3527.1	3763.5
P62870	Elongin-B	Elob	2503	2599.4	2872.7	2723.1	2426.2	2857.7
Q99ND8	Ppm1b protein	Ppm1b	3650.6	3856.7	3811.9	3710.5	3682.6	3925.6
A0A0G2K7W6	Similar to 60S ribosomal protein L27a	RGD1562402	2010	1990.4	2214.3	1989.9	2170.9	2042
B5DEL9	40S ribosomal protein S7	Rps7	3608.9	3830.3	3892.7	3793.3	3526.2	3531.5
A0A0G2K2P6	HBS1-like protein	Hbs1l	2036.1	2094.7	2047.9	2024.1	1953	2024.5
Q66H71	Serine/threonine-protein phosphatase CPPED1	Cpped1	2290.6	2352.4	2346.5	2309.5	2365.6	2378.8
Q6PDW1	40S ribosomal protein S12	Rps12	2708.5	2478.9	2784.8	2562.7	2598	2602.7
E9PT51	DNA polymerase delta-interacting protein 2	Poldip2	2756.2	2764.7	2510.7	2816	2819.9	2711.8
D3Z9L0	Acylglycerol kinase	Agk	2778.4	2879.6	2609.6	2870.5	2975.9	2724.2
P62755	40S ribosomal protein S6	Rps6	2231.9	2301.6	2340.6	2186.6	2220.8	2447.7
A1L1J8	RAB5B, member RAS oncogene family (Predicted), isoform CRA_c	Rab5b	824.5	870.4	798.5	785.5	806.5	784.1
Q6AXT5	Ras-related protein Rab-21	Rab21	2037.3	2067.3	1996.6	2162.7	1960.7	2155.9
D4A520	PTC7 protein phosphatase homolog	Pptc7	1404.1	1525.1	1351.6	1356.7	1501.3	1346.3
F1LPQ9	A-kinase anchor protein 2	Akap2	1896.8	1850.1	1969.8	1819.2	1842.9	1868
Q64303	Serine/threonine-protein kinase PAK 2	Pak2	2588.7	2809.5	2799.2	2476.2	2581	2511.7
P19139	Casein kinase II subunit alpha	Csnk2a1	2978.3	3188.3	3252.4	2887	3070.7	3052.8
Q5XIH1	Asporin	Aspn	1676.4	1279.3	2348.6	1307.5	1382.2	1518.8
D4A197	Methylmalonyl CoA epimerase (Predicted), isoform CRA_d	Mcee	1272.1	1475.6	1147.2	1380.2	1353.8	1290
Q6MG61	Chloride intracellular channel protein 1	Clic1	1523.9	1458.5	1894.5	1404.4	1397.5	1482.3
D4AEH3	Proteasome (Prosome, macropain) 26S subunit, non-ATPase, 7 (Predicted)	Psmd7	2039.1	1915.7	2145.7	1829.9	2059.8	1927.6
F7FHF3	Serpin family F member 2	Serpinf2	2500.5	2315.2	2561.1	2437.8	2387.4	2620.5
P97615	Thioredoxin, mitochondrial	Txn2	2298.8	2482.8	2276.7	2518.5	2409.2	2623.3
P36365	Dimethylaniline monooxygenase [N-oxide-forming] 1	Fmo1	2260.7	2205.4	2199.7	2265	2190.6	2277.9
Q05096	Unconventional myosin-Ib	Myo1b	1718	1947.7	1694.8	1772.5	1698.3	1838.9
P08934	Kininogen-1	Kng1	1356.7	1422	1435.2	1188.2	1229.6	1249.3
P61751	ADP-ribosylation factor 4	Arf4	642.3	603.1	788.2	637.4	575	644.4
Q5XI72	Eukaryotic translation initiation factor 4H	Eif4h	1434.4	1494.8	1528.5	1429.5	1419.7	1510.2
Q505J8	Phenylalanine--tRNA ligase alpha subunit	Farsa	2547.5	2291.4	2401.8	2237.7	2377.9	2258.1
P02767	Transthyretin	Ttr	5523	5052.9	5141.8	5725	5908	5761.1
B0K040	Sh3bgr protein (Fragment)	Sh3bgr	1612.9	1749.8	1533.2	1680.7	1582.6	1773.6
D3ZY50	ATP synthase mitochondrial F1 complex assembly factor 1 (Predicted), isoform CRA_a	Atpaf1	2355.6	2431	2625.9	2354.7	2387.9	2454.6
D3ZD73	DEAD-box helicase 6	Ddx6	2305.4	2580.2	2553.9	2322	2455.4	2474.9
D4A104	Mitochondrial ribosomal protein L45 (Predicted)	Mrpl45	2793.9	2678.6	2749.5	2820.2	2587	3423.7
G3V907	Peroxisomal biogenesis factor 19	LOC100911356	1440	1315.3	1359.3	1504.4	1477.1	1397.9
B2GUZ1	Ubiquitin carboxyl-terminal hydrolase 4	Usp4	1752.6	1717.2	1644.3	1723.2	1772.9	1716.7
A0A0G2JUX4	Ubiquitin-specific peptidase 47	Usp47	2488	2649.3	2534.7	2585.3	2517.8	2575.5
F1LWG4	NADH dehydrogenase (Ubiquinone) 1 alpha subcomplex, assembly factor 1 (Predicted), isoform CRA_a	Ndufaf1	3499.8	3797.6	3321.2	4066.3	3602.2	3861
A0A0G2KAL9	Mitochondrial fission factor	Mff	1253.4	1355.2	1218.8	1248	1174.1	1460.5
Q5U2S6	Ankyrin repeat and SOCS box protein 2	Asb2	1754.9	1906.6	1610.4	1798.4	1718.9	1729.3
Q6J0M8	p100 LMO7 variant protein		165.8	193.8	271.4	132.2	147.6	144
D4A6W6	Uncharacterized protein		1454.7	1489.1	1581.5	1602.5	1492.8	1636.4
Q6AYD4	Endothelial cell-selective adhesion molecule	Esam	1874.9	1979.1	1956.8	1873.9	1974.6	1840
P38656	Lupus La protein homolog	Ssb	3200.2	2919.3	3572.9	3073.1	3125.4	3345.6
D4A833	Mitochondrial ribosomal protein S30 (Predicted), isoform CRA_a	Mrps30	2088.9	2039.9	1986.1	2021.5	2049	2118.5
Q4QQS7	Uridine monophosphate synthetase, isoform CRA_a	Umps	1852.5	1943.8	1956.2	1843.2	1716.9	2028.7
Q5RKI9	Ribosome-recycling factor, mitochondrial	Mrrf	1366.8	1426.9	1215	1482.5	1540.4	1539.7
B1WBY1	Cul1 protein	Cul1	2681.2	2622.8	2620.2	2454.7	2611	2501.5
D3ZEG8	Translocase of inner mitochondrial membrane 29	Timm29	1133.3	1094.1	1152.7	1148.7	1095.7	1237.3
B0BN30	Mitochondrial carrier 1	Mtch1	1886.9	1912.3	1890.6	1887.8	1878.8	1948.3
A0A0G2K9E5	Leucyl-tRNA synthetase 2, mitochondrial	Lars2	1067.1	1199.3	927	1098.9	1051.5	1042.5
F1M7E5	Cadherin 5	Cdh5	1209.9	1222.6	1233.7	1175.6	1205.7	1284.4
A0A0G2JZH0	Calcium-binding protein 39	Cab39	3253.9	3358.9	3262.8	3242.2	3158.1	3394.4
Q3B7U9	Peptidyl-prolyl cis-trans isomerase FKBP8	Fkbp8	1536	1517.7	1722.2	1647.6	1740.3	1534.9
Q566E4	Heterogeneous nuclear ribonucleoprotein R	Hnrnpr	1166.9	1116.5	1278.7	1138.5	1182.4	1208.6
G3V6D9	Na(+)/H(+) exchange regulatory cofactor NHE-RF	Slc9a3r2	1256	1296	1331.6	1388.2	1318.9	1309.9
A0A0G2JTT2	Phosphatidylinositol binding clathrin assembly protein, isoform CRA_a	Picalm	2161.6	2121.6	2379.4	2054.3	2007.8	2109.4
Q3B8P4	Decapping enzyme, scavenger	Dcps	2574.4	2357.1	2553.2	2503.5	2505.2	2616.5
Q7TSA0	Mitochondrial Rho GTPase 2	Rhot2	1469.2	1516.2	1601.1	1418.7	1554.2	1476.9
P63031	Mitochondrial pyruvate carrier 1	Mpc1	2044.9	2120.1	1523	2190.4	2080.7	2034.4
Q920P6	Adenosine deaminase	Ada	3068.3	3052.6	3047.6	3050.3	3079.9	3145.3
Q5U3Y8	Transcription factor BTF3	Btf3	762.6	841.4	844.4	731.6	761.3	730.3
D4A899	Vacuolar protein sorting 13 homolog A	Vps13a	2007.6	1929.7	1928.6	1942	1976.2	2019.3
D3ZEH6	Nudix hydrolase 8	Nudt8	1621.6	1335.5	1363.8	1466.3	1569.8	1556.7
Q5BJX1	39S ribosomal protein L41, mitochondrial	Mrpl41	2224.5	2532.1	2408.2	2255.2	2379.4	2441.7
P80067	Dipeptidyl peptidase 1	Ctsc	2353.7	2133.1	2212.5	2099.4	2230.3	2218.3
Q5M7W7	Probable proline--tRNA ligase, mitochondrial	Pars2	1457.2	1411.7	1471.1	1545.3	1423.4	1465.4
P01041	Cystatin-B	Cstb	3017	3209.2	3156.9	2937.9	2947	3272.6
Q5M860	Rho GDP dissociation inhibitor beta	Arhgdib	1316	1194.5	1772.9	1334.2	1336	1316
D3ZXK4	Abhydrolase domain-containing 11	Abhd11	2428.6	2488.7	2322.6	2623.6	2421.6	2575.8
Q4FZU2	Keratin, type II cytoskeletal 6A	Krt6a	2135.1	1676.2	1929.1	1561.3	1777.9	1787.3
D3ZX74	Coenzyme Q10 homolog A (Yeast) (Predicted), isoform CRA_b	Coq10a	3132.2	3807.2	2873.5	3328.8	3275.2	3393.9
G3V7Y3	ATP synthase subunit delta, mitochondrial	Atp5f1d	4434.9	4054.2	3618.9	4533.9	4317.1	4345.5
Q9EPX0	Heat shock protein beta-8	Hspb8	3227.1	3583.1	3329.5	3369.7	3040.1	3366.5
D4A4P3	NADH:ubiquinone oxidoreductase subunit B3	Ndufb3	4111	4376	3824.4	4360.5	4415.4	4564.3
Q5U2U2	Crk-like protein	Crkl	1891.4	2190.4	1895.1	1857	1875.6	1880.1
D4AB01	Histidine triad nucleotide binding protein 2 (Predicted), isoform CRA_a	Hint2	1910.6	2017.5	1794.3	1878	1881.6	1910.4
D4A7L6	Ribose 5-phosphate isomerase A (Predicted)	Rpia	1923	1986.5	1800.8	1918.9	1929.7	1867.4
D4ABT8	Heterogeneous nuclear ribonucleoprotein U-like 2	Hnrnpul2	2506	2578	2720.7	2522.8	2462.8	2435
Q4FZU0	Acid phosphatase 6, lysophosphatidic	Acp6	2498.9	2587.9	2598	2475.5	2362.7	2565.9
A0A0G2JSM7	Adducin 1 (Alpha), isoform CRA_b	Add1	2282.1	2520	2532.7	1936.9	2134.2	2183
B2GV57	Cysteinyl-tRNA synthetase 2, mitochondrial	Cars2	1233.6	1444.9	1294.5	1394.2	1310.1	1351.2
Q5BK33	p55 protein	LOC652956	2543.6	2672.2	2955.2	2534.8	2613.1	2651.4
F1M0G3	Ectonucleoside triphosphate diphosphohydrolase 1	Entpd1	1943.8	2182.7	2202.3	1807.7	1881	1959.6
G3V8L1	PYD and CARD domain-containing	Pycard	792.4	856.9	858.5	775.7	794.5	760.3
A0A0G2JXC1	Protein ERGIC-53	Lman1	3415.6	3749.2	3979.9	3617.5	3434	3624.6
P29314	40S ribosomal protein S9	Rps9	4178.7	4371.3	4157.1	4205	4156.8	4146.2
O88794	Pyridoxine-5-phosphate oxidase	Pnpo	1231	1276.3	1210.8	1281.8	1252.6	1269.7
B0BNM1	NAD(P)H-hydrate epimerase	Naxe	2376.8	2298.8	2364.9	2331.6	2426.3	2310
B1WC34	Protein kinase C substrate 80K-H (Predicted), isoform CRA_b	Prkcsh	2343.8	2235.8	2814.2	2295.5	2262	2383.4
P53042	Serine/threonine-protein phosphatase 5	Ppp5c	3596.5	3702.1	3635.9	3690.9	3625.3	3996.5
G3V9T7	ATPase Asna1	Asna1	1569	1801.8	1699.3	1592.4	1552.1	1488.3
D3ZK97	Histone H3	H3f3c	30.9	27.6	31.4	27.3	38.3	35
Q9QZR6	Septin-9	2020-09-09	2001.7	2183.2	2035.9	1966	1987.7	2011.1
Q68FQ9	LanC lantibiotic synthetase component C-like 2 (Bacterial)	Lancl2	1780.5	1952.1	1895	1779	1711.6	1853.4
P18420	Proteasome subunit alpha type-1	Psma1	2912	2862.5	3134	2903.1	2884.6	2943.5
F1M957	von Willebrand factor	Vwf	2954	2447.3	4204.3	2340.5	2537.4	2483.9
Q9JKC1	Carboxylic ester hydrolase	Bche	2229.2	1865.6	2196.1	1778.3	2314.4	1861.6
Q9WVR3	Phosphatidylinositol 3,4,5-trisphosphate 5-phosphatase 2	Inppl1	2349.2	2188.4	2536.6	2238.3	2135.3	2518.4
P13084	Nucleophosmin	Npm1	1309.7	1211	1254.4	1137.3	1211.8	1184.5
D4A5S0	Rho-associated protein kinase	Rock1	1221.1	1121.7	1188.5	1072.7	1079.2	1239.9
M0RC99	Ras-related protein Rab-5A	Rab5a	1291.9	1282.9	1358.3	1324.4	1372.1	1300
Q3MID6	Calumenin	Calu	187.6	170.2	262.9	194.2	178.1	175.7
F1LUM5	Tubulin alpha chain	Tubal3	225.3	266	263.1	207.3	234.8	198.5
D3ZQ59	Nardilysin	Nrdc	2338.5	2524.3	2353.2	2378.9	2362.7	2373.4
Q5XI81	Fragile X mental retardation syndrome-related protein 1	Fxr1	2071.1	2088.8	2088.3	2076.7	2044.9	2169.7
A0A0G2K8K3	Heparin cofactor 2	Serpind1	2904.9	2679.4	3341.9	2479.3	2407.1	2550.5
B5DER3	Hypertrophic agonist responsive protein B64, isoform CRA_b	Iah1	1621.6	1606.7	1959.9	1562.8	1574.5	1565.6
Q06000	Lipoprotein lipase	Lpl	2741.2	2629.8	2942.8	2703.1	2479.2	3283.3
P18265	Glycogen synthase kinase-3 alpha	Gsk3a	1727	2053.7	1685.2	1543.7	1412.5	1972.7
D3ZJY1	Mitochondrial ribosomal protein L28	Mrpl28	1828.6	1901.1	1800.3	1989	1956.8	2026.3
M0R6J0	39S ribosomal protein L39, mitochondrial	Mrpl39	1898.5	1764.1	1664	1823.4	1927.6	1783.4
D3ZFH5	Inter-alpha-trypsin inhibitor heavy chain 2	Itih2	1247.4	1399.4	1319.9	1198.5	1100.1	1238.7
D4A4K4	Vacuolar protein sorting 13 homolog C	Vps13c	1689.4	1983.7	1681.6	1801.5	1731.7	1804.5
Q08877	Dynamin-3	Dnm3	83.4	73.8	80.1	84	73	87.5
S4VP54	MAP2K4delta	Map2k4	1299.2	1322.9	1322.9	1294.1	1294	1323.5
D2XV59	GTP-binding protein 1	Gtpbp1	750	763.7	734.8	704.7	720.3	725.5
A0A0G2JYT1	ELKS/Rab6-interacting/CAST family member 1	Erc1	2230.6	2063.7	2072.1	2126.9	2234.3	2293.7
Q5U2U0	ATP-dependent Clp protease ATP-binding subunit clpX-like, mitochondrial	Clpx	2530.6	2555.5	2608.3	2547.6	2541	2673.9
A0A0G2JSY3	Neurolysin (Metallopeptidase M3 family), isoform CRA_a	Nln	2536.9	2553.3	2703.6	2546.8	2577.6	2658.6
D3ZXF9	Mitochondrial ribosomal protein L12	Mrpl12	1608.6	1634.4	1550.3	1585.1	1615.5	1623.5
Q642B0	Glypican 4	Gpc4	1655.6	1758.8	2183.4	1593.1	1514	1643.8
P80386	5-AMP-activated protein kinase subunit beta-1	Prkab1	1584.6	1595.6	1676.5	1663.3	1602.2	1617.7
P01015	Angiotensinogen	Agt	1687.2	1534.5	1659.4	1763.8	1626.5	1695.3
D3ZKU6	Uncharacterized protein	Gbp1	2012.2	2321.5	2099.1	1923	1939.5	2002.5
A0A0G2JU49	Metaxin 1	Mtx1	1209.6	1273.1	1139.6	1260.2	1166.1	1232.4
Q63525	Nuclear migration protein nudC	Nudc	2336.5	2310.5	2380.1	2314.5	2305.5	2313.3
Q5M9I5	Cytochrome b-c1 complex subunit 6, mitochondrial	Uqcrh	3218.4	3264.5	2746.4	3404.8	3195.1	3415
P70583	Deoxyuridine 5-triphosphate nucleotidohydrolase	Dut	1910.4	2039	1975.7	2034.3	1940.4	2041.7
D4A4U3	Magnesium-dependent phosphatase 1	Mdp1	2575.2	2709.1	2662	2563.3	2256.3	2719.4
F1MAR6	Proline dehydrogenase	Prodh1	1565.4	1509.5	1661	1551.4	1581.9	1670.6
P23764	Glutathione peroxidase 3	Gpx3	3506.7	3522.2	4507.2	3110.8	3051.1	3649.1
P19356	Porphobilinogen deaminase	Hmbs	1509.8	1567.3	1433.4	1526.1	1558.6	1614.8
G3V7G6	Heat shock 27kDa protein 3	Hspb3	1532.1	2072.3	1687.6	1608.6	1546.8	1478.1
D4A9N5	Tripartite motif-containing 25	Trim25	3124	2664.8	3035.1	2828.9	2923.1	3078.1
P13233	2,3-cyclic-nucleotide 3-phosphodiesterase	Cnp	1837.7	1600.1	2087.9	1652.7	1530.7	1749.5
O88506	STE20/SPS1-related proline-alanine-rich protein kinase	Stk39	1527.2	1389	1480	1493.9	1485.5	1460.4
D3ZW55	Inosine triphosphate pyrophosphatase	Itpa	1582.9	1543.9	1691.3	1553.3	1570.3	1578.1
P55161	Nck-associated protein 1	Nckap1	1452.4	1407	1605.2	1425.1	1395.9	1527.4
A0A0H2UHB3	Carbonic anhydrase 4	Car4	1722.5	1784.2	1558.3	1589.1	1531.2	1723.9
B2RZ37	Receptor expression-enhancing protein 5	Reep5	3276.9	3379.8	3103.5	3591.2	3536.7	3438.5
Q63448	Peroxisomal acyl-coenzyme A oxidase 3	Acox3	1035.5	1065.5	1062.8	987.3	932.1	1048.1
P36860	Ras-related protein Ral-B	Ralb	112.8	98.6	127.6	113.5	139.4	125.1
D4A0Y4	Oxidoreductase NAD-binding domain containing 1 (Predicted), isoform CRA_b	Oxnad1	2320	2471.9	2080.3	2456	2271.4	2395.7
Q794E4	Heterogeneous nuclear ribonucleoprotein F	Hnrnpf	1626.6	1533.8	1773.1	1466.8	1561.6	1512.3
D4ACC5	Similar to 106 kDa O-GlcNAc transferase-interacting protein (Predicted), isoform CRA_a	Trak1	1686.4	1755.6	1641.3	1828.5	1770.5	1680.7
D3ZFR9	Retinol dehydrogenase 13	Rdh13	1767.8	1853.6	1836.9	2034.6	1738	1889.5
B5DF91	ELAV-like protein 1	Elavl1	1783.9	1720.1	1863.7	1673.9	1700.2	1764.4
D4AB03	Family with sequence similarity 120A	Fam120a	2240.9	2229.1	2475.6	2273	2234.3	2427
Q9Z1B2	Glutathione S-transferase Mu 5	Gstm5	2469.4	2437.2	2379.2	2445.8	2420	2416.2
B0BNA7	Eukaryotic translation initiation factor 3 subunit I	Eif3i	2928.9	3027.8	3103.7	3056.5	2933.7	3118
B0BN83	Armadillo repeat-containing protein 1	Armc1	1525.5	1681.9	1468.8	1524.5	1443.6	1535.3
P61972	Nuclear transport factor 2	Nutf2	2634.1	2471.9	2696.3	2537.4	2597.4	2626.3
F1LML7	Huntingtin-interacting protein 1-related	Hip1r	1384.3	1404.7	1498.9	1298.6	1342.1	1291.8
P36506	Dual specificity mitogen-activated protein kinase kinase 2	Map2k2	382.4	356.6	445.1	368.9	348.1	401.9
Q5RK30	Ribosome maturation protein SBDS	Sbds	2082.8	2084.9	2260	2179.1	2160.3	2137.5
G3V9T4	Transmembrane protein 38a (Predicted), isoform CRA_b	Tmem38a	2651.2	2511.2	2643.2	2917.8	2827.9	2829.9
F1MAA2	COP9 signalosome subunit 7A	Cops7a	3151.9	3207	3502.1	3108.9	2899.2	3270.9
P62246	40S ribosomal protein S15a	Rps15a	3547.7	3605.3	3745.8	3521.1	3534.1	3642.3
Q8R431	Monoglyceride lipase	Mgll	1076.8	857.1	958.5	929.5	966.9	930.1
P11497	Acetyl-CoA carboxylase 1	Acaca	34.2	30.4	25.5	33.5	28.6	30.7
A0A0G2K0T6	Gamma-synuclein	Sncg	1470.4	1076.6	1750.1	1148.9	1070.5	1428.8
P11951	Cytochrome c oxidase subunit 6C-2	Cox6c2	11230.7	11801.5	10041.6	11437.3	12158.1	11767.1
G3V7B6	Phosphatidylglycerophosphatase and protein-tyrosine phosphatase 1	Ptpmt1	3078.6	2904.5	3055.3	3115.2	3033.4	3413.6
D3ZRN5	TROVE domain family, member 2 (Predicted)	Trove2	845.8	865.2	976.6	842.4	834	877.4
B2RYS0	Cox7a2 protein	Cox7a2	5118.8	4823.9	4631.9	4808	4992.9	5154.2
Q6AY86	Vacuolar protein sorting-associated protein 26A	Vps26a	1666	1584.8	1633	1658.3	1602.5	1631.9
D3ZJ08	Histone H3	Hist2h3c2	3928.4	3907	4451.9	3517.7	4341	4658.1
Q6RUV5	Ras-related C3 botulinum toxin substrate 1	Rac1	3853.3	3267.4	3368.3	3186.5	3416.7	3372.1
P0C5H9	Mesencephalic astrocyte-derived neurotrophic factor	Manf	3393.1	3473.5	3842.9	3501.4	3507.9	3510.9
P97608	5-oxoprolinase	Oplah	1525.7	1371.9	1548.7	1484.9	1379.8	1508.4
Q6P685	Eukaryotic translation initiation factor 2 subunit beta	Eif2s2	3715	3622.7	3940.7	3664.2	3576.1	3723.4
D4AE17	Mitogen-activated protein kinase kinase kinase 20	Map3k20	2092.3	2056.5	2031.2	2088.2	1973.7	2162.3
Q9JHL4	Drebrin-like protein	Dbnl	2442.5	2528.2	2549.7	2370.6	2298.7	2483.9
A0A0H2UI10	Protein O-GlcNAcase	Oga	1545	1447.9	1541.5	1570.4	1532.1	1530.9
B3SVE9	Neuroprotective protein 13	Tecr	1907.6	1807.9	1880.8	1954.7	1951	2102.3
A2RUW1	Toll-interacting protein	Tollip	1792.7	1787.4	1810.3	1757.6	1801.1	1821.8
Q6P9V1	Tetraspanin	Cd81	882.6	936.2	857.8	908.8	903.7	820.7
Q4QQV3	Protein FAM162A	Fam162a	2454.6	2511.4	2045.8	2567	2596	2506.4
B0BNB9	HtrA serine peptidase 2	Htra2	1478.7	1383.3	1497.9	1459.6	1501.2	1504.6
D3ZZX1	Inositol polyphosphate-5-phosphatase A (Predicted), isoform CRA_a	Inpp5a	2486	2366.7	2309	2399.3	2622.5	2326.5
D3ZF26	Tankyrase 1-binding protein 1	Tnks1bp1	1357.2	998.2	1161.2	1052.3	1306.1	1084.6
P62994	Growth factor receptor-bound protein 2	Grb2	3693.7	3301	3308.5	3342.3	3271.5	3253.1
F7FLB2	Pgm2 protein	Pgm2	1774	1834.5	1956.7	1733.7	1756.1	1843.3
Q56R18	Importin subunit alpha	Kpna3	469.3	452.9	480.3	477.5	466.9	481.5
E9PU01	Chromodomain helicase DNA-binding protein 4	Chd4	1860.7	1785.7	1953	1805.7	1836.3	1852.8
B2RZ78	Vacuolar protein sorting-associated protein 29	Vps29	1799.3	1756.9	1871.8	1755	1756.4	1818.3
B2RYQ2	Serine/threonine-protein phosphatase 2A activator	Ptpa	2273.9	2400.4	2430.6	2210.7	2276.9	2396.7
B6DYQ9	Glutathione S-transferase theta 2	Gstt2	1682.4	1724.6	1801.1	1732.2	1678.9	1730.1
Q6IRL3	Reticulon	Rtn4	159.9	265.1	157	142.2	137.4	151.5
P83732	60S ribosomal protein L24	Rpl24	4180.2	4200.8	4481	3926.3	4537.8	4575.4
D3ZEH2	FAD-dependent oxidoreductase domain-containing protein 1	Foxred1	1870.1	1914.7	1773.6	1969.2	1862.6	1979.3
D3ZFY8	Ubiquitin-conjugating enzyme E2 V1	LOC100912618	3287.6	3934.9	3983.1	3247.2	3149.9	3982.7
P37285	Kinesin light chain 1	Klc1	3639.3	3189.7	3988.7	3472.1	3293.6	3934.1
P97851	Titin protein homolog (Fragment)		3011.6	3062	2748.4	3055.1	2789.2	2915.2
P62074	Mitochondrial import inner membrane translocase subunit Tim10	Timm10	2220	1848.8	1835.6	1920.6	2093.2	2035.6
F1LX28	Acyl-CoA thioesterase 11	Acot11	2152.4	2097.6	2281.4	2353.9	2286.2	2435.6
Q6AYT0	Quinone oxidoreductase	Cryz	1363.3	1479.7	1413.5	1314.1	1317.9	1572
Q3B8Q2	Eukaryotic initiation factor 4A-III	Eif4a3	1911.3	1716.9	2140.5	1782.6	1757.5	1964.9
F1LRP7	Protein argonaute-2	Ago2	1671.5	1626.2	1782.5	1647.5	1637.2	1659
Q32Q54	RCG37273, isoform CRA_a	Uqcc1	3130.3	3266.4	3098.4	3192.6	3274.7	3373.7
F2W8B0	Catechol-O-methyltransferase, isoform CRA_a	Comt	1939.1	2105	2052.5	1876.9	1884.3	2020.4
Q5RJR8	Leucine-rich repeat-containing protein 59	Lrrc59	2371.2	2268.1	2589.9	2319	2337.4	2662.5
F7FHF7	Mitofusin-2-like	LOC100911485	1491.8	1429.7	1500	1582.2	1524.7	1635.9
Q3B8R7	Mitochondrial ribosomal protein L47, isoform CRA_a	Mrpl47	2934.9	2939	2643.7	2985.9	3043.4	2854
O70377	Synaptosomal-associated protein 23	Snap23	892.5	829.7	865.8	842.4	827.8	871.4
G3V7L8	ATPase, H+ transporting, V1 subunit E isoform 1, isoform CRA_a	Atp6v1e1	2275.4	2489.5	2357	2314.9	2359.4	2265.7
A0A0G2K9J2	V-type proton ATPase subunit H	Atp6v1h	1347.1	1380.4	1493.4	1388.5	1364.3	1370.6
Q6IFV1	Keratin, type I cytoskeletal 14	Krt14	2056.8	1685.1	1860.1	1717.7	1667.4	2078.5
P70473	Alpha-methylacyl-CoA racemase	Amacr	1971.8	1928	1839.4	2020.6	1916.8	2120.1
Q6PCU8	NADH dehydrogenase [ubiquinone] flavoprotein 3, mitochondrial	Ndufv3	1308.9	1236.8	1154.5	1437.7	1597.4	1238.1
D4A644	MAP7 domain-containing 1	Map7d1	1680.1	1602.1	1778	1750.6	1614.3	1802.8
Q9NQR8	NADH dehydrogenase [ubiquinone] 1 alpha subcomplex assembly factor 4	Ndufaf4	3545.8	3820.7	3573.3	3682.1	3859.5	3754.2
P31430	Dipeptidase 1	Dpep1	887.9	903.7	860.7	795.8	746.7	893.4
D4AE68	Guanine nucleotide binding protein, alpha q polypeptide, isoform CRA_a	Gnaq	2347.7	2223.1	2439.1	2320.2	2238.8	2426.7
P25809	Creatine kinase U-type, mitochondrial	Ckmt1	123.3	136.8	138.1	135.2	107.2	112.2
P12785	Fatty acid synthase	Fasn	1480.3	1367.1	1875.7	1433.7	1310.2	1521.6
A0A0G2K7M2	RAD23 homolog A, nucleotide excision repair protein	Rad23a	1439	1442.3	1517	1460.4	1478.8	1510.7
D4A465	Late endosomal/lysosomal adaptor, MAPK and MTOR activator 2	Lamtor2	1122.2	1140	1100.7	1060.5	1086.1	1056.5
A0A0G2K2D6	Tubulin polymerization-promoting protein	Tppp	1448.8	1497.9	1658.1	1482.1	1455.8	1597.3
A0A0G2JV32	Pleckstrin homology-like domain family B member 1	Phldb1	2840.7	2753.8	2526.3	2769.3	2755.4	2626.2
P50123	Glutamyl aminopeptidase	Enpep	2726.5	2770.3	2946.9	2716.3	2575.4	2974.8
P54645	5-AMP-activated protein kinase catalytic subunit alpha-1	Prkaa1	444.2	478.3	496	451.3	434.7	454.8
Q9WUW2	Vesicle associated membrane protein 2B	vamp2	1116.6	1065.4	1133.9	1036.9	1043.5	1073.2
D3ZV91	Similar to RIKEN cDNA 2810055F11 (Predicted)	L3hypdh	1440.5	1477.5	1557.6	1491.3	1427.3	1592.2
Q07014	Tyrosine-protein kinase Lyn	Lyn	2887.9	3235.6	3116.4	2795.8	2818.9	2985.5
Q5U2Y3	MAGUK p55 subfamily member 7	Mpp7	1895.7	1792.2	1680.5	1734.8	1766.1	1794.2
D3ZA85	Histone cell cycle regulation defective interacting protein 5 (Predicted), isoform CRA_a	Nfu1	2336.6	2472.5	2311.9	2485.3	2479.7	2464.6
P55159	Serum paraoxonase/arylesterase 1	Pon1	1164.2	1214.9	1206.5	1052.3	1073.9	1057.1
M0R485	Peptidoglycan recognition protein 2	Pglyrp2	143.2	105.6	159.6	132.9	110	125.4
A0A0G2K8Q1	Apolipoprotein C-III, isoform CRA_a	Apoc3	2349.4	2092.2	2538.7	2246.6	2384.8	2129.3
B2RYN9	RGD1562230 protein	RGD1562230	1472.5	1432.6	1639.9	1439.9	1448	1457
Q5XIA8	Growth hormone-inducible transmembrane protein	Ghitm	2650.5	2944.7	2602.7	3014.7	3006.1	2927.2
Q5U2V4	Phospholipase B-like 1	Plbd1	1160.5	1240	1101.3	1196.5	1232.7	1219.1
P09650	Mast cell protease 1	Mcpt1	1807.7	1534.9	1757.6	1933.5	2024	2050.2
A0A0G2KAE1	LIM and senescent cell antigen-like-containing domain protein	Lims2	538.1	653.5	537.1	535.9	573.6	582.1
P62907	60S ribosomal protein L10a	Rpl10a	2297.9	2580.7	2460.6	2330.1	2438.3	2375.4
A0A0G2K4X8	S-phase kinase-associated protein 1	Skp1	1532.2	1663.5	1576.1	1554.3	1510.9	1649.1
A0A0A0MY07	Ubiquitin carboxyl-terminal hydrolase 15	Usp15	1144.7	1199.3	1172.2	1124.4	1113.2	1197
Q6P3E1	Rps16 protein (Fragment)	Rps16	4138.8	4062.9	4228.8	4043.3	3957.8	4378.9
Q4V8E2	Proteasome (Prosome, macropain) 26S subunit, non-ATPase, 14	Psmd14	1904.8	1817.6	2183.4	1872.5	1869.5	1985.7
Q6AXQ0	SUMO-activating enzyme subunit 1	Sae1	1805	1925	1830.6	1722.1	1761.6	1815.3
F1LWE6	Musashi RNA-binding protein 2	Msi2	2140.7	2351.1	2247.7	2123.2	2037	2426.3
B2RYP4	Sorting nexin 2	Snx2	2391.1	2326.2	2651.1	2278	2295.7	2425.6
Q5XIT1	Microtubule-associated protein RP/EB family member 3	Mapre3	1835.8	1845.6	1824.5	1829.6	1789.9	1897.2
Q99PD6	Transforming growth factor beta-1-induced transcript 1 protein	Tgfb1i1	1065.9	1074.6	1171.5	961.8	909.4	990.1
A0A0G2K9V6	Threonine--tRNA ligase, cytoplasmic	Tars	2389.2	2509	2701.4	2494.4	2248	2563.5
A0A0G2K238	Dipeptidyl peptidase 4	Dpp4	3697.4	3878.5	3480.5	3773.2	3622.7	3811.4
Q9ERB4	Versican core protein (Fragments)	Vcan	2729.1	2362	3530.4	2446	2353.3	2638
D4AA63	Ubiquilin 2 (Predicted)	Ubqln2	360.6	320.5	355.9	316.3	339.2	335
P55314	Complement component C8 beta chain	C8b	2582.3	3180.2	2693.5	2468.4	2376	2571.5
B2RYX1	LOC685322 protein	Uqcr10	2393.6	2603.9	1936	2480.5	2299.1	2217.6
M0RCY2	Uncharacterized protein		5168.1	5131.4	5585.5	5069.1	5238.4	5275.7
B0BNG0	ER membrane protein complex subunit 2	Emc2	1629.8	1797.3	1794.1	1700.7	1667.2	1745.9
B2RZ77	Dermatopontin (Predicted), isoform CRA_a	Dpt	1036.1	981.7	1241.7	914.6	991.7	1054.3
P83953	Importin subunit alpha-5	Kpna1	1430.8	1628.1	1682.9	1473	1339.5	1328.3
Q4G017	Nischarin	Nisch	1005.1	945.9	1048	1044.1	1064.5	996.7
G3V7Z3	Nucleolar protein 3 (Apoptosis repressor with CARD domain), isoform CRA_a	Nol3	1935.7	2131	2069	1922.8	1897.8	1927.9
Q6PCT3	Tumor protein D54	Tpd52l2	1359.4	1368	1440.8	1339.5	1293.5	1309
Q9JMJ4	Pre-mRNA-processing factor 19	Prpf19	2105.3	1901.4	2262.8	2059.4	2102.2	2242.8
A1L1L9	RGD1563224 protein	Tmem65	4286.2	4120.4	4177.5	4293.8	4491.9	4602.6
P04166	Cytochrome b5 type B	Cyb5b	1520.9	1598.3	1559.1	1759.2	1598.1	1725.2
B1PLB1	CD34 antigen (Predicted)	Cd34	1779.5	1766.8	1850.6	1695	1718.1	1803.1
D3ZL85	Cytochrome c heme lyase	Hccs	2139.5	2313.1	1891.7	2343.6	2261.5	2197.6
D3ZM91	Syncoilin (Predicted)	Sync	2527.4	2436.5	2616.9	2383.5	2361.3	2631.6
B4F7A3	Galectin	Lgalsl	932	964.9	1898.3	961.8	938.3	1010.9
Q9JLA3	UDP-glucose:glycoprotein glucosyltransferase 1	Uggt1	1674.9	1786.2	1811.5	1640.2	1599.4	1734.9
Q6AXW2	RCG25684, isoform CRA_a	Tmod3	980.3	946.1	1089.8	882.3	897	913.1
D3ZJ32	Extended synaptotagmin 2	Esyt2	1163.2	1108.9	1308.4	1113.4	1122.3	1098.1
A0A0G2JXH2	Coiled-coil domain-containing protein 51	Ccdc51	2001.2	2073.8	1804	1995	1989.8	2074.2
D4ADN6	Fibronectin type III and SPRY domain-containing 2	Fsd2	1130.4	1020.3	1142.4	1127.2	1064.9	1100.3
A0A0G2JWM2	NAD-dependent protein deacetylase	Sirt2	2153.4	2260.6	2201.2	2282.8	2181.8	2302.1
Q63707	Dihydroorotate dehydrogenase (quinone), mitochondrial	Dhodh	1389.6	1411.4	1332.6	1429.1	1402.5	1445.6
P84060	Dystrobrevin beta	Dtnb	18	23.2	19.7	18.2	15.4	17.5
F1LRE1	Glutathione reductase	Gsr	1839	1921.3	1886.2	1813.7	1809.1	1857.6
F1LT58	Importin subunit alpha	Kpna6	839	1003.4	852.1	949	796.2	1030.8
B2RYJ3	Cullin 4A	Cul4a	2015.5	2001.2	2081.3	2042.9	2054.8	2157.5
Q5I0P2	Glycine cleavage system H protein, mitochondrial	Gcsh	2249.2	2507.4	2103.9	2588	2313.9	2483.5
D4A8C5	Phosphoinositide phospholipase C	Plcb4	2083.6	1959.6	2162.1	2093.6	2079.4	2228.2
Q3KRE2	Methyltransferase like 7A, isoform CRA_b	Mettl7a	1950	2020	1995.9	1799.3	1860.7	1947.1
B5DEH0	LIM domain-containing protein 1	Limd1	1408.2	1319.2	1302.4	1347.5	1389.3	1296.3
G3V7W1	Programmed cell death protein 6	Pdcd6	2211.8	2331.4	2259.3	2187.8	2246	2083.9
Q5I0F0	Developmentally-regulated GTP-binding protein 1	Drg1	1720.6	1738.2	1775.7	1757.3	1729.6	1776.5
Q5XID1	Anamorsin	Ciapin1	1213.8	1284.7	1253.8	1458.8	1252.4	1428.1
D4A4T9	Cysteine and histidine-rich domain-containing protein 1	Chordc1	1898.6	2104.3	2019.3	1898.4	2005.1	1955.5
B1WC02	CTP synthase	Ctps1	1979.4	2218.9	2436.2	2052.9	2034	1990
M0R7I0	Importin subunit alpha	LOC100359600	1331.8	1437.6	1221.1	1428.7	1260.8	1377.3
Q499V1	Uridine phosphorylase	Upp1	1514.9	1457.3	1677.1	1510.1	1506.6	1504.1
Q99N27	Sorting nexin-1	Snx1	1256.6	1324.4	1384.7	1225.9	1273.3	1332.4
D3ZLC1	Lamin B2	Lmnb2	1760.9	1622.8	1806.2	1576	1633.8	1633.9
F1LST4	Microtubule-associated protein	Mapt	988.3	1150	971.8	1046.3	986.3	1034.6
D4AEC0	Histone H2A	H2afv	1928.8	1762	2172.4	1897.6	1845.4	2084.2
P02761	Major urinary protein		1393.9	1375.6	1372.9	1389.3	1364	1379.4
Q4AEG6	Bone morphogenetic protein 10	Bmp10	1607.7	1604.5	4722.6	1476.8	1410.2	1703.3
D4AC36	Eukaryotic translation initiation factor 3 subunit F	Eif3f	1671.9	1857.5	1870.2	1654.9	1659.2	1719.6
Q920A6	Retinoid-inducible serine carboxypeptidase	Scpep1	1415.2	1545.3	1588.8	1349.4	1273	1352.5
Q6IRJ7	Annexin	Anxa7	2260.6	2241.1	2371.3	2121.3	2191	2109.5
P14562	Lysosome-associated membrane glycoprotein 1	Lamp1	1464.6	1424.8	1491.3	1447.3	1537	1365.9
F7F588	Nicotinamide-nucleotide adenylyltransferase	Nmnat3	1311.2	1426.2	1261.4	1367.5	1334.3	1409.7
A0A0G2JSL0	Proteasome subunit beta type	LOC100360846	1704.4	1737.1	1745.1	1780.3	1683.3	1828.2
Q56R17	Importin subunit alpha	Kpna4	976.3	894.6	1027.1	999	1018.6	930.3
A0A0G2JU07	Ubiquitin-conjugating enzyme E2 variant 2	Ube2v2	1311.4	1474.3	1342.5	1396.6	1351.6	1470.9
A0A0G2JXT3	Farnesyl pyrophosphate synthase	Fdps	1213.3	1155.9	1260.1	1194.4	1112.6	1220.4
A0A0G2JYU2	Mitochondrial ribosomal protein L11	mrpl11	2117.3	2387.9	2087.3	2227	2163.5	2159
Q3KRD0	Aspartate--tRNA ligase, mitochondrial	Dars2	2062.5	1993.6	2021.2	2052.7	2007.3	2063.6
P22509	rRNA 2-O-methyltransferase fibrillarin	Fbl	1002.9	978.4	1049.5	990.8	1017.1	1023.5
Q5XIJ4	Protein FAM210A	Fam210a	2117.6	2287	1960	2265.5	2268.1	2323
Q6P686	Osteoclast-stimulating factor 1	Ostf1	770.8	724.5	815.3	727.7	754	699.3
Q5XIR9	Ubiquitin-associated domain-containing protein 1	Ubac1	1200.4	1132.6	1262.4	1287.2	1220	1247.8
B2RYN6	AP-1 complex subunit gamma	Ap1g1	1645.4	1872.8	1945.5	1733	1679	1766.8
F1M9X7	Calcium channel, voltage-dependent, alpha 2/delta subunit 2	Cacna2d2	1334.7	1272.9	1518.6	1218.1	1208.6	1388.5
Q7TQ94	Deaminated glutathione amidase	Nit1	640.5	621.6	670.8	619.4	649.5	642
F1LP76	Elongator complex protein 1	Elp1	2413.5	2348	2657.3	2420.3	2365	2441.9
Q6B345	Protein S100-A11	S100a11	1104.3	949.1	1207.6	1072.7	1047	1036.4
D3ZLK9	ATP-dependent (S)-NAD(P)H-hydrate dehydratase	Naxd	1268.1	1298.7	1227.2	1266.2	1236.9	1286.7
Q5M891	C4b-binding protein alpha chain	C4bpa	2038.6	1946.7	2890.7	1594.1	1660	1512.8
Q5PQQ1	tRNA modification GTPase GTPBP3, mitochondrial	Gtpbp3	982.8	891.2	921.7	930.3	938	901.7
P0C2C4	39S ribosomal protein L10, mitochondrial	Mrpl10	1412.5	1414.9	1461.7	1524.3	1507.6	1509.5
G3V8R5	Hormone-sensitive lipase	Lipe	1448.5	1338.7	1514.3	1367.2	1343.5	1517.4
Q9JI92	Syntenin-1	Sdcbp	1216.3	1205.5	1263.7	1258.9	1128.8	1234.8
B1WC49	Api5 protein	Api5	1637.8	1563.5	1997.8	1530.5	1613.8	1689.3
Q6WN19	Reticulon	Rtn2	1271.2	1200.9	1295.8	1251.7	1290.2	1354
Q9WTQ2	Podocalyxin	Podxl	1604.2	1590.4	1640.4	1681	1728.8	1583
Q5XFW4	Mitochondrial ribosomal protein L13, isoform CRA_a	Mrpl13	2676.4	2654.2	2672.2	2758.7	2706.4	2960.6
Q80W59	Histidine-rich calcium binding protein	Hrc	774.8	889.4	851.7	787.9	849.9	776
O08815	STE20-like serine/threonine-protein kinase	Slk	2236	2468	2425.2	2170.3	2195.9	2281.5
P62718	60S ribosomal protein L18a	Rpl18a	2051.8	1969.9	2056.3	2018.6	1831.6	1859.6
F1M9C8	Kinesin-like protein KIF1C	Kif1c	2204.7	2266.8	2211.9	2183.3	2176.1	2192.5
Q6AXT0	39S ribosomal protein L37, mitochondrial	Mrpl37	1628	1628.2	1565.2	1652.1	1642.9	1718.3
Q3ZB99	Tight junction protein 2	Tjp2	1568.6	1650.6	1657	1516.2	1515.1	1695.1
G3V624	Coronin	Coro1c	2120.5	2214.8	2346.2	2024.4	2059.8	2156.8
A0A0G2JUX5	Transcriptional activator protein Pur-beta	Purb	1174.7	1131.3	1311.2	1183.2	1148.8	1178.2
D3ZIN7	Mitochondrial ribosomal protein S23 (Predicted), isoform CRA_b	Mrps23	2769.1	2725.2	2723.7	2908.5	2789.5	2868.5
B1WBM0	Tetraspanin	Cd9	1398.7	1252.1	1724.2	1343	1372.6	1420.4
Q62614	Na-Ca exchanger isoform NACA1 (Fragment)		581.8	621.2	579.4	589.4	586	575.9
D3Z900	Mitochondrial amidoxime reducing component 2	2020-03-02	3297.6	3301.2	3861.8	3431.4	3369.8	3456.7
O70593	Small glutamine-rich tetratricopeptide repeat-containing protein alpha	Sgta	1771.8	1873.2	1934.5	1879.4	1848.6	1847.9
G3V818	Alpha-parvin	Parva	1649.3	1688.6	1976.5	1582.2	1531.1	1752.4
M0R589	Presenilins-associated rhomboid-like protein, mitochondrial	Parl	2052.9	2286.8	1935.9	2109	2110.8	2154.6
D4ABA5	RCG35999, isoform CRA_a	Smtn	1838.5	1763.6	1817.7	1855.4	1854.4	1865.8
Q80ZF4	Mitogen-activated protein kinase-activated protein kinase-2	Mapkapk2	1779.8	1749.7	1833.3	1792.8	1750.1	1864.2
A0A0G2K598	Transforming, acidic coiled-coil-containing protein 2	Tacc2	1183.2	1235.9	1201.2	1168.9	1076.4	1212.2
A0A0G2QC21	Rho guanine nucleotide exchange factor 7	Arhgef7	1984	2315.9	2114.1	2056.5	1957.9	1981.8
D3ZN27	DnaJ heat shock protein family (Hsp40) member C13	Dnajc13	1189.8	1169	1152.3	1147.5	1154.6	1108.8
D3ZNQ6	Ubiquitin-conjugating enzyme E2M (UBC12 homolog, yeast) (Predicted), isoform CRA_a	Ube2m	2006.3	2031.5	2238.3	2080.7	2020.2	2056.4
F1LUI2	Uncharacterized protein		28.7	33.1	26.4	35.3	24.8	26.4
D3ZFJ6	Lactamase, beta (Predicted)	Lactb	1887.4	1908.1	1799.8	1925.2	1903.2	1971.6
P08082	Clathrin light chain B	Cltb	2946.7	2727.7	3371.5	2816.3	2749.9	2915.1
D4A994	ER membrane protein complex subunit 1	Emc1	1771.2	1678.2	1882.9	1825.1	1796.7	1904.7
O35093	Mitochondrial import inner membrane translocase subunit Tim23	Timm23	691.1	711.7	635.1	754.7	702.6	687
B5DFC6	Glucosamine-6-phosphate isomerase	Gnpda1	2811.4	2820.7	2901.7	2812	2882.8	2778.4
A0A0H2UI35	Homer protein homolog 1	Homer1	1532.2	1546.1	1554.9	1502.2	1431.3	1517.5
A0A0G2JW34	CDGSH iron sulfur domain 3	Cisd3	2264.1	2486.2	2238.8	2380.2	2375.2	2479.1
P08050	Gap junction alpha-1 protein	Gja1	721.5	581.4	607.4	791	631.1	791.8
P84817	Mitochondrial fission 1 protein	Fis1	1703.7	1737.1	1706.9	1931	1845.9	1774.5
D4A6X4	Acylphosphatase	Acyp1	1972.2	2035.5	2020.5	2082	2036.2	1947.3
B5DEM5	60S ribosomal protein L14	Rpl14	2833.7	2720.8	3223.3	2887.8	3124.3	3197.7
D4A1Y9	Steroid 5 alpha-reductase 2-like 2 (Predicted), isoform CRA_b	Tecrl	1786.5	1879.7	1709.9	1760.4	1814.7	1758.5
Q5HZE4	Methylthioribose-1-phosphate isomerase	Mri1	1903.2	1772.6	2071.3	1847.2	1788.7	2038.5
P61621	Protein transport protein Sec61 subunit alpha isoform 1	Sec61a1	385.3	341.5	520.6	359.8	337.4	376.3
Q6XFR6	Glycophorin-C	Gypc	285.5	277.4	313.7	302.4	327.6	299.3
G3V9P0	26S proteasome non-ATPase regulatory subunit 9	Psmd9	1504.9	1661.7	1600.2	1571	1561.4	1517.4
D4A9L2	RCG34610, isoform CRA_c	Srsf1	3071.3	2896.3	3566.8	2905.6	3104.5	2998.8
D4A1G1	Acylphosphatase	Acyp2	2576.5	2690.7	2509	2793	2672.9	2709.4
A0A0G2K6E8	Sperm-associated antigen 9	Spag9	1425	1542.1	1479.9	1380.4	1332.7	1375.7
Q5XID6	Sarcoglycan, gamma (Dystrophin-associated glycoprotein)	Sgcg	2132.6	2153.4	1918.1	2177.6	2057.2	2177.5
D3ZYL4	Mitochondrial ribosomal protein L50 (Predicted)	Mrpl50	1784.6	2132.7	1841.8	1792.6	1835.4	1848.2
D4A4A9	Mitochondrial ribosomal protein L19	Mrpl19	1382.9	1613.3	1366.7	1466.7	1430	1429
Q924K2	FAS-associated factor 1	Faf1	879.8	805.4	811.1	807.9	814.3	803.2
F1LMQ3	Proteasome 26S subunit, non-ATPase 8	Psmd8	2315.4	2195.5	2587	2393.9	2304.6	2464.3
A0A0G2K9C8	Phosphorylase b kinase regulatory subunit	Phkb	998.8	1464.7	1956.4	1001.2	972.3	1017.4
A0A0G2JSQ0	Serine/threonine-protein phosphatase 2A 55 kDa regulatory subunit B	Ppp2r2d	366.1	388.6	393.2	392.9	376.2	408.4
A0A0G2K7G7	Septin-8	2020-09-08	666.5	644	656.7	661.7	657.4	648.6
Q5XFW8	Protein SEC13 homolog	Sec13	1774	1711.5	2056.8	1789.1	1737.6	1831.1
Q4VBH2	tRNA nucleotidyl transferase 1	Trnt1	2482	2539.3	2441.4	2507.8	2435.9	2499.5
P42346	Serine/threonine-protein kinase mTOR	Mtor	1339.6	1284.9	1297.2	1350.1	1274.5	1353.7
Q5PQK2	FUS RNA-binding protein	Fus	1595.2	1367.6	1768.3	1504.3	1585.1	1620.4
Q99MZ8	LIM and SH3 domain protein 1	Lasp1	1219.9	1234.1	1337.9	1176.5	1074.7	1304.7
P20651	Serine/threonine-protein phosphatase 2B catalytic subunit beta isoform	Ppp3cb	460.3	409.8	477.3	391.7	401.5	428.8
F2Z3T9	U2 snRNP auxiliary factor large subunit	U2af2	994.5	906.7	1030.7	928.5	951	917
F1LQM9	Exportin 7	Xpo7	1405.5	1643.2	1559.2	1393.4	1366	1486.6
Q5XIP1	Protein pelota homolog	Pelo	1281.5	1311.8	1382.1	1271.3	1238.5	1326.2
D3ZTT7	Sad1 and UNC84 domain-containing 2	Sun2	1051.3	1056.3	1062	992.8	926.1	1068.7
Q63524	Transmembrane emp24 domain-containing protein 2	Tmed2	436.3	440.6	548.6	448.7	443.9	425.1
F1LQI1	Hydroxyacyl glutathione hydrolase	Hagh	2135.4	2432	1924.5	2131.3	2230.1	2058.5
B0BNG3	Lectin, mannose-binding 2	Lman2	3017.1	3284.7	3546.4	3107.4	2874.4	3544.9
Q66H39	ATP-binding cassette sub-family F member 3	Abcf3	1990.3	2020	2071.7	2000.8	1918.9	2042.8
O08629	Transcription intermediary factor 1-beta	Trim28	1496.4	1532.8	1674.8	1441.5	1422.9	1596
E9PTR4	RCG62582, isoform CRA_b	Ubap2l	1681.8	1528.5	1678	1606.8	1622.8	1542.8
B5DEX4	Vasp protein	Vasp	1292.1	1281.2	1599.1	1385.6	1224.6	1159.1
P62268	40S ribosomal protein S23	Rps23	1361.4	1248.5	1485	1408.2	1338.8	1440.8
Q6PDV8	60S ribosomal protein L22	LOC100360057	833.7	829	915.9	830	853.7	824.2
A4GW50	Non-specific serine/threonine protein kinase	Stk38l	1847.7	1838.7	1882	1890.7	1752.4	1818.5
A9LNM8	cGMP-dependent protein kinase	Pkg	1431.9	1403.5	1465.4	1281.9	1246.4	1288
B2GV24	E3 UFM1-protein ligase 1	Ufl1	1841.8	2236.7	2031.8	1846.2	1797.3	1969.1
A0A0G2K350	NSF attachment protein gamma	Napg	2356.7	2454.7	2575.9	2393.4	2416	2360
A0A0G2K7Y5	Cdc42-interacting protein 4	Trip10	200.9	197.2	200.9	196.1	198.4	205.9
Q3SWT0	Platelet endothelial cell adhesion molecule	Pecam1	1632.1	1282.4	1484.5	1311	1408.3	1341
Q75Q41	Mitochondrial import receptor subunit TOM22 homolog	Tomm22	1725.8	1222.3	1064	1150.9	1607.3	1121.9
P47197	RAC-beta serine/threonine-protein kinase	Akt2	2100.6	1996.6	2413.7	2092.8	2091.6	2221.2
G3V648	1-acylglycerol-3-phosphate O-acyltransferase 3 (Predicted), isoform CRA_b	Agpat3	1993.1	1930.9	2099.5	2079	2134.1	2224
Q920J3	Coronin-6	Coro6	1233.8	1315.7	1315.4	1204.2	1329	1409.2
A0A0G2JZD1	Serine/threonine-protein phosphatase 2A 56 kDa regulatory subunit	Ppp2r5c	1260.4	1346.3	1215.9	1209.1	1181.6	1306.3
B1WC11	Acyl-CoA synthetase short-chain family member 2	Acss2	1906.8	1884.3	2272.2	1824.5	1937.6	2042.5
Q6AXX6	Redox-regulatory protein FAM213A	Fam213a	877.3	888.7	1092.4	862.9	864.3	826.9
Q9QVC8	Peptidyl-prolyl cis-trans isomerase FKBP4	Fkbp4	1781.3	1757.1	1836.4	1846.6	1871	2136.6
Q4QQR9	Protein MEMO1	Memo1	1383.3	1531.8	1690.3	1400.9	1497	1358.5
G3V8Q8	RCG40648, isoform CRA_b	Sec23ip	1462.2	1411.6	1677	1388.6	1456.6	1475.7
B4F7E8	Niban-like protein 1	Fam129b	1306.4	1403.5	1249.8	1175.2	1161.7	1295.9
Q63377	Sodium/potassium-transporting ATPase subunit beta-3	Atp1b3	1923.3	1913.5	1905.9	1931.1	1964.9	2010.2
G3V6H9	Nucleosome assembly protein 1-like 1	Nap1l1	1418.3	1386.5	1782.6	1399.4	1352.1	1428
Q2EJA0	Transcriptional coactivator YAP1	Yap1	595.1	577.8	644	566.7	570.8	589.8
A0A140TAI1	Ubiquilin 1, isoform CRA_a	Ubqln1	1799.9	1812.8	1635.5	1808.9	1792.7	1828.6
Q71S46	ATP synthase F(0) complex subunit C3, mitochondrial	Atp5mc3	4497.8	2594	1976.3	4264.5	3161.5	3083.3
Q5XII0	Mammalian ependymin-related protein 1	Epdr1	2739.3	2850	2881.3	2950.7	2806.9	2936.3
G3V616	Divalent cation tolerant protein CUTA, isoform CRA_b	Cuta	1768.1	1787.9	1768.2	1826.3	1902.4	1751.6
Q9ES53	Ubiquitin recognition factor in ER-associated degradation protein 1	Ufd1	2046.4	2243.1	2270.2	2031.2	2130.2	2175.9
A0A0G2K4R1	Protein phosphatase 1, regulatory subunit 12C	Ppp1r12c	1346.7	1292.6	1508.5	1308.6	1290.7	1333.5
D3ZMR9	Mitochondrial ribosomal protein L21 (Predicted), isoform CRA_a	Mrpl21	1088.5	1177.4	1087.8	1205.5	1151.8	1186.1
Q6AY21	G3BP stress granule assembly factor 2	G3bp2	1515.6	1616.8	1500.1	1409.8	1494.3	1489.3
P14841	Cystatin-C	Cst3	1646.8	1605.2	1829.3	1437.9	1535.7	1611.6
Q3ZAV2	Nuclease-sensitive element-binding protein 1	Ybx1	804.5	1023.3	791	839.4	797.2	738.4
G3V912	Thioredoxin domain containing 13	Tmx4	1797.3	1944	1874.4	1779.4	1771.3	1846.5
Q5I0H8	LOC299567 protein (Fragment)	LOC299567	2122.7	1864.2	2232.9	1882.2	1748.9	2062.9
Q7TP15	S-methyl-5-thioadenosine phosphorylase	Mtap	925.5	898.8	1011.8	947.2	1036.7	880.4
Q641Z9	Succinate dehydrogenase complex subunit C	Sdhc	2170.7	2319.1	1934.4	2212.8	2251.7	2277.4
A0A0G2KAI8	Developmentally-regulated GTP-binding protein 2	Drg2	1348.5	1297.5	1367.6	1297.9	1299.7	1399.1
Q5RJK6	Inositol polyphosphate-1-phosphatase	Inpp1	2741.5	2255.5	2410.1	2213.2	2260.4	2563.5
Q5M818	39S ribosomal protein L16, mitochondrial	Mrpl16	1734.1	1728	1714	1808.5	1745.4	1819.3
F1LQ09	Atlastin GTPase 2	Atl2	1302	1560.3	1406.9	1310.4	1245.2	1390.4
D3ZJD3	Uncharacterized protein		2404.6	2558.8	2611.5	2580.5	2398.6	2783.2
Q5RKG9	Eukaryotic translation initiation factor 4B	Eif4b	1358.7	1319.4	1513	1582.8	1383.5	1376.4
D3ZWD6	Complement C8 alpha chain	C8a	1612.4	1705.8	1702.8	1508	1498.7	1547.3
D3ZC63	Cytidine/uridine monophosphate kinase 2	Cmpk2	1132.5	1203.8	1179.8	1139.4	1128.2	1218.3
P61765	Syntaxin-binding protein 1	Stxbp1	1616	1559.8	1801.8	1524.5	1476.5	1526.8
Q32PX2	Aminoacyl tRNA synthase complex-interacting multifunctional protein 2	Aimp2	1413.4	1460	1494.7	1523.1	1420.8	1508.5
A0A0G2JSU3	Protein SET	Set	1483.9	1310.8	1687.9	1470.8	1427.5	1567.4
B2GUZ9	Fam49b protein	Fam49b	1616.9	1626.7	1689.9	1583.4	1543.8	1649.6
Q63584	Transmembrane emp24 domain-containing protein 10	Tmed10	1198.1	1204.1	1449.8	1175.7	1171.1	1299.2
Q6AY04	m-AAA protease-interacting protein 1, mitochondrial	Maip1	2344.5	2387.6	2227.6	2747.8	2505.1	2361.5
F1LZJ4	Putative hydroxypyruvate isomerase	Hyi	1043.4	1065	1080.1	1075.9	1060.8	1098.1
P97531	Cdc42-interacting protein 4	Trip10	2661.2	2478.6	2855.7	2361.1	2435.3	2496.5
A0A0G2JZM8	CLIP-associating protein 2	Clasp2	1111.2	1168.8	1189.5	1148.6	1078.9	1151.7
D4ABI6	Ubiquitin carboxyl-terminal hydrolase	Uchl3	1843.8	1809.7	1816.7	1933.2	1807.3	1958.3
D3ZYW7	Frataxin, mitochondrial	Fxn	1433.3	1267	1229.6	1426.7	1408.5	1395.5
B0BNC4	5-phosphohydroxy-L-lysine phospho-lyase	Phykpl	1254.4	1191.9	1231.4	1299.3	1246.3	1332
O88656	Actin-related protein 2/3 complex subunit 1B	Arpc1b	1988	1944.6	2202.1	1879.6	1864.4	1980.9
Q3B7D0	Oxygen-dependent coproporphyrinogen-III oxidase, mitochondrial	Cpox	1074.6	1386.7	1117.2	1165.5	1157	1155
A0A0G2KAN7	Glutaminase kidney isoform, mitochondrial	Gls	163.9	165.5	164.8	170.4	158.1	149
F1LZX7	60S ribosomal protein L17	Rpl17	1481.5	1461.5	1606.2	1497.1	1534.7	1494.3
P05370	Glucose-6-phosphate 1-dehydrogenase	G6pdx	2724.8	2323.7	2936.7	2517.6	2704.7	2505.6
D3ZMX6	Syntrophin, beta 2	Sntb2	1836.6	1738.9	1995.3	1720.8	1757.9	1739.9
Q5RK00	39S ribosomal protein L46, mitochondrial	Mrpl46	1388.2	1420.5	1442.7	1466.1	1396.2	1514
A0A0A1FZ34	Cytochrome c oxidase subunit 1	COX1	2413	2818.6	2178.9	2549.9	2519.4	2276.6
Q3ZAV8	Enhancer of mRNA-decapping protein 4	Edc4	945	944.9	878	908	886.8	921.6
Q99PD4	Actin-related protein 2/3 complex subunit 1A	Arpc1a	2263.9	2367.4	2298.2	2451.7	2243.4	2464.3
Q0R3X4	GIMAP4	Gimap4	1768.5	1719.1	1666.4	1907.2	1890.7	1790.5
Q923V4	F-box only protein 6	Fbxo6	1768.2	1621.8	1847.7	1804.6	1654.3	1872.8
P60123	RuvB-like 1	Ruvbl1	1189	1195.4	1219.9	1102.6	1111.7	1176.1
A0A0G2JUE4	Golgin subfamily A member 4	Golga4	1562.7	1545.8	1595.9	1523.9	1576.6	1492.3
G3V667	Integrin subunit alpha 6	Itga6	3503.2	3664.4	3693	3408.3	3384.2	3610.7
A0A0G2K2U7	Glycerol-3-phosphate acyltransferase 1, mitochondrial	Gpam	1298.5	1240.3	1105.7	1184.6	1173.2	1269.8
D3ZI16	COP9 (Constitutive photomorphogenic) homolog, subunit 6 (Arabidopsis thaliana) (Predicted), isoform CRA_a	Cops6	1251.1	1313.6	1263.8	1162.2	1170.9	1203.9
Q6AYS8	Estradiol 17-beta-dehydrogenase 11	Hsd17b11	1109.8	1211.9	1229.9	1097	1064.2	1199.3
O35821	Myb-binding protein 1A	Mybbp1a	677.6	681.8	724.4	744.5	663.1	686.9
Q78P75	Dynein light chain 2, cytoplasmic	Dynll2	2744.6	2773.6	2590.7	2619	2742.1	2828.3
Q9Z1M9	Structural maintenance of chromosomes protein 1A	Smc1a	1595	1588.5	1635.4	1583.8	1549.9	1662.3
P49186	Mitogen-activated protein kinase 9	Mapk9	1010.6	1075.8	1006.1	1097.4	977.5	1090.7
Q5UAJ5	ATP synthase protein 8	ATP8	5621.7	5395.7	4778.4	5481.7	5609.7	5576
P04916	Retinol-binding protein 4	Rbp4	1377.1	1422.7	1329.3	1341.3	1239.7	1300.5
P51638	Caveolin-3	Cav3	1598.2	1765	1758.2	1775.2	1580.9	1963.8
Q5U2U3	Poly [ADP-ribose] polymerase	Parp3	1618.1	1608.9	1636.1	1524.8	1598.8	1538.6
B2GV73	Actin-related protein 2/3 complex subunit 3	Arpc3	3328.5	2798.5	3164.2	3223.1	2848	2992.8
D3ZEH3	Sec61 translocon alpha 2 subunit	Sec61a2	803.8	761.2	855.3	805.4	794.1	831.9
Q8VD52	Pyridoxal phosphate phosphatase	Pdxp	1766.8	2020.2	1984.4	1680.8	1758.2	1876.3
Q9JLX3	Glutathione S-transferase (Fragment)	GST	1514.4	1188	1684.4	1288.8	1295	1440.2
Q4G067	Mitochondrial ribosomal protein L44	Mrpl44	1435.4	1332.8	1429.4	1480	1403.4	1529.2
Q63486	Ras-related GTP-binding protein A	Rraga	2503.9	2481.8	2355.2	2504	2509.8	2533.5
D4A305	Coiled-coil domain containing 58 (Predicted), isoform CRA_c	Ccdc58	2186.3	2265.1	2100.5	2248.1	2205.4	2255.5
Q66H12	Alpha-N-acetylgalactosaminidase	Naga	1193.5	1185	1210.9	1162.3	1149	1198.6
D2E6L7	NADH-ubiquinone oxidoreductase chain 1	ND1	1533.6	1724.3	1250.5	1641.3	1662.5	1511.5
A0A0G2K290	Uncharacterized protein		1156.8	1284.2	958.6	1464.3	1328.1	1562.4
M0RBS9	Sorting nexin family member 27, isoform CRA_a	Snx27	1671.3	1786.4	1778	1732.4	1638.5	1684
P0C0A1	Vacuolar protein-sorting-associated protein 25	Vps25	2641	2634	2711.5	2685.4	2381.4	2846
Q9Z142	Transmembrane protein 33	Tmem33	1154.4	1280	1384.6	1131.5	1153.3	1149.1
A0A0G2K1D2	RAP1, GTP-GDP dissociation stimulator 1 (Predicted), isoform CRA_a	Rap1gds1	1145.1	994.9	1368.8	1127.2	1046.9	1154.1
Q5RJK5	Chromobox 3	Cbx3	1780	1739.9	1842.1	1886.9	1831.1	1825.6
D3ZJR7	Desmocollin 2	Dsc2	973	1173.7	1012.4	965.6	905.9	982.4
Q6AYB5	Signal recognition particle 54 kDa protein	Srp54	1184	1140.5	1418.9	1162.6	1143.4	1219.1
D3ZAF6	ATP synthase subunit f, mitochondrial	Atp5j2	3497.5	3433.2	2977.8	3599.6	3744.2	3298.5
G3V834	Protein PRRC1	Prrc1	733	688.4	806.3	736.8	681.6	689.2
Q6PEB9	Coiled-coil domain-containing protein 127	Ccdc127	1242.1	1291.1	1149.9	1242.1	1228.9	1240.2
D3ZRM9	60S ribosomal protein L13	LOC100360491	2139.9	2195.5	2523.9	2114.7	2239.9	2260.6
D3ZQB6	Cat eye syndrome chromosome region, candidate 5 homolog (Human) (Predicted)	Hdhd5	717.2	719.5	683.5	700.5	664.7	712.4
F1LRE2	Insulin-like growth factor binding protein, acid labile subunit, isoform CRA_b	Igfals	328.6	389.3	350.5	365.9	358.7	341.5
Q5XI79	Protein arginine methyltransferase NDUFAF7, mitochondrial	Ndufaf7	1870.1	1772.7	1813.9	1840.4	1922.7	1738.2
Q4KLL7	Vacuolar protein sorting 4 homolog B (S. cerevisiae)	Vps4b	568.1	796.2	608.3	562.4	537.8	580.9
B5DEQ3	Xaa-Pro aminopeptidase 3	Xpnpep3	985	989.1	1153.5	992.5	941.9	1013
A0A0G2KAZ7	Heterogeneous nuclear ribonucleoprotein D-like	Hnrnpdl	1308.5	1280.5	1454	1236.7	1286.5	1304.6
P35280	Ras-related protein Rab-8A	Rab8a	453	367.6	447.6	399.1	386.7	380.7
F1LRI8	Methionine aminopeptidase 2	Metap2	1414.7	1549.7	1414.8	1450.6	1443.1	1410.6
P83565	39S ribosomal protein L40, mitochondrial	Mrpl40	198.5	185.4	173.7	196.8	221.2	208.6
A0A0G2K6G2	Adipocyte plasma membrane-associated protein	Apmap	1118.2	1117	1291	1067.9	1088.5	1105
D4AA35	Acetylserotonin O-methyltransferase-like	Asmtl	1615.6	1637.8	1555	1534.7	1553.6	1680.7
Q9JHZ4	GRIP1-associated protein 1	Gripap1	1032.5	922.4	1081.4	1104	1014.1	1148
M0R919	Prefoldin subunit 3	Vbp1	1394.6	1438.5	1582.8	1496	1428	1553.3
D4ADD7	Glutaredoxin 5 homolog (S. cerevisiae) (Predicted), isoform CRA_b	Glrx5	1147.9	1163.9	1180	1322.2	1269	1489
A0A1W2Q6L2	Uncharacterized protein		3224.2	3465.2	3440	3269.8	3531.2	3302.7
Q4V7E8	Leucine-rich repeat flightless-interacting protein 2	Lrrfip2	1519.7	1481.5	1704	1541	1525.7	1607.9
G3V804	Sideroflexin	Sfxn3	1099.1	1070.2	1086.6	968.8	957	1021.9
B1H2A6	FMR1 autosomal homolog 2	Fxr2	650.6	624.8	635.3	577	588.8	563.8
A0A0A6YYM0	Long-chain-fatty-acid--CoA ligase 6	Acsl6	1740.3	1765.2	1818.8	1824.5	1738.2	1739.9
Q5M827	Pirin	Pir	1495.9	1487.3	1556.9	1426.6	1424.2	1393.8
F1M6Z4	Proline rich basic protein 1	Prob1	1563.5	1647.7	1682.6	1611	1557.7	1632.3
D3ZJB8	RBR-type E3 ubiquitin transferase	Arih2	1442.9	1586.8	1434.4	1468.3	1407.6	1545.7
P62332	ADP-ribosylation factor 6	Arf6	1397.7	1496	1457.9	1354.9	1365.1	1418.9
F1M4G6	Uncharacterized protein		512.2	569.3	545.8	500	504.8	473.2
B2RZ79	Iron-sulfur cluster assembly enzyme	Iscu	3127	3127.4	3054.5	3299.9	3197.2	3235.6
G3V8Y8	Huntingtin interacting protein 1, isoform CRA_a	Hip1	1038.4	1221.1	1067	978.2	983	1148.3
D3ZPF2	Malonyl-CoA-acyl carrier protein transacylase	Mcat	1040.3	1016.4	965.4	1010.8	1007.8	1026.5
G3V888	ATP-citrate synthase	Acly	1176	1079.7	1280.9	992	1011.3	1045.4
G3V8W2	Phosphatidate cytidylyltransferase	Cds2	689.1	654.4	797.9	711.1	590.9	644.2
D3ZT98	BolA family member 3	Bola3	1074.6	1096.1	991.8	1128.6	1071.5	1142.4
B2RZ72	Actin-related protein 2/3 complex subunit 4	Arpc4	2091.1	2022.9	2107.7	2066.9	2063.1	2242.5
A0A0G2K8M7	Tumor protein D52-like 1	Tpd52l1	1223.6	1112.6	1530.5	1094.1	1182.9	1109.2
Q9WV97	Mitochondrial import inner membrane translocase subunit Tim9	Timm9	3123.1	3090.1	2943.3	3276	3098.4	3269.6
A0A0G2K075	Translocon-associated protein subunit alpha	Ssr1	855.2	890.4	1073.6	829.8	837	892.5
Q5PQN1	Probable E3 ubiquitin-protein ligase HERC4	Herc4	959.3	909.1	1159	971.1	925.2	1042.4
D4A510	SWI/SNF-related, matrix-associated, actin-dependent regulator of chromatin, subfamily c, member 2	Smarcc2	1339.8	1363.1	1423.2	1324.5	1268.1	1346.5
M0R7R2	Similar to Protein C6orf203	LOC683897	1353.8	1430.2	1407.9	1467.9	1364.4	1508.6
D4ADF5	Programmed cell death 5	Pdcd5	2169.2	2170.2	2217.3	2082.6	2070.2	2103.8
Q3B8R6	Alpha-2-glycoprotein 1, zinc-binding	Azgp1	1234.3	1280.8	1223.9	1222.2	1192.2	1261.3
Q6IUR5	Neudesin	Nenf	1288.1	1204.1	1436.7	1340.9	1321.8	1416.3
D4A9Z6	Mitochondrial ribosomal protein S35 (Predicted)	Mrps35	1371	1272.1	1370.2	1408.2	1440.3	1439.7
A0A0G2K3B0	Growth factor receptor-bound protein 14	Grb14	980.4	978.2	936.6	1057.3	1030.4	992.3
Q14TE9	DNA topoisomerase 2	Top2b	1337.4	1316.5	1403.9	1307.2	1291.3	1350.1
P47196	RAC-alpha serine/threonine-protein kinase	Akt1	1675.9	1621.5	1771.7	1763.8	1789.3	1709.2
A0A0G2JU77	Eukaryotic translation initiation factor 3 subunit K	Eif3k	856	848.7	938.5	856.9	915.2	857
F1M269	Uncharacterized protein		793.3	839.8	731.6	831.8	850.7	770.2
Q3MID3	ADP-ribosylation factor GTPase-activating protein 2	Arfgap2	1437.2	1635.5	1493.5	1472.1	1441.4	1500.9
Q6AYT1	Similar to 9230105E10Rik protein	Trim5	1384.7	1359.1	1363.3	1338.1	1345	1327.4
D3ZXS4	Leucine-rich repeat-containing protein 39	Lrrc39	1830.7	1707	1679.2	1789.4	1693.3	1883.1
D4A7R0	Signal recognition particle subunit SRP72	LOC108348180	1652.3	1596.3	1713	1730.7	1648.2	1675.4
D3ZER6	Transportin 2 (Importin 3, karyopherin beta 2b) (Predicted)	Tnpo2	174	169.6	179.3	178.5	168.3	175.7
Q66HG4	Aldose 1-epimerase	Galm	640.7	535.1	581.1	613.8	657.4	532.2
F1MAC0	Interferon gamma-inducible protein 47	Ifi47	1633.9	1650.3	1705	1540.5	1585	1535.1
Q9JHW0	Proteasome subunit beta type-7	Psmb7	1487.9	1535	1683.8	1645.8	1600	1662.4
Q7TPA1	Ab1-114	Slc25a15	2096.4	2125.5	1858.1	2065.8	2144.4	2345.7
D3ZM60	Protein phosphatase 1, regulatory subunit 3A	Ppp1r3a	1267.4	1268.6	1300.8	1313.4	1297.7	1335.3
D4AC12	Ankyrin repeat and SAM domain containing 1 (Predicted)	Anks1a	900.3	948.4	932.1	861.2	860.2	898.1
Q5U316	Ras-related protein Rab-35	Rab35	892.9	849.5	1054.4	888.8	898.1	942.8
A0A0G2K5Q8	Secretory carrier-associated membrane protein	Clk2	687.2	692.9	734.6	667.1	658	694.4
Q5I0L3	Tyrosine--tRNA ligase, mitochondrial	Yars2	853.7	832.7	833.1	877.8	850.1	864
D3ZFX4	Phosphoacetylglucosamine mutase	Pgm3	1561.6	1822.2	1924.2	1523.1	1395.8	1494.4
D4A3P1	Ubiquilin 4 (Predicted)	Ubqln4	637.3	632.5	608.6	689.3	625.6	642.6
Q2I6B4	V-type proton ATPase subunit a	Atp6v0a1	1104.8	1283	1295.9	1071.9	1050.7	1119.2
P63025	Vesicle-associated membrane protein 3	Vamp3	343.2	332.4	319.9	316.9	300.5	337.5
O70257	Syntaxin-7	Stx7	1285.9	1332.2	1386.3	1364.9	1285.7	1381.2
P08289	Alkaline phosphatase, tissue-nonspecific isozyme	Alpl	827.9	713.3	1079.6	905.1	769.8	832.2
G3V7K9	GTP-binding protein	Rrad	1029	977	1019.2	1060.3	1071	1038.2
A0A0G2JSS9	Atlastin-3	Atl3	1641.6	1560.8	1907.7	1568.6	1530.4	1623.7
Q8CGU6	Nicastrin	Ncstn	910.4	869.2	912.5	830.8	848.5	882.1
A0A0G2JSR4	Signal transducer and activator of transcription	Stat5b	1930.8	1973.4	2119	1864.2	1848.4	2071.4
D4ABS5	PITH domain-containing 1	Pithd1	1460.4	1550.2	1530.6	1447.3	1452.6	1454.3
P20171	GTPase HRas	Hras	1493.1	1521.2	1464.1	1481.1	1453.3	1518.3
Q5M7T6	V-type proton ATPase subunit	Atp6v0d1	1374.1	1217.9	1660.6	1262.4	1248.7	1378
D3Z8L7	Ras-related protein R-Ras	Rras	655.4	649	677.1	661.8	675.7	651.6
Q5QJC9	BAG family molecular chaperone regulator 5	Bag5	702	746.6	771.9	688.4	695.4	739
P11505	Plasma membrane calcium-transporting ATPase 1	Atp2b1	1584.2	1583.3	1563.5	1570.2	1506.2	1589.5
P62890	60S ribosomal protein L30	Rpl30	1523.4	1518	1559.8	1560.8	1534.5	1696.5
Q66H47	39S ribosomal protein L24, mitochondrial	Mrpl24	775.5	766.9	755.4	782.9	723.5	793.9
A0A0G2K2B6	Thiopurine S-methyltransferase	Tpmt	1207.5	1123.4	1179.9	1289	1245	1235.3
A0A0G2JTA0	FAS-associated factor 2	Faf2	623.3	663.6	660.9	617.9	652.2	645.4
D3ZQ25	Fibulin-1	Fbln1	1278.8	1128.8	1732.6	1160.9	1161.1	1238.4
D3ZY44	Mitochondrial ribosomal protein S2	Mrps2	1709.2	1786	1579.5	1722.8	1685.5	1719.1
Q5XI86	Peptidyl-tRNA hydrolase 2	Ptrh2	1118.2	1118.5	1187.6	1107.1	1158.8	1148.5
D3ZGE6	Cortactin, isoform CRA_c	Cttn	1751.2	1573.6	1885.2	1543.4	1649.3	1512.5
[truncated: 2,422 more rows]
