# Supplementary material for: Deciphering the Protein, Modular Connections and Precision Medicine for Heart Failure With Preserved Ejection Fraction and Hypertension Based on TMT Quantitative Proteomics and Molecular Docking
Source: Front Physiol. 2021 Oct 14;12:607089. doi: 10.3389/fphys.2021.607089 (PMC8552070; doi:10.3389/fphys.2021.607089)
Supplement: Supplementary file 2 [file Data_Sheet_2.ZIP]

Archive with 4 entries (3 files):
- HTN/
- HTN/HTN -PeptideGroups.xlsx
- HTN/HTN-proteins.xlsx
- HTN/HTN.xlsx
