# Supplementary material for: Deciphering the Protein, Modular Connections and Precision Medicine for Heart Failure With Preserved Ejection Fraction and Hypertension Based on TMT Quantitative Proteomics and Molecular Docking
Source: Front Physiol. 2021 Oct 14;12:607089. doi: 10.3389/fphys.2021.607089 (PMC8552070; doi:10.3389/fphys.2021.607089)
Supplement: Supplementary file 2 [file Data_Sheet_2.ZIP › HTN/HTN -PeptideGroups.xlsx]

## Sheet: PeptideGroups
Sequence	Modifications	Qvality PEP	Qvality q-value	# PSMs	Master Protein Accessions	# Missed Cleavages	Theo. MH+ [Da]	Abundances CON71	Abundances CON72	Abundances CON73	Abundances HTN1	Abundances HTN2	Abundances HTN3	Charge Mascot	DeltaM [ppm] Mascot	RT [min] Mascot	Ions Score Mascot
EENPHCVACFEELYANTCEECGTPIGCDCK	6xCarbamidomethyl [C6; C9; C18; C21; C27; C29]; 1xTMT6plex [K30]; 1xTMT6plex [N-Term]	2.23526e-11	0	11	O35115	0	4107.74	105.2	118.2	102.8	89.3	110.4	99.4	3	0.87	42.1082	67
YILKEENPHCVACFEELYANTCEECGTPIGCDCK	6xCarbamidomethyl [C10; C13; C22; C25; C31; C33]; 2xTMT6plex [K4; K34]; 1xTMT6plex [N-Term]	1.57226e-10	0	2	O35115	1	4854.23	381.4			258.2			4	-1.46	45.511	42
MDPNCSCATDGSCSCAGSCK	5xCarbamidomethyl [C5; C7; C13; C15; C19]; 1xTMT6plex [K20]; 1xTMT6plex [N-Term]	3.91537e-08	0	1	D3ZHV3	0	2683.07		152.6			172.6		3	1.53	22.1888	69
KSCCSCCPVGCAK	5xCarbamidomethyl [C3; C4; C6; C7; C11]; 2xTMT6plex [K1; K13]; 1xTMT6plex [N-Term]	0.000329958	6.62772e-05	2	D3ZHV3	1	2261.09	70.6	82.7		88.1	64.6		3	-1.22	15.1567	10
SECCSSLGAAWGSPCTICQVDPICGK	5xCarbamidomethyl [C3; C4; C15; C18; C24]; 1xTMT6plex [K26]; 1xTMT6plex [N-Term]	5.59099e-09	0	1	G3V9M6	0	3358.54		404			353.4		3	4.91	45.3624	61
SCACNPLGTIPGGNPCDSETGYCYCK	5xCarbamidomethyl [C2; C4; C16; C23; C25]; 1xTMT6plex [K26]; 1xTMT6plex [N-Term]	5.09716e-09	0	1	D3ZQN7	0	3396.48			340.5			329.8	3	0.07	40.0695	68
SCCSCCPVGCAK	5xCarbamidomethyl [C2; C3; C5; C6; C10]; 1xTMT6plex [K12]; 1xTMT6plex [N-Term]	3.69901e-07	0	6	D3ZHV3	0	1903.84	28.1	24.4	10.4	40.5	33.8	22	2	2.45	16.4226	49
SCCSCCPVGCSK	5xCarbamidomethyl [C2; C3; C5; C6; C10]; 1xTMT6plex [K12]; 1xTMT6plex [N-Term]	6.32615e-06	0	6	P02803	0	1919.83	74.7	67.3	63.8	89.4	84.5	82.5	2	1.13	15.5211	73
CSDGYYGDSTLGTSSDCQPCPCPGGSSCAIVPK	5xCarbamidomethyl [C1; C17; C20; C22; C28]; 1xTMT6plex [K33]; 1xTMT6plex [N-Term]	4.3884e-09	0	1	F1MAA7	0	3998.74		316.7			363.8		4	0.65	37.7701	55
MLGQNPTPEELQEMIDEVDEDGSGTVDFDEFLVMMVR	4xOxidation [M1; M14; M34; M35]; 1xTMT6plex [N-Term]	0.000409536	8.12948e-05	1	Q4PP99	0	4509.02			317.5			320.5	4	-0.79	53.5893	20
SIASAVEVCQCPPGYSGSSCEACWPR	4xCarbamidomethyl [C9; C11; C20; C23]; 1xTMT6plex [N-Term]	1.65029e-10	0	1	F1M614	0	3144.38	348.1			320.3			3	1.99	40.0799	79
FQGPTCETCQTCLGVCAEHK	4xCarbamidomethyl [C6; C9; C12; C16]; 1xTMT6plex [K20]; 1xTMT6plex [N-Term]	1.18091e-10	0	7	A0A0G2JSK5	0	2841.32	94.2	96.8	96.7	95.8	94.6	100	3	-1.01	28.7435	83
QELSCPLCLQLFDAPVTAECGHSFCR	4xCarbamidomethyl [C5; C8; C20; C25]; 1xTMT6plex [N-Term]	1.28397e-10	0	9	A0JPQ4	0	3324.55	100.6	89.8	93.4	94.1	105.8	100.9	4	1.07	48.6855	74
INIYCLSCEVPTCSLCK	4xCarbamidomethyl [C5; C8; C13; C16]; 1xTMT6plex [K17]; 1xTMT6plex [N-Term]	1.52689e-06	0	1	Q5XIH6	0	2575.28	303.7			314			3	0.66	48.8494	46
INIYCLNCEVPTCSLCK	4xCarbamidomethyl [C5; C8; C13; C16]; 1xTMT6plex [K17]; 1xTMT6plex [N-Term]	2.33992e-07	0	2	Q5PQN5	0	2602.29	209.4		159.9	132.5		161	3	1.6	46.8144	62
YEYCNIPECEEECMYCSGEK	4xCarbamidomethyl [C4; C9; C13; C16]; 1xTMT6plex [K20]; 1xTMT6plex [N-Term]	4.64846e-05	0	1	Q01177	0	3108.28	352.9			308.6			3	0.34	38.8688	40
AWCVSCFACSTCNTK	4xCarbamidomethyl [C3; C6; C9; C12]; 1xTMT6plex [K15]; 1xTMT6plex [N-Term]	6.78155e-05	0	1	C0KUC6; C0KUC5	0	2310.05		296.9			295.6		3	6.51	36.62	27
GFCHLCDGQEACCVGLEAGINPTDHLITAYR	4xCarbamidomethyl [C3; C6; C12; C13]; 1xTMT6plex [N-Term]	5.4118e-13	0	7	D4A5G8	0	3763.73	145.1	103.6	100	91.5	111	107.3	3	1.61	42.5443	108
DACGCCPVCAR	4xCarbamidomethyl [C3; C5; C6; C9]; 1xTMT6plex [N-Term]	0.00842253	0.000722955	1	F1M9B2	0	1554.65			310.5			345.1	2	-2.54	12.7001	16
ETCGCCDCEKR	4xCarbamidomethyl [C3; C5; C6; C8]; 1xTMT6plex [K10]; 1xTMT6plex [N-Term]	0.00873689	0.000737669	1	F1LNH3	1	1932.84	341.8			302.1			3	-2.04	6.8452	5
ETCGCCDCEK	4xCarbamidomethyl [C3; C5; C6; C8]; 1xTMT6plex [K10]; 1xTMT6plex [N-Term]	8.37909e-05	0	8	F1LNH3	0	1776.74	95.9	118	154.2	114.4	101.4	128.3	2	2.31	11.3892	37
SLCIPFNPLCELQPGAMCVCGK	4xCarbamidomethyl [C3; C10; C18; C20]; 1xTMT6plex [K22]; 1xTMT6plex [N-Term]	1.82088e-06	0	1	A0A0G2JZI2	0	3009.49			289			311.9	3	4.18	52.4229	50
TCVDVNECDLNPNICLSGTCENTK	4xCarbamidomethyl [C2; C8; C15; C20]; 1xTMT6plex [K24]; 1xTMT6plex [N-Term]	3.42935e-09	0	2	G3V9M6	0	3271.51		381.3			351.5		3	2.31	39.5505	82
LCRPCQCNDNIDPNAVGNCNR	4xCarbamidomethyl [C2; C5; C7; C19]; 1xTMT6plex [N-Term]	2.88946e-08	0	2	F1MAA7	0	2776.23	221.8	170		98.3	150.1		3	0.87	22.0704	33
KCDCSGNSDPNLIFEDCDEITGQCR	4xCarbamidomethyl [C2; C4; C17; C24]; 1xTMT6plex [K1]; 1xTMT6plex [N-Term]	6.67314e-07	0	1	F1LTF8	1	3448.53		303.9			325.8		4	1.89	36.1953	41
KCSCSDQTGQCTCK	4xCarbamidomethyl [C2; C4; C11; C13]; 2xTMT6plex [K1; K14]; 1xTMT6plex [N-Term]	8.9235e-07	0	3	F1M614	1	2407.14	140.5	106.7	138	93.7	111.5	97.4	3	0.1	10.9464	32
VCELDESNTPMCVCQDPTSCPAPIGEFEK	4xCarbamidomethyl [C2; C12; C14; C20]; 1xTMT6plex [K29]; 1xTMT6plex [N-Term]	4.39031e-08	0	2	P16975	0	3828.73	157		143.4	142.4		166.9	4	-5.5	47.7945	81
CEDCGGLLSEGDNQGCYPLDGHILCK	4xCarbamidomethyl [C1; C4; C16; C25]; 1xTMT6plex [K26]; 1xTMT6plex [N-Term]	6.18959e-08	0	1	Q5XI07	0	3425.56	295.7			338.6			4	1.12	42.8233	28
CTACEPGYTGQYCEQCAPGYEGNPNVQGGR	4xCarbamidomethyl [C1; C4; C13; C16]; 1xTMT6plex [N-Term]	4.77136e-09	0	2	F1LTJ5	0	3609.51	302.8			292.9			3	-0.48	29.6905	76
CQQCHNYQLCQDCFWR	4xCarbamidomethyl [C1; C4; C10; C13]; 1xTMT6plex [N-Term]	1.1828e-06	0	2	D4A772	0	2532.06		162.9	158.7		151.8	159.3	3	-2.42	30.0724	39
CDCPPGYSGLSCETCAPGFYR	4xCarbamidomethyl [C1; C3; C12; C15]; 1xTMT6plex [N-Term]	7.183e-10	0	1	F1M614	0	2683.12	296.4			291.6			3	1.75	36.6217	85
CSCSDQTGQCTCK	4xCarbamidomethyl [C1; C3; C10; C12]; 1xTMT6plex [K13]; 1xTMT6plex [N-Term]	7.03037e-06	0	6	F1M614	0	2049.89	136.8	112.6	103.9	91.3	89.4	102.5	3	-0.91	12.1195	60
CLAGYYGDPIIGSGDHCRPCPCPDGPDSGR	4xCarbamidomethyl [C1; C17; C20; C22]; 1xTMT6plex [N-Term]	5.79343e-06	0	1	D3ZQN7	0	3535.54	354.2			277.3			4	-1.54	32.0259	14
DAEMPATEKDLAEDAPWKK	3xTMT6plex [K9; K18; K19]; 1xTMT6plex [N-Term]	5.00535e-05	0	1	C0JPT7	2	3061.67	154.1			325.4			4	-0.16	36.724	15
AAYLQETGKPLDETLKK	3xTMT6plex [K9; K16; K17]; 1xTMT6plex [N-Term]	7.28744e-07	0	3	P07150	1	2821.68	90.3		101.1	147.8		118.2	4	0.34	31.8352	14
TDAPQPDVKDEEGKEEEK	3xTMT6plex [K9; K14; K18]; 1xTMT6plex [N-Term]	1.01706e-05	0	4	P35565	2	2960.59	88.4	97.2	82.4	103.7	101.9	93.7	4	0.26	22.7605	10
SLTGIEYKPVSATGAEDKDK	3xTMT6plex [K8; K18; K20]; 1xTMT6plex [N-Term]	8.83623e-06	0	1	A0A0G2JZI2	1	3025.72			273			308.6	4	1.96	30.0251	8
IDDPTDSKPEDWDKPEHIPDPDAK	3xTMT6plex [K8; K14; K24]; 1xTMT6plex [N-Term]	0.000255987	4.59793e-05	3	P18418	0	3676.92	134.7		122.2	151.8		150.8	5	1.29	36.1985	7
GTEDELDKYSEALKDAQEK	3xTMT6plex [K8; K14; K19]; 1xTMT6plex [N-Term]	1.03568e-08	0	19	A0A140TAF0; P04692	2	3085.67	106	86.4	110.8	110.7	130	101.9	2	-3.45	38.9031	38
IISSIEQKEENKGGEDK	3xTMT6plex [K8; K12; K17]; 1xTMT6plex [N-Term]	0.000343698	6.62772e-05	1	P62260	2	2820.61	311			273.2			4	1.99	30.2846	4
EQENEEKDKEEK	3xTMT6plex [K7; K9; K12]; 1xTMT6plex [N-Term]	0.00911063	0.000809341	1	A0A0G2JWJ0	2	2451.34			179.6			233	4	0.62	13.8758	2
IPVPEDKYTALVDAEEKEDVK	3xTMT6plex [K7; K17; K21]; 1xTMT6plex [N-Term]	4.31444e-06	0	6	P31399	2	3304.87	139.3	82	169.1	114.8	156.8	90.4	3	-0.65	43.6661	24
VSGLVDKVDVGKDQEFTVK	3xTMT6plex [K7; K12; K19]; 1xTMT6plex [N-Term]	6.13435e-06	0	1	C0JPT7	2	2979.75	142.4			306.8			4	0.96	39.5933	9
VLSEEDKNNIKK	3xTMT6plex [K7; K11; K12]; 1xTMT6plex [N-Term]	0.00236536	0.000246414	1	Q63910	2	2333.42	247.8			182.6			3	1.17	23.6068	24
LEAGDKKPEAK	3xTMT6plex [K6; K7; K11]; 1xTMT6plex [N-Term]	0.000160116	2.43578e-05	7	D3ZG43	1	2102.3	130.4	87	132.3	127.2	138.1	105.5	2	1.05	18.7357	31
TVTEYKVEEDGKK	3xTMT6plex [K6; K12; K13]; 1xTMT6plex [N-Term]	0.000247702	4.59793e-05	1	Q5RK09	2	2442.43							3	-0.49	22.6784	7
QGASKPSKPTEEIQAVDTQEAPEIFLDVK	3xTMT6plex [K5; K8; K29]; 1xTMT6plex [N-Term]	6.69434e-10	0	4	Q63580	0	4072.26	156.4		164.9	185.1		171.2	4	-0.43	43.0643	27
QVLLKEEQSEVMAVPTSQTSKPK	3xTMT6plex [K5; K21; K23]; 1xTMT6plex [N-Term]	1.91123e-06	0	1	Q7TMZ9	1	3474.01	344.4			302.2			4	2.91	34.0936	20
TVTVKEDQVMQQNPPKFDK	3xTMT6plex [K5; K16; K19]; 1xTMT6plex [N-Term]	1.02604e-05	0	2	G3V8B0; G3V885; P02564	2	3148.78	373.9			284.8			4	2.77	29.9734	20
GEMDKFPTFNFEDPKFEVLDKPQS	3xTMT6plex [K5; K15; K21]; 1xTMT6plex [N-Term]	2.77845e-06	0	8	P21571	2	3761.99	133.3	100.3	132.2	121.1	137.8	105.8	3	0.14	49.6597	14
SEPEKAEGEDGEKEEK	3xTMT6plex [K5; K13; K16]; 1xTMT6plex [N-Term]	0.000107932	0	1	B0LPN4	2	2707.44		320			363		3	2.54	16.5276	4
EADSKPVSQKPPPPAEK	3xTMT6plex [K5; K10; K17]; 1xTMT6plex [N-Term]	5.43624e-05	0	2	Q5U2U8	0	2721.6	151.6		142.9	134		162.4	4	2.48	19.2736	8
ALVKPQAVKPK	3xTMT6plex [K4; K9; K11]; 1xTMT6plex [N-Term]	0.00108424	0.000171687	1	P25886	0	2095.41	313.9			204.2			4	0.13	22.167	1
AEIKGPEDKK	3xTMT6plex [K4; K9; K10]; 1xTMT6plex [N-Term]	0.00686874	0.000562146	1	Q6PCU0	2	2031.26		293.3			383.8		3	1.62	17.1082	6
YSEKEDKYEEEIK	3xTMT6plex [K4; K7; K13]; 1xTMT6plex [N-Term]	0.00019246	2.43578e-05	1	P09495	2	2606.44	222.5			272.4			3	-0.42	26.4942	11
YSQKEDKYEEEIK	3xTMT6plex [K4; K7; K13]; 1xTMT6plex [N-Term]	2.43476e-06	0	13	Q6AZ25; Q63610; A0A140TAF0; Q923Z2; P04692	2	2605.45	111.4	78.6	121.2	108.9	124.1	99.3	2	0.31	24.6819	46
QQEKEEKDEK	3xTMT6plex [K4; K7; K10]; 1xTMT6plex [N-Term]	0.0130779	0.00129423	1	Q6P9V7	2	2207.27	301.5			284			3	1.2	9.5276	6
ALKPEVDKLNIMAAK	3xTMT6plex [K3; K8; K15]; 1xTMT6plex [N-Term]	0.000191661	2.43578e-05	1	Q5U302	1	2557.59	283.8			330.8			4	-5.32	36.6742	5
AQKDEEKMEIQEIQLK	3xTMT6plex [K3; K7; K16]; 1xTMT6plex [N-Term]	9.5748e-07	0	11	Q6AZ25; Q923Z2; P04692	2	2876.66	114.2	72.9	143.5	98.6	130	76.3	2	0.93	32.5891	26
EAKPEPMEEDLPENKK	3xTMT6plex [K3; K15; K16]; 1xTMT6plex [N-Term]	2.06189e-05	0	2	O35814	1	2800.56	151.6		140.9	146.2		151.8	4	-0.95	27.1684	14
DGKEDETSTDVDEKPK	3xTMT6plex [K3; K14; K16]; 1xTMT6plex [N-Term]	2.09835e-05	0	7	P53987	1	2709.46	90.1	83.9	87.2	105.3	112.5	102.8	5	0.31	20.2153	20
WGDAGAEYVVESTGNFTTMEKAGAHLKGGAK	3xTMT6plex [K21; K27; K31]; 1xTMT6plex [N-Term]	0.230487	0.00788865	1	F1M4G6	2	4099.17							6	-7.18	58.6788	8
LKEEEEDKK	3xTMT6plex [K2; K8; K9]; 1xTMT6plex [N-Term]	0.000453478	8.12948e-05	3	P18418	2	2064.24	133.6	157.9		138.7	131.2		2	3.57	16.9646	16
GKPDVVVKEDEEYK	3xTMT6plex [K2; K8; K14]; 1xTMT6plex [N-Term]	0.00039802	8.12948e-05	2	P17764	1	2551.48		179.8	194.2		187.2	168.6	4	2.39	25.1852	7
GKPDVVVKEDEEYKR	3xTMT6plex [K2; K8; K14]; 1xTMT6plex [N-Term]	6.49531e-06	0	4	P17764	2	2707.58	208.5	163.8		172.2	201.6		3	-0.35	22.38	17
YKVPDGKPENEFAFNAEFK	3xTMT6plex [K2; K7; K19]; 1xTMT6plex [N-Term]	2.96803e-07	0	1	Q499R7	1	3146.73	269.6			280.2			4	0.25	37.736	16
VKAEEDKIPLLVVGNK	3xTMT6plex [K2; K7; K16]; 1xTMT6plex [N-Term]	2.7541e-06	0	1	P36860	2	2668.68	271.2			277			4	-1.98	37.8804	14
EKEDLDKWILTSDK	3xTMT6plex [K2; K7; K14]; 1xTMT6plex [N-Term]	0.00281098	0.000294626	1	F1LWG4	2	2636.53							4	3.78	37.5475	11
QKAEADKNDK	3xTMT6plex [K2; K7; K10]; 1xTMT6plex [N-Term]	0.00451565	0.000397989	2	P34058; P82995	2	2063.23		138.9	168.2		164.5	159.4	2	1.75	8.9253	28
EKSEFKLELDDVTSNMEQIIK	3xTMT6plex [K2; K6; K21]; 1xTMT6plex [N-Term]	1.68851e-08	0	15	G3V8B0; G3V885; P02564	2	3412.91	106.4	68.4	129.9	105.1	144.3	94.5	4	-0.1	47.4279	24
DKDGKPLLPEPEETSK	3xTMT6plex [K2; K5; K16]; 1xTMT6plex [N-Term]	0.000147183	0	1	F1LPH1	1	2699.56							4	-0.03	26.8559	11
EKDDKETPAVPK	3xTMT6plex [K2; K5; K12]; 1xTMT6plex [N-Term]	0.0485149	0.00307729	1	F1LY11	2	2273.35			331.7			291.8	3	4.7	19.3542	2
FKKEEEIPETISFEMLDAAK	3xTMT6plex [K2; K3; K20]; 1xTMT6plex [N-Term]	5.81954e-08	0	3	Q4QQV3	2	3271.83	181		224.8	163.5		133.6	3	0.14	47.4939	40
AKKDDTDDEIAK	3xTMT6plex [K2; K3; K12]; 1xTMT6plex [N-Term]	0.000554118	8.12948e-05	3	P35565	2	2265.31	272.7			265.1			4	1.79	18.3762	11
VKLEQQVDDLEGSLEQEKK	3xTMT6plex [K2; K18; K19]; 1xTMT6plex [N-Term]	5.08825e-13	0	36	G3V8B0; Q9R0H4; G3V885	2	3131.8	112	80.8	119.6	103.7	137.1	97.9	2	3.34	41.541	72
LKGEMMDLQHGSLFLKTPK	3xTMT6plex [K2; K16; K19]; 1xTMT6plex [N-Term]	4.89766e-05	0	4	P04642	2	3089.8		122.9	154.8		155.4	149.3	4	-8.58	38.1747	16
DKYEPAAVSEHGDKK	3xTMT6plex [K2; K14; K15]; 1xTMT6plex [N-Term]	2.2792e-06	0	3	P06685	2	2590.46	327.7			341.5			5	-0.85	16.8093	14
EKEPIVGSTDYGKDEDSAEALLK	3xTMT6plex [K2; K13; K23]; 1xTMT6plex [N-Term]	2.46587e-08	0	4	Q6IRK8; C9EH87; A0A0G2K1Y8	2	3410.87	94.8	103.7	83.7	100.2	116	107.4	4	1.71	38.0201	25
IKELTYQTEEDKK	3xTMT6plex [K2; K12; K13]; 1xTMT6plex [N-Term]	9.87134e-08	0	12	G3V885	2	2541.49	145.8	99.1	191.6	120.2	126.7	80.8	2	-1.11	27.1828	33
NKGDEEEEEEKLEEK	3xTMT6plex [K2; K11; K15]; 1xTMT6plex [N-Term]	2.63533e-07	0	6	P35565	2	2751.47	84.1	98.1	76.5	95.2	104.4	93.7	3	1.65	24.8342	14
LKGTEDELDKYSEALK	3xTMT6plex [K2; K10; K16]; 1xTMT6plex [N-Term]	4.02019e-08	0	16	A0A140TAF0; P04692	2	2755.59	96.8	94.6	104.3	110.2	116.3	105.3	2	2.64	35.8422	55
EAATPEEEGGAPEKEISIDDSKLEVK	3xTMT6plex [K14; K22; K26]; 1xTMT6plex [N-Term]	3.19866e-06	0	2	B0LPN4	2	3688	196		209.7	173.3		150.1	4	1.34	36.1197	10
IEDVGSDEEDDSGKDKK	3xTMT6plex [K14; K16; K17]; 1xTMT6plex [N-Term]	5.37812e-07	0	3	P34058	2	2782.48		178.8	185.8		180.6	171.9	4	-0.42	24.7274	15
IIAINVNDPEAEKFHDIDDVKK	3xTMT6plex [K13; K21; K22]; 1xTMT6plex [N-Term]	6.19188e-07	0	2	D4A830	2	3439.96	206.2	139.4		164.3	201.7		5	0.56	39.7547	11
EGSGSSSTGEQKEDQKEEK	3xTMT6plex [K12; K16; K19]; 1xTMT6plex [N-Term]	8.23609e-06	0	8	F1M953	2	2956.55	111.2	99.7	114.2	118.9	130.1	113.5	3	-1.27	13.9351	20
SLIASEEEYSTKEDKYEEEIK	3xTMT6plex [K12; K15; K21]; 1xTMT6plex [N-Term]	4.12872e-06	0	2	Q5FVG5	2	3436.84	146.4			307.2			4	-3.35	37.4084	10
EGLELPEDEEEKKK	3xTMT6plex [K12; K13; K14]; 1xTMT6plex [N-Term]	0.00059421	8.12948e-05	5	P34058; P82995	2	2589.48	126.9	98.2	118.6	104.5	124.5	109.7	4	-0.16	26.7138	12
GSLADGPEENKEQAEVAGVKPK	3xTMT6plex [K11; K20; K22]; 1xTMT6plex [N-Term]	2.53189e-08	0	4	E9PT87	1	3169.79	131.4	105.7	120.5	103.4	113.6	101.5	4	-0.37	27.9107	20
ETQYYDILGVKPSASPEEIKK	3xTMT6plex [K11; K20; K21]; 1xTMT6plex [N-Term]	1.15621e-08	0	3	Q4QR73	1	3311.89		138.2	134.3		170.9	178.2	4	0.27	38.3747	27
AESPVFVQTDKPIYKPGQTVK	3xTMT6plex [K11; K15; K21]; 1xTMT6plex [N-Term]	1.58756e-08	0	9	Q63041	0	3248.91	58.7	67.3	67.1	67.1	70.5	96.5	3	-1.42	33.4957	24
FNPETDFLTGKDGKK	3xTMT6plex [K11; K14; K15]; 1xTMT6plex [N-Term]	0.000352212	6.62772e-05	2	Q9ER34	2	2613.51	183.7		212.6	153.6		142	4	-0.76	34.4806	1
FFEEVNDPAKNDSLEKVEEDTLQGLK	3xTMT6plex [K10; K16; K26]; 1xTMT6plex [N-Term]	1.23395e-05	0	3	Q5M9H2	2	3911.11	214.5		244.2	188.8		155.7	4	2.17	49.9057	18
ESVVFVQTDKPVYKPGQSVK	3xTMT6plex [K10; K14; K20]; 1xTMT6plex [N-Term]	2.69289e-08	0	4	Q03626	0	3151.85	99.8	102.3	88.8	100.7	102.7	120.9	3	0.36	33.1955	30
ESVVFVQTDKPMYKPGQSVK	3xTMT6plex [K10; K14; K20]; 1xTMT6plex [N-Term]	7.54606e-08	0	5	D4AA52; P14046	0	3183.83	121.3	108.9	100.5	100.6	112.2	125.8	5	-2.95	35.1808	24
KLNVVEQEKIDQLMIEMDGTENK	3xTMT6plex [K1; K9; K23]; 1xTMT6plex [N-Term]	9.68635e-11	0	1	M0R5J4	2	3621	292.9			244.8			4	-3.14	48.7465	48
KVENEDMNKDQILLEK	3xTMT6plex [K1; K9; K16]; 1xTMT6plex [N-Term]	3.97358e-05	0	1	Q91Y81	2	2862.64	243.7			261.1			4	1.06	31.805	14
KDVFVPDDKEEFVK	3xTMT6plex [K1; K9; K14]; 1xTMT6plex [N-Term]	1.35576e-06	0	8	G3V8B0; P02564	2	2611.52	54.6	42.5	56.3	82.9	120	118.3	3	1.21	34.7272	23
KRPEEEEPKVEPK	3xTMT6plex [K1; K9; K13]; 1xTMT6plex [N-Term]	0.000478193	8.12948e-05	2	Q7TMZ9; Q7TN00; Q5VJM3; Q5VJM4	2	2511.5		130.7	153.5		183.8	167.4	3	-0.42	15.0686	7
KHYASEEIKEK	3xTMT6plex [K1; K9; K11]; 1xTMT6plex [N-Term]	3.82059e-05	0	1	A0A0G2K8W9	2	2278.36	279.6			279.9			4	-2.95	14.8975	6
KEAPPMEKPEVVK	3xTMT6plex [K1; K8; K13]; 1xTMT6plex [N-Term]	3.59413e-05	0	2	P62845	1	2398.45	160.7		144.7	153		141.6	4	0.21	24.6047	7
KYHPDTNKDDPK	3xTMT6plex [K1; K8; K12]; 1xTMT6plex [N-Term]	0.0864944	0.00435113	2	A0A0G2K5E4	2	2374.35		161.9	183.6		179.1	162	5	0.94	12.9081	7
KVASGEAKPK	3xTMT6plex [K1; K8; K10]; 1xTMT6plex [N-Term]	0.0029656	0.000305655	1	D3ZBN0	1	1931.25							4	0.47	13.9889	0
KAASGEAKPK	3xTMT6plex [K1; K8; K10]; 1xTMT6plex [N-Term]	1.04423e-05	0	3	A0A0G2K654; P15865	1	1903.21	155	153.3		103.5	130.9		2	-1.8	9.172	18
KQLEAEKLELQSALEEAEASLEHEEGK	3xTMT6plex [K1; K7; K27]; 1xTMT6plex [N-Term]	5.59341e-08	0	1	G3V8B0; P02564	2	3955.17	184.8			244.4			5	0.34	50.6164	25
KQLEVEKLELQSALEEAEASLEHEEGK	3xTMT6plex [K1; K7; K27]; 1xTMT6plex [N-Term]	4.48872e-06	0	1	G3V885	2	3983.2	402.6			320.5			5	2.03	50.8723	5
KLEGDLKDLELQADSAVK	3xTMT6plex [K1; K7; K18]; 1xTMT6plex [N-Term]	2.46713e-06	0	1	A0A0G2K6S9; E9PTU4	2	2888.71	187.2			299.4			4	0.38	42.1864	22
KDVEVTKEEFALAAQK	3xTMT6plex [K1; K7; K16]; 1xTMT6plex [N-Term]	3.31329e-06	0	2	F1LZW6	2	2722.62	185.8		168.7	175.7		163.2	4	3.42	36.3616	12
KTETQEKNPLPSK	3xTMT6plex [K1; K7; K13]; 1xTMT6plex [N-Term]	0.00475294	0.000397989	1	P62329	2	2416.46	252.9			349.1			4	2.33	20.2298	3
KLLPEPKPQPK	3xTMT6plex [K1; K7; K11]; 1xTMT6plex [N-Term]	0.0110001	0.00104134	3	Q7TMZ9; Q7TN00; Q5VJM3; Q5VJM4	1	2191.43	144.5		168.5	161.2		144.4	4	0.29	23.1115	7
KLEEIKK	3xTMT6plex [K1; K6; K7]; 1xTMT6plex [N-Term]	0.282336	0.00919619	1	F7EXF4	2	1804.21			339.8			305.2	2	-1.4	21.9538	9
KPTLDKPSAETFVK	3xTMT6plex [K1; K6; K14]; 1xTMT6plex [N-Term]	0.000923096	0.000156217	1	Q6P7R8	0	2477.51			247.4			263.6	4	0.05	30.9742	1
KTPVKEPNSENVDISSGGGVTGWK	3xTMT6plex [K1; K5; K24]; 1xTMT6plex [N-Term]	1.25158e-08	0	1	Q5RKJ9	2	3402.9	297.2			302.7			4	-1.13	31.4723	24
KPDSKEPVVYDTHVNK	3xTMT6plex [K1; K5; K16]; 1xTMT6plex [N-Term]	0.000335388	6.62772e-05	1	P97851	1	2772.61	311			304.5			5	-0.2	21.0862	5
KLAEKDEEMEQAK	3xTMT6plex [K1; K5; K13]; 1xTMT6plex [N-Term]	1.43525e-07	0	28	G3V8B0; G3V885; P02564	2	2465.41	98.6	88.9	100.2	99.5	107.5	100.1	2	0.44	22.2756	42
KDKDPVNK	3xTMT6plex [K1; K3; K8]; 1xTMT6plex [N-Term]	0.237931	0.00809475	2	P62853	2	1860.17			264.5			291.3	2	-0.68	15.1353	4
KNKEEAAEYAK	3xTMT6plex [K1; K3; K11]; 1xTMT6plex [N-Term]	0.010011	0.000927534	1	P62755	2	2197.3			293.1			270.9	4	-1.5	17.6171	6
KASAGPPPGAPEDAGADEEWVFDKK	3xTMT6plex [K1; K24; K25]; 1xTMT6plex [N-Term]	1.63654e-09	0	5	P56741	2	3485.87	155.9		163.8	156.3		152.9	4	-0.08	36.6867	42
KASGLVYETSPTTSNNDEVEKSFYPVGDMWTYDVPK	3xTMT6plex [K1; K21; K36]; 1xTMT6plex [N-Term]	0.244281	0.008232	1	Q62789	2	4971.54							6	-2.48	56.729	1
KALQEAHQQALDDLQAEEDKVNTLTK	3xTMT6plex [K1; K20; K26]; 1xTMT6plex [N-Term]	7.4308e-13	0	20	G3V8B0; P02564	2	3853.15	59.6	36.3	71.9	83.7	150.5	111.2	3	0.28	43.629	65
KALQEAHQQALDDLQAEEDKVNTLIK	3xTMT6plex [K1; K20; K26]; 1xTMT6plex [N-Term]	9.63535e-13	0	27	G3V885	2	3865.18	146.3	113.5	145.4	122.7	129.4	93.6	3	3.28	46.2584	63
KKDESQEGK	3xTMT6plex [K1; K2; K9]; 1xTMT6plex [N-Term]	0.000650626	8.12948e-05	14	P21913	2	1965.18	114.5	101.1	117.8	118.3	119.3	108.3	2	0.67	7.7721	31
KKEELLK	3xTMT6plex [K1; K2; K7]; 1xTMT6plex [N-Term]	0.034721	0.00245341	1	P17078	2	1804.21	286.4			251.5			2	-1.53	19.1131	14
KKGQHAAEIQPLAQSHATK	3xTMT6plex [K1; K2; K19]; 1xTMT6plex [N-Term]	6.38569e-07	0	2	Q9QZ76	2	2959.76	304.1			321.4			5	0.43	14.7075	31
KKDEISVDSLDFNK	3xTMT6plex [K1; K2; K14]; 1xTMT6plex [N-Term]	0.000190865	2.43578e-05	2	P36876; A0A0G2JSQ0	2	2554.49		139	148.8		142.5	149.8	4	0.41	32.1268	15
KKELEEIVQPIISK	3xTMT6plex [K1; K2; K14]; 1xTMT6plex [N-Term]	1.35315e-05	0	2	P06761	2	2570.63	327.1			302.4			3	-0.14	40.1176	15
KKPEYLEGLPEK	3xTMT6plex [K1; K2; K12]; 1xTMT6plex [N-Term]	1.17059e-05	0	6	P08010	1	2347.44	82.1	103.1	86.4	90.3	88.1	98.3	3	1.54	27.3812	22
KKEEEELISLK	3xTMT6plex [K1; K2; K11]; 1xTMT6plex [N-Term]	1.07213e-05	0	14	P50753	2	2262.41	104.9	90.3	96.9	105.6	102.5	108.6	2	0.51	28.632	48
KKSDSDISQK	3xTMT6plex [K1; K2; K10]; 1xTMT6plex [N-Term]	0.017808	0.00159547	1	Q5U2Q8	2	2052.25							3	-0.31	13.3553	3
KKPFPVETLK	3xTMT6plex [K1; K2; K10]; 1xTMT6plex [N-Term]	0.000187711	2.43578e-05	3	Q7TN00	1	2103.37	72.5	71	76.9	95.2	94.3	96.8	4	3.18	25.8414	31
KGVNLPGAAVDLPAVSEKDIQDLK	3xTMT6plex [K1; K18; K24]; 1xTMT6plex [N-Term]	6.96192e-11	0	2	A0A0G2JVG3; P11980	2	3394.01	319.7			276.2			4	1.69	44.5763	39
KLGEMWNNTAADDKQPYEK	3xTMT6plex [K1; K14; K19]; 1xTMT6plex [N-Term]	2.76498e-08	0	5	P63159	2	3154.7	82	101.2	95.4	107.1	98.4	92	4	4.58	32.3951	22
KAITDAAMMAEELKK	3xTMT6plex [K1; K14; K15]; 1xTMT6plex [N-Term]	2.10162e-11	0	22	G3V8B0; G3V6D8; Q9QZV8; G3V6E1; P04462; Q29RW1; G3V885; P02564; B6RK61	2	2566.51	111	79.7	120.5	95.4	123.3	95.2	2	-0.5	39.5225	50
KQVSELTEEEKYDLELK	3xTMT6plex [K1; K11; K17]; 1xTMT6plex [N-Term]	2.91405e-05	0	1	Q5I0K8	2	2997.72			323.7			317.3	4	3.86	35.6152	23
KLEEEGEEFVKK	3xTMT6plex [K1; K11; K12]; 1xTMT6plex [N-Term]	2.75295e-05	0	3	F1LQ55	2	2381.41	85.5	68.9	83.2	85.3	107.2	91.6	3	-1.06	29.4785	10
KYTEQITSEKLELVK	3xTMT6plex [K1; K10; K15]; 1xTMT6plex [N-Term]	1.56408e-05	0	2	Q63362	2	2725.65	373.5			335.9			4	1.29	35.1623	7
KPAQEPVPAKPK	3xTMT6plex [K1; K10; K12]; 1xTMT6plex [N-Term]	0.00372474	0.000337025	1	Q5VJM4	0	2206.41	250.6			298.2			4	0.99	18.6964	1
MMLQATGETITEDDIEELMK	3xOxidation [M1; M2; M19]; 1xTMT6plex [K20]; 1xTMT6plex [N-Term]	5.12384e-07	0	3	Q4PP99	0	2804.37		152.7	145		180.7	160.8	3	3.83	43.9372	58
QMFSTMVRHEVMDDEMLREEK	3xOxidation [M]; 1xTMT6plex [K21]; 1xTMT6plex [N-Term]	0.143776	0.00577437	4		2	3147.5							4	3.21	57.3763	4
TIAGFSDSCEFYPGDDLFELLPEDCPGCPR	3xCarbamidomethyl [C9; C25; C28]; 1xTMT6plex [N-Term]	4.96641e-08	0	1	Q5M8A0	0	3693.64	296.8			313.7			4	2.2	53.5699	54
FTQPLADCTTVTGYDTQLFCCVR	3xCarbamidomethyl [C8; C20; C21]; 1xTMT6plex [N-Term]	3.94656e-10	0	3	Q5PQM4	0	2982.4	195.1	362.5		142.9	89.3		3	1.65	49.7637	88
KPPDAGGCVHGDGDMGVLCPTGCELR	3xCarbamidomethyl [C8; C19; C23]; 1xTMT6plex [K1]; 1xTMT6plex [N-Term]	5.51762e-09	0	9	P14480	0	3213.53	98.6	101.9	101.5	94.3	89.4	107.8	4	5.18	29.7237	65
HEPLVLFCESCDTLTCR	3xCarbamidomethyl [C8; C11; C16]; 1xTMT6plex [N-Term]	1.62395e-06	0	2	O08629	0	2366.11		155	147.4		147	149.5	3	5.06	36.6406	56
EYLGAICSCTCFGGQR	3xCarbamidomethyl [C7; C9; C11]; 1xTMT6plex [N-Term]	3.387e-06	0	2	A0A096P6L8	0	2107.96	263.1			253.3			3	0.18	36.7107	36
NNVEQVCCTFECQAAR	3xCarbamidomethyl [C7; C8; C12]; 1xTMT6plex [N-Term]	3.08541e-09	0	6	D3ZUL3	0	2214.99	86.4	128.3	139.4	133.5	96.4	115	3	-1.35	29.566	90
GIETPQCDQSTGQCVCVEGVEGPR	3xCarbamidomethyl [C7; C14; C16]; 1xTMT6plex [N-Term]	3.77654e-10	0	4	D3ZQN7	0	2892.31	120.3	107.5	110.2	94.7	103.5	101.7	3	0.5	31.6392	78
LPYGGQCRPCPCPEGPGSQR	3xCarbamidomethyl [C7; C10; C12]; 1xTMT6plex [N-Term]	6.00395e-07	0	1	M0R6K0	0	2502.16	339.8			282.8			3	-1.14	21.9802	17
AWGHPCEMCPAQPHPCR	3xCarbamidomethyl [C6; C9; C16]; 1xTMT6plex [N-Term]	1.32377e-05	0	1	G3V9M6	0	2320.02	280			353.8			4	2.03	18.4701	36
AFHPPCFTCVTCAR	3xCarbamidomethyl [C6; C9; C12]; 1xTMT6plex [N-Term]	0.000124238	0	2	A0A0G2K995	0	1952.91							3	-2.11	29.8716	26
TYHPNCFACTICK	3xCarbamidomethyl [C6; C9; C12]; 1xTMT6plex [K13]; 1xTMT6plex [N-Term]	4.66874e-05	0	4	F1LWK7	0	2130.03	99.2	86.3	100.8	90.1	100.9	99.4	3	0.94	25.186	33
ATATACRPCPCPYIDASQR	3xCarbamidomethyl [C6; C9; C11]; 1xTMT6plex [N-Term]	1.24483e-05	0	2	F1LTJ5	0	2424.14	131		171.7	133.5		149.5	3	2	21.362	29
DEFPYCLTCFCDLYAK	3xCarbamidomethyl [C6; C9; C11]; 1xTMT6plex [K16]; 1xTMT6plex [N-Term]	9.39643e-10	0	10	O35115	0	2560.2	112.4	117.8	106.3	84.5	95.8	91	2	3.18	51.034	77
QYYFDCSCEHCQK	3xCarbamidomethyl [C6; C8; C11]; 1xTMT6plex [K13]; 1xTMT6plex [N-Term]	2.19036e-07	0	1	D4A3D2	0	2283	368.8			270.9			3	-1.06	23.1378	48
LLSTLCSADVCQCAEGK	3xCarbamidomethyl [C6; C11; C13]; 1xTMT6plex [K17]; 1xTMT6plex [N-Term]	1.19291e-07	0	5	Q6MG90; P08649	0	2370.19	98.6	90.3	76.2	73.9	72.3	81.5	2	-3.58	40.654	83
RPDGCGVCGGDGSTCR	3xCarbamidomethyl [C5; C8; C15]; 1xTMT6plex [N-Term]	0.00712454	0.000622352	1	Q4FZU4	0	1939.84							3	4.74	7.5865	17
GSSGCVECLEVTCR	3xCarbamidomethyl [C5; C8; C13]; 1xTMT6plex [N-Term]	2.57794e-07	0	1	Q66H61	0	1842.83		302.7			291.3		2	1.76	23.5494	45
SWPGCQECPACYR	3xCarbamidomethyl [C5; C8; C11]; 1xTMT6plex [N-Term]	3.24117e-06	0	3	F1MAA7	0	1899.81	128	120.2	109.6	74	93.6	111	2	1.41	25.8433	47
EANECVACNCNLHAR	3xCarbamidomethyl [C5; C8; C10]; 1xTMT6plex [N-Term]	1.5886e-06	0	1	Q924Z9	0	2046.91		290.3			314.3		3	3.06	13.549	55
DPAACRPCDCDPMGSQDGGR	3xCarbamidomethyl [C5; C8; C10]; 1xTMT6plex [N-Term]	0.000360934	6.62772e-05	1	M0R6K0	0	2451.01	323.5			255.7			3	-7.07	20.2476	11
DMYECSCPELDQLVDICR	3xCarbamidomethyl [C5; C7; C17]; 1xTMT6plex [N-Term]	1.52343e-05	0	1	Q5XIG6	0	2532.11		322.5			293.1		3	4.34	48.6901	64
TTGQCSCLPNVIGQNCDR	3xCarbamidomethyl [C5; C7; C16]; 1xTMT6plex [N-Term]	2.01457e-07	0	4	D3ZQN7	0	2309.06	106.3	106.3	112.6	95.2	99.5	96.9	3	3.72	27.6633	61
INKECCHGDLLECADDRAELAK	3xCarbamidomethyl [C5; C6; C13]; 2xTMT6plex [K3; K22]; 1xTMT6plex [N-Term]	6.38272e-05	0	1	P02770	2	3304.67	395.7			315.2			5	0.7	28.8739	4
INKECCHGDLLECADDR	3xCarbamidomethyl [C5; C6; C13]; 1xTMT6plex [K3]; 1xTMT6plex [N-Term]	1.3911e-08	0	4	P02770	1	2563.21	114.7	114.7	150.5	99.8	110.1	96.8	3	-3.59	24.0415	41
AGLPCQDLEFVQFHPTGIYGAGCLITEGCR	3xCarbamidomethyl [C5; C23; C29]; 1xTMT6plex [N-Term]	4.59614e-14	0	10	Q920L2	0	3595.73	119	104.4	115.1	116.4	113.4	109.6	3	0.89	50.301	92
GLAYCETHYNQLFGDVCFHCNR	3xCarbamidomethyl [C5; C17; C20]; 1xTMT6plex [N-Term]	2.13236e-08	0	1	C0KUC6; C0KUC5	0	2990.33	269.1			269.7			4	1.56	36.9535	51
FSDTCFLDTDGQATCDACAPGYTGR	3xCarbamidomethyl [C5; C15; C18]; 1xTMT6plex [N-Term]	2.44318e-09	0	3	F1LTJ5	0	3015.28		140	160.4		159.3	168.3	3	-0.09	43.2799	97
NLQTCMEVLEALCGGSLGDCK	3xCarbamidomethyl [C5; C13; C20]; 1xTMT6plex [K21]; 1xTMT6plex [N-Term]	1.48608e-08	0	1	D3ZD89	0	2813.37	302.3			321.1			3	1.9	51.4296	50
GSQCVGNECFALFQDPVTFLDASQACQR	3xCarbamidomethyl [C4; C9; C26]; 1xTMT6plex [N-Term]	4.94244e-09	0	1	O35370	0	3434.58			290.6			333.3	3	0.14	52.0936	67
EATCSSNCAGCGR	3xCarbamidomethyl [C4; C8; C11]; 1xTMT6plex [N-Term]	2.61223e-07	0	2	F1LWK7	0	1658.69	149.2		148.1	114.3		150.4	2	-0.2	4.5336	59
EGICGSCAMNINGGNTLACTR	3xCarbamidomethyl [C4; C7; C19]; 1xTMT6plex [N-Term]	6.96802e-09	0	2	P21913	0	2485.13		165.8	176.8		154.4	143.9	3	2.43	31.4452	78
EGICGSCAMNINGGNTLACTR	3xCarbamidomethyl [C4; C7; C19]; 1xOxidation [M9]; 1xTMT6plex [N-Term]	1.52343e-05	0	1	P21913	0	2501.12	378.1			292.1			3	2.66	22.0465	36
HESCGQCTPCR	3xCarbamidomethyl [C4; C7; C10]; 1xTMT6plex [N-Term]	2.03495e-05	0	8	Q5XIH3	0	1620.69	153.6	118.6	71.5	65.5	108.4	100.6	3	-2.11	2.9728	51
HPECFVCADCNLNLK	3xCarbamidomethyl [C4; C7; C10]; 1xTMT6plex [K15]; 1xTMT6plex [N-Term]	7.28209e-06	0	3	A0A0G2JSM3; D3ZFR7	0	2335.14	142	151.5		137	139.8		3	3.32	31.2441	37
HPECYVCTDCGINLK	3xCarbamidomethyl [C4; C7; C10]; 1xTMT6plex [K15]; 1xTMT6plex [N-Term]	1.18802e-06	0	9	P52944	0	2324.12	81.7	88.8	91.1	82.1	91.2	95.8	2	-0.08	29.5584	69
TGQCECQPGITGQHCER	3xCarbamidomethyl [C4; C6; C15]; 1xTMT6plex [N-Term]	1.74979e-07	0	5	F1MAA7	0	2246.99	122.7	101.6	113.2	92.3	92.5	95.3	3	0.18	9.5453	69
STNCCGDNDPIDVCEIGSK	3xCarbamidomethyl [C4; C5; C14]; 1xTMT6plex [K19]; 1xTMT6plex [N-Term]	3.53966e-07	0	1	D4A830	0	2599.18			340.5			330.7	2	-0.55	34.0631	75
ESPCTQSQDSCSLQASDSEPVGLCQGSLIK	3xCarbamidomethyl [C4; C11; C24]; 1xTMT6plex [K30]; 1xTMT6plex [N-Term]	3.50262e-11	0	9	Q6IRS6	0	3726.77	108.2	124.5	88.3	103	106.8	101.2	3	0.68	39.9171	124
ADECDAHTGACLGCR	3xCarbamidomethyl [C4; C11; C14]; 1xTMT6plex [N-Term]	1.50023e-06	0	4	M0R6K0	0	1921.82	106.9	101.7	110.8	98.1	102.4	112.6	3	3.07	13.27	48
GPTCNEFTGQCHCHAGFGGR	3xCarbamidomethyl [C4; C11; C13]; 1xTMT6plex [N-Term]	2.21165e-05	0	1	M0R6K0	0	2479.07		330.6			291.1		4	2.64	16.5346	31
GTQCEDINECEVFPGVCK	3xCarbamidomethyl [C4; C10; C17]; 1xTMT6plex [K18]; 1xTMT6plex [N-Term]	4.94458e-08	0	4	G3V9M6	0	2600.22	70.9	139.8	128.9	127.9	112.8	118.9	2	2.17	37.2684	79
SFDCEASGQCWCQPGVAGK	3xCarbamidomethyl [C4; C10; C12]; 1xTMT6plex [K19]; 1xTMT6plex [N-Term]	5.30322e-09	0	8	F1M614	0	2602.19	125.1	109.3	116.3	107.9	102.8	105.5	2	-2.01	35.1441	78
TGCTDINECEIGAHNCGR	3xCarbamidomethyl [C3; C9; C16]; 1xTMT6plex [N-Term]	2.45396e-09	0	2	G3V9M6	0	2293	123.8	183.6		183.3	161.4		3	-2.32	17.8767	79
TQCPDDSTCCELPTGK	3xCarbamidomethyl [C3; C9; C10]; 1xTMT6plex [K16]; 1xTMT6plex [N-Term]	2.13546e-05	0	1	G3V8V1	0	2327.07							3	5.12	26.0858	54
SPCQPNPCHGAAPCR	3xCarbamidomethyl [C3; C8; C14]; 1xTMT6plex [N-Term]	0.00108424	0.000171687	1	P25304	0	1937.87							3	-0.63	7.1905	22
DPCAGPVCDCK	3xCarbamidomethyl [C3; C8; C10]; 1xTMT6plex [K11]; 1xTMT6plex [N-Term]	4.37351e-05	0	2	Q8VHS9	0	1736.82		322.1			284.4		2	-1.73	21.5207	38
NACGIPCSALLQDDITQAIQCAK	3xCarbamidomethyl [C3; C7; C21]; 1xTMT6plex [K23]; 1xTMT6plex [N-Term]	1.94232e-10	0	3	F1M8E9	0	3005.53	96.7		90.9	110		100.1	3	-3.95	50.8746	72
GDCVECMACSDNTVR	3xCarbamidomethyl [C3; C6; C9]; 1xTMT6plex [N-Term]	9.1152e-09	0	1	Q68FX1	0	2002.83	289.7			252.3			2	3.08	23.5113	54
IGCNTCVCR	3xCarbamidomethyl [C3; C6; C8]; 1xTMT6plex [N-Term]	0.00047237	8.12948e-05	1	F1M957	0	1368.64	196			197.6			2	-0.28	14.7538	16
TECEACNCHGK	3xCarbamidomethyl [C3; C6; C8]; 1xTMT6plex [K11]; 1xTMT6plex [N-Term]	2.79071e-06	0	4	F1M614	0	1823.82	137.1	116.2	124.8	93.6	102.5	102.5	2	-0.13	5.4966	44
GICECGACK	3xCarbamidomethyl [C3; C5; C8]; 1xTMT6plex [K9]; 1xTMT6plex [N-Term]	0.000349351	6.62772e-05	3	A0A0G2JSK5	0	1512.74	82.5	90.7	90.9	94.6	93.4	94.3	2	2.37	16.9338	27
AGCECLNESDEHGFDNCLR	3xCarbamidomethyl [C3; C5; C17]; 1xTMT6plex [N-Term]	2.15977e-09	0	2	A0A0G2K737	0	2512.05	285.9			237.7			3	-0.83	26.1785	61
EICCYSISCK	3xCarbamidomethyl [C3; C4; C9]; 1xTMT6plex [K10]; 1xTMT6plex [N-Term]	1.64143e-05	0	1	Q66HA6; D3ZPP2	0	1777.87	288			265.5			2	0.81	29.351	50
EQCCYNCGKPGHLAR	3xCarbamidomethyl [C3; C4; C7]; 1xTMT6plex [K9]; 1xTMT6plex [N-Term]	0.000314181	6.62772e-05	1	P62634	0	2308.11	342.8			332.7			4	-1.5	13.4192	13
MQCCCDVGR	3xCarbamidomethyl [C3; C4; C5]; 1xTMT6plex [N-Term]	0.0010259	0.000171687	3	G3V9M6	0	1414.59		226.9	230.3		170.3	186.6	2	0.73	11.9155	19
ASCCCSLGK	3xCarbamidomethyl [C3; C4; C5]; 1xTMT6plex [K9]; 1xTMT6plex [N-Term]	0.000217067	4.59793e-05	3	G3V9M6	0	1500.74	51.6	141.6	136.9	134.8	111.9	126.4	2	1.41	16.4782	32
QECCCALK	3xCarbamidomethyl [C3; C4; C5]; 1xTMT6plex [K8]; 1xTMT6plex [N-Term]	0.00120704	0.000171687	1	G3V9M6	0	1526.75		429.6			348.5		2	1.37	16.29	39
HTCVLIAPPPNPCLDGSHTCAPEGQAR	3xCarbamidomethyl [C3; C13; C20]; 1xTMT6plex [N-Term]	2.89968e-10	0	2	B5DFC9	0	3184.53		167.1	165		148.9	153.1	4	4.43	25.4804	74
EVTGQQDAQEYENYQPGSLCGYCSFCNR	3xCarbamidomethyl [C20; C23; C26]; 1xTMT6plex [N-Term]	4.04868e-12	0	3	Q80W59	0	3589.53	142.7	162.2		129.6	162.3		3	9.19	40.1993	97
DCDLQEDACYNCGR	3xCarbamidomethyl [C2; C9; C12]; 1xTMT6plex [N-Term]	4.62854e-08	0	3	P62634	0	2004.8	165.1		146.1	186.8		146.5	2	-2.13	23.6596	62
YCQEQDMCCR	3xCarbamidomethyl [C2; C8; C9]; 1xTMT6plex [N-Term]	2.77715e-05	0	2	Q4V8N0	0	1678.66	109		160	152.5		166	2	0.52	15.1822	29
FCANTCVECR	3xCarbamidomethyl [C2; C6; C9]; 1xTMT6plex [N-Term]	4.02591e-05	0	3	Q6P792	0	1545.68	70.6	59.1	70.4	65	69.8	88.2	2	0.07	20.4379	42
ECLVCTGCQTPLAGQQFTSR	3xCarbamidomethyl [C2; C5; C8]; 1xTMT6plex [N-Term]	3.88104e-08	0	2	D3ZPF0	0	2542.2			320.8			310	3	-0.07	35.3173	52
TCFHCMACR	3xCarbamidomethyl [C2; C5; C8]; 1xTMT6plex [N-Term]	0.000386827	6.62772e-05	12	G3V7U0	0	1471.63	85.6	71	77.3	77.1	79.8	88.5	2	-0.28	10.022	27
ACFHCETCK	3xCarbamidomethyl [C2; C5; C8]; 1xTMT6plex [K9]; 1xTMT6plex [N-Term]	0.000975082	0.000156217	2	Q99MZ8	0	1670.79		137.2	133.1		130.6	144.2	3	0.36	13.339	24
ACFHCEVCK	3xCarbamidomethyl [C2; C5; C8]; 1xTMT6plex [K9]; 1xTMT6plex [N-Term]	0.000672503	8.12948e-05	2	D4A4K6	0	1668.81	84.5		123.2	89.8		156.9	3	-0.25	18.2441	23
ECFVCTACK	3xCarbamidomethyl [C2; C5; C8]; 1xTMT6plex [K9]; 1xTMT6plex [N-Term]	0.000307827	6.62772e-05	6	O35115	0	1632.79	108.8	117.4	105.6	79.4	88.7	90.9	2	0.31	24.6305	37
DCFTCSNCK	3xCarbamidomethyl [C2; C5; C8]; 1xTMT6plex [K9]; 1xTMT6plex [N-Term]	0.000156127	0	7	Q6P792	0	1649.75	63.9	59	58.9	68.3	70.8	89.2	3	-0.35	19.9963	36
SCFLCMVCK	3xCarbamidomethyl [C2; C5; C8]; 1xTMT6plex [K9]; 1xTMT6plex [N-Term]	0.000360934	6.62772e-05	4	P47875	0	1662.82	142.3		140.1	126.8		137.5	2	1.54	38.7807	51
TCFHCMACR	3xCarbamidomethyl [C2; C5; C8]; 1xOxidation [M6]; 1xTMT6plex [N-Term]	0.0224218	0.00184051	4	G3V7U0	0	1487.62	76.6	92.2	79.5	82	89.3	97.5	3	-0.27	5.4931	18
GCEECFCSGVSDR	3xCarbamidomethyl [C2; C5; C7]; 1xTMT6plex [N-Term]	2.35025e-07	0	3	F1M614	0	1791.73	134.1	116.4	130.6	95.8	105.4	106.6	2	-1.22	20.8152	56
ECNPCGCTGSEVSSVFIFPPK	3xCarbamidomethyl [C2; C5; C7]; 1xTMT6plex [K21]; 1xTMT6plex [N-Term]	4.52774e-08	0	6	Q5BJZ2	0	2830.36	106.9	109.9	115.6	98.3	97	107.7	3	-1.64	46.0022	59
GCIPCNCNSFGSK	3xCarbamidomethyl [C2; C5; C7]; 1xTMT6plex [K13]; 1xTMT6plex [N-Term]	9.40459e-08	0	4	F1M614	0	1958.93	196.7	182.1		137.8	150.4		2	-2.27	25.3367	51
TCSECQELHWGDPGLQCR	3xCarbamidomethyl [C2; C5; C17]; 1xTMT6plex [N-Term]	1.4672e-07	0	3	M0R6K0	0	2462.08	109.1	104.3	100.4	88	91.1	94.3	3	0.35	28.2359	35
TCSECQELFWGDPDVECR	3xCarbamidomethyl [C2; C5; C17]; 1xTMT6plex [N-Term]	5.76851e-08	0	5	D3ZQN7	0	2517.07	114.9	112.2	128.7	97.5	108.9	93.2	2	-0.5	41.5113	85
FCECDNFNCDR	3xCarbamidomethyl [C2; C4; C9]; 1xTMT6plex [N-Term]	5.42351e-06	0	4	A0A0G2JSK5	0	1765.69	86.1	90.2	94.2	91.7	92.4	90	2	-0.46	25.9157	47
DCLCQLCAQPMSSSPK	3xCarbamidomethyl [C2; C4; C7]; 1xTMT6plex [K16]; 1xTMT6plex [N-Term]	2.22929e-07	0	5	F1LWK7	0	2340.12	100.1	81.8	111.5	83.2	101.3	95.2	2	0.86	33.1171	79
ECYCPPDFPSALYCDSR	3xCarbamidomethyl [C2; C4; C14]; 1xTMT6plex [N-Term]	2.35025e-07	0	5	Q9EQP5	0	2366.01	74.3	133.7	104.9	113.1	81.1	100.2	2	0.8	42.3877	57
ECMCEVEGQVPCPGLVPLPK	3xCarbamidomethyl [C2; C4; C12]; 1xTMT6plex [K20]; 1xTMT6plex [N-Term]	1.04423e-05	0	1	Q4QR80	0	2757.38			329.8			323	3	-2.84	46.2449	52
MCCCSYNIGR	3xCarbamidomethyl [C2; C3; C4]; 1xTMT6plex [N-Term]	0.000164892	2.43578e-05	3	G3V9M6	0	1549.66	73.4	123.6	125.6	107.6	100.2	104.9	2	-2.28	21.783	32
ECCDTQDSVSCFSTQSPLMK	3xCarbamidomethyl [C2; C3; C11]; 1xTMT6plex [K20]; 1xTMT6plex [N-Term]	1.15113e-08	0	5	Q68FY4	0	2838.28	177.6		160.9	160.5		166.2	3	1	37.849	86
ECCHGDLLECADDR	3xCarbamidomethyl [C2; C3; C10]; 1xTMT6plex [N-Term]	1.82779e-08	0	13	P02770	0	1978.83	114.6	128.8	104.9	111.2	94.1	109.3	2	0.75	19.2845	62
ECCHGDLLECADDRAELAK	3xCarbamidomethyl [C2; C3; C10]; 1xTMT6plex [K19]; 1xTMT6plex [N-Term]	7.6062e-10	0	17	P02770	1	2720.28	133.3	125.1	129	108.6	104.9	112.8	2	0.8	26.8793	57
SCESDAPFPVHPGTSECCTK	3xCarbamidomethyl [C2; C17; C18]; 1xTMT6plex [K20]; 1xTMT6plex [N-Term]	4.2365e-09	0	1	Q68FY4	0	2724.25	399.7			360.9			3	-1.95	25.4648	53
GCITIIGGGDTATCCAK	3xCarbamidomethyl [C2; C14; C15]; 1xTMT6plex [K17]; 1xTMT6plex [N-Term]	3.47343e-10	0	10	P16617	0	2213.11	94.9	133.3	92.2	84.5	79.4	98.4	3	0.56	31.4998	100
LCGSGFQSIVSGCQEICSK	3xCarbamidomethyl [C2; C13; C17]; 1xTMT6plex [K19]; 1xTMT6plex [N-Term]	2.45075e-12	0	20	G3V9U2	0	2575.27	173.1	150	137.3	114.7	110	98.4	2	-0.61	42.2611	85
SCYQDPVTLQLACVCDPGYIGSR	3xCarbamidomethyl [C2; C13; C15]; 1xTMT6plex [N-Term]	6.34978e-10	0	4	D3ZQN7	0	2888.36	122.3	108.7	105.1	100.2	107.6	106.8	2	-4.78	46.4668	83
VCYEGQPVGEFICCLQNHPEHM	3xCarbamidomethyl [C2; C13; C14]; 1xTMT6plex [N-Term]	4.94028e-10	0	3	O35077	0	2933.3	106	106.2	91.8	102	98.3	97	3	0.42	45.573	79
VCYEGQPVGEFICCLQNHPEHM	3xCarbamidomethyl [C2; C13; C14]; 1xOxidation [M22]; 1xTMT6plex [N-Term]	1.44159e-07	0	3	O35077	0	2949.3	103.9	97.1	98.5	105.9	102.8	100.5	3	0.2	43.5435	49
KCGETAFIAPQCEMIPIEWVCR	3xCarbamidomethyl [C2; C12; C21]; 1xTMT6plex [K1]; 1xTMT6plex [N-Term]	0.000331307	6.62772e-05	1	P51583	1	3153.58		285.2			306.1		3	-2.13	48.6687	12
AITSGGITYQDQPWHAECFVCVTCSK	3xCarbamidomethyl [C18; C21; C24]; 1xTMT6plex [K26]; 1xTMT6plex [N-Term]	2.61924e-11	0	5	Q6P792	0	3473.67	79.1	67.3	77.7	75.9	86.1	94.2	3	2.75	43.654	107
EGVMEFLLANHPLDCPICDQGGECDLQDQSMMFGSDR	3xCarbamidomethyl [C15; C18; C24]; 1xTMT6plex [N-Term]	1.40836e-10	0	6	Q66HF1	0	4500.95	117.8	104	116.3	114.7	127	110.4	4	-0.59	52.3094	96
EGVMEFLLANHPLDCPICDQGGECDLQDQSMMFGSDR	3xCarbamidomethyl [C15; C18; C24]; 1xOxidation [M4]; 1xTMT6plex [N-Term]	3.50416e-10	0	2	Q66HF1	0	4516.95	182.4	162		161.6	188.2		4	1.08	50.5585	74
LESDISAQTEYCHTPCTVNCNIPVVSGK	3xCarbamidomethyl [C12; C16; C20]; 1xTMT6plex [K28]; 1xTMT6plex [N-Term]	1.0257e-10	0	4	P14480	0	3637.77	93.5	94.1	89.1	91.1	91.8	107.4	3	2.56	38.7711	100
CNQIANELCECPELLGSGFR	3xCarbamidomethyl [C1; C9; C11]; 1xTMT6plex [N-Term]	2.81538e-06	0	1	P19468	0	2596.22	333.6			331.6			3	1.51	46.3743	16
CNTQQPGCENVCYDK	3xCarbamidomethyl [C1; C8; C12]; 1xTMT6plex [K15]; 1xTMT6plex [N-Term]	9.24039e-08	0	7	P08050	0	2331.06	108.1	104.3	102.5	85.6	85.6	75.7	3	-3.49	21.3382	71
CDGDFDCEDHTDEANCPVK	3xCarbamidomethyl [C1; C7; C16]; 1xTMT6plex [K19]; 1xTMT6plex [N-Term]	2.24901e-07	0	1	F1LTJ5	0	2742.15			295			345.2	3	0.1	25.3625	62
CHTIMNCTQTCPK	3xCarbamidomethyl [C1; C7; C11]; 1xTMT6plex [K13]; 1xTMT6plex [N-Term]	8.95991e-08	0	9	P21913	0	2109.01	130.8	132.3	112	105.8	88.2	87.6	2	1.34	16.1825	63
CHTIMNCTQTCPK	3xCarbamidomethyl [C1; C7; C11]; 1xOxidation [M5]; 1xTMT6plex [K13]; 1xTMT6plex [N-Term]	3.65744e-05	0	3	P21913	0	2125.01		326.7			281		3	-3.86	12.253	40
CIEGTCACK	3xCarbamidomethyl [C1; C6; C8]; 1xTMT6plex [K9]; 1xTMT6plex [N-Term]	0.000158776	2.43578e-05	2	A0A0G2K135	0	1556.76	172.7		124.5	131.9		166.9	2	-1.52	18.7141	44
CSQGCICK	3xCarbamidomethyl [C1; C5; C7]; 1xTMT6plex [K8]; 1xTMT6plex [N-Term]	0.00165013	0.000216887	5	D3ZHV3	0	1470.73	20.3	39.7	39.5	31	44.6	53.2	2	-3.75	14.722	23
CAQGCVCK	3xCarbamidomethyl [C1; C5; C7]; 1xTMT6plex [K8]; 1xTMT6plex [N-Term]	0.00066421	8.12948e-05	6	P02803	0	1440.72	78.3	69.8		110.9	93.6		2	-0.13	12.3324	30
CIEVCCGSVMEMR	3xCarbamidomethyl [C1; C5; C6]; 1xTMT6plex [N-Term]	8.09967e-07	0	6	P06685	0	1859.81	129.2	105.4	108.7	96.9	96.4	100.1	2	0.46	35.5795	46
CIEVCCGSVMEMR	3xCarbamidomethyl [C1; C5; C6]; 1xOxidation [M10]; 1xTMT6plex [N-Term]	0.00036987	6.62772e-05	6	P06685	0	1875.81	102.5	104.8	120.8	108.6	106.3	101.3	2	4.21	28.6061	54
CPTCPTCHK	3xCarbamidomethyl [C1; C4; C7]; 1xTMT6plex [K9]; 1xTMT6plex [N-Term]	0.000281326	4.59793e-05	5	P20761	0	1618.79	81.9	81.5	102.3	60.9	69.9	82	2	0.18	8.8077	37
CYNCLDPVSSCK	3xCarbamidomethyl [C1; C4; C11]; 1xTMT6plex [K12]; 1xTMT6plex [N-Term]	1.96238e-06	0	7	P27274	0	1960.93	53.4	63.2	42.7	43.1	54.6	49	2	-1.04	29.5416	52
CPTCHNIIDNCK	3xCarbamidomethyl [C1; C4; C11]; 1xTMT6plex [K12]; 1xTMT6plex [N-Term]	0.000331307	6.62772e-05	2	B2GUX5	0	1989.97	162.6		152.3	141		145.5	3	-0.6	18.845	31
CPCLPLLSPSLLDVPCR	3xCarbamidomethyl [C1; C3; C16]; 1xTMT6plex [N-Term]	2.24901e-07	0	5	D4AEH9	0	2226.16	115.3	121.5	104.9	96.1	104.2	105.3	3	1.05	51.2244	73
CVCPVSNTMCR	3xCarbamidomethyl [C1; C3; C10]; 1xTMT6plex [N-Term]	0.0190071	0.00168919	1	O35568	0	1612.73			253.9			312.9	2	1.33	20.1174	26
CMCPAENTGCR	3xCarbamidomethyl [C1; C3; C10]; 1xTMT6plex [N-Term]	5.11536e-05	0	6	Q9WVH8	0	1584.66	45	128.7	68.1	90.9	74.7	87.7	2	0.39	12.0974	34
CMCPAENTGCR	3xCarbamidomethyl [C1; C3; C10]; 1xOxidation [M2]; 1xTMT6plex [N-Term]	0.0610192	0.00367679	2	Q9WVH8	0	1600.65	139.8			314.3			2	-2.16	5.2199	17
CCMENSQGCGR	3xCarbamidomethyl [C1; C2; C9]; 1xTMT6plex [N-Term]	0.000151593	0	1	D4AAV9	0	1587.63	352.6			261.3			2	-1.7	6.0622	39
CCQADLCNK	3xCarbamidomethyl [C1; C2; C7]; 1xTMT6plex [K9]; 1xTMT6plex [N-Term]	0.000379026	6.62772e-05	6	P27274	0	1626.78	52.9	54.9	50.5	68	44.3	52.6	2	-2.13	18.5734	41
CCCVADR	3xCarbamidomethyl [C1; C2; C3]; 1xTMT6plex [N-Term]	0.0124088	0.00123936	4	Q920L2	0	1169.51	187.8	194.2		131.4	138.9		2	3.11	4.5633	26
CCDLYTSTVCA	3xCarbamidomethyl [C1; C2; C10]; 1xTMT6plex [N-Term]	0.015739	0.00150966	1	F1LN73	0	1578.68	309.4			300.9			2	-0.69	33.2131	26
CCAEGDPPACYGTVLAEFQPLVEEPK	3xCarbamidomethyl [C1; C2; C10]; 1xTMT6plex [K26]; 1xTMT6plex [N-Term]	3.30919e-10	0	24	P02770	0	3395.64	137.1	135.6	123	120.9	99.6	114	2	-3.07	51.682	105
CDYDNVPTTVFTPLEYGCCGLSEEK	3xCarbamidomethyl [C1; C18; C19]; 1xTMT6plex [K25]; 1xTMT6plex [N-Term]	2.24807e-08	0	1	O89049	0	3412.58		246.7			296.7		3	4.82	50.074	73
CHQYDGLVELATICALCNDSALDYNEAK	3xCarbamidomethyl [C1; C14; C17]; 1xTMT6plex [K28]; 1xTMT6plex [N-Term]	4.91642e-11	0	14	P11507	0	3701.76	142	120.3	112.6	99.9	106.1	91.5	3	4.52	50.2731	95
CPKPVIAAIHGGCIGGGVDLISACDIR	3xCarbamidomethyl [C1; C13; C24]; 1xTMT6plex [K3]; 1xTMT6plex [N-Term]	9.85847e-11	0	3	Q62651	0	3264.74	350.1			327.1			4	2.21	40.8076	52
CASPLVLLEFHCPTPQICVK	3xCarbamidomethyl [C1; C12; C18]; 1xTMT6plex [K20]; 1xTMT6plex [N-Term]	2.68232e-06	0	1	B4F795	0	2827.51		265.2			258.5		4	4.2	48.3469	56
VTEPAPPEKAESAVAPTSMEAPETPK	2xTMT6plex [K9; K26]; 1xTMT6plex [N-Term]	8.79583e-10	0	10	P56741	1	3351.8	106.4	73.3	135.8	99.2	126.3	98.8	3	0.23	33.8105	45
AINQAGVGKPSDLAGPVVAETRPGTK	2xTMT6plex [K9; K26]; 1xTMT6plex [N-Term]	2.24709e-09	0	5	A0A0G2K5P5	0	3220.86	104.5	96	113.4	106.6	119.8	104.6	4	0.19	30.4232	36
EVGDELGAKPQLEMVTEATSDTSK	2xTMT6plex [K9; K24]; 1xTMT6plex [N-Term]	1.23395e-05	0	1	Q924S5	0	3222.7			357.6			316.6	4	-4.26	43.2969	15
SSRPVFDWKDPLVLEEQLTADEK	2xTMT6plex [K9; K23]; 1xTMT6plex [N-Term]	0.000251812	4.59793e-05	1	D3ZT90	1	3389.86							4	5.22	49.6106	5
ISELDAFLKEPALNEANLSNLK	2xTMT6plex [K9; K22]; 1xTMT6plex [N-Term]	4.31365e-08	0	1	Q6P9V7	1	3116.78	294.1			287.3			3	1.04	51.0474	50
LLTQHENIKNEIDNYEEDYQK	2xTMT6plex [K9; K21]; 1xTMT6plex [N-Term]	9.4379e-10	0	3	A0A0G2K8W9	1	3323.74	140	140.4		144.6	171.7		4	4.62	38.0579	50
EAFLNTEDKGDSLDSVEALIK	2xTMT6plex [K9; K21]; 1xTMT6plex [N-Term]	2.45503e-08	0	5	Q6IRK8; C9EH87; A0A0G2K1Y8	1	2981.63	99.4	100.6	88	102.6	108.6	105.6	2	-2.75	49.6308	80
LRPGSGGEKPPDEAPFTYQLK	2xTMT6plex [K9; K21]; 1xTMT6plex [N-Term]	7.74444e-06	0	7	Q7TMZ9; Q7TN00; Q5VJM3; Q5VJM4	0	2974.66	93.5	90.5	97.5	111.7	115.7	111.6	3	1.06	31.5567	30
IIFPAAEDKDQDLITIIGK	2xTMT6plex [K9; K19]; 1xTMT6plex [N-Term]	0.000186153	2.43578e-05	1	Q3KRF2	1	2787.65		294.8			310.7		3	5.56	50.5711	10
IQILSFAGKPLPQESPIEK	2xTMT6plex [K9; K19]; 1xTMT6plex [N-Term]	2.34019e-06	0	1	Q7TP38	0	2782.67	263.9			305.3			4	1.42	46.7181	28
NYQLTSGYKPAPMDLSFIK	2xTMT6plex [K9; K19]; 1xTMT6plex [N-Term]	9.69899e-08	0	5	B0LPN4	0	2860.59	122.6	109.3	104.8	95.3	103	98.4	3	3.52	45.6399	33
MAAAESQLKPLPGETLEK	2xTMT6plex [K9; K18]; 1xTMT6plex [N-Term]	2.61241e-06	0	4	D3ZA84	0	2600.49		288.7			326.9		3	4.1	34.6181	28
EIEDPEDRKPEDWDERPK	2xTMT6plex [K9; K18]; 1xTMT6plex [N-Term]	0.000110735	0	1	P35565	1	2970.54	285.7			281.4			4	0.73	25.4312	6
MLMEEDAEKYEELLQVIK	2xTMT6plex [K9; K18]; 1xTMT6plex [N-Term]	8.20056e-05	0	1	G3V879	1	2898.58	408.4			353.4			4	4.49	52.0316	12
DAEMPATEKDLAEDAPWK	2xTMT6plex [K9; K18]; 1xTMT6plex [N-Term]	7.95145e-06	0	2	C0JPT7	1	2704.41	148.5			294.9			4	3.01	39.4986	12
LRNELQTDKPIIPLVDK	2xTMT6plex [K9; K17]; 1xTMT6plex [N-Term]	0.00016698	2.43578e-05	1	Q6AYT5	1	2679.64	347.4			308			4	-0.73	38.2274	12
DQLIVNLLKEEQVPQNK	2xTMT6plex [K9; K17]; 1xTMT6plex [N-Term]	5.0566e-07	0	3	P04642	1	2695.6	132.9		215.3	143.1		95.3	3	0.74	46.6533	20
EGMQLISEKPETEAVVK	2xTMT6plex [K9; K17]; 1xTMT6plex [N-Term]	3.71533e-07	0	5	A0A0G2K8W9	0	2575.46	101.5	99.6	95	100	106.3	105.9	2	2.17	35.8997	63
TSLVLNWTKPEHDGGAK	2xTMT6plex [K9; K17]; 1xTMT6plex [N-Term]	4.37273e-07	0	6	Q9JJ49	0	2540.44	95.2	100.2	93.5	105.6	97.7	100.7	4	5.1	30.9511	35
ILSDDIPIKEYHIDEK	2xTMT6plex [K9; K16]; 1xTMT6plex [N-Term]	6.05394e-06	0	1	A0A0G2K7M2	1	2615.49							4	2.69	39.2412	28
SEPQESEAKPAPTEVK	2xTMT6plex [K9; K16]; 1xTMT6plex [N-Term]	0.00323981	0.000305655	1	P13596; Q3T1H3	0	2414.34							3	-0.89	21.1338	4
VDNEILDYKDLAAIPK	2xTMT6plex [K9; K16]; 1xTMT6plex [N-Term]	7.71046e-06	0	2	F1LWK7; A0A0G2JW01	1	2504.46	312.9			260.7			3	0.62	47.0991	13
IVESPEFSKDEDYLGK	2xTMT6plex [K9; K16]; 1xTMT6plex [N-Term]	0.000300368	6.62772e-05	1	G3V8Q8	1	2543.38	276.9			281.2			3	3.58	39.0559	2
SSDLEEELKNVTNNLK	2xTMT6plex [K9; K16]; 1xTMT6plex [N-Term]	2.15426e-05	0	1	P09495	1	2520.41	267.2			260.2			4	1.68	45.8964	19
DLTSSDTFKEYDPDGK	2xTMT6plex [K9; K16]; 1xTMT6plex [N-Term]	3.19427e-05	0	1	B0LPN4	1	2505.3	361.8			301.8			3	2.14	34.6069	18
AAYLQETGKPLDETLK	2xTMT6plex [K9; K16]; 1xTMT6plex [N-Term]	3.78135e-07	0	3	P07150	0	2464.43	89	162.7		150.7	123.6		3	0.94	34.7356	14
LMALSNEIKNPTIPLK	2xTMT6plex [K9; K16]; 1xTMT6plex [N-Term]	1.09594e-05	0	3	G3V7K1	1	2469.51	169.1	138.9		164.9	177.1		3	-2.18	46.2251	25
ELIEQLQNKPSDLGTK	2xTMT6plex [K9; K16]; 1xTMT6plex [N-Term]	1.91966e-06	0	3	O35814	0	2500.46	99.5	95.9	89.6	96.5	97.1	99.8	3	3.07	37.5957	26
EVSEAVVEKLETEYVK	2xTMT6plex [K9; K16]; 1xTMT6plex [N-Term]	1.04529e-07	0	6	F1LTJ5	1	2539.45	72.5	85.7	134.6	105.3	124.7	97.5	3	3.47	46.8631	35
LQAAYAGDKADDIQK	2xTMT6plex [K9; K15]; 1xTMT6plex [N-Term]	0.00126592	0.000186576	1	A0A0G2K8W9	1	2294.3		273.2			311.3		3	3.6	28.4378	3
GDVDVDVPKLEGDLK	2xTMT6plex [K9; K15]; 1xTMT6plex [N-Term]	0.000205687	4.59793e-05	1	A0A0G2JUA5	1	2286.32	272.4			304.5			3	1.13	39.5281	6
TFVHVVPAKPEGTFK	2xTMT6plex [K9; K15]; 1xTMT6plex [N-Term]	1.88879e-05	0	1	D3ZTW8	0	2344.4	325.9			339.5			4	0.29	30.3569	15
EVGVYEALKDDSWLK	2xTMT6plex [K9; K15]; 1xTMT6plex [N-Term]	1.20826e-08	0	54	O88989	1	2439.37	109.5	97	109.9	106.8	107.5	103.2	2	2.6	46.1284	69
DVSDIEEDKDGIEK	2xTMT6plex [K9; K14]; 1xTMT6plex [N-Term]	0.000352212	6.62772e-05	2	P27881	1	2279.22			322.1			324.8	3	1.76	31.5167	1
WYDLMIQNKDELAK	2xTMT6plex [K9; K14]; 1xTMT6plex [N-Term]	2.11683e-05	0	1	G3V945	1	2454.37	343.3			318.1			3	-4.58	46.9117	7
YESLTDPSKLDSGK	2xTMT6plex [K9; K14]; 1xTMT6plex [N-Term]	1.88879e-05	0	1	P34058; P82995	1	2227.24	367.3			273.9			3	1.5	32.063	12
TGNLTEEDKHNNAK	2xTMT6plex [K9; K14]; 1xTMT6plex [N-Term]	1.37713e-05	0	3	F1LPK7	1	2258.23	85.2		118.9	154.5		131.8	4	-1.56	13.3648	31
YTEQITSEKLELVK	2xTMT6plex [K9; K14]; 1xTMT6plex [N-Term]	5.12205e-06	0	2	Q63362	1	2368.39	201.1		224.5	168.1		142.8	3	-0.04	38.0874	5
LPEILVETKEELK	2xTMT6plex [K9; K13]; 1xTMT6plex [N-Term]	4.3545e-05	0	1	A0A0G2K1W9	1	2228.37		281.7			399		3	-1.86	49.0625	17
LGTLVGEDKYGNK	2xTMT6plex [K9; K13]; 1xTMT6plex [N-Term]	2.23112e-05	0	1	F1LXA0	1	2081.22	413.5			340.7			3	-2.87	30.8152	24
MVSGFIPVKPSVK	2xTMT6plex [K9; K13]; 1xTMT6plex [N-Term]	3.65744e-05	0	9	Q63041	0	2076.29	60.1	70.2	67.9	66.3	67.2	89.3	3	-1.95	37.2566	20
AVEAGLNVKPYVK	2xTMT6plex [K9; K13]; 1xTMT6plex [N-Term]	7.77856e-06	0	3	G3V6S2	0	2075.28	92	96.3	83.9	93.5	98.4	99.2	3	1.03	33.716	23
AEILLSSSKPVPK	2xTMT6plex [K9; K13]; 1xTMT6plex [N-Term]	4.03888e-06	0	3	Q9Z2J4	0	2056.3	115.9	93.7	103.9	96.3	99.3	107.2	3	0.03	33.1155	19
LQAENDASKEEVK	2xTMT6plex [K9; K13]; 1xTMT6plex [N-Term]	1.76853e-05	0	3	Q2PQA9	1	2148.21	95.5	93.4	96.5	105.6	101.8	113	3	3.21	21.4857	10
EVLLFPAMKPEDK	2xTMT6plex [K9; K13]; 1xTMT6plex [N-Term]	0.000168386	2.43578e-05	3	Q5XIM7	0	2204.3	98.5	104.3	93.5	99	98.7	101.9	3	3.77	40.7299	15
LQLLEPFDKWDGK	2xTMT6plex [K9; K13]; 1xTMT6plex [N-Term]	5.20509e-05	0	11	Q9ER34	1	2276.33	113.1	108.1	100.5	117.1	107.5	112.2	2	0.2	49.4269	50
MLHDYIGDKDFK	2xTMT6plex [K9; K12]; 1xTMT6plex [N-Term]	0.00316088	0.000305655	1	F1M9V7	1	2169.2			280.2			287.5	4	4.74	32.8093	2
VYSLSDDLKPAK	2xTMT6plex [K9; K12]; 1xTMT6plex [N-Term]	0.0038777	0.000337025	3	A0A096P6L9	0	2023.2		340.3			263.3		3	3.26	32.3312	1
SEITLVTPKPEK	2xTMT6plex [K9; K12]; 1xTMT6plex [N-Term]	0.000554118	8.12948e-05	1	A0A0H2UHV9	0	2029.25		288.5			271.3		3	2.31	29.6537	18
DIFQEIFDKHYK	2xTMT6plex [K9; K12]; 1xTMT6plex [N-Term]	0.00100865	0.000156217	1	P56574	1	2270.28		263.3			386.7		4	4.25	43.6126	13
DLGSHEVSKEEK	2xTMT6plex [K9; K12]; 1xTMT6plex [N-Term]	0.00131076	0.000186576	2	A0A0H2UH90	1	2045.15	81.4	93.2		91.3	95		4	0.55	17.0172	11
GPDSVFLIKEDK	2xTMT6plex [K9; K12]; 1xTMT6plex [N-Term]	0.00113161	0.000171687	1	P20059	1	2035.2	434			257.3			3	0.72	34.9637	4
IQEVGEPSKEEK	2xTMT6plex [K9; K12]; 1xTMT6plex [N-Term]	0.000107013	0	2	Q7TP42	1	2060.18	148.9	162.2		151.9	152.9		3	-0.8	22.0527	8
NNTVTPGGKPNK	2xTMT6plex [K9; K12]; 1xTMT6plex [N-Term]	5.70219e-05	0	4	D3ZZN4	0	1914.14	100.3	104.2	90.9	91.4	86.3	79.6	3	0.72	14.6939	25
EQAEVAGVKPK	2xTMT6plex [K9; K11]; 1xTMT6plex [N-Term]	0.000954722	0.000156217	1	E9PT87	0	1843.13							3	1.94	19.4011	7
VAEIEHAEKEK	2xTMT6plex [K9; K11]; 1xTMT6plex [N-Term]	0.00166505	0.000216887	2	Q5XIM9	1	1970.15		139.6	166.3		158.9	150.4	4	4.49	19.6853	15
DLFPYEESKEK	2xTMT6plex [K9; K11]; 1xTMT6plex [N-Term]	3.15266e-05	0	1	F1LPC7	1	2072.15	298.8			275.7			3	2.45	31.5824	16
MTQLPEAEKEK	2xTMT6plex [K9; K11]; 1xTMT6plex [N-Term]	0.0010259	0.000171687	3	F1M4I1	1	1991.15	64.7	81.5	102.1	101.4	91.9	91.5	3	1.21	24.4033	18
GSGSHLNDKDK	2xTMT6plex [K9; K11]; 1xTMT6plex [N-Term]	0.000523213	8.12948e-05	5	P26453	1	1845.04	97.1	81.9	92.3	110	98.3	102.6	4	0.28	7.6482	9
TGDDTPQFKPK	2xTMT6plex [K9; K11]; 1xTMT6plex [N-Term]	0.000394789	8.12948e-05	3	M0R557	0	1921.1	112	113.7	112.6	108.8	97.3	105.5	3	-0.71	22.4302	26
LHPEDFPEKEK	2xTMT6plex [K9; K11]; 1xTMT6plex [N-Term]	0.000106102	0	6	Q5PQZ9	1	2056.17	124.2	99.5	120.9	118.5	119.4	101	2	0.86	23.9421	23
VQAELEEAKK	2xTMT6plex [K9; K10]; 1xTMT6plex [N-Term]	6.69408e-05	0	1	D3ZLC1	1	1832.11							3	-0.35	25.2465	7
LQMEVNDIKK	2xTMT6plex [K9; K10]; 1xTMT6plex [N-Term]	0.000213503	4.59793e-05	2	Q925Q9	1	1905.14							3	2.79	30.0129	3
RVQLAEDLKK	2xTMT6plex [K9; K10]; 1xTMT6plex [N-Term]	0.0102765	0.000941734	1	Q2TA68	2	1887.2			358.3			313.8	4	0.28	22.9971	2
DLSTIEPLKK	2xTMT6plex [K9; K10]; 1xTMT6plex [N-Term]	0.00363252	0.000321886	1	Q5PPH9	1	1831.15			246.9			289.8	3	-0.18	32.2231	4
FALMDEQGKK	2xTMT6plex [K9; K10]; 1xTMT6plex [N-Term]	0.000954722	0.000156217	1	Q6MG90; P08649	1	1854.08			276			248	3	0.36	31.711	3
IMSMIDEAKK	2xTMT6plex [K9; K10]; 1xTMT6plex [N-Term]	0.000140499	0	2	P04639	1	1853.08		301			281.5		3	5.39	36.7733	11
ILDLIESGKK	2xTMT6plex [K9; K10]; 1xTMT6plex [N-Term]	0.0001778	2.43578e-05	2	P51647	1	1803.16		280.2			310.7		3	2.61	40.2941	11
DLAEDAPWKK	2xTMT6plex [K9; K10]; 1xTMT6plex [N-Term]	0.000464719	8.12948e-05	2	D3ZHA0; C0JPT7; A0A0G2JXT8	1	1860.08		173.8			269.1		4	0.78	31.7222	12
ELGELSEGKK	2xTMT6plex [K9; K10]; 1xTMT6plex [N-Term]	0.000745957	8.12948e-05	2	D4A264	1	1777.07		152.1	178		187.5	163.7	3	3.02	23.9282	8
LMDQLEALKK	2xTMT6plex [K9; K10]; 1xTMT6plex [N-Term]	0.000169093	2.43578e-05	3	A0A096MKH2	1	1876.15		132.8	134.7		132.2	138.1	3	4.68	40.2691	16
IFGFAEEEKK	2xTMT6plex [K9; K10]; 1xTMT6plex [N-Term]	0.000156786	0	2	D3ZD31	1	1885.1		113.5	85.7		94.6	109.5	3	0.74	36.4304	7
QIFGFDSNKK	2xTMT6plex [K9; K10]; 1xTMT6plex [N-Term]	0.000229046	4.59793e-05	1	A0A0G2K7B6	1	1871.1	266.9			270			3	-1.82	30.3107	11
ASSLIEEAKK	2xTMT6plex [K9; K10]; 1xTMT6plex [N-Term]	0.00087408	0.000156217	1	G3V852	1	1763.09	271.2			292.3			3	2.05	26.7418	2
SGVSLAALKK	2xTMT6plex [K9; K10]; 1xTMT6plex [N-Term]	0.000742864	8.12948e-05	2	A0A0G2K654; D4A3K5; M0R7B4; P15865	1	1661.09	350.3			288.3			3	0.34	28.1048	7
VNSLSQADKK	2xTMT6plex [K9; K10]; 1xTMT6plex [N-Term]	0.000406212	8.12948e-05	1	A0A0G2K6D5	1	1777.08	317.6			321.8			3	0.71	20.1185	5
SSFLPEDEKK	2xTMT6plex [K9; K10]; 1xTMT6plex [N-Term]	0.00285223	0.000305655	2	Q920P6	1	1867.08	103.8	116.4		106.4	108.1		3	1.23	25.2415	15
RFNDGTDEKK	2xTMT6plex [K9; K10]; 1xTMT6plex [N-Term]	0.0821471	0.00427777	1	P15999	2	1897.07	362.8			371.2			2	-1.48	13.5424	15
GTFDNAETKK	2xTMT6plex [K9; K10]; 1xTMT6plex [N-Term]	0.000379026	6.62772e-05	2	M0R9X8	1	1798.03	142.7		158.2	136.4		139.8	3	0.22	18.7646	2
EAAEQDVEKK	2xTMT6plex [K9; K10]; 1xTMT6plex [N-Term]	0.000214389	4.59793e-05	2	D3ZRM9	1	1834.05	162.6	172.2		119.4	149.6		3	-1.12	17.6691	5
GSVLPDSDKK	2xTMT6plex [K9; K10]; 1xTMT6plex [N-Term]	0.000144718	0	4	F1LQ55	1	1733.04	73.5	69.1	82	85	99.8	84.6	2	2.1	20.1902	34
DLSQMEALKK	2xTMT6plex [K9; K10]; 1xTMT6plex [N-Term]	2.56677e-05	0	3	A0A0G2K7B6	1	1850.1	92.8	87.9	89.7	89	94.8	91.2	3	-0.02	31.9702	22
ELYSEILDKK	2xTMT6plex [K9; K10]; 1xTMT6plex [N-Term]	7.52281e-05	0	2	D3ZJY1	1	1925.16	175.8		181.8	167.3		155.1	3	1.04	37.407	10
FTITEAPIKK	2xTMT6plex [K9; K10]; 1xTMT6plex [N-Term]	0.000352212	6.62772e-05	1	F7F389	1	1835.16	377.1			275.2			3	-5.16	32.5264	15
DIHNLEDIKK	2xTMT6plex [K9; K10]; 1xTMT6plex [N-Term]	1.41389e-05	0	9	F1MAA7	1	1912.15	102.3	100.8	111.2	98	105.9	102	2	-0.28	26.2354	37
VVFIFGPDKK	2xTMT6plex [K9; K10]; 1xTMT6plex [N-Term]	0.000447962	8.12948e-05	6	O35244	1	1837.16	95.4	84.7	103.8	91.1	102.1	102.6	2	1.32	38.5682	48
VDDNEETIKK	2xTMT6plex [K9; K10]; 1xTMT6plex [N-Term]	0.00017267	2.43578e-05	8	P39069	1	1878.08	100.3	91	104	106.1	101.5	99.3	2	2.31	21.2115	33
AASTEADKK	2xTMT6plex [K8; K9]; 1xTMT6plex [N-Term]	0.000877749	0.000156217	1	P42676; P24155	1	1607.96		290.4			296.1		3	2.95	9.3189	3
LHVENEDKK	2xTMT6plex [K8; K9]; 1xTMT6plex [N-Term]	0.00575388	0.000455449	1	Q66H80	1	1799.06		280.4			273.8		2	2.32	14.8333	24
FHDIDDVKK	2xTMT6plex [K8; K9]; 1xTMT6plex [N-Term]	0.00104792	0.000171687	5	D4A830	1	1804.06		163.9	162.6		157.6	156	2	-0.82	22.6657	25
SNLPDNLKK	2xTMT6plex [K8; K9]; 1xTMT6plex [N-Term]	0.0239758	0.0019739	3	M0R9X8	1	1716.06		141.9	137.7		144.5	147.2	3	-0.35	22.0934	6
LDGSVDFKK	2xTMT6plex [K8; K9]; 1xTMT6plex [N-Term]	0.0113511	0.00109991	1	P02680	1	1696.02	264.2			235.9			3	1.82	29.6435	2
NASEDEIKK	2xTMT6plex [K8; K9]; 1xTMT6plex [N-Term]	0.00482672	0.000397989	1	A0A0G2K435	1	1721	257.4			298.2			3	1.47	16.094	13
MATFEIDKK	2xTMT6plex [K8; K9]; 1xTMT6plex [N-Term]	0.000629491	8.12948e-05	1	P35559	1	1770.04	268.7			288.6			3	-0.27	30.5015	9
SQLDINNKK	2xTMT6plex [K8; K9]; 1xTMT6plex [N-Term]	0.00662231	0.000546745	1	O35303	1	1747.07	331.8			302.7			3	1.22	19.7186	1
VWVYPPEKK	2xTMT6plex [K8; K9]; 1xTMT6plex [N-Term]	0.00925487	0.000809341	2	P20059	1	1833.12	370.1			263.9			3	0.98	30.4695	6
IALLEEAKK	2xTMT6plex [K8; K9]; 1xTMT6plex [N-Term]	0.00328823	0.000305655	1	Q5PQK5	1	1702.11	348.6			315			3	0.3	33.3262	2
SSSEEALKK	2xTMT6plex [K8; K9]; 1xTMT6plex [N-Term]	0.0021731	0.000246414	2	Q5XID1	1	1666	125	126.9		132.8	128.1		3	2.96	15.5821	2
SSTPEEVKK	2xTMT6plex [K8; K9]; 1xTMT6plex [N-Term]	0.0318508	0.00232411	2	P45592	1	1692.01	114.4	119.4		134.3	121.2		3	1.06	14.3916	7
EAAVEALKK	2xTMT6plex [K8; K9]; 1xTMT6plex [N-Term]	0.00037442	6.62772e-05	2	P05982	1	1646.05	137.5	148.6		139.3	154.9		3	0.04	24.773	9
EQEVAELKK	2xTMT6plex [K8; K9]; 1xTMT6plex [N-Term]	0.000761627	8.12948e-05	1	G3V9Y1	1	1761.07	163.3			313.2			3	0.09	23.9601	3
HFELGGDKK	2xTMT6plex [K8; K9]; 1xTMT6plex [N-Term]	0.00651948	0.000546745	2	P83883	1	1718.02	159.1	150.8		128.6	142.9		4	-0.57	18.7735	6
VLEDSDLKK	2xTMT6plex [K8; K9]; 1xTMT6plex [N-Term]	0.000790704	0.000121133	3	P06761	1	1734.06	138.9		139.2	143.6		135	2	-2.35	26.24	30
NDTSGEYKK	2xTMT6plex [K8; K9]; 1xTMT6plex [N-Term]	0.00066421	8.12948e-05	3	Q6IMZ3	1	1728.97	94.1	97	100.3	81.5	87.9	78	2	2.56	13.6701	29
SSTQEEIKK	2xTMT6plex [K8; K9]; 1xTMT6plex [N-Term]	0.000558685	8.12948e-05	3	M0RC65	1	1737.04	82.8	78.4	85.6	94.3	91	94.7	2	2.84	14.7445	30
GDTSGDYKK	2xTMT6plex [K8; K9]; 1xTMT6plex [N-Term]	0.000721581	8.12948e-05	5	P14668	1	1657.94	80.6	75.7	74.9	79.3	85	103.5	2	-2.11	14.4849	23
VQLAEDLKK	2xTMT6plex [K8; K9]; 1xTMT6plex [N-Term]	0.000152875	0	3	Q2TA68	1	1731.1	175		162.8	175		167.7	2	0.34	29.0351	45
GATDEDIKK	2xTMT6plex [K8; K9]; 1xTMT6plex [N-Term]	0.00141214	0.000186576	3	Q5XIP0	1	1663.98	97.5	79.7	84.4	88.4	82.9	92.7	2	1.15	17.8217	41
IYEQDEEKK	2xTMT6plex [K8; K9]; 1xTMT6plex [N-Term]	0.00165757	0.000216887	3	Q5I0D1	1	1869.06	91.1	88.7	93.6	99.1	97.7	99.1	3	0.31	20.9551	7
TEELEEAKK	2xTMT6plex [K8; K9]; 1xTMT6plex [N-Term]	0.00077441	0.000101209	9	G3V8B0; G3V6D8; G3V6E1; Q29RW1; G3V885; P02564; B6RK61; F1M8F6	1	1764.04	100	89.8	100.9	100.2	106.5	97.2	2	0.01	22.9539	40
IEFYELDKK	2xTMT6plex [K8; K9]; 1xTMT6plex [N-Term]	0.000447962	8.12948e-05	5	B5DF46	1	1872.11	96.3	87	101.6	101.8	102.7	101.1	2	0.66	35.557	30
TQLVSNLKK	2xTMT6plex [K8; K9]; 1xTMT6plex [N-Term]	0.000145331	0	3	P00507	1	1718.11	204.4	107.1		165.7	175.8		2	0.49	24.5674	51
VLIAEEVKK	2xTMT6plex [K8; K9]; 1xTMT6plex [N-Term]	0.000245672	4.59793e-05	5	D3Z874	1	1716.12	98.1	86.5	107.9	100.3	107.1	97.3	2	0.93	29.4672	37
AEQAEADKK	2xTMT6plex [K8; K9]; 1xTMT6plex [N-Term]	9.53252e-05	0	48	P58775; Q5FVG5; Q923Z2; P04692	1	1676.98	97.6	90.7	98.6	105.8	101.1	97.3	2	-0.68	10.0817	36
FNDGTDEKK	2xTMT6plex [K8; K9]; 1xTMT6plex [N-Term]	0.00056561	8.12948e-05	7	P15999	1	1740.97	125.4	105.2	134.5	122.5	118.9	105.3	2	1.91	18.4479	36
NIILEEGKEILVGDVGQTVDDPYTTFVK	2xTMT6plex [K8; K28]; 1xTMT6plex [N-Term]	4.14604e-08	0	1	P45592	1	3780.09			280.9			232.4	4	-1.4	52.4953	43
EPPSFVQKPDPMDVLTGSNVTFTSIVK	2xTMT6plex [K8; K27]; 1xTMT6plex [N-Term]	8.9235e-07	0	1	Q7TN00	0	3620.99		267.7			295.2		4	4.31	50.8077	21
EDVDLLSKPGEETQGQGDLAK	2xTMT6plex [K8; K21]; 1xTMT6plex [N-Term]	0.00019246	2.43578e-05	1	D3ZW47	0	2916.58			310.5			310.7	4	5.15	37.6832	13
TEAPVAAKPLTSPLDDAEVK	2xTMT6plex [K8; K20]; 1xTMT6plex [N-Term]	1.30218e-08	0	1	Q9Z269	0	2739.57	340.5			225.1			3	-1.4	36.1246	32
GDSPASSKPVSINYQTEIDKPSQMQVTDVQDNSISVR	2xTMT6plex [K8; K20]; 1xTMT6plex [N-Term]	2.05855e-08	0	1	A0A096P6L8	0	4708.43	222.6			275.8			5	-3.18	38.8051	55
IADPDAVKPDDWDEDAPSK	2xTMT6plex [K8; K19]; 1xTMT6plex [N-Term]	1.58125e-07	0	6	P35565	0	2771.43	82	98.7	62	88.3	94.1	94.1	3	0.3	37.6001	37
SLTGIEYKPVSATGAEDK	2xTMT6plex [K8; K18]; 1xTMT6plex [N-Term]	2.87794e-07	0	1	A0A0G2JZI2	0	2553.44		327.8			292		3	2.32	31.7039	30
SSILLDVKPWDDETDMTK	2xTMT6plex [K8; K18]; 1xTMT6plex [N-Term]	5.59341e-08	0	5	B5DEN5	0	2780.5	74.5	86	69.1	84.6	80.1	87.4	4	0.49	46.7213	39
GGSDDSSKDPIDVNYEK	2xTMT6plex [K8; K17]; 1xTMT6plex [N-Term]	0.00011957	0	2	P27008	1	2513.3		188.7	136.8		159.8	154.2	3	5.52	28.3541	17
SDLPGSEKDNEDGSAWK	2xTMT6plex [K8; K17]; 1xTMT6plex [N-Term]	2.17147e-06	0	2	G3V6D9	1	2522.3	300.5			312.3			3	-2.04	29.2032	15
EDLDEAFKDDRFPDYGK	2xTMT6plex [K8; K17]; 1xTMT6plex [N-Term]	4.79227e-05	0	2	F1LN42	2	2747.41	135.4	141.6		164.9	165.2		4	3.23	38.4456	10
EAFSLFDKDGDGTITTK	2xTMT6plex [K8; K17]; 1xTMT6plex [N-Term]	4.79032e-10	0	21	P0DP29	1	2532.38	91.6	95.6	92.9	98.5	95.6	90	2	2.56	40.4731	78
ALFQDVQKPSQDEWGK	2xTMT6plex [K8; K16]; 1xTMT6plex [N-Term]	6.96881e-06	0	4	P02793	0	2563.41			267.4			212.3	4	-2.23	38.9345	20
EFGGGHIKDELFGTVK	2xTMT6plex [K8; K16]; 1xTMT6plex [N-Term]	5.40185e-07	0	3	B0BMY7	1	2421.37	150		155.7	172.1		172.8	3	2.69	37.3243	23
VLEEVADKPQTEFLMK	2xTMT6plex [K8; K16]; 1xTMT6plex [N-Term]	1.42144e-09	0	9	A0JPQ4	0	2564.46	83.8	81.5	93.5	108.1	112.2	107.1	2	0.36	44.4096	49
TATDEAYKDPSNLQGK	2xTMT6plex [K8; K16]; 1xTMT6plex [N-Term]	1.14186e-06	0	6	Q6IRK8; C9EH87; A0A0G2K1Y8	1	2425.32	94.4	97.6	87.9	95.9	100.6	99.4	2	-0.75	25.4997	43
NYTDVYDKNNLLTNK	2xTMT6plex [K8; K15]; 1xTMT6plex [N-Term]	1.8723e-05	0	1	Q9JKB7	1	2502.38		250.9			232.1		3	1.44	36.022	15
QDLPDAMKPHEIQEK	2xTMT6plex [K8; K15]; 1xTMT6plex [N-Term]	5.77692e-05	0	1	P62332	0	2466.36	286.9			272.4			4	0.39	26.5593	36
FYHDWNDKEIEVLNK	2xTMT6plex [K8; K15]; 1xTMT6plex [N-Term]	4.54836e-06	0	3	A0JPJ7	1	2637.43	305.5			296.1			3	3.08	38.9434	16
VGEVIVTKDDAMLLK	2xTMT6plex [K8; K15]; 1xTMT6plex [N-Term]	4.22056e-06	0	1	P63039	1	2318.4	431.5			309.9			3	0.78	42.639	9
IDEYDYSKPIEGQQK	2xTMT6plex [K8; K15]; 1xTMT6plex [N-Term]	9.19979e-08	0	17	Q920L2	0	2500.35	114.3	106.6	113.5	114.1	116.9	107.8	2	3.7	30.4101	55
QLALAEGKPIETPK	2xTMT6plex [K8; K14]; 1xTMT6plex [N-Term]	4.83733e-06	0	1	D3Z941	0	2182.34			286.4			286.4	3	1.09	30.4227	30
TQNVEVTKPDIDGK	2xTMT6plex [K8; K14]; 1xTMT6plex [N-Term]	0.000162829	2.43578e-05	1	F1LRS8	0	2231.29		277.3			285.5		3	7.27	27.9453	13
VLELEGEKGEWGFK	2xTMT6plex [K8; K14]; 1xTMT6plex [N-Term]	4.02591e-05	0	2	P61203	1	2308.32	307.7			288.8			3	1.42	43.2907	10
GASIVEDKLVEDLK	2xTMT6plex [K8; K14]; 1xTMT6plex [N-Term]	4.00349e-06	0	1	P10860	1	2203.32	399.1			300.9			3	-0.52	43.8695	18
TVPEELVKPEELSK	2xTMT6plex [K8; K14]; 1xTMT6plex [N-Term]	2.65882e-06	0	2	Q9JMJ4	0	2285.36	139.9	163.8		145.4	145.6		3	-0.42	35.8573	24
VDDSSEDKTEFTVK	2xTMT6plex [K8; K14]; 1xTMT6plex [N-Term]	0.00106591	0.000171687	3	P50475	1	2287.23	76.6	84.1	86	83.4	86.9	91.5	3	1.24	29.6414	7
GTEDEVEKYSESVK	2xTMT6plex [K8; K14]; 1xTMT6plex [N-Term]	7.42599e-05	0	1	P58775; Q5FVG5	1	2287.23	143.7			289.4			3	1.08	29.5062	12
GTEDELDKYSEALK	2xTMT6plex [K8; K14]; 1xTMT6plex [N-Term]	2.37104e-07	0	39	A0A140TAF0; P04692	1	2285.25	98.3	99.6	85.9	108.2	107.6	102.4	2	1.76	35.1951	67
YLYPNIDKDHAFGK	2xTMT6plex [K8; K14]; 1xTMT6plex [N-Term]	0.000761627	8.12948e-05	3	F1M9D6	1	2368.33	121	106	105.3	96.4	103.2	102.4	4	4.11	33.499	16
QEEEMQAKEEEMQK	2xTMT6plex [K8; K14]; 1xTMT6plex [N-Term]	4.39261e-05	0	1	A0A0G2K6S9; E9PTU4	1	2454.25	144.2			313			3	-1.29	26.7421	13
VTTAPPEKPATPQK	2xTMT6plex [K8; K14]; 1xTMT6plex [N-Term]	0.000807357	0.000140453	3	M0R9L0	0	2152.29	136.2	121.6	117.2	118.7	106.9	104.3	3	2.92	21.9564	13
LENLMLDKDGHIK	2xTMT6plex [K8; K13]; 1xTMT6plex [N-Term]	0.000464719	8.12948e-05	1	P47196; P47197	1	2213.29	360.8			262.3			4	-1.31	34.5444	8
QSVEDILKDHWQK	2xTMT6plex [K8; K13]; 1xTMT6plex [N-Term]	7.06135e-06	0	1	A1A5L2	1	2313.32	331.1			304.5			4	-0.4	35.3306	25
QPDPDENKPLDDK	2xTMT6plex [K8; K13]; 1xTMT6plex [N-Term]	0.000954722	0.000156217	2	F1LPH1	0	2198.19	124		126.6	140.8		137.1	3	1.27	23.1455	7
FNITPEIKNDIEK	2xTMT6plex [K8; K13]; 1xTMT6plex [N-Term]	0.00223513	0.000246414	1	A0A0H2UI21	1	2248.32	421.8			335.9			3	0.89	40.007	12
QLLAEGNKEELEK	2xTMT6plex [K8; K13]; 1xTMT6plex [N-Term]	2.90133e-05	0	3	F7FLB2	1	2188.28	135.2		130.8	140.1		137.2	3	3.9	28.3219	4
EGLNSVIKPTQYKPVPDEEPNSTDVEETLER	2xTMT6plex [K8; K13]; 1xTMT6plex [N-Term]	9.52555e-09	0	3	Q6IMZ5	0	4201.21	156.1	161		149.2	182		4	3.17	39.9227	31
GTGPTTGKPLHFK	2xTMT6plex [K8; K13]; 1xTMT6plex [N-Term]	0.000105198	0	2	Q6DGG0	0	2028.22	150.1	140		145.7	132.5		4	2.98	19.6215	13
DVFVPDDKEEFVK	2xTMT6plex [K8; K13]; 1xTMT6plex [N-Term]	3.88205e-06	0	53	G3V8B0; P02564	1	2254.26	57.1	37.2	58.1	81.7	116.5	115.9	2	-0.02	39.5321	52
ATLPSPDKLPGFK	2xTMT6plex [K8; K13]; 1xTMT6plex [N-Term]	0.000755319	8.12948e-05	8	Q5U300	1	2058.26	89.2	95.3	94.4	92.8	93.2	90.8	2	3.8	36.4915	24
VAGASLLKPPVVK	2xTMT6plex [K8; K13]; 1xTMT6plex [N-Term]	8.53913e-07	0	19	P56741	0	1966.3	91.3	96.4	82.1	91.6	103.6	99.3	2	2.41	33.0535	66
DSALSTHKPIEVK	2xTMT6plex [K8; K13]; 1xTMT6plex [N-Term]	8.41525e-05	0	5	A0A0G2JXR0	0	2112.26	125.5	100	126.8	104.2	111.9	111.1	4	3.08	21.933	28
DIVEDPDKFYIFK	2xTMT6plex [K8; K13]; 1xTMT6plex [N-Term]	5.89627e-06	0	12	F1LWG8	1	2316.31	117.3	103.2	102.7	113.1	111.9	106.8	2	-1.61	46.4562	43
FDDTNPEKEEAK	2xTMT6plex [K8; K12]; 1xTMT6plex [N-Term]	0.000942727	0.000156217	1	Q66H61	1	2110.13			261.1			317.4	3	0.37	25.1623	13
EEEDGQWKEEQK	2xTMT6plex [K8; K12]; 1xTMT6plex [N-Term]	0.0245201	0.00198543	1	Q5XFW8	1	2222.15		315.2			267.8		3	4.2	21.4707	4
QLPGVNIKPVVK	2xTMT6plex [K8; K12]; 1xTMT6plex [N-Term]	0.00397681	0.00036887	4	A0A0G2K7B6	0	1979.3		297.2			291.1		3	1.79	33.0094	24
RPEEEEPKVEPK	2xTMT6plex [K8; K12]; 1xTMT6plex [N-Term]	0.00227761	0.000246414	2	Q7TMZ9; Q7TN00; Q5VJM3; Q5VJM4	1	2154.24		140.6	157.1		157.8	171.2	4	-6.87	16.4614	7
GEPESGEKEESK	2xTMT6plex [K8; K12]; 1xTMT6plex [N-Term]	0.0088752	0.000752189	1	Q6P747	1	1993.07	277.5			293.6			3	0.11	13.3747	2
DNSGMIDKHELK	2xTMT6plex [K8; K12]; 1xTMT6plex [N-Term]	2.4676e-05	0	1	G3V7W1	1	2074.16	260.9			293.7			4	-0.17	22.0822	25
IISSIEQKEENK	2xTMT6plex [K8; K12]; 1xTMT6plex [N-Term]	4.33347e-06	0	1	P62260	1	2105.24	294.1			301.2			2	0.76	31.8292	24
YYAGWADKYHGK	2xTMT6plex [K8; K12]; 1xTMT6plex [N-Term]	0.000343698	6.62772e-05	1	F1LN88	1	2146.17	321.6			314.9			4	1.24	26.8531	9
ITASEEEKGDVK	2xTMT6plex [K8; K12]; 1xTMT6plex [N-Term]	0.000349351	6.62772e-05	3	Q71LX6; F1LMC2	1	1993.14	55.8		75.1	105.6		170.6	3	0.34	22.3638	8
EISIDDSKLEVK	2xTMT6plex [K8; K12]; 1xTMT6plex [N-Term]	0.000236731	4.59793e-05	4	B0LPN4	1	2063.22	171.8		170.7	159.9		155.9	2	1.18	34.7728	38
VLDPFTIKPLDK	2xTMT6plex [K8; K12]; 1xTMT6plex [N-Term]	5.45991e-05	0	6	P50137	0	2073.29	73	93.8	79.6	85.6	82	82.6	4	0.09	44.8174	25
MQVANIDKFEEK	2xTMT6plex [K8; K12]; 1xTMT6plex [N-Term]	0.0001435	0	3	Q7TT47	1	2139.21	106.3	103.5	111.6	106.7	112.5	106.6	3	2.15	32.9115	6
ENSQMDDKWEK	2xTMT6plex [K8; K11]; 1xTMT6plex [N-Term]	0.0052687	0.000410453	1	G3V8A5	1	2097.09			262.2			313.6	3	-0.18	25.3649	0
LSNLALVKPEK	2xTMT6plex [K8; K11]; 1xTMT6plex [N-Term]	0.000177058	2.43578e-05	2	D4ADF5	0	1899.22		290.7			296.5		3	1.47	33.5542	16
IITAESGKPLK	2xTMT6plex [K8; K11]; 1xTMT6plex [N-Term]	1.00374e-05	0	4	G3V945	0	1844.18	170.7	157		174.2	174.4		2	-2.1	27.083	24
GPAPESEKETK	2xTMT6plex [K8; K11]; 1xTMT6plex [N-Term]	0.00505555	0.000410453	2	P21961	1	1860.07	161.6		243.5	172		144.7	3	-0.43	14.6651	15
GSDSEQLKPAK	2xTMT6plex [K8; K11]; 1xTMT6plex [N-Term]	1.26134e-05	0	9	Q66HF3	0	1847.08	115.6	110.2	118.2	118.4	118.4	108.2	2	-1.78	16.8944	40
YDDPEVQKDTK	2xTMT6plex [K8; K11]; 1xTMT6plex [N-Term]	0.000391585	6.62772e-05	4	F1M953	1	2025.11	120.7	83.3	149.9	114.5	133.2	95.3	3	-1.26	22.247	15
AHPETLEKFDK	2xTMT6plex [K8; K11]; 1xTMT6plex [N-Term]	1.89709e-05	0	6	Q9QZ76	1	2002.16	130.1	79.4	174.5	119.9	134.2	79.9	2	0.43	22.2779	31
TQQHYYEKDPK	2xTMT6plex [K8; K11]; 1xTMT6plex [N-Term]	8.30723e-05	0	6	G3V8V3	1	2124.17	136.9	98.1	133.6	110.3	125.3	102.8	2	-0.36	14.8716	23
LSYLLSEKPK	2xTMT6plex [K8; K10]; 1xTMT6plex [N-Term]	0.000358003	6.62772e-05	1	Q5M9G9	0	1865.17							3	-2	35.9533	2
FAPVVAPKPK	2xTMT6plex [K8; K10]; 1xTMT6plex [N-Term]	0.00701375	0.000576502	1	Q5XI07; D4A7U1	0	1741.13							3	0.52	27.095	4
QVTDAETKPK	2xTMT6plex [K8; K10]; 1xTMT6plex [N-Term]	0.0020171	0.000246414	1	Q4FZS2	0	1804.08			280.1			281.1	3	1.9	16.3518	2
AIQLYDDKEK	2xTMT6plex [K8; K10]; 1xTMT6plex [N-Term]	0.017712	0.00159547	1	B0BMY6	1	1910.12			252.8			295.7	3	-0.69	27.1646	7
SMFTFVEKPK	2xTMT6plex [K8; K10]; 1xTMT6plex [N-Term]	0.000239676	4.59793e-05	1	B1VKB4; A0A0H2UHQ9	0	1901.12		297			302.4		3	3.4	34.3886	9
VVLSSQDKDK	2xTMT6plex [K8; K10]; 1xTMT6plex [N-Term]	0.00537884	0.000410453	1	D3ZSA9	1	1806.09	271.5			264.5			3	-0.75	21.6194	3
TAWVFDDKYK	2xTMT6plex [K8; K10]; 1xTMT6plex [N-Term]	0.000536233	8.12948e-05	1	P68101	1	1960.11	291.9			280.1			3	0.19	35.2391	4
HYASEEIKEK	2xTMT6plex [K8; K10]; 1xTMT6plex [N-Term]	0.00140594	0.000186576	1	A0A0G2K8W9	1	1921.1	278.2			291.7			4	0.36	16.2424	4
INSQLPLKDK	2xTMT6plex [K8; K10]; 1xTMT6plex [N-Term]	0.00145644	0.000203875	1	Q6AY55	1	1843.16	290.2			289.4			3	0.28	27.5915	8
GQPDEELKPK	2xTMT6plex [K8; K10]; 1xTMT6plex [N-Term]	0.00372474	0.000337025	2	A0A0H2UHG0	0	1828.08	130	142.9		142.2	143.6		3	-0.32	19.7868	8
IIGIDINKDK	2xTMT6plex [K8; K10]; 1xTMT6plex [N-Term]	0.000101222	0	2	P12711	1	1816.15	144.5	126.7		141.9	153.5		3	0.44	34.2047	8
YSGNEGDKFK	2xTMT6plex [K8; K10]; 1xTMT6plex [N-Term]	0.000686565	8.12948e-05	3	P05942	1	1832.02	55	55	50.6	69.4	40.6	60.1	2	1.57	21.2957	24
TIDDLEDKLK	2xTMT6plex [K8; K10]; 1xTMT6plex [N-Term]	0.000755319	8.12948e-05	3	Q63610	1	1877.12	69.5	75.8	70.5	76.5	76.5	73.2	3	-3.94	37.5322	11
TPEMIVQKPK	2xTMT6plex [K8; K10]; 1xTMT6plex [N-Term]	0.00161349	0.000216887	3	A0A0G2JUA5	0	1858.14	90.3	87.3	93.1	95.3	95.3	100	3	-0.23	26.7545	15
FHVEEEGKGK	2xTMT6plex [K8; K10]; 1xTMT6plex [N-Term]	0.000135821	0	7	P16617	1	1847.06	105.2	69.3	117.7	90.7	109.4	83.8	2	-0.91	17.9502	33
VFHILDKDK	2xTMT6plex [K7; K9]; 1xTMT6plex [N-Term]	0.00811955	0.000710956	2	P02625	1	1802.11			310.9			248.1	4	0.52	29.4802	8
NLLLMDKEK	2xTMT6plex [K7; K9]; 1xTMT6plex [N-Term]	0.00171851	0.000216887	1	B0LPN4	1	1791.1		281.8			332.9		3	3.42	31.1189	12
VTLDWAKPK	2xTMT6plex [K7; K9]; 1xTMT6plex [N-Term]	0.00165013	0.000216887	2	Q5U328	0	1745.09		143.6	143.2		137	130.1	3	3.26	32.4013	9
FIPSQAKPK	2xTMT6plex [K7; K9]; 1xTMT6plex [N-Term]	0.04993	0.00321229	1	Q63638	0	1703.08	305.4			318.9			3	-0.35	24.0464	14
ASSGEAKPK	2xTMT6plex [K7; K9]; 1xTMT6plex [N-Term]	0.000449793	8.12948e-05	4	M0R7B4	0	1561.95	153.2		115.2	109.7		135	2	-0.52	8.2196	21
FYGDQEKDK	2xTMT6plex [K7; K9]; 1xTMT6plex [N-Term]	0.000632093	8.12948e-05	2	P18418	1	1817	132.2		142.1	136.1		138.6	2	0.8	21.305	23
VASGEAKPK	2xTMT6plex [K7; K9]; 1xTMT6plex [N-Term]	0.000619193	8.12948e-05	4	D3ZBN0	0	1573.99	100.2	97.7	75.5	65.8	78.2	85.7	2	0.25	12.4254	27
AASGEAKPK	2xTMT6plex [K7; K9]; 1xTMT6plex [N-Term]	0.00107503	0.000171687	6	A0A0G2K654; P15865	0	1545.96	102.5	113.6	79.4	64.8	79.6	86.2	2	-1.53	9.3302	26
LDSALEKDK	2xTMT6plex [K7; K9]; 1xTMT6plex [N-Term]	0.000950706	0.000156217	3	F1LN92	1	1706.03	112.2	97.7	125.9	106.9	115.8	102.7	2	-1	26.5905	17
ALAMGYKPK	2xTMT6plex [K7; K9]; 1xTMT6plex [N-Term]	0.000315467	6.62772e-05	13	Q60587	0	1666.03	116.7	118.3	119.6	104.4	110.2	97.6	2	-1.55	24.4703	32
ELILLGKPK	2xTMT6plex [K7; K9]; 1xTMT6plex [N-Term]	0.000190072	2.43578e-05	4	Q91ZW1	0	1698.15	98.8	101.6	104.1	113.2	107.8	109.2	3	3.19	33.4737	31
AIEEANKK	2xTMT6plex [K7; K8]; 1xTMT6plex [N-Term]	0.0122793	0.0012123	1	Q5EB94	1	1589.98			287.1			330.4	2	2.14	14.9191	22
DQQEAEKK	2xTMT6plex [K7; K8]; 1xTMT6plex [N-Term]	0.0101695	0.000941734	1	M0R9X8	1	1662.96		303.6			287.1		3	2.95	7.9665	1
NTVVPTKK	2xTMT6plex [K7; K8]; 1xTMT6plex [N-Term]	0.131339	0.00545136	1	P06761	1	1574.02		282.7			279.2		3	2.99	16.6152	4
ISLELDKK	2xTMT6plex [K7; K8]; 1xTMT6plex [N-Term]	0.0202975	0.0017393	2	D3ZGP9	1	1633.05		152.6	171.3		175.9	156.3	3	2.99	30.0891	1
DAAEAIKK	2xTMT6plex [K7; K8]; 1xTMT6plex [N-Term]	0.00130506	0.000186576	1	P41562	1	1532.96	261.8			294			2	0.22	19.1198	35
ALENSNKK	2xTMT6plex [K7; K8]; 1xTMT6plex [N-Term]	0.245568	0.00827002	1	D3ZYD7	1	1590.98	269.7			297.8			2	4.82	15.0974	9
AQLENEKK	2xTMT6plex [K7; K8]; 1xTMT6plex [N-Term]	0.00716186	0.000622352	1	Q5PQK5	1	1647	309.1			294.4			3	0.07	15.0835	5
QEAEQLKK	2xTMT6plex [K7; K8]; 1xTMT6plex [N-Term]	0.0156553	0.0014964	1	P52287	1	1661.02	296.8			333.4			3	2.48	16.6562	3
ALLENEKK	2xTMT6plex [K7; K8]; 1xTMT6plex [N-Term]	0.014766	0.00142908	2	A0A096MK30	1	1632.03	103.7		120.3	111.6		117	3	-2.19	20.3456	6
NTTIPTKK	2xTMT6plex [K7; K8]; 1xTMT6plex [N-Term]	0.0179047	0.00159547	2	F1M953	1	1590.02	369.8			317.6			2	-3.24	16.8238	23
MLTEQGKK	2xTMT6plex [K7; K8]; 1xTMT6plex [N-Term]	0.00224566	0.000246414	1	Q5BJZ3	1	1621.99	401.3			342.1			2	-2.44	18.509	25
QIEEQTKK	2xTMT6plex [K7; K8]; 1xTMT6plex [N-Term]	0.00143094	0.000186576	4	A0A096MK30	1	1691.03	67.1	58.6	77.5	73.5	77.8	70.1	2	-2.94	14.6873	21
YVDEASKK	2xTMT6plex [K7; K8]; 1xTMT6plex [N-Term]	0.00167257	0.000216887	2	Q6P3E1	1	1626.97	145.2	141.1		130.9	155.4		2	3.14	16.9832	13
QVEPPAKK	2xTMT6plex [K7; K8]; 1xTMT6plex [N-Term]	0.00376235	0.000337025	2	Q68FR9	1	1584.01	151.9		164	141		146.6	3	3.91	14.6903	4
NISFNDKK	2xTMT6plex [K7; K8]; 1xTMT6plex [N-Term]	0.00581396	0.000455449	3	Q5PQK5; P31977; A0A096MK30	1	1652.99	73.7	72.8	94.2	83.2	81.9	68.7	3	2.48	22.3876	5
TATADDKK	2xTMT6plex [K7; K8]; 1xTMT6plex [N-Term]	0.00246873	0.000262737	2	D4A3I4; M0R5M7	1	1536.92	165.8		142.2	154.8		149.6	2	0.59	9.4508	23
QSADEVKK	2xTMT6plex [K7; K8]; 1xTMT6plex [N-Term]	0.000604075	8.12948e-05	5	D3ZQN7	1	1591.96	107.8	99.8	112.3	100	106.1	100.4	2	-0.55	13.5088	34
GVFDVDKK	2xTMT6plex [K7; K8]; 1xTMT6plex [N-Term]	0.00456206	0.000397989	5	B2GV06	1	1594.98	90	86.8	96.9	104	102.3	98.1	2	-0.11	26.1302	22
ATLSEDKK	2xTMT6plex [K7; K8]; 1xTMT6plex [N-Term]	0.00141214	0.000186576	3	B1WC61	1	1578.97	105	101.7	106.4	104.9	106.8	102.2	2	2.93	16.0505	26
EQLAALKK	2xTMT6plex [K7; K8]; 1xTMT6plex [N-Term]	0.00134557	0.000186576	4	Q03344	1	1588.04	107	76.2	129.5	109.8	118.7	91.6	2	1	23.4438	32
LIFDNLKK	2xTMT6plex [K7; K8]; 1xTMT6plex [N-Term]	0.00231007	0.000246414	5	P06687; P06685; P06686	1	1678.09	114.9	104.7	136.3	112.5	126.7	93	2	-2.66	34.9995	19
SEIDNVKK	2xTMT6plex [K7; K8]; 1xTMT6plex [N-Term]	0.00173414	0.000216887	3	Q6P6Q2	1	1619.99	157.4	74.8		252.2	83.3		2	-0.57	18.5227	23
IHSEILKK	2xTMT6plex [K7; K8]; 1xTMT6plex [N-Term]	0.00221423	0.000246414	7	G3V8V3	1	1655.08	137.2	91.7	171	108.7	128.2	95.8	2	3.12	19.0061	26
VETGVLKPGMVVTFAPVNVTTEVK	2xTMT6plex [K7; K24]; 1xTMT6plex [N-Term]	7.37532e-10	0	10	M0R757	0	3202.87	76.2	84.3	52.4	64.7	66.1	67.6	2	-4.49	49.2934	67
VLEELHKAEDSLLAADETAAK	2xTMT6plex [K7; K21]; 1xTMT6plex [N-Term]	9.87449e-07	0	2	Q923Z2	1	2940.65	221.6			306.2			4	0.04	49.126	13
ALPGHLKPFETLLSQNQGGK	2xTMT6plex [K7; K20]; 1xTMT6plex [N-Term]	0.00023869	4.59793e-05	1	P04906	0	2822.65		338.6			295.9		4	3.8	37.0531	17
LIEDLAKPGSELPEEDEAMKR	2xTMT6plex [K7; K20]; 1xTMT6plex [N-Term]	1.09268e-06	0	2	B0LPN4	1	3057.67	192.3	169.1		131.6	149		4	2.3	38.7364	26
LIEDLAKPGSELPEEDEAMK	2xTMT6plex [K7; K20]; 1xTMT6plex [N-Term]	4.90123e-08	0	3	B0LPN4	0	2901.57	175	153.1		179.8	188.1		3	2.17	43.6979	36
ASLTEEKEVFAHEHEEMK	2xTMT6plex [K7; K18]; 1xTMT6plex [N-Term]	0.00118129	0.000171687	1	P13697	1	2831.49		281.9			305.5		5	6.52	28.8344	12
IVWQAEKPVLQMTALPQK	2xTMT6plex [K7; K18]; 1xTMT6plex [N-Term]	0.00446974	0.000397989	1	Q62969	0	2767.65	206.8			257.7			3	-0.04	47.3378	3
DTDPDSKPFSLQETYEAK	2xTMT6plex [K7; K18]; 1xTMT6plex [N-Term]	5.69495e-07	0	3	B3GNI6	0	2758.44	130.9		124.7	137.1		140	3	-1.73	36.7155	36
TAEALDKDGWLHTGDIGK	2xTMT6plex [K7; K18]; 1xTMT6plex [N-Term]	5.94909e-08	0	9	P18163	1	2614.44	127.4	111.1	132.3	116	123.6	106.5	2	2.06	35.0503	52
NIIGMDKPLSLPDFLAK	2xTMT6plex [K7; K17]; 1xTMT6plex [N-Term]	1.18612e-05	0	1	Q920P6	0	2559.52	212.6			173			3	-0.08	50.6639	19
IPVPEDKYTALVDAEEK	2xTMT6plex [K7; K17]; 1xTMT6plex [N-Term]	9.82307e-05	0	1	P31399	1	2604.47	349.1			311.8			4	2.37	43.7676	15
AQIQAQKPSIDVVYYNK	2xTMT6plex [K7; K17]; 1xTMT6plex [N-Term]	4.31672e-05	0	1	Q9JHY2	0	2652.53	264.8			299.1			4	-1.54	35.6828	14
QEIEILKEEIGNAQLEK	2xTMT6plex [K7; K17]; 1xTMT6plex [N-Term]	4.47007e-07	0	2	D4A4Z9	1	2671.55	157.1	143.2		157.5	157.6		3	3.49	47.36	24
VQEQELKFEFEQDLSEK	2xTMT6plex [K7; K17]; 1xTMT6plex [N-Term]	7.91657e-06	0	5	A0A0G2JVH4	1	2813.52	189.7		236.7	170		139.1	3	-1.08	47.271	20
MITGEIKPSAGQVQLK	2xTMT6plex [K7; K16]; 1xTMT6plex [N-Term]	0.000134675	0	1	D3ZCF8	0	2387.43							3	1.63	33.8782	0
GVTDMIKPDQVEGIQK	2xTMT6plex [K7; K16]; 1xTMT6plex [N-Term]	5.85261e-05	0	1	D4A4Z9	0	2445.4			281.8			311.8	3	1.85	35.3283	24
QILESEKDLEEAEEYK	2xTMT6plex [K7; K16]; 1xTMT6plex [N-Term]	9.15248e-06	0	1	Q6PEC1	1	2640.42		290.7			315.8		3	4.96	38.7153	17
EEYADFKPFEQAWEVK	2xTMT6plex [K7; K16]; 1xTMT6plex [N-Term]	1.75309e-05	0	2	F1LQN3	0	2703.43		60.7	88.7		66	107.1	3	4.14	46.7453	10
QILESEKDLEEAEEYKEAR	2xTMT6plex [K7; K16]; 1xTMT6plex [N-Term]	0.000112642	0	1	Q6PEC1	2	2996.6	295.6			271.8			4	-0.31	36.9305	5
AVEEEDKMTPEQLAIK	2xTMT6plex [K7; K16]; 1xTMT6plex [N-Term]	1.42931e-06	0	3	Q4V8E2	1	2518.4	97.6	95.8	97.4	88.3	98.9	90.7	3	-1.5	34.9653	33
IIVDELKQEVISTSSK	2xTMT6plex [K7; K16]; 1xTMT6plex [N-Term]	4.96832e-07	0	5	P63245	1	2476.48	99.7	94	102.8	92.9	108.6	96.6	4	1.94	49.4973	23
LEDLIVKDGLTDVYNK	2xTMT6plex [K7; K16]; 1xTMT6plex [N-Term]	6.81725e-06	0	5	P17764	1	2522.47	129.7	113.3	133.1	98.5	116	99.9	3	2.45	48.5747	30
TGVAINKPAEFTVDAK	2xTMT6plex [K7; K16]; 1xTMT6plex [N-Term]	3.11533e-07	0	4	C0JPT7	0	2348.38	40.9	93.8	74.7	100.7	80.3	95.8	3	0.85	32.5794	30
DPEEIEKEEQAAAEK	2xTMT6plex [K7; K15]; 1xTMT6plex [N-Term]	4.4494e-06	0	2	P38983	1	2403.29	142.3	163.5		143.1	144		3	0.15	30.5698	13
AELEIQKDALEPGQK	2xTMT6plex [K7; K15]; 1xTMT6plex [N-Term]	1.44795e-07	0	2	P36972	1	2356.37	169.5	130		147.8	177.9		3	-0.01	32.6099	19
EIGLWFKPEELIDYK	2xTMT6plex [K7; K15]; 1xTMT6plex [N-Term]	3.69862e-06	0	3	P19804	0	2567.47	91.3	87.1	95.9	96.2	100	94.3	3	2.56	51.0732	19
ESDVPLKSEEFEVTK	2xTMT6plex [K7; K15]; 1xTMT6plex [N-Term]	6.05705e-07	0	3	M0R3V4	1	2424.35	86.9	92.9	88.1	88.5	96.2	95.4	3	0.99	34.0434	16
SIMMDGKDVMPEVNK	2xTMT6plex [K7; K15]; 1xTMT6plex [N-Term]	1.18092e-05	0	8	Q6P6V0	1	2381.28	97.5	82.1	113	88.7	104.1	93.1	2	1.7	37.369	60
SSLDLDKTPAFLHVK	2xTMT6plex [K7; K15]; 1xTMT6plex [N-Term]	1.07834e-06	0	4	A0A0G2JWS2	1	2358.4	113.8	86.8	125	100.1	114.1	104.3	3	1.27	36.85	21
NELQTDKPIIPLVDK	2xTMT6plex [K7; K15]; 1xTMT6plex [N-Term]	9.60584e-06	0	3	Q6AYT5	0	2410.45	102.7	107.7	102.3	104.9	97.3	98.7	3	-0.48	39.3738	19
SPPSQEKPPGTETEK	2xTMT6plex [K7; K15]; 1xTMT6plex [N-Term]	0.000219777	4.59793e-05	4	Q4KLZ1	0	2299.27	111.2	99.4	98.6	108.1	116	107.2	3	1.63	17.5127	13
DSQEEEKTEALTSAK	2xTMT6plex [K7; K15]; 1xTMT6plex [N-Term]	1.37379e-06	0	6	Q68FP1	1	2353.27	91.6	127.9	104.4	105.5	108	111.3	3	0.71	26.3294	23
MAEGEGKEDQSEDK	2xTMT6plex [K7; K14]; 1xTMT6plex [N-Term]	0.00279738	0.000294626	1	Q99PD6	1	2240.13							3	-1.1	17.5949	0
NPDVGLKPVWYSPK	2xTMT6plex [K7; K14]; 1xTMT6plex [N-Term]	6.05925e-05	0	2	A0A0G2JZI2	0	2287.34		152.1	121		145.3	148	3	6.65	36.6098	13
VYDYYEKDEFAVAK	2xTMT6plex [K7; K14]; 1xTMT6plex [N-Term]	6.66517e-05	0	2	P06238	1	2427.31		87			104.8		3	-0.63	38.0765	6
ELQEMDKDDESLTK	2xTMT6plex [K7; K14]; 1xTMT6plex [N-Term]	7.85455e-05	0	3	Q5M860	1	2368.25	85.4	89.1	73	95.5	88.9	83.7	3	0.46	30.3835	11
IYHTSIKPLEQSYK	2xTMT6plex [K7; K14]; 1xTMT6plex [N-Term]	1.92221e-05	0	6	F1LWG8	0	2394.4	114.9	110	95.3	97.6	101.8	101.2	4	0.94	27.1301	27
QVASMTKPTTIIEK	2xTMT6plex [K7; K14]; 1xTMT6plex [N-Term]	4.66948e-08	0	24	P07483	0	2234.34	116.4	100.4	132.2	109	113	99.3	2	0.19	30.3254	57
DFEDLFKQEESLK	2xTMT6plex [K7; K13]; 1xTMT6plex [N-Term]	2.14484e-05	0	1	P11530	1	2315.27		274.6			358.3		3	2.92	45.4439	7
SHAEDLKDLEGVKPAVLTR	2xTMT6plex [K7; K13]; 1xTMT6plex [N-Term]	3.61812e-06	0	6	F8WFT7	1	2765.61	87.5	94.7	94.8	69.7	90.3	92.5	3	-4.02	31.7604	21
AQGEISKDVEEVK	2xTMT6plex [K7; K13]; 1xTMT6plex [N-Term]	0.0002074	4.59793e-05	2	P11530	1	2119.22	151.7	147.5		170.1	167.1		3	4.63	26.2122	5
LQEVSTKPVYIPK	2xTMT6plex [K7; K13]; 1xTMT6plex [N-Term]	0.000169803	2.43578e-05	3	D4A9N5	0	2189.35	95	102.4	104.8	92.2	100.8	99	3	-0.85	33.5037	9
DQQEQVKEDMETK	2xTMT6plex [K7; K13]; 1xTMT6plex [N-Term]	5.76801e-06	0	4	B0LPN4; F1LMY4	1	2295.21	127.1	100.1	113.2	106	109	106.5	2	1.37	24.4637	60
LDLRDDKDTIEK	2xTMT6plex [K7; K12]; 1xTMT6plex [N-Term]	0.0114107	0.00111473	1	Q5U1Y2; Q6RUV5	2	2148.25			285.8			283.1	4	0.24	27.8991	2
GLLEAGKPDLEK	2xTMT6plex [K7; K12]; 1xTMT6plex [N-Term]	0.000852401	0.000156217	1	G3V837	0	1957.19	296.8			302.1			3	-1.24	32.0643	1
ELQEFYKDTYQK	2xTMT6plex [K7; K12]; 1xTMT6plex [N-Term]	9.05372e-05	0	1	P40241	1	2279.25	243.5			290.9			3	-3.67	34.2904	6
AINEAYKEDYHK	2xTMT6plex [K7; K12]; 1xTMT6plex [N-Term]	1.03056e-05	0	9	Q6IMZ3	1	2168.2	92.3	98.4	95.3	92.8	93.7	89.6	4	0.89	21.102	20
ALSSEGKPYVTK	2xTMT6plex [K7; K12]; 1xTMT6plex [N-Term]	0.000276751	4.59793e-05	3	Q6IRK8; C9EH87; A0A0G2K1Y8	0	1967.18	93	96.6	95.1	96.5	105.5	102.4	3	3.99	24.3616	6
EAPPMEKPEVVK	2xTMT6plex [K7; K12]; 1xTMT6plex [N-Term]	0.000721581	8.12948e-05	4	P62845	0	2041.2	95.8	87.2	89	101.2	92.9	98.3	2	-1.31	27.1339	27
SALIDEKDQDSK	2xTMT6plex [K7; K12]; 1xTMT6plex [N-Term]	0.00154295	0.000216887	3	D4ADD7	1	2036.15	129.7	105.1	134.3	124.6	136.3	115.3	3	0.96	23.9824	8
TPQDAEKDPSKPEQVEAQALSVFR	2xTMT6plex [K7; K11]; 1xTMT6plex [N-Term]	0.000309088	6.62772e-05	1	M0RA08	1	3357.83			266.5			309	4	0.39	40.8105	7
AGHGAGKPTAK	2xTMT6plex [K7; K11]; 1xTMT6plex [N-Term]	0.00121751	0.000186576	1	A0A0G2K1M8	0	1682.03		285.2			283.2		4	-0.44	4.3182	9
ESDGVLKPLPK	2xTMT6plex [K7; K11]; 1xTMT6plex [N-Term]	0.00277041	0.000294626	1	P50475	0	1870.16		266.4			267.7		3	3.49	26.6934	1
EQGNIYKPNNK	2xTMT6plex [K7; K11]; 1xTMT6plex [N-Term]	0.00108888	0.000171687	1	P41350	0	1992.15		228.8			311.5		3	2.37	17.6325	14
LGDGVDKDEAK	2xTMT6plex [K7; K11]; 1xTMT6plex [N-Term]	0.00352519	0.000305655	2	D4AC65	1	1834.05		161.4	169.2		161.9	164.5	3	-2.82	22.5098	6
VLSAADKTNIK	2xTMT6plex [K7; K11]; 1xTMT6plex [N-Term]	0.000203988	4.59793e-05	1	A0A0G2JSV6	1	1847.16	257.7			214.4			3	0.42	26.4955	4
DPLNPIKQDVK	2xTMT6plex [K7; K11]; 1xTMT6plex [N-Term]	0.00103905	0.000171687	1	Q499R7	1	1954.19	295.3			283.4			3	-1.42	28.4931	18
LMGEDEKPAAK	2xTMT6plex [K7; K11]; 1xTMT6plex [N-Term]	0.000942727	0.000156217	1	B0BN18	0	1876.08	295.8			296			3	-4.36	23.3236	1
GASEPPKGNQK	2xTMT6plex [K7; K11]; 1xTMT6plex [N-Term]	0.0010259	0.000171687	1	A0A0G2K5P5	1	1800.06	372.1			278.2			3	-0.85	9.1915	8
EAPAPPKAEAK	2xTMT6plex [K7; K11]; 1xTMT6plex [N-Term]	0.000599121	8.12948e-05	1	D3ZTH8	1	1796.09	279.7			279.6			3	-0.42	17.3712	14
VLSEEDKNNIK	2xTMT6plex [K7; K11]; 1xTMT6plex [N-Term]	8.45622e-06	0	9	Q63910	1	1976.16	70.5	71.7	86	60.9	69.5	93	2	0.69	24.0749	44
VLSADDKTNIK	2xTMT6plex [K7; K11]; 1xTMT6plex [N-Term]	8.27238e-06	0	38	P01946	1	1891.15	81.5	67.2	107.5	61.9	72.6	83.2	2	2.34	27.4009	59
LQDLVDKLQLK	2xTMT6plex [K7; K11]; 1xTMT6plex [N-Term]	4.18702e-05	0	10	G3V8B0; G3V885; P02564	1	2000.27	113.1	60.3	175.5	109.7	149	87.5	2	2.13	47.6172	54
ISPEAFKPLVK	2xTMT6plex [K7; K11]; 1xTMT6plex [N-Term]	9.53252e-05	0	10	Q01129	0	1916.22	83.2	157.4	104.1	117	84.1	95.4	2	1.35	37.7323	35
SGAILPKPVK	2xTMT6plex [K7; K10]; 1xTMT6plex [N-Term]	0.0077461	0.000681523	1	D4A7Y9	0	1697.13							3	-1.15	25.0096	1
GDYLVLKPEK	2xTMT6plex [K7; K10]; 1xTMT6plex [N-Term]	0.0040376	0.00036887	1	D3ZVS2	0	1849.14			312.7			286.5	3	-2.49	31.7681	3
MPEMNIKPQK	2xTMT6plex [K7; K10]; 1xTMT6plex [N-Term]	0.0119616	0.001198	1	A0A0G2JUA5	0	1903.11	286.1			265.6			3	-0.47	28.4554	1
ADILEDKDGK	2xTMT6plex [K7; K10]; 1xTMT6plex [N-Term]	0.00040456	8.12948e-05	1	F1M3D3	1	1791.05	273.9			321			2	-0.07	28.628	18
AQPAQSKPQK	2xTMT6plex [K7; K10]; 1xTMT6plex [N-Term]	0.0732646	0.00404955	2	Q9Z1Z9	0	1770.08	316.8			283.9			2	-1.2	10.2727	15
ELPFGDKDTK	2xTMT6plex [K7; K10]; 1xTMT6plex [N-Term]	0.00157777	0.000216887	1	P18395	1	1837.07	331.7			298.1			3	-0.67	27.8493	3
VYINLDKETK	2xTMT6plex [K7; K10]; 1xTMT6plex [N-Term]	0.000118556	0	6	D3ZCZ9	1	1910.16	124.9	83.4	157.7	123.3	138.2	98.1	2	-0.98	31.8391	40
SEEIPKPSK	2xTMT6plex [K6; K9]; 1xTMT6plex [N-Term]	0.0150029	0.0014426	1	Q5M827	0	1702.04			265.9			266.4	3	-2.45	21.1531	6
SFDPSKPGK	2xTMT6plex [K6; K9]; 1xTMT6plex [N-Term]	0.0688007	0.00396212	1	P55159	0	1649.98		379.4			313.7		3	3.65	21.8573	6
QTVPDKVWK	2xTMT6plex [K6; K9]; 1xTMT6plex [N-Term]	0.0599811	0.00363746	1	Q8R490	1	1788.1	317.3			263.1			3	0.82	26.5613	2
IHTGEKPYK	2xTMT6plex [K6; K9]; 1xTMT6plex [N-Term]	0.00502956	0.000410453	2	D4A8J5	0	1760.07	304.4			301.2			4	-1.37	15.0115	2
SEENTKEEK	2xTMT6plex [K6; K9]; 1xTMT6plex [N-Term]	0.000257042	4.59793e-05	3	P50503	1	1780.99	141.6	128.1		130.7	128.3		2	-0.83	8.6156	30
AVVVGKPEK	2xTMT6plex [K6; K9]; 1xTMT6plex [N-Term]	0.0014629	0.000203875	2	Q6QI86	0	1614.06	161	161		156.1	157.6		3	0.5	20.6251	6
AAAYDKLEK	2xTMT6plex [K6; K9]; 1xTMT6plex [N-Term]	0.000345103	6.62772e-05	1	A0A0G2K6S9; E9PTU4	1	1696.02	188.1			293.5			2	1	23.2726	36
VGQLLKDPK	2xTMT6plex [K6; K9]; 1xTMT6plex [N-Term]	0.00128812	0.000186576	9	Q06647	1	1685.09	120.8	91.3	162.8	116.2	134	92.4	2	-0.31	28.8311	18
SIVNYKPK	2xTMT6plex [K6; K8]; 1xTMT6plex [N-Term]	0.00245699	0.000262737	2	Q6T487; Q9Z1P2	0	1636.04							3	1.18	22.9718	3
EVANLKPK	2xTMT6plex [K6; K8]; 1xTMT6plex [N-Term]	0.062431	0.00376869	1	E9PTB2	0	1586.02							3	-0.96	21.4555	3
ESAEEKPK	2xTMT6plex [K6; K8]; 1xTMT6plex [N-Term]	0.00446974	0.000397989	3	A0A0G2K1L8; Q05175	0	1604.95		161.9			93.3		2	2.72	9.8755	20
ELSELKPK	2xTMT6plex [K6; K8]; 1xTMT6plex [N-Term]	0.0120244	0.001198	2	D4A4T9	0	1631.03		148.2	157.8		156.2	161.5	3	2.56	25.6062	3
EGTTPKPK	2xTMT6plex [K6; K8]; 1xTMT6plex [N-Term]	0.017808	0.00159547	2	D4A7Z2	0	1544.96	168.2	149.1		111.6	129.6		2	0.93	10.8611	25
LDSEDKDK	2xTMT6plex [K6; K8]; 1xTMT6plex [N-Term]	0.00281098	0.000294626	2	P05197	1	1636.94	140.4		129.6	152.9		165.8	2	-0.67	18.0134	15
NQIGDKEK	2xTMT6plex [K6; K8]; 1xTMT6plex [N-Term]	0.00286613	0.000305655	4	P06761	1	1618.97	97.3	105.6	92.2	86.4	89.5	81.7	2	-1.32	14.2167	28
ILEVVKDK	2xTMT6plex [K6; K8]; 1xTMT6plex [N-Term]	0.00235418	0.000246414	7	P11240	1	1631.07	125	74.1	189.7	115.4	147.6	79	2	2.27	32.2232	31
INEEFKK	2xTMT6plex [K6; K7]; 1xTMT6plex [N-Term]	0.0316685	0.0023107	1	B4F7A1	1	1594.98			333.7			328.1	2	1.19	23.1728	7
EEDPVKK	2xTMT6plex [K6; K7]; 1xTMT6plex [N-Term]	0.0471384	0.00301149	2	Q9QX81	1	1531.93		312.7			248.8		2	0.47	15.5183	16
LPPVFKK	2xTMT6plex [K6; K7]; 1xTMT6plex [N-Term]	0.125501	0.00534997	1	G3V9U2	1	1516.02		275.7			413.9		3	0.3	30.598	10
TLDGFKK	2xTMT6plex [K6; K7]; 1xTMT6plex [N-Term]	0.0534903	0.00345008	1	P04785	1	1495.95	245.7			239.1			2	-0.58	24.4122	23
TEGAEKK	2xTMT6plex [K6; K7]; 1xTMT6plex [N-Term]	0.130596	0.00542504	1	A0A0G2JV65	1	1449.89	291.1			262.2			2	-1.95	7.9781	1
TANPPKK	2xTMT6plex [K6; K7]; 1xTMT6plex [N-Term]	0.269642	0.00893142	1	P62142	1	1442.93	301.1			259.6			3	-0.99	5.9324	4
VEEIIKK	2xTMT6plex [K6; K7]; 1xTMT6plex [N-Term]	0.0447558	0.00292041	1	A0A0H2UHE5	1	1546.02	295.1			287.8			3	2.21	27.3705	0
EHDEMKK	2xTMT6plex [K6; K7]; 1xTMT6plex [N-Term]	0.0391924	0.00268819	1	Q4KM62	1	1603.91	321.8			268.2			4	-0.07	7.9673	1
TYFTDKK	2xTMT6plex [K6; K7]; 1xTMT6plex [N-Term]	0.101566	0.00469417	1	P35565	1	1589.95	241.9			263			2	5.38	21.8404	5
TLEDGKK	2xTMT6plex [K6; K7]; 1xTMT6plex [N-Term]	0.0582894	0.00354648	2	B0BN97	1	1477.92	105.1		108.8	111.6		141.9	2	2.02	14.9509	18
AIAEIKK	2xTMT6plex [K6; K7]; 1xTMT6plex [N-Term]	0.032968	0.00233338	1	P21913	1	1459.98	384.4			339			2	-0.85	21.6604	7
TDTSDKK	2xTMT6plex [K6; K7]; 1xTMT6plex [N-Term]	0.0510906	0.00327791	2	P68255	1	1481.88	114.2	131.1		115	106.3		2	1.58	8.0543	21
AIELDKK	2xTMT6plex [K6; K7]; 1xTMT6plex [N-Term]	0.0942658	0.00454287	2	P53042	1	1503.97	145.3		164.6	149.2		146.6	2	0.79	22.6236	19
ETEADKK	2xTMT6plex [K6; K7]; 1xTMT6plex [N-Term]	0.100407	0.00466868	2	Q5RK00	1	1507.89	178.3	158.4		175.8	173.7		2	3.24	7.9415	14
IEEIFKK	2xTMT6plex [K6; K7]; 1xTMT6plex [N-Term]	0.018198	0.00162055	10	A0A0G2JSP8	1	1594.02	101.8	108.6	77.2	93.4	98	88.1	2	1.27	33.3063	19
TEDEFKK	2xTMT6plex [K6; K7]; 1xTMT6plex [N-Term]	0.0420036	0.00280591	3	A0A0H2UHM5	1	1583.92	76.6	98.2	78.2	86.1	82.3	87.7	2	-0.8	19.2403	19
FAEEDKK	2xTMT6plex [K6; K7]; 1xTMT6plex [N-Term]	0.210431	0.00740708	3	P06761	1	1553.91	91.5	96.4	82.9	89.5	88.9	95.9	2	-0.86	18.1921	12
EAPIDKK	2xTMT6plex [K6; K7]; 1xTMT6plex [N-Term]	0.034721	0.00245341	3	B0BMS8; P13832	1	1487.94	86.6	135.5		147.2	133.3		2	1.85	16.2794	15
TDEGEKK	2xTMT6plex [K6; K7]; 1xTMT6plex [N-Term]	0.0931902	0.00451728	3	D3ZQN7	1	1493.88	104.6	108.6	113.6	101.7	109	105.2	2	0.18	8.3049	11
SSEDLKK	2xTMT6plex [K6; K7]; 1xTMT6plex [N-Term]	0.0287331	0.00218083	20	Q9QZ76	1	1493.91	100.4	98.9	100.1	103.7	109.2	90.4	2	0.17	14.8032	28
DMDELKK	2xTMT6plex [K6; K7]; 1xTMT6plex [N-Term]	0.0226728	0.00188233	4	P06685	1	1565.92	111.9	112.7	113.5	112.5	104.2	97.5	2	-0.35	22.868	25
AVNQDKK	2xTMT6plex [K6; K7]; 1xTMT6plex [N-Term]	0.00690471	0.000576502	4	P11507; D3ZHJ6	1	1489.93	127.6	96	121.9	105.9	112.9	98.2	2	-0.05	8.4055	27
TSEEEKK	2xTMT6plex [K6; K7]; 1xTMT6plex [N-Term]	0.0599811	0.00363746	3	Q4G069	1	1537.9	134.6	114.7	126.4	114.4	119.4	106.7	2	-0.68	8.0116	14
STVPEKK	2xTMT6plex [K6; K7]; 1xTMT6plex [N-Term]	0.141365	0.00572231	3	P06866	1	1475.94	482.5		178.5	41.9		46.8	2	1.04	13.377	12
QLEAEKLELQSALEEAEASLEHEEGK	2xTMT6plex [K6; K26]; 1xTMT6plex [N-Term]	6.80436e-13	0	8	G3V8B0; P02564	1	3597.91	64.4	46.7	77.6	90.3	150.7	98.9	4	1.1	51.2838	60
QLEVEKLELQSALEEAEASLEHEEGK	2xTMT6plex [K6; K26]; 1xTMT6plex [N-Term]	8.55525e-13	0	12	G3V885	1	3625.94	152.5	110.9	147.7	122.1	125.4	85.5	4	-0.21	52.3115	71
AMESHKDEFTIIPVLVGALSESK	2xTMT6plex [K6; K23]; 1xTMT6plex [N-Term]	9.08205e-07	0	1	Q4QQR9	1	3188.78		294.8			296.5		4	5.49	50.4457	19
LADVDKDGLLDDEEFALANHLIK	2xTMT6plex [K6; K23]; 1xTMT6plex [N-Term]	9.93263e-14	0	8	Q641Z6	1	3241.79	94.6	91.6	95.4	105.5	112.9	107.6	3	0.87	50.2207	66
AVTGYKDPYTGEQISLFQAMK	2xTMT6plex [K6; K21]; 1xTMT6plex [N-Term]	7.48252e-07	0	3	F7F9U6; Q6S3A0	1	3034.65	151.2	146.1		158.9	168.3		4	0.75	45.6111	32
TESVFKEPTLVPESSDTTTYK	2xTMT6plex [K6; K21]; 1xTMT6plex [N-Term]	2.0405e-08	0	11	Q6PCU8	1	3046.64	125.2	98.5	142.9	123	127.7	96.2	2	0.38	38.1389	68
MIQDGKGDVTITNDGATILK	2xTMT6plex [K6; K20]; 1xTMT6plex [N-Term]	2.51119e-05	0	1	Q7TPB1	1	2777.57	293			271.9			3	5.2	38.8816	19
LVINGKPITIFQERDPANIK	2xTMT6plex [K6; K20]; 1xTMT6plex [N-Term]	3.15266e-05	0	3	E9PTV9	1	2953.78	106.6	104.6	114.6	96.3	124.2	100.6	4	0.69	41.2262	12
LVNNGKPITIFQERDPANIK	2xTMT6plex [K6; K20]; 1xTMT6plex [N-Term]	0.000161467	2.43578e-05	5	M0R660	1	2954.74	98.7	90.2	142.7	80.9	113.4	82.4	4	8.17	42.4872	4
WTVPEKDGGSPITNYIVEK	2xTMT6plex [K6; K19]; 1xTMT6plex [N-Term]	1.44733e-08	0	7	Q9JJ49	1	2820.58	157.7		183.7	160.6		146.8	3	-0.37	45.1009	32
ESQFLKEELVAAVDDVRK	2xTMT6plex [K6; K18]; 1xTMT6plex [N-Term]	7.08129e-05	0	1	Q5U302	2	2763.59		228.7			374.4		4	5.61	46.7656	9
AASGTKEDPNLVPSVSNK	2xTMT6plex [K6; K18]; 1xTMT6plex [N-Term]	2.99432e-06	0	1	P12075	1	2501.42		219.7			442.5		3	8.51	26.1125	38
HDSSLKPVSVSYNPATAK	2xTMT6plex [K6; K18]; 1xTMT6plex [N-Term]	3.75448e-05	0	1	B0BNN3	0	2588.47	261.8			250.9			4	1.18	24.955	12
AASGTKEDPNLVPSVSNKR	2xTMT6plex [K6; K18]; 1xTMT6plex [N-Term]	0.000193263	2.43578e-05	1	P12075	2	2657.52	445.7			301.2			4	-4.78	22.1243	20
EAGELKPEEEITVGPVQK	2xTMT6plex [K6; K18]; 1xTMT6plex [N-Term]	2.43452e-07	0	2	P23514	0	2640.51	143.2		125.4	135.2		144.8	3	1.37	35.3303	39
ASIPLKELEQFNSDIQK	2xTMT6plex [K6; K17]; 1xTMT6plex [N-Term]	5.05466e-08	0	2	P11530	1	2647.53	325.9			318.6			3	-1.22	45.4594	30
ETAHWKPPPWNDVDVLK	2xTMT6plex [K6; K17]; 1xTMT6plex [N-Term]	7.28744e-07	0	18	Q641Y2	0	2719.52	118.5	108.7	110.9	117.6	119	107.9	2	1.58	37.7915	47
SLSSTKPTVNEQDLLK	2xTMT6plex [K6; K16]; 1xTMT6plex [N-Term]	4.47007e-07	0	1	Q4KLL7	0	2447.43	275.8			293.2			3	2.67	32.382	23
QVPIVKPSFGTEDLEK	2xTMT6plex [K6; K16]; 1xTMT6plex [N-Term]	0.00915846	0.000809341	1	D3ZC56	0	2474.45	272.8			298.5			3	-3.32	38.809	10
SDWEVKEEMDFPQLMK	2xTMT6plex [K6; K16]; 1xTMT6plex [N-Term]	0.000118052	0	1	Q6AYK8	1	2699.4	291.3			278.6			4	1.7	47.6512	12
GATYGKPVHHGVNQLK	2xTMT6plex [K6; K16]; 1xTMT6plex [N-Term]	0.000498141	8.12948e-05	4	P61314	0	2393.4	160.4		148.1	117.6		150.6	4	2.93	16.4972	20
NDSLEKVEEDTLQGLK	2xTMT6plex [K6; K16]; 1xTMT6plex [N-Term]	4.12783e-08	0	6	Q5M9H2	1	2505.4	197.2	177.7		185.4	173.1		2	1.52	42.3708	64
GVIVDKDFSHPQMPK	2xTMT6plex [K6; K15]; 1xTMT6plex [N-Term]	2.76502e-05	0	2	Q68FQ0	1	2385.36	140.9		134.6	132		146	4	0.24	31.0804	25
NQTQGKIQELVSGLK	2xTMT6plex [K6; K15]; 1xTMT6plex [N-Term]	0.22443	0.00770961	3	F1LR92	1	2330.4	148.9	142		155.9	161.7		4	9.94	58.8116	5
LGETYKDHENIVIAK	2xTMT6plex [K6; K15]; 1xTMT6plex [N-Term]	5.66741e-06	0	4	P04785	1	2417.4	75.2	86.7	85.5	88.8	85.4	87.9	3	1.19	27.8945	15
SIYGEKFEDENFILK	2xTMT6plex [K6; K15]; 1xTMT6plex [N-Term]	3.60111e-08	0	9	P10111	1	2519.4	83.4	72	104.5	86.3	95.6	70.6	2	-1.2	43.5142	68
GLVMVKPGSIQPHQK	2xTMT6plex [K6; K15]; 1xTMT6plex [N-Term]	0.000205687	4.59793e-05	4	P85834	0	2306.4	104.3	100.3	115	104.6	122.4	112.4	4	0.33	25.197	11
DVEVTKEEFALAAQK	2xTMT6plex [K6; K15]; 1xTMT6plex [N-Term]	7.68015e-08	0	7	F1LZW6	1	2365.36	123.8	100.7	118.5	121.5	126.8	108.8	2	-0.1	39.0629	67
QGPPQKPYTFLEEK	2xTMT6plex [K6; K14]; 1xTMT6plex [N-Term]	0.000154168	0	1	Q63638	0	2349.34							3	5.48	31.9497	16
YHVATKPYAIVGTKPR	2xTMT6plex [K6; K14]; 1xTMT6plex [N-Term]	3.05765e-05	0	3	D3ZZ21	0	2488.5			289.2			306.4	5	1.88	22.2518	24
IGAHGKPVIFLHPK	2xTMT6plex [K6; K14]; 1xTMT6plex [N-Term]	0.000107013	0	1	D4A197	0	2201.39		330.1			361.2		5	1.94	24.3033	13
ALEVIKPAHILQEK	2xTMT6plex [K6; K14]; 1xTMT6plex [N-Term]	8.8612e-05	0	3	Q1JU68	0	2276.43		152.7	137.6		143	150.1	4	-0.68	36.2252	13
SAAAFKPVGSTSVK	2xTMT6plex [K6; K14]; 1xTMT6plex [N-Term]	5.95131e-07	0	2	Q62920	0	2037.23	78.8	62.7		67.9	67.6		2	1.49	25.0715	51
MFGIDKDAIVQAVK	2xTMT6plex [K6; K14]; 1xTMT6plex [N-Term]	7.36212e-05	0	3	P50137	1	2222.32	73.7	101.9	65.6	76.1	79.6	88.7	4	0.74	46.1864	14
QDDLGKGGNEESTK	2xTMT6plex [K6; K14]; 1xTMT6plex [N-Term]	1.08788e-06	0	3	P07632	1	2165.17	176.5		233.9	158.8		88	2	0.46	18.2235	50
NQTAEKEEFEHQQK	2xTMT6plex [K6; K14]; 1xTMT6plex [N-Term]	3.14289e-07	0	15	P63018	1	2433.3	91.1	92.7	91.5	94.7	87.2	92.8	2	-0.02	17.9935	49
EQIVPKPEEEVAQK	2xTMT6plex [K6; K14]; 1xTMT6plex [N-Term]	3.23643e-05	0	5	F1LZX7	0	2311.35	98.6	99.6	93.1	94.1	102.9	98.3	3	4.12	27.1927	14
AYSNIKDYIDEAEK	2xTMT6plex [K6; K14]; 1xTMT6plex [N-Term]	1.34388e-06	0	4	F1M614	1	2346.28	117	99.5	137.4	105.4	116	101.1	3	2.25	40.0635	27
SVSNLKPVPVIGSK	2xTMT6plex [K6; K14]; 1xTMT6plex [N-Term]	1.03509e-05	0	3	Q6AY30	0	2112.34	113.2	113.4	99.1	107.5	115.4	102.8	3	1.92	31.8518	18
AISPDKDNFHFEVK	2xTMT6plex [K6; K14]; 1xTMT6plex [N-Term]	1.25031e-05	0	16	Q5BJZ3	1	2334.31	115.8	111.4	106.2	119.7	115.9	107.6	2	-2.05	31.636	55
AISPDKDNFHFEVKDDFDFGTMSHVIR	2xTMT6plex [K6; K14]; 1xTMT6plex [N-Term]	2.15212e-07	0	7	Q5BJZ3	2	3854.98	120.9	99.3	133.3	114.9	127.7	101.4	6	1.58	43.1936	30
VTGTPKPIVSWYK	2xTMT6plex [K6; K13]; 1xTMT6plex [N-Term]	0.000601593	8.12948e-05	1	A0A0G2K3P4; A0A0G2JUP3; Q80ZF5	0	2163.31							3	4.1	35.7651	16
WSFMNKPSDGRPK	2xTMT6plex [K6; K13]; 1xTMT6plex [N-Term]	0.00414119	0.00036887	1	Q5XIH3	0	2237.25			260.2			271.1	3	3.79	27.2394	2
SVEEGKIDDILDK	2xTMT6plex [K6; K13]; 1xTMT6plex [N-Term]	0.00105239	0.000171687	1	F7F350	1	2148.24		288.6			297.9		3	4.54	38.0041	12
FAALEKPTTLELK	2xTMT6plex [K6; K13]; 1xTMT6plex [N-Term]	0.000105649	0	3	A0A140UHX6	0	2148.32		153.5	145		121.3	146.1	4	3.82	40.1462	27
EYHPDKNPNAGDK	2xTMT6plex [K6; K13]; 1xTMT6plex [N-Term]	0.00039802	8.12948e-05	4	Q5M9H7	1	2172.17		145	145.8		158.5	161.3	4	-0.48	15.5526	24
LEGELKGPELDVK	2xTMT6plex [K6; K13]; 1xTMT6plex [N-Term]	0.00122808	0.000186576	1	A0A0G2JUA5	1	2114.27	271.1			282			3	-1.23	35.6324	2
IHPVDKLTIQGLK	2xTMT6plex [K6; K13]; 1xTMT6plex [N-Term]	0.000128535	0	2	Q9ER34	1	2149.37	328.2			315.8			4	0.34	32.2169	10
VEGDLKGPEVDIK	2xTMT6plex [K6; K13]; 1xTMT6plex [N-Term]	0.000282481	4.59793e-05	3	A0A0G2JUA5	1	2086.24	126.7		151.7	145.1		143.6	4	0.68	31.8784	12
AEGEIKVPDVELK	2xTMT6plex [K6; K13]; 1xTMT6plex [N-Term]	2.16372e-05	0	4	Q38PG1; A0A0G2JUA5	1	2114.27	135.3		152.4	149.6		138.6	4	-0.63	35.5874	23
VVQVVKPHAPLIK	2xTMT6plex [K6; K13]; 1xTMT6plex [N-Term]	7.52281e-05	0	3	M0R776	0	2115.4	92	116.8	76.6	84.1	100.1	109.3	4	0.86	28.7641	20
VEGEIKVPEVDIK	2xTMT6plex [K6; K13]; 1xTMT6plex [N-Term]	2.2792e-06	0	10	A0A0G2JUA5	1	2142.3	86.1	82.3	110.3	102.3	97.1	88	2	0.79	37.0933	68
SEEQLKEEGVEFK	2xTMT6plex [K6; K13]; 1xTMT6plex [N-Term]	5.62021e-07	0	6	Q6P6R2	1	2239.24	117	102.3	112	119.7	114.3	115.7	2	-0.44	31.1379	43
FYHPEKDDGMLSK	2xTMT6plex [K6; K13]; 1xTMT6plex [N-Term]	0.00015032	0	5	M0RBF1	1	2254.21	125.2	105.4	114.3	99.9	94.6	104.8	4	-0.98	27.8575	12
EGADNKEEEAEK	2xTMT6plex [K6; K12]; 1xTMT6plex [N-Term]	0.00119151	0.000171687	1	G3V6C3	1	2036.08							3	-0.08	14.5596	14
LPATEKPVLLSK	2xTMT6plex [K6; K12]; 1xTMT6plex [N-Term]	0.000692275	8.12948e-05	2	Q6P136	0	1983.28		154.3	130.6		141.2	146.8	3	0.57	33.3742	11
NVDILKDPETVK	2xTMT6plex [K6; K12]; 1xTMT6plex [N-Term]	0.000718593	8.12948e-05	1	Q80U96	1	2058.24	282.3			286.6			3	0.06	32.4299	5
DADETKEWIEEK	2xTMT6plex [K6; K12]; 1xTMT6plex [N-Term]	0.00290829	0.000305655	1	Q6IRK8; C9EH87; A0A0G2K1Y8	1	2180.17	305.3			286.5			3	-0.06	35.6154	1
SSSEDKVTVHFK	2xTMT6plex [K6; K12]; 1xTMT6plex [N-Term]	0.00026454	4.59793e-05	1	G3V7L0	1	2051.17	344.5			314.3			4	0.1	21.928	12
YLEMLKDPNIIK	2xTMT6plex [K6; K12]; 1xTMT6plex [N-Term]	0.0122793	0.0012123	1	P50123	1	2164.3	279			310.3			3	-1.69	44.5637	2
SYENQKPPFDAK	2xTMT6plex [K6; K12]; 1xTMT6plex [N-Term]	0.000462826	8.12948e-05	2	P00388	0	2111.17	139.9		140.1	157.6		152	3	-1.32	24.5271	8
SEEEMKSSEDLK	2xTMT6plex [K6; K12]; 1xTMT6plex [N-Term]	0.00107503	0.000171687	2	Q9QZ76	1	2099.11	193.4	147		172.7	157.8		3	1.2	22.8814	8
SAETEKEMANMK	2xTMT6plex [K6; K12]; 1xTMT6plex [N-Term]	2.34019e-06	0	15	G3V8B0; G3V885; P02564	1	2056.1	108.2	78.1	120.5	101.4	113.4	99.9	2	-1.22	23.5673	43
SAETEKEMANMKEEFGR	2xTMT6plex [K6; K12]; 1xTMT6plex [N-Term]	6.55664e-07	0	11	G3V8B0; G3V885; P02564	2	2674.38	115	73.1	153.9	100	131.1	83.9	2	-0.87	32.6093	42
SYVADKDVASAK	2xTMT6plex [K6; K12]; 1xTMT6plex [N-Term]	5.10132e-07	0	3	F1LM33	1	1941.13	189.5		184.2	183.1		168	2	-0.68	23.0671	57
ALEHAKDEIHK	2xTMT6plex [K6; K11]; 1xTMT6plex [N-Term]	0.00298013	0.000305655	1	D4ADN6	1	1978.17			379.4			309.5	5	2.19	19.0035	2
SSQEGKPEPSK	2xTMT6plex [K6; K11]; 1xTMT6plex [N-Term]	0.0019893	0.000233288	1	D4A7Q3	0	1861.06		309.6			308		3	1.6	13.5798	8
AVLIDKDQTPK	2xTMT6plex [K6; K11]; 1xTMT6plex [N-Term]	0.000277888	4.59793e-05	3	Q5XIE6	1	1915.18		149.5	187.9		169.9	157.8	2	-3.55	26.1679	37
NAEQFKDQADK	2xTMT6plex [K6; K11]; 1xTMT6plex [N-Term]	0.00309929	0.000305655	1	G3V6P7	1	1981.1	221.6			240.8			3	-0.05	21.1003	6
NQEQMKPLEEK	2xTMT6plex [K6; K11]; 1xTMT6plex [N-Term]	0.00165757	0.000216887	2	P62193	0	2061.16	135.8		135.3	139.8		154.5	3	-1.46	21.5085	4
EDTEDKWAAEK	2xTMT6plex [K6; K11]; 1xTMT6plex [N-Term]	0.0174274	0.00159547	1	A2RUV9	1	2009.08	204.5			312.6			3	-6.17	25.6446	0
LEDDAKDNQQK	2xTMT6plex [K6; K11]; 1xTMT6plex [N-Term]	0.00758574	0.000681523	2	M0R9X8	1	1991.1	134		139.8	135.6		142.9	3	-3.29	18.6065	9
EPVNAKPNWVK	2xTMT6plex [K6; K11]; 1xTMT6plex [N-Term]	0.000323292	6.62772e-05	7	D3ZS75	0	1969.18	120.1	104.7	82.7	95.7	109.5	107.6	2	2.46	26.5749	34
YSEALKDAQEK	2xTMT6plex [K6; K11]; 1xTMT6plex [N-Term]	1.40153e-05	0	4	A0A140TAF0; P04692	1	1969.12	105.2	86.7	115.9	107.5	114.9	101.6	2	1.23	24.6642	49
LLVADKDFSFK	2xTMT6plex [K6; K11]; 1xTMT6plex [N-Term]	0.000276751	4.59793e-05	4	D4A0Y4	1	1970.19	119.6	96.6	117.3	126.2	127	115.7	2	-0.21	41.7	41
GYHLLKPMGK	2xTMT6plex [K6; K10]; 1xTMT6plex [N-Term]	0.000817524	0.000140453	1	Q3MIE4	0	1831.12							4	0.11	23.9783	17
LNLVVKPLEK	2xTMT6plex [K6; K10]; 1xTMT6plex [N-Term]	0.00025285	4.59793e-05	1	B2GV38	0	1840.22			268.6			282.2	3	0.59	36.9771	17
SASSPKPDTK	2xTMT6plex [K6; K10]; 1xTMT6plex [N-Term]	0.0339303	0.00235881	1	Q5FVI4	0	1705.01		464.1			272.1		3	4.23	11.5228	6
EAWHGKPLPK	2xTMT6plex [K6; K10]; 1xTMT6plex [N-Term]	0.00257726	0.000278903	2	P50137	0	1850.13		142.2	126.9		118	128.8	4	0.57	20.8167	13
TNAVVKDPSK	2xTMT6plex [K6; K10]; 1xTMT6plex [N-Term]	0.00557748	0.000425794	1	F1M614	1	1746.07	345.9			309.4			3	0.63	18.1268	5
GIPEDKNPFK	2xTMT6plex [K6; K10]; 1xTMT6plex [N-Term]	0.057297	0.00354648	1	P61954	1	1832.09	297.5			313.7			3	-1.11	29.7902	1
VDLPDKYPFK	2xTMT6plex [K6; K10]; 1xTMT6plex [N-Term]	0.0163389	0.0015494	1	M0R4P9	1	1909.14	281.1			307.2			3	0.85	37.1718	3
VQVEYKGETK	2xTMT6plex [K6; K10]; 1xTMT6plex [N-Term]	0.00572408	0.000455449	1	P63018	1	1868.11	328.8			284.8			3	-0.05	21.888	4
TYIPPKGETK	2xTMT6plex [K6; K10]; 1xTMT6plex [N-Term]	0.00990675	0.000914279	4	P63159	1	1821.11	136.9	144.9		170.5	168.7		3	-3.41	20.2398	9
VMGGGKPWHK	2xTMT6plex [K6; K10]; 1xTMT6plex [N-Term]	0.000128535	0	10	G3V7U0	0	1784.06	68.2	63.6	58	76.9	82.5	86.2	2	-0.34	19.755	17
LLPEPKPQPK	2xTMT6plex [K6; K10]; 1xTMT6plex [N-Term]	0.00169536	0.000216887	6	Q7TMZ9; Q7TN00; Q5VJM3; Q5VJM4	0	1834.18	96	90.2	105.7	104.3	103.9	111.3	3	0.33	28.3436	11
AQLLKEELK	2xTMT6plex [K5; K9]; 1xTMT6plex [N-Term]	0.162622	0.00629934	1	P22057	1	1759.13			355.3			314.2	3	0.16	29.7159	3
VEPPKEEPK	2xTMT6plex [K5; K9]; 1xTMT6plex [N-Term]	0.0262367	0.0020475	3	F1LRV4	1	1740.05	144.9		123.5	148.2		148.3	2	-2.3	19.4483	25
AGIPKEEVK	2xTMT6plex [K5; K9]; 1xTMT6plex [N-Term]	0.0279264	0.00214143	1	P17764	1	1658.05	433.9			316.2			3	0.15	20.0862	1
LTLDKLDVK	2xTMT6plex [K5; K9]; 1xTMT6plex [N-Term]	0.000375949	6.62772e-05	4	P16617	1	1732.12	98.5	81.3	124.9	101.8	112	89.8	2	-0.23	35.9651	32
HGGFKPTDK	2xTMT6plex [K5; K9]; 1xTMT6plex [N-Term]	0.000621751	8.12948e-05	21	A0A0G2JSP8	0	1673.99	112.9	102.8	108.8	102.7	102.1	94.7	2	-2.27	10.5495	21
LTEAKPVDK	2xTMT6plex [K5; K9]; 1xTMT6plex [N-Term]	0.000440714	8.12948e-05	4	D3ZXF9	0	1688.06	116.4	118.5	83.4	90.2	98.8	106.5	2	3.94	20.5552	22
TQWEKPQVK	2xTMT6plex [K5; K9]; 1xTMT6plex [N-Term]	0.000280175	4.59793e-05	4	B0LPN4	0	1831.1	115.9	106.5	105.1	105.4	102.1	96.5	2	-0.83	24.6039	29
VPDGKPENK	2xTMT6plex [K5; K9]; 1xTMT6plex [N-Term]	0.00365076	0.000321886	6	D4A830	0	1671	116.5	108.8	114.6	108	112.6	112.4	2	1.83	17.0047	38
LVPLKETIK	2xTMT6plex [K5; K9]; 1xTMT6plex [N-Term]	0.000556397	8.12948e-05	3	Q0QEP3; G3V6D3	1	1728.16	178	110.2		188.5	245.8		2	3.18	30.7064	24
MIDGKPEYK	2xTMT6plex [K5; K9]; 1xTMT6plex [N-Term]	0.000680903	8.12948e-05	6	G3V6H5	0	1768.03	126.1	105.9	112.9	117.9	121.5	116.2	2	-0.32	24.3082	21
WDYNKNEWK	2xTMT6plex [K5; K9]; 1xTMT6plex [N-Term]	0.00110765	0.000171687	4	P10888	1	1970.07	130.9	82.8	166.4	114.5	147.7	88.4	2	0.55	32.1847	26
GFVYKPDLK	2xTMT6plex [K5; K9]; 1xTMT6plex [N-Term]	0.00901571	0.000809341	3	G3V9M6	0	1754.08	59.9	126.8	128	141.6	118.4	124.9	3	0.59	30.5264	4
WDPDKAGDKPR	2xTMT6plex [K5; K9]; 1xTMT6plex [N-Term]	0.00257726	0.000278903	3	P21913	1	1972.12	126.3	92.8	154.2	119.2	132.6	94.6	2	2.51	19.5131	17
AEADKNDK	2xTMT6plex [K5; K8]; 1xTMT6plex [N-Term]	0.00343844	0.000305655	6	P34058; P82995	1	1577.91	103.6	96.9	97.8	110.2	97.6	107.9	2	-0.92	9.146	21
FEEHKNEK	2xTMT6plex [K5; K8]; 1xTMT6plex [N-Term]	0.0131468	0.00129423	9	B2RYW3	1	1747.99	113	103.9	117.3	116	121.7	108.9	2	-0.51	10.9979	20
ELPEKLPK	2xTMT6plex [K5; K8]; 1xTMT6plex [N-Term]	0.00892179	0.000767272	8	Q01129	1	1641.06	87.5	146.5	125.4	117.2	90.2	90.7	2	0.34	26.2106	14
TDFDKNK	2xTMT6plex [K5; K7]; 1xTMT6plex [N-Term]	0.043735	0.00286847	5	P56574	1	1554.91		127.3	230.5		186.1	143.5	2	1.96	17.8313	23
GGEDKLK	2xTMT6plex [K5; K7]; 1xTMT6plex [N-Term]	0.273825	0.00896745	1	P62260	1	1433.89	302.2			281.6			2	1.21	14.5649	7
ALAIKPK	2xTMT6plex [K5; K7]; 1xTMT6plex [N-Term]	0.0408086	0.00275243	1	B1WBW4	0	1427.99	298.7			293			3	0.04	21.3659	1
LNDDKQK	2xTMT6plex [K5; K7]; 1xTMT6plex [N-Term]	0.0695915	0.00398599	1	G3V6L9	1	1547.94	314.4			375.5			2	0.44	14.5753	14
RDEDKDK	2xTMT6plex [K5; K7]; 1xTMT6plex [N-Term]	0.0144564	0.00140182	1	P07340	2	1592.92	361.7			367.8			2	-1.17	4.0927	28
FHSLKPK	2xTMT6plex [K5; K7]; 1xTMT6plex [N-Term]	0.0300766	0.00223065	5	Q4V8H8; Q8R3Z7	0	1543.99	90.6	99.4	86.2	78.4	83.8	72.9	2	-1.36	15.2303	23
FQALKPK	2xTMT6plex [K5; K7]; 1xTMT6plex [N-Term]	0.0109427	0.00104134	4	Q641Z6	0	1519	87	94.6	89.6	92.9	99.2	96.4	2	0.07	24.2686	21
DEAAKPK	2xTMT6plex [K5; K7]; 1xTMT6plex [N-Term]	0.051978	0.00334365	4	Q7TMZ9; Q7TN00; Q5VJM3; Q5VJM4	0	1445.89	90.1	86	103.3	106.7	108.8	112.2	2	0.27	11.0987	13
NNIDKLEGDHQLIQEALVFDNK	2xTMT6plex [K5; K22]; 1xTMT6plex [N-Term]	6.78336e-10	0	29	D3ZCV0	1	3240.78	103.4	92.4	104.6	109.2	113.3	101.3	2	-0.8	45.5496	89
MDLEKPNYIVPDYMPVVYDK	2xTMT6plex [K5; K20]; 1xTMT6plex [N-Term]	0.00043182	8.12948e-05	1	M0R9X8	0	3116.67	288.2			278.2			4	-0.5	49.8222	17
MLQWKPWEPLVEEPPANQWK	2xTMT6plex [K5; K20]; 1xTMT6plex [N-Term]	7.50966e-09	0	8	Q63362	0	3193.75	125	118	89.7	100.3	114	102.7	3	0.79	50.355	49
TDVNKIEEFLEETLTPEK	2xTMT6plex [K5; K18]; 1xTMT6plex [N-Term]	0.000299142	6.62772e-05	1	Q9EPT8	1	2822.56							4	1	52.392	30
EDLDKVEPAVIEAQNAVK	2xTMT6plex [K5; K18]; 1xTMT6plex [N-Term]	5.42128e-09	0	2	M0R9X8	1	2655.52	133.4	146.3		145.4	160.8		3	1.39	41.061	44
QLDDKDEEINQQSQLVEK	2xTMT6plex [K5; K18]; 1xTMT6plex [N-Term]	4.52578e-09	0	3	Q2PQA9	1	2846.54	150.1		135.2	152		162.6	3	3.87	32.3881	54
HEAEKPEMSENTETSGK	2xTMT6plex [K5; K17]; 1xTMT6plex [N-Term]	6.38272e-05	0	1	F1LR10	0	2591.32							4	0.3	16.1657	22
LVDIKGDPIPNEQVFIK	2xTMT6plex [K5; K17]; 1xTMT6plex [N-Term]	7.52281e-05	0	2	Q03626	1	2612.56	327			299.5			3	1.42	46.7669	28
LVDIKGDPIPNEQVLIK	2xTMT6plex [K5; K17]; 1xTMT6plex [N-Term]	7.11197e-05	0	2	D4AA52; P14046	1	2578.58	407.2			308			3	3.2	45.2776	17
LNEAKEEFTSGGPLGQK	2xTMT6plex [K5; K17]; 1xTMT6plex [N-Term]	3.93265e-08	0	3	P63004	1	2492.4	148.5		175.6	145.5		141.9	3	1.29	37.1454	33
VAIVKPGVPMEIVLNK	2xTMT6plex [K5; K16]; 1xTMT6plex [N-Term]	4.71261e-07	0	1	Q6P136	0	2394.51			262.4			285.3	3	-0.17	46.265	39
GAASKPADDPSMYQLK	2xTMT6plex [K5; K16]; 1xTMT6plex [N-Term]	2.6007e-05	0	1	D3ZA84	0	2366.3	295.2			301.7			3	1.52	28.771	28
TDFDKVVDEYSLNSGK	2xTMT6plex [K5; K16]; 1xTMT6plex [N-Term]	2.79059e-07	0	3	M0RAQ6; P05708	1	2504.35	321.8			319.6			3	-0.76	41.298	41
DTVVKPVIVEPEGIEK	2xTMT6plex [K5; K16]; 1xTMT6plex [N-Term]	7.25542e-07	0	7	Q63041	0	2439.47	70.5	72	73.3	81.6	82.1	100.6	2	-0.27	36.5317	56
TAADKDRGEEDADGSK	2xTMT6plex [K5; K16]; 1xTMT6plex [N-Term]	0.000892594	0.000156217	3	D3ZU13	2	2352.22	143.7		154.1	157.4		153.2	3	-0.3	13.9873	7
TVTVKEDQVMQQNPPK	2xTMT6plex [K5; K16]; 1xTMT6plex [N-Term]	8.20103e-09	0	8	G3V8B0; G3V885; P02564	1	2529.43	113.8	67.1	180.8	95.4	134.4	57.5	2	1.57	26.1272	71
SAYYKPLLSAEEAAK	2xTMT6plex [K5; K15]; 1xTMT6plex [N-Term]	9.08205e-07	0	1	Q66X93	0	2328.34							3	-1.48	35.8287	26
VLWYKDEVEIQESSK	2xTMT6plex [K5; K15]; 1xTMT6plex [N-Term]	2.74093e-05	0	1	Q7TN00	1	2540.42							3	1.74	40.4954	4
YHPDKNPDNPEAADK	2xTMT6plex [K5; K15]; 1xTMT6plex [N-Term]	0.000709706	8.12948e-05	1	P60905	1	2398.26			273.7			297.2	4	-0.08	18.2017	8
LMTSKPQSSEVLEQK	2xTMT6plex [K5; K15]; 1xTMT6plex [N-Term]	0.000138727	0	1	G3V644	0	2392.37			341.6			331.9	3	-1.12	32.0756	8
DVAIKEPLVDVVDPK	2xTMT6plex [K5; K15]; 1xTMT6plex [N-Term]	0.000228103	4.59793e-05	1	A0A0G2K9I8	1	2324.4	268			273			4	1.9	41.1652	11
EATEKEFEPLLNWMK	2xTMT6plex [K5; K15]; 1xTMT6plex [N-Term]	7.28485e-08	0	3	A0A0A0MY09	1	2552.4	148.7		154.6	136.7		131.1	3	4.67	49.2802	25
IDGDKDGFVTVDELK	2xTMT6plex [K5; K15]; 1xTMT6plex [N-Term]	1.30884e-06	0	3	G3V6S3	1	2338.31	126.4		121.7	146.9		168.3	3	0.67	40.0241	23
GEMDKFPTFNFEDPK	2xTMT6plex [K5; K15]; 1xTMT6plex [N-Term]	5.07891e-07	0	11	P21571	1	2489.3	119.1	117.1	102	120.1	111.4	108.4	2	3.69	42.9989	43
FVGIKDEDQLEAFLK	2xTMT6plex [K5; K15]; 1xTMT6plex [N-Term]	2.47801e-06	0	4	P97615	1	2439.41	123.1	107	118.2	122.8	113.1	113.3	3	1.69	49.6758	28
TSFDKPDQMAALFK	2xTMT6plex [K5; K14]; 1xTMT6plex [N-Term]	2.92682e-05	0	1	P55161	0	2286.28			262			281.8	3	1.96	44.2276	14
VWPHKDYPLIPVGK	2xTMT6plex [K5; K14]; 1xTMT6plex [N-Term]	0.00136936	0.000186576	1	P04762	1	2336.41			307.5			271	4	-0.61	35.7209	4
AEEDKIPLLVVGNK	2xTMT6plex [K5; K14]; 1xTMT6plex [N-Term]	6.16524e-05	0	1	P36860	1	2212.35	265.1			270.6			3	0.52	39.7834	20
APQEKEESLALAVK	2xTMT6plex [K5; K14]; 1xTMT6plex [N-Term]	9.1928e-06	0	1	P14942	1	2200.32	352.5			289.8			3	0.74	31.5447	15
AEQAKEEIAPASTK	2xTMT6plex [K5; K14]; 1xTMT6plex [N-Term]	0.000295493	6.62772e-05	1	F1LY11	1	2160.25	473.8			256.2			3	-4.84	23.4459	15
DVYDKVDYLSSLGK	2xTMT6plex [K5; K14]; 1xTMT6plex [N-Term]	1.97345e-05	0	2	Q9Z2S9	1	2289.29	132.1		162.2	133.7		109.3	3	0.11	47.0586	31
SSSVKPVVDPATAK	2xTMT6plex [K5; K14]; 1xTMT6plex [N-Term]	7.81284e-06	0	2	Q5XID1	0	2073.25	159.2		147.7	153.4		138.7	3	0.1	23.6364	16
EVDEKPASTPWGSK	2xTMT6plex [K5; K14]; 1xTMT6plex [N-Term]	4.58856e-06	0	3	Q99PD4	0	2218.23	90.5	89.5	89.1	95.5	93.2	100.2	3	1.08	27.3856	20
YDDFKDEGSENAVK	2xTMT6plex [K5; K14]; 1xTMT6plex [N-Term]	1.71505e-05	0	3	A0JPJ7	1	2304.2	97.8	89.4	98.3	98.4	104.4	109.7	3	0.95	28.3795	13
DLEDKEGEIQAGAK	2xTMT6plex [K5; K14]; 1xTMT6plex [N-Term]	5.74269e-06	0	4	Q6AZ35	1	2190.22	91.1	91.7	89.4	97.8	102.4	98.2	3	1.92	28.2742	18
IVADKDYSVTANSK	2xTMT6plex [K5; K14]; 1xTMT6plex [N-Term]	1.7261e-08	0	22	P42123	1	2198.26	103.3	80.8	110.8	107	109.1	101.9	2	-0.48	27.689	90
GFPIKDDFLEQSEK	2xTMT6plex [K5; K14]; 1xTMT6plex [N-Term]	2.38264e-05	0	3	F7FHF3	1	2340.31	111.8	121.4	103.8	105.9	96.2	107.9	3	1.94	39.8105	15
NGDGKEDLIWEILK	2xTMT6plex [K5; K14]; 1xTMT6plex [N-Term]	4.09674e-05	0	3	P12346; Q7TP24	1	2317.34	142	154.2	133.5	123.7	100.6	115	3	3.3	49.8462	20
ATDLKDWVQETMAK	2xTMT6plex [K5; K14]; 1xTMT6plex [N-Term]	3.19866e-06	0	4	P06866	1	2323.29	321.9	154.8	125.5	30.8	58.9	47.3	3	-0.73	48.143	21
AAETKPHPQEEGK	2xTMT6plex [K5; K13]; 1xTMT6plex [N-Term]	0.00144363	0.000186576	1	M0R557	0	2109.19		321.2			298.9		4	3.28	10.6319	12
VLSEKPTPEGPEK	2xTMT6plex [K5; K13]; 1xTMT6plex [N-Term]	5.25053e-05	0	1	G3V7I8; O08815	0	2098.24	266.5			253.9			3	-0.17	25.0006	11
ILMDKPEMSVVLK	2xTMT6plex [K5; K13]; 1xTMT6plex [N-Term]	0.000136976	0	2	F1M9V7	0	2190.32	131	126.2		137.8	133.7		3	0.45	43.558	12
EESGKPGAHVTVK	2xTMT6plex [K5; K13]; 1xTMT6plex [N-Term]	0.0124088	0.00123936	4	A7VJC2	0	2026.19	145.9	151.8		146.4	141		4	4.08	14.79	4
IATEKDFLEAVNK	2xTMT6plex [K5; K13]; 1xTMT6plex [N-Term]	8.56141e-05	0	2	G3V7L6	1	2165.28	146.3	137.5		141.1	152.5		3	4.85	39.5423	10
GGTLKDDDWGNIK	2xTMT6plex [K5; K13]; 1xTMT6plex [N-Term]	0.000155472	0	3	Q5U2N2	1	2106.18	100.4	93	101.1	91.8	97.6	93.9	3	0.76	30.4457	14
ANVDKPGLVDDFK	2xTMT6plex [K5; K13]; 1xTMT6plex [N-Term]	1.21446e-06	0	17	P31399	0	2105.22	119.5	107.4	112.6	111.8	115.7	106.4	2	-0.68	32.4533	37
YEEDKFYLEPYLK	2xTMT6plex [K5; K13]; 1xTMT6plex [N-Term]	2.56662e-07	0	16	B2RYS2	1	2424.33	125.5	104.3	122.1	120.6	126.2	108.9	2	2.84	43.398	61
GDASKEDIDTAMK	2xTMT6plex [K5; K13]; 1xTMT6plex [N-Term]	2.9034e-07	0	18	Q9WVK7	1	2068.12	144.2	101.9	150.6	113.7	132.5	100.7	2	0.94	26.2397	47
DESLKVDEHLAK	2xTMT6plex [K5; K12]; 1xTMT6plex [N-Term]	0.00584425	0.000455449	1	P14669	1	2071.2							4	-1.48	24.8461	7
LLEEKDPVPLFK	2xTMT6plex [K5; K12]; 1xTMT6plex [N-Term]	0.000149688	0	2	D3ZJY1	1	2115.3			300.4			335.2	3	1.28	45.5195	8
VINDKHDDVMAK	2xTMT6plex [K5; K12]; 1xTMT6plex [N-Term]	0.00270426	0.000294626	1	G3V8B6	1	2072.18		248.6			284.9		4	2.08	21.6411	7
TGDDKGESNDSK	2xTMT6plex [K5; K12]; 1xTMT6plex [N-Term]	0.00109354	0.000171687	1	P41499	1	1940.02	305.5			264.1			3	-1.11	9.7499	4
WETLKDELASLK	2xTMT6plex [K5; K12]; 1xTMT6plex [N-Term]	0.00110765	0.000171687	1	A0A0G2K781	1	2120.26	275.8			297			3	3.07	50.2039	1
VDVGKDQEFTVK	2xTMT6plex [K5; K12]; 1xTMT6plex [N-Term]	2.05069e-06	0	2	C0JPT7	1	2052.19	158.2			309.3			2	-1.8	30.6453	31
YQLDKDGVVLFK	2xTMT6plex [K5; K12]; 1xTMT6plex [N-Term]	3.7809e-06	0	5	P04785	1	2112.27	76.3	84.5	73.8	84.3	81.2	85.2	2	1.36	41.8447	39
TSDEKPVDDIEK	2xTMT6plex [K5; K12]; 1xTMT6plex [N-Term]	0.000272249	4.59793e-05	3	D3ZFE9	0	2063.15	111.5	106	104.2	116.5	105.8	107.4	3	-0.84	24.2315	5
LQTLKEELDFQK	2xTMT6plex [K5; K12]; 1xTMT6plex [N-Term]	1.28035e-06	0	6	G3V8L3	1	2179.29	76.6	105.8	102.8	99.9	101.6	88.5	2	0.94	43.341	48
YHPDKNPDEGEK	2xTMT6plex [K5; K12]; 1xTMT6plex [N-Term]	0.000242656	4.59793e-05	5	Q4QR73	1	2116.13	104	92.9	100.1	109.4	106.3	108.5	3	-1.25	15.6881	13
IDTDKENAEVK	2xTMT6plex [K5; K11]; 1xTMT6plex [N-Term]	0.0146879	0.00142908	1	D4A4Z9	1	1949.12			273.7			304.5	3	-1.45	23.3401	3
AQGEKPLAGAK	2xTMT6plex [K5; K11]; 1xTMT6plex [N-Term]	0.00183142	0.000216887	2	B5DFN2	0	1757.09			288.2			281.2	3	-0.93	16.1115	8
VGELKDDDFEK	2xTMT6plex [K5; K11]; 1xTMT6plex [N-Term]	0.000881436	0.000156217	1	Q01986	1	1982.1	284.4			270.7			3	-0.54	30.7922	6
IEVEKPFAIAKE	2xTMT6plex [K5; K11]; 1xTMT6plex [N-Term]	0.00209344	0.000246414	1	P24368	1	2061.26	274			264.3			3	0.37	37.6043	7
DQSHKENEEEK	2xTMT6plex [K5; K11]; 1xTMT6plex [N-Term]	0.00023382	4.59793e-05	2	Q5XIA5	1	2060.09	142.9	145.4		159.5	160.1		4	1.9	4.9952	26
GTFTKPVEDSK	2xTMT6plex [K5; K11]; 1xTMT6plex [N-Term]	0.00328823	0.000305655	2	G3V644	0	1896.1	175.1		163.3	165		162.5	3	2.31	22.2737	5
IEVEKPFAIAK	2xTMT6plex [K5; K11]; 1xTMT6plex [N-Term]	6.55269e-06	0	6	P24368	0	1932.21	79.7	93	85.6	91.2	84.6	98.4	2	1.12	36.8914	38
DAQEKLELAEK	2xTMT6plex [K5; K11]; 1xTMT6plex [N-Term]	1.10561e-05	0	10	A0A140TAF0; P04692	1	1961.15	117.8	67.7	144.1	101.2	141.5	87.6	2	-0.85	28.6338	46
VPLHKPTDFEK	2xTMT6plex [K5; K11]; 1xTMT6plex [N-Term]	0.000582115	8.12948e-05	5	Q4QQV3	0	1998.2	107.5	101.8	96.5	110.8	110.4	104.2	2	-0.53	28.372	22
NAGLKPFEQVK	2xTMT6plex [K5; K11]; 1xTMT6plex [N-Term]	1.18612e-05	0	7	P18163	0	1918.17	137.2	123	122.6	118.8	108.9	97.1	2	0.19	27.2964	44
NEMNKDLENVK	2xTMT6plex [K5; K11]; 1xTMT6plex [N-Term]	6.84049e-05	0	2	P04639	1	2021.13	326.1			416.1			2	-2.36	24.915	41
WHPDKNPENK	2xTMT6plex [K5; K10]; 1xTMT6plex [N-Term]	0.0175217	0.00159547	1	Q6AYU3	1	1952.1			280.8			290.5	4	0.01	17.707	9
VSFDKDVNEK	2xTMT6plex [K5; K10]; 1xTMT6plex [N-Term]	0.0325911	0.00233338	1	F1M9D6	1	1868.07			318.6			308.4	3	1.29	26.2083	2
AAGTKPGSGK	2xTMT6plex [K5; K10]; 1xTMT6plex [N-Term]	0.0139313	0.00134719	1	P41777	0	1560.97		290.4			237.8		3	2.02	7.6797	1
AMVNKDDIQK	2xTMT6plex [K5; K10]; 1xTMT6plex [N-Term]	0.168133	0.00645398	1	G3V9Y1	1	1849.08	160.9			294.7			3	-0.05	23.5943	3
QHFQKPGNVK	2xTMT6plex [K5; K10]; 1xTMT6plex [N-Term]	0.00100865	0.000156217	3	M0R7V3	0	1870.13	169		144.6	149		145.9	4	-1.18	13.759	15
DHVEKDDIIK	2xTMT6plex [K5; K10]; 1xTMT6plex [N-Term]	0.000193263	2.43578e-05	3	Q9ER30	1	1899.12	87.2	85.8	88.2	91.9	92.1	93.4	4	-0.48	22.3016	13
HLGYKPEEYK	2xTMT6plex [K5; K10]; 1xTMT6plex [N-Term]	0.000409536	8.12948e-05	4	Q63355	0	1951.13	91.2	99	111.4	88.9	90.8	86	4	0.01	19.9741	16
TVDLKPDWGK	2xTMT6plex [K5; K10]; 1xTMT6plex [N-Term]	0.00011957	0	6	O35814	0	1846.1	96.7	96.6	89.4	91.6	89.9	97.1	2	0.54	34.1537	54
YIDDKDVFQK	2xTMT6plex [K5; K10]; 1xTMT6plex [N-Term]	0.0113511	0.00109991	3	A0A0G2K761	1	1958.12	95.9	91.4	99.5	100.2	96.6	99.7	3	-0.21	33.1472	10
VTVGKDDIQK	2xTMT6plex [K5; K10]; 1xTMT6plex [N-Term]	8.82317e-05	0	3	A0A0G2K6S9; E9PTU4	1	1790.1	150.6			313.4			2	-1.64	24.3512	32
TYVEKVEELK	2xTMT6plex [K5; K10]; 1xTMT6plex [N-Term]	0.000199798	4.59793e-05	4	P11030	1	1925.16	112.5	63.2	151.1	112.6	129.1	82	2	-0.86	34.7095	24
GYLDKLEPSK	2xTMT6plex [K5; K10]; 1xTMT6plex [N-Term]	0.000440714	8.12948e-05	14	P15999	1	1837.1	133.3	91.2	157.9	115.8	136.5	98.3	2	-0.47	31.5503	27
TEGKPADVK	2xTMT6plex [K4; K9]; 1xTMT6plex [N-Term]	0.0285698	0.00215331	1	Q5M7W5; A0A0G2JW88	0	1631.99							2	0.1	15.0807	10
SQAKPVGVK	2xTMT6plex [K4; K9]; 1xTMT6plex [N-Term]	0.155526	0.00605349	1	B0BN63	0	1601.04							3	0.59	16.2997	5
FPVKPGDLK	2xTMT6plex [K4; K9]; 1xTMT6plex [N-Term]	0.113248	0.00502799	1	B2RYJ3	0	1688.07			233.2			300.4	3	0.47	30.3514	1
LNYKPPPQK	2xTMT6plex [K4; K9]; 1xTMT6plex [N-Term]	0.0104391	0.000985304	2	Q5M860	0	1772.1			265.4			259.9	3	-2.01	21.6862	7
EGDKHTLSK	2xTMT6plex [K4; K9]; 1xTMT6plex [N-Term]	0.07892	0.00416239	1	P05964	1	1702.01			321.9			277.4	4	-0.13	11.3606	9
EAVKEESIK	2xTMT6plex [K4; K9]; 1xTMT6plex [N-Term]	0.000848843	0.000156217	1	Q2TA68	1	1720.05		310.3			357.8		2	1.62	18.5639	39
LAIKEPDDK	2xTMT6plex [K4; K9]; 1xTMT6plex [N-Term]	0.00325586	0.000305655	1	P47860	1	1716.05	178.3			209.3			3	0.22	25.0574	2
EAEKELHEK	2xTMT6plex [K4; K9]; 1xTMT6plex [N-Term]	0.00970144	0.00085406	1	B3GNI6	1	1800.05	237.2			256.6			4	-1.02	12.8198	6
SANKEESEKERPEEQAPR	2xTMT6plex [K4; K9]; 1xTMT6plex [N-Term]	0.0194267	0.00171465	1	B0LPN4	2	2801.5	364			295.3			3	-1.61	11.5555	13
VPGKDTVSK	2xTMT6plex [K4; K9]; 1xTMT6plex [N-Term]	0.0297345	0.00220435	1	Q60587	1	1618.01	354			331.4			3	-0.5	19.9982	3
RFEKPLEEK	2xTMT6plex [K4; K9]; 1xTMT6plex [N-Term]	0.0214483	0.00180361	2	Q6AXS5	1	1863.13	157.7	145.3		141.6	134.6		4	-0.29	19.6878	5
AVGKEELGK	2xTMT6plex [K4; K9]; 1xTMT6plex [N-Term]	0.0077461	0.000681523	2	Q6P136	1	1618.01	144.4	153.4		143.8	151.9		3	1.54	19.7212	1
SANKEESEK	2xTMT6plex [K4; K9]; 1xTMT6plex [N-Term]	0.000675291	8.12948e-05	2	B0LPN4	1	1708.97	175.1	160.2		171.3	160.8		2	0.49	8.174	22
EENKGGEDK	2xTMT6plex [K4; K9]; 1xTMT6plex [N-Term]	0.00282465	0.000294626	3	P62260	1	1692.94	82.2	100.4	93.2	95.2	93.2	102.2	2	2.19	8.1209	19
TLSKEEETK	2xTMT6plex [K4; K9]; 1xTMT6plex [N-Term]	0.000285973	4.59793e-05	4	P84100	1	1752.04	106	93.6	101.3	81.8	99.7	88.8	2	-0.82	16.4184	30
LYDKIDPEK	2xTMT6plex [K4; K9]; 1xTMT6plex [N-Term]	0.000444323	8.12948e-05	6	D3ZF13	1	1808.08	125.6	99.3	112.5	94.5	119.3	116.6	2	-0.51	28.8163	31
AEIKGPEDK	2xTMT6plex [K4; K9]; 1xTMT6plex [N-Term]	0.00225625	0.000246414	6	Q6PCU0	1	1674	125.1	100.5	134.2	120.5	127.4	99.1	2	-0.16	18.4901	30
HLPKDPMFK	2xTMT6plex [K4; K9]; 1xTMT6plex [N-Term]	0.000784144	0.000101209	7	G3V936	1	1800.08	123.3	81.5	189	109.5	130.8	90.5	2	-0.5	24.178	24
EQDKESEK	2xTMT6plex [K4; K8]; 1xTMT6plex [N-Term]	0.00878275	0.000752189	1	Q8VHI8	1	1679.94			330.1			331.1	2	-0.26	8.5333	25
HEMKPVLK	2xTMT6plex [K4; K8]; 1xTMT6plex [N-Term]	0.00154295	0.000216887	1	F1LQJ2	0	1669.04	310.4			316.3			4	0.4	17.1335	12
LAVKPGTK	2xTMT6plex [K4; K8]; 1xTMT6plex [N-Term]	0.0365701	0.00257226	1	P27008	0	1501.01	353.8			277.8			3	-1.04	19.5643	4
SLDKEAIK	2xTMT6plex [K4; K8]; 1xTMT6plex [N-Term]	0.00161349	0.000216887	1	D4AA52; P14046	1	1591	356.6			318			2	-1.63	22.2806	32
FVIKPIDK	2xTMT6plex [K4; K8]; 1xTMT6plex [N-Term]	0.00440184	0.000397989	5	Q5PQK5; P31977; A0A096MK30	0	1647.08	65	79.2	71.3	73.3	74.5	78.1	2	0.44	31.6905	19
SGLKDPEK	2xTMT6plex [K4; K8]; 1xTMT6plex [N-Term]	0.04993	0.00321229	3	A0A0G2JSH2	1	1560.96	99.2	76.9	96.4	82.1	112.5	92.8	2	1.2	15.2424	20
STMKPVQK	2xTMT6plex [K4; K8]; 1xTMT6plex [N-Term]	0.00143727	0.000186576	7	P06761	0	1606	93.9	101	86.2	92.3	87.5	89.1	2	0.91	14.8645	37
ILNKPGLK	2xTMT6plex [K4; K8]; 1xTMT6plex [N-Term]	0.00851116	0.000722955	6	P23457; Q6AY99; P07943	0	1570.07	95.7	94.7	99.4	99.5	99.7	98.3	2	0.27	26.4853	20
TLAKPNLK	2xTMT6plex [K4; K8]; 1xTMT6plex [N-Term]	0.0030242	0.000305655	7	Q60587	0	1572.05	131.9	113.5	132.6	104.9	114.2	92	2	0.34	22.6349	27
DGDKDPSK	2xTMT6plex [K4; K8]; 1xTMT6plex [N-Term]	0.016515	0.00156282	4	P04166	1	1548.88	131.2	108.5	112.2	116.8	119.5	110.3	2	0.2	10.1362	16
DALKTEFK	2xTMT6plex [K4; K8]; 1xTMT6plex [N-Term]	0.00383882	0.000337025	4	P29418	1	1639	138.9	80.4	165.7	112.5	145.3	83.8	2	0.36	25.1677	25
EDEKDDKPIR	2xTMT6plex [K4; K7]; 1xTMT6plex [N-Term]	0.152083	0.0059771	1	G3V7L6	1	1932.1			269.4			295.1	3	0.37	14.5612	1
YEDKDGK	2xTMT6plex [K4; K7]; 1xTMT6plex [N-Term]	0.0835709	0.00430091	2	Q8CG45	1	1541.88		164.4	154.4		142.8	165.2	2	-1.25	14.7347	12
STGKENK	2xTMT6plex [K4; K7]; 1xTMT6plex [N-Term]	0.0528803	0.00341051	1	P63018; P14659	1	1450.88	305.5			263.3			2	1.33	4.721	11
YSQKEDK	2xTMT6plex [K4; K7]; 1xTMT6plex [N-Term]	0.0276105	0.0021138	2	Q6AZ25; Q63610; A0A140TAF0; Q923Z2; P04692	1	1584.92	147.2		156.6	160.6		150.1	2	-0.5	11.9827	15
TVEKPPK	2xTMT6plex [K4; K7]; 1xTMT6plex [N-Term]	0.00716186	0.000622352	3	F1MA36; A0A140UHX6; A0A0G2K8W9	0	1485.96	95.4	94.8	90.9	101.4	96.9	98.7	2	-1.09	14.8168	22
AEDKEAK	2xTMT6plex [K4; K7]; 1xTMT6plex [N-Term]	0.0391924	0.00268819	3	Q5U2Q8; A0A0G2K2B5	1	1477.88	104.2	97.7	115.6	120.7	111.8	95	2	-0.87	9.1985	14
EDQKEEK	2xTMT6plex [K4; K7]; 1xTMT6plex [N-Term]	0.0556797	0.0034972	3	F1M953	1	1592.91	96.8	118.5	87.7	122.5	102	118.7	2	-1.4	8.3637	14
EDQKEEKQ	2xTMT6plex [K4; K7]; 1xTMT6plex [N-Term]	0.0408086	0.00275243	3	F1M953	2	1720.97	119.6	92.9	137.2	112.8	124	106	2	-3.98	8.1736	24
ISSKPAK	2xTMT6plex [K4; K7]; 1xTMT6plex [N-Term]	0.0313071	0.00229764	5	P16221	0	1417.93	115.7	96.8	134.4	120.1	121.1	100.3	2	-0.22	15.4711	21
SSSKPSAPSEPVQLLEHGPPLEEAPAVLDK	2xTMT6plex [K4; K30]; 1xTMT6plex [N-Term]	3.98494e-08	0	1	Q63638	0	3797.09	323			317.8			4	1.13	43.1978	25
TPVKEPNSENVDISSGGGVTGWK	2xTMT6plex [K4; K23]; 1xTMT6plex [N-Term]	1.26355e-06	0	1	Q5RKJ9	1	3045.65		326.8			306.6		4	7.18	33.7498	27
APLKPYPVPTSDNILIQEQTQLK	2xTMT6plex [K4; K23]; 1xTMT6plex [N-Term]	4.54836e-06	0	2	F1LS86	0	3280.91	143		136.1	140.9		156.2	4	3.39	46.1898	35
SQVKPIADSLGWQDTGSHITK	2xTMT6plex [K4; K21]; 1xTMT6plex [N-Term]	1.31892e-09	0	1	P50123	0	2955.65	284.4			285			4	3.67	32.4416	65
DGDKNNDGRIDYDEFLEFMK	2xTMT6plex [K4; K20]; 1xTMT6plex [N-Term]	2.3713e-06	0	6	Q4PP99	2	3108.56	172.3	136.9		153.7	168.1		3	-1.76	49.1875	19
LVEKPSPLTLAPHDFANIK	2xTMT6plex [K4; K19]; 1xTMT6plex [N-Term]	6.55075e-05	0	1	P23514	0	2777.65	290			279.7			4	0.87	40.262	27
EPEKEIRPALELLEPIEQK	2xTMT6plex [K4; K19]; 1xTMT6plex [N-Term]	5.55558e-05	0	1	P50399	1	2948.73	299.5			291			4	-1.77	43.8253	8
APQKPDVLTTGGGNPIGDK	2xTMT6plex [K4; K19]; 1xTMT6plex [N-Term]	4.74832e-10	0	7	P04762	0	2552.47	84.2	89.1	97.9	85.6	102.7	99.7	3	1.51	30.7437	54
SEFKLELDDVTSNMEQIIK	2xTMT6plex [K4; K19]; 1xTMT6plex [N-Term]	1.16542e-10	0	70	G3V8B0; G3V885; P02564	1	2926.61	105.3	90	114.6	109.8	121.8	102.6	2	3.17	50.9963	104
VIDKDGIHNLENITFTK	2xTMT6plex [K4; K17]; 1xTMT6plex [N-Term]	3.29349e-05	0	1	P40307	1	2644.53			266.3			287.5	4	-0.18	41.4866	32
DDDKNNDGYIDYAEFAK	2xTMT6plex [K4; K17]; 1xTMT6plex [N-Term]	1.40769e-05	0	1	Q6GQY2	1	2680.33	279.3			300.1			3	5.84	38.3237	17
SPLKPLPLEDQVEWNPK	2xTMT6plex [K4; K17]; 1xTMT6plex [N-Term]	2.84028e-06	0	3	Q4FZU0	0	2677.55	314.6			312.1			4	2.16	42.635	31
ADDKLISEEGVDSLTVK	2xTMT6plex [K4; K17]; 1xTMT6plex [N-Term]	6.43703e-09	0	4	Q5XIN6	1	2506.42	176.7		184.7	171.7		158.5	3	1.19	39.003	54
NIDKVEVTAVNFTQEPK	2xTMT6plex [K4; K17]; 1xTMT6plex [N-Term]	8.23362e-10	0	10	Q7TMZ9	1	2619.5	97.7	89.2	107.9	108.2	109.3	105.9	2	-0.63	38.2214	91
DINKLEEQNPDIVSEK	2xTMT6plex [K4; K16]; 1xTMT6plex [N-Term]	0.000325942	6.62772e-05	1	G3V9W2	1	2558.43			304.6			306	3	-0.4	34.6515	25
TGDKYTATSQVLLSAK	2xTMT6plex [K4; K16]; 1xTMT6plex [N-Term]	8.35036e-08	0	2	Q3B8R4	1	2370.38	152			135.7			3	1.06	33.6625	30
SDGKIDVSVEAASGGK	2xTMT6plex [K4; K16]; 1xTMT6plex [N-Term]	8.49874e-08	0	2	Q6P6R2	1	2207.25	396.3			310.6			3	5.33	28.5555	38
MFDKNADGYIDLDELK	2xTMT6plex [K4; K16]; 1xTMT6plex [N-Term]	6.81922e-08	0	3	Q4PP99	1	2574.37	166.2		170.6	155.9		143.3	3	-0.53	47.1361	27
EAYKDFFGINPISNFK	2xTMT6plex [K4; K16]; 1xTMT6plex [N-Term]	3.23855e-09	0	7	F1LWG8	1	2577.43	123.4	97.5	114.9	101.4	117.2	111.5	2	-0.03	49.4032	65
GWVKPVIGSEYPLEK	2xTMT6plex [K4; K15]; 1xTMT6plex [N-Term]	0.0516805	0.00331725	1	Q6AYT0	0	2389.41							4	2.75	40.0534	3
ETDKNISEAFEDLSK	2xTMT6plex [K4; K15]; 1xTMT6plex [N-Term]	1.10721e-06	0	1	B1H248	1	2413.31			300.2			307.9	3	0.79	40.2064	11
SQGKPIELTPLPLLK	2xTMT6plex [K4; K15]; 1xTMT6plex [N-Term]	0.000190072	2.43578e-05	1	A0A0G2JTA1	0	2321.48		305			283.5		3	2	41.6066	14
EVVKPVPITSPAVSK	2xTMT6plex [K4; K15]; 1xTMT6plex [N-Term]	3.71493e-06	0	1	Q62920	0	2238.4		220.8			266		3	5.19	30.8986	34
EVIKPYDWTYTTDYK	2xTMT6plex [K4; K15]; 1xTMT6plex [N-Term]	8.53913e-07	0	3	A2VCX1	0	2609.41	104.7	101	102	102.3	108.6	107.6	3	4.05	39.8389	63
ENDKQETWLLMELQK	2xTMT6plex [K4; K15]; 1xTMT6plex [N-Term]	3.73173e-07	0	6	F1LMV6	1	2592.43	78.1	95.9	129.5	131.9	119.7	140.2	3	2.67	44.6173	37
GIEKPPFELPDFIK	2xTMT6plex [K4; K14]; 1xTMT6plex [N-Term]	0.000881436	0.000156217	1	D3ZMS1	0	2317.38							3	3.64	48.3585	5
WDGKDLEDLQILIK	2xTMT6plex [K4; K14]; 1xTMT6plex [N-Term]	5.50754e-05	0	8	Q9ER34	1	2373.4			315			332.6	3	4.41	58.4338	22
EVVKPLLVSTLGEK	2xTMT6plex [K4; K14]; 1xTMT6plex [N-Term]	1.63425e-05	0	1	A0A0G2JWK2	0	2199.39		330.3			300.4		3	1.82	39.6737	6
YSLKPNDQILAEDK	2xTMT6plex [K4; K14]; 1xTMT6plex [N-Term]	3.44715e-06	0	2	A0A0G2JSL8	0	2321.33		279			279.9		3	-2.98	32.1716	25
FDDKHIPGSPFTAK	2xTMT6plex [K4; K14]; 1xTMT6plex [N-Term]	6.69408e-05	0	3	D3ZHA0	1	2247.27	117.5	118.5		94.4	118.7		4	0.55	32.715	25
TEEKEEEATVDSK	2xTMT6plex [K4; K13]; 1xTMT6plex [N-Term]	2.17323e-05	0	1	F1LR02	1	2182.17							3	2.81	19.5172	4
ELLKPNASVALHK	2xTMT6plex [K4; K13]; 1xTMT6plex [N-Term]	0.000299142	6.62772e-05	2	Q63570	0	2107.32	139.6	150.9		147	134.1		4	4.56	27.9123	18
GEFKDEEETVTTK	2xTMT6plex [K4; K13]; 1xTMT6plex [N-Term]	8.79748e-06	0	3	Q6DGF2	1	2200.2	104.7	92.1	91.7	80.6	86.3	91.3	3	0.2	27.3327	17
EEDKEPLIELFVK	2xTMT6plex [K4; K13]; 1xTMT6plex [N-Term]	1.10234e-06	0	5	G3V8C4	1	2276.34	89	85.5	83.2	91.5	91.2	97	3	0.32	48.8631	32
DEEKMEIQEIQLK	2xTMT6plex [K4; K13]; 1xTMT6plex [N-Term]	3.26994e-07	0	26	Q6AZ25; Q63610; A0A140TAF0; Q923Z2; P04692	1	2320.3	107.3	90.2	105	100.7	113.7	101.2	2	2.76	35.6677	65
AIIKPQYVDQIPK	2xTMT6plex [K4; K13]; 1xTMT6plex [N-Term]	0.000140499	0	3	D3ZD23	0	2200.37	98.5	94.7	99.5	97.1	99.4	100.8	3	2.07	34.9291	14
TIFKDFYELEPHK	2xTMT6plex [K4; K13]; 1xTMT6plex [N-Term]	0.00054734	8.12948e-05	4	G3V8V3	1	2354.34	181.7	134.1		171.7	184.2		4	3.21	40.5238	14
FDSKDEILLTLEK	2xTMT6plex [K4; K13]; 1xTMT6plex [N-Term]	9.03258e-06	0	7	P20069	1	2238.32	105.5	98	110	107	105.5	103.4	2	-0.06	47.5055	34
VNVKNEEIDEMIK	2xTMT6plex [K4; K13]; 1xTMT6plex [N-Term]	1.78874e-07	0	14	P08733	1	2248.28	106	58.7	163.7	105.4	138.3	74.4	2	-1	34.6669	59
DLSKPIGALNPK	2xTMT6plex [K4; K12]; 1xTMT6plex [N-Term]	0.00225625	0.000246414	1	A0A0G2JYI0	0	1940.21	261.4			270.6			3	0.97	30.8917	0
GSEKPLEQTFAK	2xTMT6plex [K4; K12]; 1xTMT6plex [N-Term]	9.21066e-05	0	1	Q9ES21	0	2022.18	282.4			294.9			3	-1.11	26.0467	4
TDFKEESEPGYK	2xTMT6plex [K4; K12]; 1xTMT6plex [N-Term]	0.000113124	0	1	Q66H61	1	2117.14	317.4			319.1			3	-3.18	25.1711	6
TEGKPEVTDSGK	2xTMT6plex [K4; K12]; 1xTMT6plex [N-Term]	0.00137538	0.000186576	1	F1LY11	0	1935.1	481.6			242.5			3	0.83	17.9259	1
LIEKGETDLIQK	2xTMT6plex [K4; K12]; 1xTMT6plex [N-Term]	0.00139362	0.000186576	1	F1LM33	1	2074.27	365.8			342.7			3	0.65	34.1377	7
VENKPTSSELQK	2xTMT6plex [K4; K12]; 1xTMT6plex [N-Term]	7.33038e-05	0	1	P14925	0	2047.2	633.3			140			3	-0.18	21.4356	6
LAEKDEEMEQAKR	2xTMT6plex [K4; K12]; 1xTMT6plex [N-Term]	1.3321e-06	0	7	G3V8B0; G3V885; P02564	2	2264.25	130.6	66.6	130.5	86.8	135.9	86.8	2	1.25	21.1762	41
GTGKPLEVNFAK	2xTMT6plex [K4; K12]; 1xTMT6plex [N-Term]	6.57917e-05	0	8	F1M614	0	1948.18	105.6	108	110.9	99	101.5	98.4	2	0.6	28.277	36
LAEKDEEMEQAK	2xTMT6plex [K4; K12]; 1xTMT6plex [N-Term]	3.3279e-06	0	19	G3V8B0; G3V885; P02564	1	2108.15	99.9	93.6	93.2	105.5	105.4	109.6	2	-0.26	25.533	55
ESLKDMEVPEGK	2xTMT6plex [K4; K12]; 1xTMT6plex [N-Term]	0.000284805	4.59793e-05	3	A0A0G2K3P4; A0A0G2JUP3	1	2049.15	100	84.3	104.7	103.8	102.2	97.9	3	0.62	29.7288	16
EMSKEFIEAEMK	2xTMT6plex [K4; K12]; 1xTMT6plex [N-Term]	0.000103856	0	2	Q5BJZ3	1	2159.17	205	145.6		187.3	179.2		3	-0.99	37.0174	12
TPIKDAATGAVK	2xTMT6plex [K4; K12]; 1xTMT6plex [N-Term]	1.51676e-05	0	8	Q5M9H2	1	1859.16	137.4	97.7	182.2	120.7	131	88.6	2	-0.92	24.1473	46
SEDKNENVSGK	2xTMT6plex [K4; K11]; 1xTMT6plex [N-Term]	0.00985502	0.000914279	1	F1LXQ1	1	1894.05		322.8			338.3		3	4.33	13.0243	10
EFNKYDTDGSK	2xTMT6plex [K4; K11]; 1xTMT6plex [N-Term]	0.00750682	0.000681523	2	A0A0G2K1C0	1	1991.07		117.4	140.6		138.7	135.3	3	1.56	22.7017	23
VPVKDVVDPGK	2xTMT6plex [K4; K11]; 1xTMT6plex [N-Term]	0.000281326	4.59793e-05	5	D3ZHA0	1	1840.15	109.5	76.5		120.7	111.7		4	-1.17	29.1062	14
GGPKPADAQTK	2xTMT6plex [K4; K11]; 1xTMT6plex [N-Term]	0.000302835	6.62772e-05	2	B1WC71	0	1757.05	145	128.1		138.5	138.1		3	0.39	12.3542	24
LDHKFDLMYAK	2xTMT6plex [K4; K11]; 1xTMT6plex [N-Term]	0.00047237	8.12948e-05	3	Q6AYZ1; F1LUM5; Q6AY56; Q5XIF6	1	2068.19	140.2	111.1		149.4	165.5		4	0.87	35.1327	11
MLDKEDFTMMK	2xTMT6plex [K4; K11]; 1xTMT6plex [N-Term]	0.000689414	8.12948e-05	2	A2RRU1	1	2076.11	184.9		172.4	161.2		168	3	0.41	39.7996	10
YDGKWEVDEMK	2xTMT6plex [K4; K11]; 1xTMT6plex [N-Term]	0.00172631	0.000216887	3	P35565	1	2087.11	83.9	85.7	92.9	86.8	97	93.2	3	1.57	33.2319	6
AEDKEWIPVTK	2xTMT6plex [K4; K11]; 1xTMT6plex [N-Term]	3.19427e-05	0	7	P27952	1	2003.18	96.5	103.6	93	101	92.7	96.6	2	4.02	31.5091	45
SNFKPSLLAQK	2xTMT6plex [K4; K11]; 1xTMT6plex [N-Term]	0.00103026	0.000171687	3	P84092	0	1920.19	92.3	105	80.4	89.3	89.2	87.7	3	-2.27	29.1645	4
EDPKPSQEVVK	2xTMT6plex [K4; K11]; 1xTMT6plex [N-Term]	0.000107932	0	9	D4A3D2	0	1943.14	101.3	94.9	102.7	107.2	108.3	101	2	-1.76	21.0263	28
DAAKPVIELYK	2xTMT6plex [K4; K11]; 1xTMT6plex [N-Term]	4.83415e-05	0	4	Q9WUS0	0	1934.19	127.3	117.1	115.5	118.9	118.1	112	2	-2.86	32.4486	33
LMDKVELLLPK	2xTMT6plex [K4; K11]; 1xTMT6plex [N-Term]	2.13546e-05	0	12	P38718	1	1986.26	118.4	96.4	126.3	117.8	126.7	108.7	2	-0.21	49.3935	46
VTIKPAPETAK	2xTMT6plex [K4; K11]; 1xTMT6plex [N-Term]	4.54836e-05	0	7	M0RBF1	0	1842.17	120.1	104.7	96.8	101.9	95.6	117.5	2	2.01	22.3781	53
EGVKFDESEK	2xTMT6plex [K4; K10]; 1xTMT6plex [N-Term]	0.00563564	0.000455449	1	A0A0A0MY09	1	1855.04							3	-0.07	21.8302	0
GPLKPHDYPK	2xTMT6plex [K4; K10]; 1xTMT6plex [N-Term]	0.00584425	0.000455449	1	P57093	0	1839.11			298.2			305.6	4	-0.49	19.2216	15
NFDKILAEWK	2xTMT6plex [K4; K10]; 1xTMT6plex [N-Term]	0.000316758	6.62772e-05	1	G3V8B0; G3V6E1; G3V885	1	1951.16			142			129.5	3	1.77	44.7364	8
AITKDENEWK	2xTMT6plex [K4; K10]; 1xTMT6plex [N-Term]	0.014005	0.00136162	2	A0A0G2K0B0	1	1921.1		253.3			289		3	0.43	25.36	2
YVLKPATEGK	2xTMT6plex [K4; K10]; 1xTMT6plex [N-Term]	0.00159909	0.000216887	2	Q3KRE0	0	1793.11		154.9	148.7		172.5	144.2	3	2.83	23.5093	20
GTTKPMFTFK	2xTMT6plex [K4; K10]; 1xTMT6plex [N-Term]	0.00420474	0.00036887	3	D4A702	0	1845.09	177			168.5			3	2.99	29.3931	14
FISKPNEVAK	2xTMT6plex [K4; K10]; 1xTMT6plex [N-Term]	0.0128733	0.00129423	2	Q3B8R4	0	1820.12	93.2	77		106.9	86.7		3	2.23	26.212	4
EVGKDVSDEKLR	2xTMT6plex [K4; K10]; 1xTMT6plex [N-Term]	0.000987524	0.000156217	4	G3V936	2	2062.21	174.9		296.3	159.7		136.3	4	-2.75	20.005	6
EDDKPETVIK	2xTMT6plex [K4; K10]; 1xTMT6plex [N-Term]	5.31943e-05	0	6	Q6P2A5	0	1861.09	88.9	89.7	88.6	96.3	94.5	93.9	2	3.34	23.2214	35
IQLKPTSIEK	2xTMT6plex [K4; K10]; 1xTMT6plex [N-Term]	0.00380037	0.000337025	3	D4A746	0	1844.18	91.5	98.1	90.8	89.2	89.6	96.8	3	3.18	28.5982	6
EVGKDVSDEK	2xTMT6plex [K4; K10]; 1xTMT6plex [N-Term]	0.000121624	0	10	G3V936	1	1793.03	114.5	106.5	112.7	100.7	110.8	110.2	2	-0.29	19.844	42
DPAKPVVAQK	2xTMT6plex [K4; K10]; 1xTMT6plex [N-Term]	0.000490061	8.12948e-05	6	A0A0G2JW34	0	1740.1	109.4	120.7	95.7	102.1	103.2	112.7	2	1.76	19.1319	9
SPAKPGIPYK	2xTMT6plex [K4; K10]; 1xTMT6plex [N-Term]	0.00145002	0.000186576	5	Q5BJZ3	0	1745.09	120.2	112.6	105.7	124.7	119.7	109.4	2	2.22	23.6605	23
YFETAVSRPGLGEPGFISVGYVDDTEFVRYDSDKENPK	2xTMT6plex [K34; K38]; 1xTMT6plex [N-Term]	0.153796	0.00601568	1		2	4971.53							6	0.02	56.729	1
SFQGPVLIGSSQGGVNIEDVAAENPEAIVKEPVDIIEGVK	2xTMT6plex [K30; K40]; 1xTMT6plex [N-Term]	2.49321e-13	0	3	F1LM47	1	4792.62	414.9			372.3			4	1.11	52.6334	77
VLKDEIDVK	2xTMT6plex [K3; K9]; 1xTMT6plex [N-Term]	0.0479597	0.00303762	1	F1LN92	1	1746.1							3	1.96	29.2252	6
EGKPPISVK	2xTMT6plex [K3; K9]; 1xTMT6plex [N-Term]	0.0226728	0.00188233	1	Q32Q06	0	1642.05			248.2			292.1	3	0.66	20.7125	3
SHKPLDMSK	2xTMT6plex [K3; K9]; 1xTMT6plex [N-Term]	0.0127388	0.0012532	1	Q6MG90; P08649	0	1730.02			214.9			241.7	3	2.25	15.7199	8
SDKQEEQSK	2xTMT6plex [K3; K9]; 1xTMT6plex [N-Term]	0.00679739	0.000546745	1	F1M155	1	1765.99	228.7			269.3			3	0.34	8.1	2
LAKPDFDAK	2xTMT6plex [K3; K9]; 1xTMT6plex [N-Term]	0.0227995	0.00190833	1	A0A0G2JU46	0	1692.03	189			234.1			3	0.16	28.2329	8
ELKEENEEK	2xTMT6plex [K3; K9]; 1xTMT6plex [N-Term]	0.119225	0.00522371	1	A0A0G2K5N6	1	1835.04	245.5			249.7			2	-1.71	16.6715	22
DDKDAIEEK	2xTMT6plex [K3; K9]; 1xTMT6plex [N-Term]	0.00039802	8.12948e-05	1	Q924S5	1	1749.98	301.2			324.9			3	-0.39	20.4377	9
NVKPDQWVK	2xTMT6plex [K3; K9]; 1xTMT6plex [N-Term]	0.0108287	0.00102899	3	F1M9V7	0	1801.09	129.2		129	127.5		139.6	2	1.15	27.903	27
SGKPAELLK	2xTMT6plex [K3; K9]; 1xTMT6plex [N-Term]	0.0170558	0.00157212	2	P50137	0	1630.05	106		113.7	129.3		121.9	3	0.66	23.5106	8
LLKEEDMTK	2xTMT6plex [K3; K9]; 1xTMT6plex [N-Term]	0.00311456	0.000305655	2	Q3B8Q2	1	1794.06	139.3	150.5		141.7	138.3		3	-1.33	27.3723	13
DGKYDLDFK	2xTMT6plex [K3; K9]; 1xTMT6plex [N-Term]	0.0072371	0.000622352	4	P07323	1	1788.01	195.8		184.3	146		149.1	2	-2.92	30.6684	12
IEKEEIIGK	2xTMT6plex [K3; K9]; 1xTMT6plex [N-Term]	0.000462826	8.12948e-05	4	Q71LX6; F1LMC2	1	1746.1	42.6	51.3	59.8	74.2	66.2	109.9	2	-0.87	28.015	25
EDKYEEEIK	2xTMT6plex [K3; K9]; 1xTMT6plex [N-Term]	0.000426571	8.12948e-05	29	P09495; Q6AZ25; Q63610; P58775; Q5FVG5; A0A140TAF0; Q923Z2; P04692	1	1870.04	95	95.3	93	97.5	98.9	101.7	2	-0.05	23.3387	32
NLKSEEEMK	2xTMT6plex [K3; K9]; 1xTMT6plex [N-Term]	0.000563292	8.12948e-05	9	Q9QZ76	1	1795.02	109.6	67.8	170.5	90.5	121.4	80.3	2	0.07	20.0331	40
VNKPPYPK	2xTMT6plex [K3; K8]; 1xTMT6plex [N-Term]	0.0531845	0.00343713	1	F1LPK7	0	1630.03							3	2.05	20.4884	1
TGKPIAIK	2xTMT6plex [K3; K8]; 1xTMT6plex [N-Term]	0.0144564	0.00140182	1	P18395	0	1515.02			309.7			269.3	3	-0.02	20.9526	6
ALKPEVDK	2xTMT6plex [K3; K8]; 1xTMT6plex [N-Term]	0.212711	0.00744337	2	Q5U302	0	1587.01			288.4			336.5	2	-0.99	22.241	14
SDKVPENK	2xTMT6plex [K3; K8]; 1xTMT6plex [N-Term]	0.0297345	0.00220435	1	A0A0H2UHV9; Q4AEF8	1	1603.96		294.8			246.2		3	1.65	15.09	8
HLKPLQSK	2xTMT6plex [K3; K8]; 1xTMT6plex [N-Term]	0.00251631	0.000262737	1	P07872	0	1638.07		285.8			362.2		4	1.83	12.6614	20
DLKPAVVK	2xTMT6plex [K3; K8]; 1xTMT6plex [N-Term]	0.0156553	0.0014964	1	P06238	0	1557.03	67.9			100.9			3	-0.27	24.0812	7
TAKEEIVK	2xTMT6plex [K3; K8]; 1xTMT6plex [N-Term]	0.0235763	0.0019739	1	Q71LX6; F1LMC2	1	1605.02	158.1			207.2			3	0.91	18.7692	5
ALKEDDPK	2xTMT6plex [K3; K8]; 1xTMT6plex [N-Term]	0.0762567	0.00412445	2	P61203	1	1602.97	273.2			284.7			2	-1.23	17.1191	5
DLKDYFSK	2xTMT6plex [K3; K8]; 1xTMT6plex [N-Term]	0.08901	0.00441466	1	Q9JJ54	1	1703	303.7			291.2			3	2.1	34.5548	1
EVKQETDK	2xTMT6plex [K3; K8]; 1xTMT6plex [N-Term]	0.00549142	0.000425794	1	D4A8Y1	1	1663.98	321.9			326.8			2	-1.42	13.0971	10
NLKPAPVK	2xTMT6plex [K3; K8]; 1xTMT6plex [N-Term]	0.00232101	0.000246414	6	Q63041	0	1554.03	62.5	60.4	73.4	69.9	57.1	85.7	2	0.15	19.0733	39
SLKDITTK	2xTMT6plex [K3; K8]; 1xTMT6plex [N-Term]	0.0424912	0.00281804	1	Q06647	1	1593.02	395.4			320.9			3	0.8	24.739	5
SQKPVVVK	2xTMT6plex [K3; K8]; 1xTMT6plex [N-Term]	0.00316088	0.000305655	4	D3ZJD3	0	1572.05	151.6		140.5	130.8		133.8	2	-0.75	16.6815	22
LLKEEELK	2xTMT6plex [K3; K8]; 1xTMT6plex [N-Term]	0.00150232	0.000203875	3	D4A772	1	1689.08	153.6		164.3	161.6		160.3	2	0.32	27.0014	29
VYKEDFEK	2xTMT6plex [K3; K8]; 1xTMT6plex [N-Term]	0.00374349	0.000337025	4	A0A0G2JWS2	1	1745.01	159.1	127.3		161.3	165.4		2	-0.29	25.8829	27
NAKPLSFK	2xTMT6plex [K3; K8]; 1xTMT6plex [N-Term]	0.0959026	0.00457867	2	G3V6L9	0	1592.01	176		175.6	150.3		139.7	2	-2.01	23.1943	14
ADKDYHFK	2xTMT6plex [K3; K8]; 1xTMT6plex [N-Term]	0.235428	0.00803053	3	P13084	1	1710.98	90	92.3	95.4	89	98.4	91.4	4	-1.53	18.61	4
DDKDTIEK	2xTMT6plex [K3; K8]; 1xTMT6plex [N-Term]	0.00252837	0.000262737	6	Q5U1Y2; Q6RUV5	1	1650.95	82.7	92.4	86.1	92.5	90.8	92.4	2	0.95	18.8735	30
HLKEEHFK	2xTMT6plex [K3; K8]; 1xTMT6plex [N-Term]	0.0093523	0.000809341	2	Q7TS56	1	1755.05	174.6	146.1		176.9	167.1		3	2.25	13.4338	4
VNKDDIQK	2xTMT6plex [K3; K8]; 1xTMT6plex [N-Term]	0.00380037	0.000337025	3	G3V6P7	1	1647	69.2	88.4	77.9	86.6	85.7	85.6	2	2.45	19.2692	32
NVKPEDIK	2xTMT6plex [K3; K8]; 1xTMT6plex [N-Term]	0.0661032	0.00389773	3	P20069	0	1630.01	109.3	94.9	105.2	105.9	99.1	99.1	3	0.4	19.2578	3
IAKDEGAK	2xTMT6plex [K3; K8]; 1xTMT6plex [N-Term]	0.00437945	0.000397989	8	Q6P9Y4	1	1518.95	132.9	82.4	146.2	110.9	136.9	95.6	2	0.88	15.9527	20
LSKDELVK	2xTMT6plex [K3; K8]; 1xTMT6plex [N-Term]	0.0118369	0.00118656	3	D3ZUL3	1	1619.03	77.9	113	134.4	115.9	103.8	125.4	2	4.1	26.743	13
MDKEETK	2xTMT6plex [K3; K7]; 1xTMT6plex [N-Term]	0.162622	0.00629934	2	G3V6S3	1	1567.9			248			285.8	2	2.52	15.2075	15
EQKAEEK	2xTMT6plex [K3; K7]; 1xTMT6plex [N-Term]	0.0227995	0.00190833	1	P53987	1	1548.92	290.9			320.5			2	-0.91	8.8075	18
EQKPAAK	2xTMT6plex [K3; K7]; 1xTMT6plex [N-Term]	0.0276105	0.0021138	2	Q6P790	0	1458.92	168.4		133.2	73.9		131.3	2	-0.5	9.4895	17
IDKPILK	2xTMT6plex [K3; K7]; 1xTMT6plex [N-Term]	0.013356	0.00130765	2	D4A6W6	0	1514.03	147.8		140	143.4		145.1	2	-1.03	27.6154	17
ALKDEEK	2xTMT6plex [K3; K7]; 1xTMT6plex [N-Term]	0.0457999	0.0029464	3	Q63610; A0A140TAF0	1	1519.93	60.4	75.5	59.3	75.2	68.1	74.1	2	-0.09	15.4696	17
EGKPLLK	2xTMT6plex [K3; K7]; 1xTMT6plex [N-Term]	0.0151632	0.00146824	3	P05197	0	1471.98	92.5	84.4	96.1	102.2	85.4	104.1	2	0.15	20.5681	25
AQKDEEK	2xTMT6plex [K3; K7]; 1xTMT6plex [N-Term]	0.0255059	0.00203715	12	Q6AZ25; Q923Z2; P04692	1	1534.9	97.5	90.5	100.8	104.3	105	97.3	2	1.49	8.5513	24
LFKPEGK	2xTMT6plex [K3; K7]; 1xTMT6plex [N-Term]	0.0279264	0.00214143	3	A0A0G2KAQ5	0	1505.97	94.9	88.7	94.6	105	98.8	101.5	2	-0.16	23.9849	15
TIKEDQK	2xTMT6plex [K3; K7]; 1xTMT6plex [N-Term]	0.0168734	0.00157212	2	Q9JM53	1	1548.96	180.4		196.9	185.8		159.2	2	0.43	12.7998	23
EGKEETK	2xTMT6plex [K3; K7]; 1xTMT6plex [N-Term]	0.074532	0.00405983	3	B0LPN4	1	1507.89	115.4	100.9	113.5	103.8	110.7	104.7	2	0.08	7.5181	17
TYKPEIK	2xTMT6plex [K3; K7]; 1xTMT6plex [N-Term]	0.0953539	0.00456855	3	F1M614	0	1565.99	106.3	115	119.1	121.3	103.8	108.2	2	0.78	21.2831	26
AMKDEEK	2xTMT6plex [K3; K7]; 1xTMT6plex [N-Term]	0.0389668	0.00267602	3	P09495; P58775; Q5FVG5	1	1537.89	39.1	85.1	68.2	86.4	71.2	87.7	2	-0.4	13.8168	14
ASKPMKPAASDLPVPAEGVR	2xTMT6plex [K3; K6]; 1xTMT6plex [N-Term]	5.76801e-06	0	2	G3V9E3	0	2708.57		126.8	148.4		166.2	147.2	4	0.18	27.3221	19
NLKPIKPMQFLGDEETVR	2xTMT6plex [K3; K6]; 1xTMT6plex [N-Term]	2.74187e-07	0	5	P25113	0	2802.62	82.8	90.7	81.1	80.2	81.1	80.4	3	1.8	37.0721	26
DLKPENLLIDQQGYIQVTDFGFAK	2xTMT6plex [K3; K24]; 1xTMT6plex [N-Term]	2.52181e-07	0	2	A1L1M0	0	3439.91		325.8			326.4		4	2.01	51.282	51
FSKEEIDQMFAAFPPDVTGNLDYK	2xTMT6plex [K3; K24]; 1xTMT6plex [N-Term]	1.18664e-09	0	181	P08733	1	3449.79	97.8	83.8	108.8	112	121.8	104.9	2	0.27	55.1497	70
TDKTDEPVSGAAIAPAALSPQEK	2xTMT6plex [K3; K23]; 1xTMT6plex [N-Term]	4.14604e-08	0	1	F1LN42	1	2983.66							3	1.33	32.5524	53
QSKPVTTPEEIAQVATISANGDK	2xTMT6plex [K3; K23]; 1xTMT6plex [N-Term]	1.93664e-06	0	1	P63039	0	3071.72		296.2			363.9		4	1.19	37.245	43
YGKDATNVGDEGGFAPNILENK	2xTMT6plex [K3; K22]; 1xTMT6plex [N-Term]	3.98321e-09	0	2	M0R5J4	1	2996.59		246.6			313.6		3	1.61	40.4429	39
SDKDLETQVIQLNEQVHSLK	2xTMT6plex [K3; K20]; 1xTMT6plex [N-Term]	1.87591e-09	0	5	M0R7M8	1	3011.7	97.5	102.3	96.6	97	92.2	93.8	4	3.93	40.676	52
GYKPPDEGPSEYQTIPLNK	2xTMT6plex [K3; K19]; 1xTMT6plex [N-Term]	1.44527e-05	0	3	Q4KM69	0	2820.54	96.3	101.1	97.7	99	108.1	106.2	3	2.99	33.9808	29
WLKDDVLYETETPPPDLEK	2xTMT6plex [K3; K19]; 1xTMT6plex [N-Term]	1.93463e-09	0	17	G3V7K1	1	2975.62	113.9	96	107.6	111	121.6	107.7	2	0.1	47.0968	77
LNKDDPIGNINLAMEIAEK	2xTMT6plex [K3; K19]; 1xTMT6plex [N-Term]	1.35305e-11	0	9	D3ZCV0	1	2785.57	100.6	82.4	97.3	110	119.2	111.2	2	-0.58	49.8646	79
EDKDGSLEVTGQLGDVMK	2xTMT6plex [K3; K18]; 1xTMT6plex [N-Term]	2.01372e-08	0	3	Q924S5	1	2608.41		160.3	159.5		176.9	166.9	3	1.09	39.4072	57
ETKPVEMDIESGDVSGMK	2xTMT6plex [K3; K18]; 1xTMT6plex [N-Term]	1.74137e-08	0	2	Q71LX6; F1LMC2	0	2639.39	47.1		80.3	105.3		171.8	3	-2.23	34.6398	59
DIKPQNLLVDPDTAVLK	2xTMT6plex [K3; K17]; 1xTMT6plex [N-Term]	0.000350779	6.62772e-05	1	P18265	0	2566.54		282.7			322.4		3	4.7	42.9756	30
FAKPVYPGQTLQTEMWK	2xTMT6plex [K3; K17]; 1xTMT6plex [N-Term]	3.8623e-09	0	1	Q6IN39	0	2711.52		227.6			355.9		3	5.03	41.7951	56
LDKENAIDRAEQAEADK	2xTMT6plex [K3; K17]; 1xTMT6plex [N-Term]	3.0845e-05	0	2	P58775; Q5FVG5; Q923Z2; P04692	2	2603.42	360.5			312.8			4	-0.34	31.0455	5
LVKPGNQNTQVTEAWNK	2xTMT6plex [K3; K17]; 1xTMT6plex [N-Term]	6.64141e-08	0	3	Q6AYD3	0	2614.49	122.8	142.2		135.3	131.9		3	3.05	30.6219	53
DIKPQNLLLDPDTAVLK	2xTMT6plex [K3; K17]; 1xTMT6plex [N-Term]	7.0043e-07	0	4	A0A0G2JSH4	0	2580.56	92.3	93.8	92.7	103.1	116.7	107	3	1.33	45.728	43
EMKPPTSQEEWEAEFQK	2xTMT6plex [K3; K17]; 1xTMT6plex [N-Term]	5.56884e-08	0	3	D4A414	0	2781.44	111.8	115.6	115.1	116.2	108	100.6	3	0.65	38.2929	64
QLKPPAELYPEDINTFK	2xTMT6plex [K3; K17]; 1xTMT6plex [N-Term]	1.73445e-07	0	15	A0A0G2JVH4	0	2690.54	118	107.9	111.5	120.2	118.9	111.2	3	-0.12	41.3934	76
DLKPQNLLINERGELK	2xTMT6plex [K3; K16]; 1xTMT6plex [N-Term]	0.14871	0.00593999	1	G3V6J5	1	2567.55							3	0.58	42.9159	11
DLKPENVLLDAQMNAK	2xTMT6plex [K3; K16]; 1xTMT6plex [N-Term]	6.0282e-08	0	2	G3V715	0	2486.43	185.6		158.3	162.2		157.9	3	0.67	39.8612	42
IIKDGEQHEDLNEVAK	2xTMT6plex [K3; K16]; 1xTMT6plex [N-Term]	1.14186e-06	0	3	Q9JM53	1	2525.42	115.2	108.4	95.3	112.6	113.8	89.5	3	3.21	26.262	56
TSKDTTASAVAVGLK	2xTMT6plex [K3; K15]; 1xTMT6plex [N-Term]	6.43843e-06	0	1	Q64428	1	2136.28		337.2			316.4		3	5.33	27.9857	32
IAKEEIFGPVQQIMK	2xTMT6plex [K3; K15]; 1xTMT6plex [N-Term]	2.0868e-07	0	1	P51647	1	2418.44	244.9			280.7			3	0.85	45.2791	33
ELKETEGWDILPENK	2xTMT6plex [K3; K15]; 1xTMT6plex [N-Term]	2.63533e-07	0	4	Q4V8H5	1	2488.39	88.9	77.3	104.8	94.8	105.8	96.8	3	0.99	39.9482	35
EFKDREDLVPYTGEK	2xTMT6plex [K3; K15]; 1xTMT6plex [N-Term]	0.000151593	0	3	Q6IMZ5	2	2513.39	98.7	76.9	112.9	103.2	120.5	95.5	4	2.98	29.2401	15
SGKPPINDMFSDLK	2xTMT6plex [K3; K14]; 1xTMT6plex [N-Term]	0.000113608	0	1	A0A0G2JW60	0	2236.26		310.6			272.4		3	5.78	38.0618	23
ESKDDVSSTQSVDK	2xTMT6plex [K3; K14]; 1xTMT6plex [N-Term]	3.15676e-07	0	1	Q71LX6; F1LMC2	1	2212.19	167.3			228.3			3	0.94	19.2473	26
EIKDAISGIGTDEK	2xTMT6plex [K3; K14]; 1xTMT6plex [N-Term]	1.32042e-06	0	5	Q6IMZ3	1	2163.25	152.6		177.5	141.9		119.5	3	-1.63	33.9865	32
VDKFMIELDGTENK	2xTMT6plex [K3; K14]; 1xTMT6plex [N-Term]	2.8653e-07	0	3	P15429	1	2326.29	227.4		251.5	146.5		129.3	2	0.68	42.7051	51
AEKDEPGAWEETFK	2xTMT6plex [K3; K14]; 1xTMT6plex [N-Term]	3.61846e-07	0	3	D3ZAN3	1	2324.24	83	99.5	92.3	94.2	92.5	95.4	3	-2.3	33.5914	41
SDKYTFENFQYETK	2xTMT6plex [K3; K14]; 1xTMT6plex [N-Term]	8.53625e-08	0	10	A0A0G2KAQ5	1	2487.3	118.9	75.8	122.2	101	111	112.3	2	0.1	34.9122	56
VDKVDEERYDVEAK	2xTMT6plex [K3; K14]; 1xTMT6plex [N-Term]	1.74979e-07	0	12	P23693	2	2382.31	111	80.9	122.6	105.8	124.7	92.5	2	2.5	25.1046	64
NVKDPVEIQALVNK	2xTMT6plex [K3; K14]; 1xTMT6plex [N-Term]	5.62021e-07	0	5	D3ZYM7	1	2254.37	67.3	105.2	102.8	109.3	107.9	104.2	3	0.83	37.4614	30
TDKVDLDSAEDTK	2xTMT6plex [K3; K13]; 1xTMT6plex [N-Term]	0.000639967	8.12948e-05	1	A0A0G2K089	1	2124.16		290.5			292		3	6.44	25.6535	11
ELKDNGELLPILK	2xTMT6plex [K3; K13]; 1xTMT6plex [N-Term]	0.00166505	0.000216887	1	Q9JLZ1	1	2169.35	300.5			288.5			3	0.96	40.9174	5
LYKEELEQTYHAK	2xTMT6plex [K3; K13]; 1xTMT6plex [N-Term]	2.0685e-07	0	1	G3V7U4	1	2339.32	305.6			277			3	2.73	28.4776	27
ESKEETPGTEWEK	2xTMT6plex [K3; K13]; 1xTMT6plex [N-Term]	1.35576e-06	0	3	P08082	1	2237.19	88.9	90.7	90.3	85	99.3	91.8	3	-0.16	24.4927	26
VNKDNEEFIESNK	2xTMT6plex [K3; K13]; 1xTMT6plex [N-Term]	1.47405e-06	0	4	A0A0G2K9I6	1	2253.23	88	86.9	81.3	77	88.2	105.1	2	0.64	26.7969	44
DIKPDNLLLDAK	2xTMT6plex [K3; K12]; 1xTMT6plex [N-Term]	0.00161349	0.000216887	1	A4GW50	0	2042.25							3	2.35	36.4836	9
EEKPAASDSSGK	2xTMT6plex [K3; K12]; 1xTMT6plex [N-Term]	0.00149567	0.000203875	1	Q6AYR1	0	1893.05			282.7			306.1	3	2.72	13.4683	10
FDKDHDVMLFLK	2xTMT6plex [K3; K12]; 1xTMT6plex [N-Term]	0.00578384	0.000455449	1	F1LM09	1	2195.25		295.9			291.9		4	3.55	41.5205	13
TDKLDEALEDYK	2xTMT6plex [K3; K12]; 1xTMT6plex [N-Term]	0.000106557	0	1	Q66H09	1	2127.18		281.4			309.2		3	2.77	37.9987	15
ESKPLTAQQTTK	2xTMT6plex [K3; K12]; 1xTMT6plex [N-Term]	1.77631e-05	0	1	A0A096P6L8	0	2019.21		263.3			246.3		3	3.22	16.7251	23
GFKDQIYDIFQK	2xTMT6plex [K3; K12]; 1xTMT6plex [N-Term]	3.49296e-06	0	4	Q6P3V8	1	2189.26	74.7	96.3	67.9	60.2	86.5	83.7	3	0.73	46.3377	23
QWKPALVVLTEK	2xTMT6plex [K3; K12]; 1xTMT6plex [N-Term]	8.23609e-06	0	3	D3ZWC6	0	2099.32	149.5		133.4	137.4		146.6	3	0	42.0307	23
DVKPENLLYTSK	2xTMT6plex [K3; K12]; 1xTMT6plex [N-Term]	3.70565e-05	0	2	Q80ZF4	0	2094.24	156.3		162.4	167.1		149.6	3	-2.74	32.0783	29
YNKDGSVAIASKPR	2xTMT6plex [K3; K12]; 1xTMT6plex [N-Term]	0.000181552	2.43578e-05	3	B2GV06	1	2193.3	141.3		170.8	140.6		136.8	4	-1.37	23.3375	16
DLKPENLLLASK	2xTMT6plex [K3; K12]; 1xTMT6plex [N-Term]	5.21298e-06	0	7	P15791; P11730	0	2028.27	100.4	94.7	89.7	96.1	98.1	98.9	2	0.16	38.3648	42
GIKPITLELGGK	2xTMT6plex [K3; K12]; 1xTMT6plex [N-Term]	1.48708e-06	0	6	A0A0G2JSI1	0	1913.24	102.1	97.5	98.2	102.6	104.5	102.6	2	-0.81	35.7247	38
ILKEDILNFLEK	2xTMT6plex [K3; K12]; 1xTMT6plex [N-Term]	5.12205e-06	0	3	B2GV15	1	2162.34	128	102.4	130.5	111.1	132	103	3	0.8	51.4362	36
MYKEEGLNAFYK	2xTMT6plex [K3; K12]; 1xTMT6plex [N-Term]	7.48252e-07	0	22	Q6IRH6	1	2180.2	124.5	99.4	131.6	116.3	126	106.4	2	-0.98	35.1325	57
SVKPLALFDSK	2xTMT6plex [K3; K11]; 1xTMT6plex [N-Term]	0.00114136	0.000171687	1	Q5U1Z0	0	1892.18							3	-3.28	36.4423	3
ILKPTDENLLK	2xTMT6plex [K3; K11]; 1xTMT6plex [N-Term]	0.00103026	0.000171687	1	A0A0G2K9B4	0	1971.25							3	-1.96	35.2144	4
EDKVWVYPPEK	2xTMT6plex [K3; K11]; 1xTMT6plex [N-Term]	0.000419673	8.12948e-05	2	P20059	1	2077.19		309.3			270.4		3	0.68	31.7393	20
EQKPSAAQLLK	2xTMT6plex [K3; K11]; 1xTMT6plex [N-Term]	0.000164892	2.43578e-05	2	G3V9K0	0	1900.18		144.3	139.5		139.7	144.4	3	-2.06	25.3649	13
DVKPDNMLLDK	2xTMT6plex [K3; K11]; 1xTMT6plex [N-Term]	0.000437134	8.12948e-05	2	D4A5S0; A0A0G2K5N6	0	1975.15		138	135.4		138.4	141.4	3	0.53	32.1728	18
FPKPPQPIVLK	2xTMT6plex [K3; K11]; 1xTMT6plex [N-Term]	0.00882886	0.000752189	2	F1MAN8	0	1951.27		124.9	121.1		123.3	130.7	3	2.13	35.3071	16
MNKEEILVFIK	2xTMT6plex [K3; K11]; 1xTMT6plex [N-Term]	0.000320663	6.62772e-05	2	Q6P9Y2	1	2051.25	292.2			287.4			3	0.27	44.9003	16
ELKDLLTELQK	2xTMT6plex [K3; K11]; 1xTMT6plex [N-Term]	0.000817524	0.000140453	1	D4A4Z9	1	2017.25	275.6			283.1			3	1.33	47.8632	7
EVKPPGMTVMK	2xTMT6plex [K3; K11]; 1xTMT6plex [N-Term]	0.000706769	8.12948e-05	1	P57093	0	1904.13	310.4			321.2			3	0.42	28.1019	12
EAKPEDLMDSK	2xTMT6plex [K3; K11]; 1xTMT6plex [N-Term]	0.000464719	8.12948e-05	1	Q9Z269	0	1950.08	299.6			297.1			3	-0.7	26.664	12
DFKPGDLIFAK	2xTMT6plex [K3; K11]; 1xTMT6plex [N-Term]	0.000186931	2.43578e-05	1	F1SW39	0	1938.17	297			285.7			3	0.59	41.7783	16
VEKEDETLVAK	2xTMT6plex [K3; K11]; 1xTMT6plex [N-Term]	5.6775e-05	0	1	B2GVA1	1	1948.16	329.9			318.4			3	-2.98	25.6255	13
GDKELLIGNEK	2xTMT6plex [K3; K11]; 1xTMT6plex [N-Term]	0.000109325	0	2	P06399	1	1903.15	124.4	129.3		109.1	99.3		3	2.9	26.4413	14
ESKEEAPEATK	2xTMT6plex [K3; K11]; 1xTMT6plex [N-Term]	0.00985502	0.000914279	1	F1LRL9	1	1906.07	263.6			330.6			3	-0.73	15.6145	7
NLKEDGISAAK	2xTMT6plex [K3; K11]; 1xTMT6plex [N-Term]	6.66899e-06	0	2	P59215	1	1833.1	120		129.5	114.3		128.7	2	-2.18	23.6371	38
EAKPDELMDSK	2xTMT6plex [K3; K11]; 1xTMT6plex [N-Term]	0.000177058	2.43578e-05	7	Q9Z270	0	1950.08	87.9	90.4	88.9	86.2	90.1	93.1	2	-1.38	25.7693	35
EEKPAVTAAPK	2xTMT6plex [K3; K11]; 1xTMT6plex [N-Term]	3.26484e-05	0	23	P23928	0	1828.11	85.2	70.5	81.1	82.8	96.5	94.3	2	1.65	19.1375	40
LSKDPNIVIAK	2xTMT6plex [K3; K11]; 1xTMT6plex [N-Term]	6.89992e-05	0	3	A0A0H2UHM5	1	1885.21	80.9	84.5	105.1	85.4	91.4	85.7	3	2.37	30.5144	27
NGKPITSEDIK	2xTMT6plex [K3; K11]; 1xTMT6plex [N-Term]	6.43825e-05	0	3	Q52KS1	0	1889.13	125.8	112.1	114.4	105.5	102.9	103.6	3	4.68	21.2099	27
GLKDDLFLAVK	2xTMT6plex [K3; K11]; 1xTMT6plex [N-Term]	1.21246e-05	0	10	D4A3D2	1	1906.2	107.7	97.8	102.2	107.4	109.7	103.2	2	-1.41	42.7438	49
DVKPSNVLINK	2xTMT6plex [K3; K11]; 1xTMT6plex [N-Term]	0.000149688	0	3	B1H230	0	1914.2	103.6	103.2	106	113.6	110.5	112.5	3	-0.34	28.3783	29
FPKPEMVLAK	2xTMT6plex [K3; K10]; 1xTMT6plex [N-Term]	0.00495244	0.000410453	2	A1L1L9	0	1847.14			321.9			306.3	3	-1.36	35.8201	10
MFKPQALLDK	2xTMT6plex [K3; K10]; 1xTMT6plex [N-Term]	0.00508168	0.000410453	1	A0A0G2JWC7	0	1878.15			271.6			270.5	3	4.31	36.6517	2
DLKPSNIVVK	2xTMT6plex [K3; K10]; 1xTMT6plex [N-Term]	0.000518945	8.12948e-05	1	A0A0G2JYS4	0	1800.16			316.3			298.4	3	0.6	30.6224	11
IDKWDGSAVK	2xTMT6plex [K3; K10]; 1xTMT6plex [N-Term]	0.0058747	0.000455449	1	D3ZD11	1	1806.07			259.7			256.9	3	0.1	29.6828	3
LLKPAVVGIK	2xTMT6plex [K3; K10]; 1xTMT6plex [N-Term]	0.000574981	8.12948e-05	1	Q8VHS9	0	1725.2	267.4			285			3	1.21	33.6252	11
VTKDGVTVAK	2xTMT6plex [K3; K10]; 1xTMT6plex [N-Term]	0.00299474	0.000305655	1	P63039	1	1705.08	383.2			332			3	0.53	23.0887	8
NPKPIFTEGK	2xTMT6plex [K3; K10]; 1xTMT6plex [N-Term]	0.0088752	0.000752189	2	D3ZXA6	0	1818.11	173.6		183.3	159		165.3	3	-0.17	26.005	9
LDKDLDLAVK	2xTMT6plex [K3; K10]; 1xTMT6plex [N-Term]	0.000903904	0.000156217	3	D4ACL2	1	1817.14	98.3	89.2	100.1	104.5	98.6	96.1	3	0.94	36.5026	18
DYKAEEDPAK	2xTMT6plex [K3; K10]; 1xTMT6plex [N-Term]	0.000196504	2.43578e-05	3	P16446	1	1853.03	97.4	89	100.5	100.4	100.8	92	3	2.51	18.4065	5
SLKDEDVLQK	2xTMT6plex [K3; K10]; 1xTMT6plex [N-Term]	6.66517e-05	0	5	Q64232	1	1862.12	107.4	100.6	107.5	105.8	110.2	107.2	2	1.56	27.5616	43
LLDVPILLTEQYPQGLGPTVPELGAQGIKPVSK	2xTMT6plex [K29; K33]; 1xTMT6plex [N-Term]	1.53127e-10	0	4	M0RAK2	0	4158.44	118.7	120.2	104.2	106.1	117	105.1	4	-0.72	52.7598	43
SVRDEVFHTDQDDPSSSDDEGMPYTRPVKFK	2xTMT6plex [K29; K31]; 1xTMT6plex [N-Term]	0.309016	0.00984272	1	A0A0G2K7S6	2	4272.11							4	7.6	56.4112	7
EGTVTAGNASGMSDGAGVVIIASEDAVKK	2xTMT6plex [K28; K29]; 1xTMT6plex [N-Term]	7.6905e-15	0	3	G3V9U2	1	3421.85	477			303.8			3	1.22	44.3625	100
TALLDAAGVASLLTTAEAVVTEIPKEEK	2xTMT6plex [K25; K28]; 1xTMT6plex [N-Term]	1.64304e-10	0	29	P63039	1	3528.04	119.3	109.2	102.5	119.7	113.6	105.1	3	2.51	54.4788	73
LVGQGATAVLLDVPNSEGETEAKK	2xTMT6plex [K23; K24]; 1xTMT6plex [N-Term]	1.27889e-09	0	2	B0BMW2	1	3113.77		156.6	185.9		200	157.7	4	0.75	40.3374	36
ASAGPPPGAPEDAGADEEWVFDKK	2xTMT6plex [K23; K24]; 1xTMT6plex [N-Term]	1.95004e-11	0	24	P56741	1	3128.61	99.5	88.3	104	108.3	122.9	104.7	3	1.76	39.6147	67
VSTVAGIGVQGTDTEGGEEGDKQPISSPWDVALGTSGSK	2xTMT6plex [K22; K39]; 1xTMT6plex [N-Term]	2.32992e-06	0	2	D3ZLM5	1	4504.33			241.7			276.6	4	-9.34	48.3089	32
TEDGTANAGSDYEFTEGTVIFKPGETQK	2xTMT6plex [K22; K28]; 1xTMT6plex [N-Term]	1.68703e-10	0	6	Q01728	0	3679.86	98	108.2	92.5	92.8	107.1	99.5	3	-0.52	41.0773	71
QLNETGGAVLVSAPIRPEEQDKLEK	2xTMT6plex [K22; K25]; 1xTMT6plex [N-Term]	1.53194e-09	0	5	P11530	1	3408.93	109.5	109.3	110.2	112.6	115.9	104.6	4	1.44	35.8191	28
YAELLVSQGVVNQPEYEEEISKYDK	2xTMT6plex [K22; K25]; 1xTMT6plex [N-Term]	4.78613e-12	0	10	Q5XI78	1	3617.92	134.4	90	129.6	120.5	141.5	111.7	3	0.31	48.645	82
NSLESQDVLTNQEDGPLISEKPVLNTEK	2xTMT6plex [K21; K28]; 1xTMT6plex [N-Term]	5.14448e-08	0	1	M0R557	0	3785.04	282.8			324.9			4	-0.83	42.9556	30
IDNSQVESGSLEDDWDFLPPKK	2xTMT6plex [K21; K22]; 1xTMT6plex [N-Term]	2.11182e-10	0	5	P18418	1	3206.68	148.4		137.3	145		150.3	3	2.18	47.5606	93
TYNTDVPLVLMNSFNTDEDTKK	2xTMT6plex [K21; K22]; 1xTMT6plex [N-Term]	1.49134e-10	0	6	Q4V8I9	1	3232.7	116.5	93.2	111.5	102.1	120.2	107.8	3	7.34	47.6978	60
DLGLSESGEDVNAAILDESGKK	2xTMT6plex [K21; K22]; 1xTMT6plex [N-Term]	1.88501e-08	0	3	G3V6T7	1	2934.59	90.6	110.4	88.2	99.2	105	101.8	4	-3.72	41.7856	56
MNEVGFYEPFMDEPSVIPNKPYTEEELVEFVK	2xTMT6plex [K20; K32]; 1xTMT6plex [N-Term]	6.34978e-10	0	9	F1M944	0	4494.27	113.5	96.7	107.5	115.9	126.5	113.4	3	-1.17	52.8751	48
LSQPEDQAEINTGSALFIDKEQPILSEFQEK	2xTMT6plex [K20; K31]; 1xTMT6plex [N-Term]	2.17888e-09	0	1	P05545	1	4192.23		335.5			426.8		4	3.69	50.5457	59
EGSVVVDLAAEAGGNFETTKPGELYVHK	2xTMT6plex [K20; K28]; 1xTMT6plex [N-Term]	6.14896e-13	0	60	Q5BJZ3	0	3604.95	116.2	108	115	118.4	124.7	109.3	4	5.71	49.8173	61
MMLQATGETITEDDIEELMKDGDK	2xTMT6plex [K20; K24]; 1xTMT6plex [N-Term]	4.34232e-13	0	2	Q4PP99	1	3400.71	336.4			311.4			3	-0.61	51.0186	81
MMLQATGETITEDDIEELMKDGDKNNDGR	2xTMT6plex [K20; K24]; 1xTMT6plex [N-Term]	7.34612e-09	0	3	Q4PP99	2	3956.95	177.7	142.7		166.4	183.6		4	-1.13	49.6804	32
LEAELAAHEPAIQGVLDTGKK	2xTMT6plex [K20; K21]; 1xTMT6plex [N-Term]	3.34273e-07	0	3	Q6IRK8; C9EH87; A0A0G2K1Y8	1	2877.67	143.1		158.4	141.3		145.9	4	3.28	41.7399	31
HKPGGGDVK	2xTMT6plex [K2; K9]; 1xTMT6plex [N-Term]	0.00712454	0.000622352	1	Q5M7W5; A0A0G2JW88	0	1581.97							4	-0.89	7.2683	3
AKPSYLIDK	2xTMT6plex [K2; K9]; 1xTMT6plex [N-Term]	0.00731315	0.000653523	1	P55161	0	1722.08							3	0.64	28.1755	1
DKPEHVGLK	2xTMT6plex [K2; K9]; 1xTMT6plex [N-Term]	0.00846673	0.000722955	1	A0A0A0MXZ0	0	1710.05							4	2.04	15.8371	9
SKLDAEVSK	2xTMT6plex [K2; K9]; 1xTMT6plex [N-Term]	0.0115309	0.00114334	1	Q5U302	1	1664.02							3	0.37	20.9707	6
DKTGQLLGK	2xTMT6plex [K2; K9]; 1xTMT6plex [N-Term]	0.0915998	0.00446425	1	Q9EPF2	1	1647.04							3	0.1	25.9337	8
YKVDFIEEK	2xTMT6plex [K2; K9]; 1xTMT6plex [N-Term]	0.00356057	0.000305655	2	M0R6J0	1	1858.09			330.2			322.5	3	-1.07	31.2396	11
AKAEEMLSK	2xTMT6plex [K2; K9]; 1xTMT6plex [N-Term]	0.0107722	0.00101425	1	P62994	1	1694.01			342.5			301.2	3	-0.91	23.26	5
VKGPEVDVK	2xTMT6plex [K2; K9]; 1xTMT6plex [N-Term]	0.0110001	0.00104134	2	A0A0G2JUA5	1	1658.05			292.7			295.2	2	-2.05	21.1619	32
SKPLDNASK	2xTMT6plex [K2; K9]; 1xTMT6plex [N-Term]	0.00133386	0.000186576	1	Q99PV2	0	1647		283.8			300		3	-3.93	14.7008	9
EKEPIVDNK	2xTMT6plex [K2; K9]; 1xTMT6plex [N-Term]	0.000896347	0.000156217	1	D4A678	1	1759.06		279.6			249.9		3	1.46	18.4074	2
AKDYENAIK	2xTMT6plex [K2; K9]; 1xTMT6plex [N-Term]	0.00442435	0.000397989	1	P53042	1	1739.03		271.4			317.1		3	3.03	21.1182	11
RKEDHPGIK	2xTMT6plex [K2; K9]; 1xTMT6plex [N-Term]	0.0758217	0.00411193	3	Q9Z339	2	1767.08		146.3	138.4		152	156.1	3	1.12	5.3607	11
VKEFGIDPK	2xTMT6plex [K2; K9]; 1xTMT6plex [N-Term]	0.00245699	0.000262737	3	Q6P6V0	1	1720.06		141.7	154.6		150.4	141.8	2	3.47	29.1455	10
EKELETGPK	2xTMT6plex [K2; K9]; 1xTMT6plex [N-Term]	0.00521453	0.000410453	1	D3ZGE6	1	1718.03	251.6			279.5			3	1.24	18.7517	2
MKEEEQAGK	2xTMT6plex [K2; K9]; 1xTMT6plex [N-Term]	0.00167257	0.000216887	1	Q99ND9	1	1736.98	288.5			279.4			3	0.66	14.8791	7
NKPLFFADK	2xTMT6plex [K2; K9]; 1xTMT6plex [N-Term]	0.000201464	4.59793e-05	4	Q6IMZ3	0	1767.08	279.7			266.5			2	1.24	31.0068	14
HKVEPMYFK	2xTMT6plex [K2; K9]; 1xTMT6plex [N-Term]	0.000229994	4.59793e-05	2	Q921A4	1	1866.09	250.4			278.5			4	0.64	22.4979	17
TKGPDAASK	2xTMT6plex [K2; K9]; 1xTMT6plex [N-Term]	0.00529601	0.000410453	1	P62193	1	1561.95	282.9			268.4			3	-1.16	11.6996	7
IKEIAVTVK	2xTMT6plex [K2; K9]; 1xTMT6plex [N-Term]	0.000297921	6.62772e-05	1	D4AC23	1	1688.13	285.2			254.7			3	0.35	30.5106	26
IKPVLMMNK	2xTMT6plex [K2; K9]; 1xTMT6plex [N-Term]	0.000468529	8.12948e-05	1	P05197	0	1761.11	278.9			260.2			3	0.04	32.2588	11
SKIEDGTVK	2xTMT6plex [K2; K9]; 1xTMT6plex [N-Term]	0.019111	0.00168919	2	P23457	1	1664.02	300.4			288.2			2	0.93	17.9884	15
FKMPDMHFK	2xTMT6plex [K2; K9]; 1xTMT6plex [N-Term]	0.00665695	0.000546745	1	Q38PG1; A0A0G2JUA5	1	1868.05	318.9			313.1			4	-2.15	33.0379	7
EKGTWVQLK	2xTMT6plex [K2; K9]; 1xTMT6plex [N-Term]	0.000736717	8.12948e-05	1	D3ZPN7	1	1776.1	322.2			293.8			3	-0.21	27.8614	10
IKVPVDWSK	2xTMT6plex [K2; K9]; 1xTMT6plex [N-Term]	0.00437945	0.000397989	1	F1LPK7	1	1759.11	202.7			290.3			3	-1.46	34.2194	20
DKIQEINSK	2xTMT6plex [K2; K9]; 1xTMT6plex [N-Term]	0.00026672	4.59793e-05	2	F1LTF8	1	1762.07	347.2			330.7			3	0.67	21.2016	7
GKEDALVTK	2xTMT6plex [K2; K9]; 1xTMT6plex [N-Term]	0.00221423	0.000246414	2	P22509	1	1648.02	120.7	146.2		137.4	137.3		3	1.77	20.4726	15
DKLSGEYEK	2xTMT6plex [K2; K9]; 1xTMT6plex [N-Term]	0.00114627	0.000171687	2	F1LRV4	1	1756.01	140.7	119.3		136.5	138.8		2	-2.02	20.9656	17
DKFSFDLGK	2xTMT6plex [K2; K9]; 1xTMT6plex [N-Term]	0.00087408	0.000156217	1	Q9QVC8	1	1744.02	436.2			335.6			3	-0.64	35.4003	13
EKEELELLK	2xTMT6plex [K2; K9]; 1xTMT6plex [N-Term]	0.0029225	0.000305655	2	Q5XIN6	1	1818.12	159.7	170.7		161.8	153.7		3	3.35	31.3985	7
EKPSTQPVK	2xTMT6plex [K2; K9]; 1xTMT6plex [N-Term]	0.000915367	0.000156217	4	P11530	0	1701.05	156.8	161		166.4	152		2	0.18	14.9295	15
VKETELELK	2xTMT6plex [K2; K9]; 1xTMT6plex [N-Term]	0.000496108	8.12948e-05	2	A0A0G2K7G7	1	1776.11	130.1		153.7	149.8		147.4	3	1.34	26.9554	17
WKDDDISQK	2xTMT6plex [K2; K9]; 1xTMT6plex [N-Term]	0.00241068	0.000246414	3	D3ZL85	1	1822.03	169.4		160.3	174.7		159.9	2	-1.18	25.0368	26
NKPEWFFEK	2xTMT6plex [K2; K9]; 1xTMT6plex [N-Term]	0.000476244	8.12948e-05	5	Q9Z339	0	1912.09	87.5	87.5	91.8	96.8	90.8	93	2	5.03	34.7466	16
VKEEIIHIK	2xTMT6plex [K2; K9]; 1xTMT6plex [N-Term]	0.00551995	0.000425794	3	Q71LX6; F1LMC2	1	1796.16	43.5	41.6	60.5	68.1	56.9	107.6	4	-0.06	26.4807	12
SKGGVVGIK	2xTMT6plex [K2; K9]; 1xTMT6plex [N-Term]	0.000855974	0.000156217	2	P05065	1	1532.01	182.2		221.2	148.1		123	3	-0.13	20.5766	7
LKDELASTK	2xTMT6plex [K2; K9]; 1xTMT6plex [N-Term]	0.000174121	2.43578e-05	6	Q6AY58	1	1692.05	92.7	101.4	82.8	96.8	93.8	90.6	2	-1.57	25.0802	41
HKPGFLDLK	2xTMT6plex [K2; K9]; 1xTMT6plex [N-Term]	0.000164202	2.43578e-05	3	D3ZA84	0	1742.09	94.6	104.5	95.1	93.1	94.2	97.8	4	1.6	25.7878	18
EKQDETQTK	2xTMT6plex [K2; K9]; 1xTMT6plex [N-Term]	0.000606568	8.12948e-05	5	Q5U302	1	1794.02	94.1	82.3	107.8	115.3	111.8	119.1	2	3.45	8.2476	27
EKEEPVNEK	2xTMT6plex [K2; K9]; 1xTMT6plex [N-Term]	0.000253891	4.59793e-05	5	F1LN92	1	1789.03	106.8	107.8	118.3	106.1	111.6	107.2	2	-0.61	14.6512	21
EKEAEEAEK	2xTMT6plex [K2; K9]; 1xTMT6plex [N-Term]	0.000650626	8.12948e-05	3	Q99ND9	1	1749.98	106.9	102.9	95.5	93.9	93.5	95.2	3	0.34	13.3694	3
FKETELPAK	2xTMT6plex [K2; K9]; 1xTMT6plex [N-Term]	0.00054959	8.12948e-05	5	F7F9U6; Q6S3A0	1	1750.07	97.1	92.9	113.9	109.5	108.6	101.9	3	3.71	26.5135	13
DKEGIQNAK	2xTMT6plex [K2; K9]; 1xTMT6plex [N-Term]	0.000287147	4.59793e-05	8	P05708	1	1690.01	95.8	91.7	92	106.5	108.7	109	2	-0.47	15.6783	22
SKEFAQVIK	2xTMT6plex [K2; K9]; 1xTMT6plex [N-Term]	0.000616646	8.12948e-05	6	P14408	1	1737.09	121	95.3	138	103.8	113	100.4	2	2.63	25.8431	40
EKEMTSAFK	2xTMT6plex [K2; K9]; 1xTMT6plex [N-Term]	0.000616646	8.12948e-05	3	F1LP30	1	1758.01	116.7	110.3	116.3	113.1	112.2	107.2	3	2.51	22.974	13
NKYEDEINKR	2xTMT6plex [K2; K9]; 1xTMT6plex [N-Term]	0.00505555	0.000410453	3	Q6P6Q2; Q10758	2	1996.14	97.2	40.5	78.5	152.8	47.1	67.6	3	2.87	16.7621	3
SKEAWDAGK	2xTMT6plex [K2; K9]; 1xTMT6plex [N-Term]	0.000265628	4.59793e-05	5	P17764	1	1678.97	143.3	97	165.4	109.7	135.7	90.5	2	1.93	19.293	26
DKVVVFLK	2xTMT6plex [K2; K8]; 1xTMT6plex [N-Term]	0.00081412	0.000140453	1	D4ADD7	1	1635.08							3	0.7	33.1966	8
VKDLTVQK	2xTMT6plex [K2; K8]; 1xTMT6plex [N-Term]	0.00251631	0.000262737	1	P15178	1	1618.05							3	1.34	23.7236	4
GKDASGNK	2xTMT6plex [K2; K8]; 1xTMT6plex [N-Term]	0.122675	0.00531252	1	P16617	1	1463.88							3	-0.2	6.9226	1
EKEEGIEK	2xTMT6plex [K2; K8]; 1xTMT6plex [N-Term]	0.0108287	0.00102899	1	Q6AYN7	1	1648.97			360.3			307.3	3	2.51	17.0784	4
VKLEELTK	2xTMT6plex [K2; K8]; 1xTMT6plex [N-Term]	0.0374239	0.00259674	1	Q5HZE2	1	1647.07			286.3			289.2	3	0.17	31.0885	10
AKLEEHFK	2xTMT6plex [K2; K8]; 1xTMT6plex [N-Term]	0.0309502	0.00228403	1	D4A781	1	1689.03		287.9			307.7		4	-1.42	19.0112	4
DKLEFAPK	2xTMT6plex [K2; K8]; 1xTMT6plex [N-Term]	0.0245201	0.00198543	1	D4ACP2	1	1635.01		272.4			295.7		3	1.31	26.7884	5
DKTIIMWK	2xTMT6plex [K2; K8]; 1xTMT6plex [N-Term]	0.0093523	0.000809341	1	P63245	1	1722.06		257.6			347.9		3	-1.8	33.4477	3
AKWDSWNK	2xTMT6plex [K2; K8]; 1xTMT6plex [N-Term]	0.0216872	0.00182687	1	P11030	1	1721.99		212.2			406		3	3.67	27.8816	1
EKFDTTVK	2xTMT6plex [K2; K8]; 1xTMT6plex [N-Term]	0.00532346	0.000410453	3	P18886	1	1655		147.2	176.3		151.9	153.7	2	1.14	21.6695	21
GKFEDMAK	2xTMT6plex [K2; K8]; 1xTMT6plex [N-Term]	0.00451565	0.000397989	4	P63159	1	1612.93		137.9	140.3		129.9	135.8	2	1.02	23.0588	23
IKNDLNLK	2xTMT6plex [K2; K8]; 1xTMT6plex [N-Term]	0.00906305	0.000809341	2	F1LMV6	1	1645.06		132.2	220.1		183.1	194.9	3	2.49	26.1812	13
FKEHVEGK	2xTMT6plex [K2; K8]; 1xTMT6plex [N-Term]	0.0964545	0.00457867	2	F1M9V7	1	1661		130.2	136.1		133.7	143.2	4	0.2	14.9644	7
SKFEDLAK	2xTMT6plex [K2; K8]; 1xTMT6plex [N-Term]	0.00820497	0.000722955	2	P52925	1	1624.99		126.4	119.3		142.7	135.3	3	0.37	25.5662	10
TKYPSGDK	2xTMT6plex [K2; K8]; 1xTMT6plex [N-Term]	0.0631489	0.00378215	2	Q91YB6	1	1582.94		126.3	119.4		112.7	132.9	3	-1.77	13.6069	5
VKEITFLK	2xTMT6plex [K2; K8]; 1xTMT6plex [N-Term]	0.0460646	0.00295946	2	P35444	1	1665.09		120.4	158.2		165.6	139.3	3	0.28	38.6713	3
LKAEAYQK	2xTMT6plex [K2; K8]; 1xTMT6plex [N-Term]	0.00431302	0.000397989	1	Q9Z2S9	1	1638.02	220.6			243.6			3	0.58	20.1447	13
GKYEMYLK	2xTMT6plex [K2; K8]; 1xTMT6plex [N-Term]	0.0427372	0.00285744	1	D3ZBS2	1	1719.01	247.4			263			3	0.56	27.826	4
MKPTLMHK	2xTMT6plex [K2; K8]; 1xTMT6plex [N-Term]	0.0116523	0.00115722	1	Q62969	0	1673.02	135.3			214.7			4	-0.18	18.994	8
AKPEVQDK	2xTMT6plex [K2; K8]; 1xTMT6plex [N-Term]	0.0229269	0.00190833	1	D3ZV52	0	1601.98	267.9			275.8			3	0.21	15.0129	2
EKVEELIK	2xTMT6plex [K2; K8]; 1xTMT6plex [N-Term]	0.00426935	0.000397989	1	Q14TE9	1	1675.06	284.2			290.9			3	1.09	28.5037	3
SKENVLYK	2xTMT6plex [K2; K8]; 1xTMT6plex [N-Term]	0.0798287	0.00421384	1	P62193	1	1668.03	334.3			281.1			2	0.39	20.8405	8
LKEEEEDK	2xTMT6plex [K2; K8]; 1xTMT6plex [N-Term]	0.0120876	0.001198	1	P18418	1	1706.98	256.3			287.1			3	-0.5	17.5167	4
GKFDEMEK	2xTMT6plex [K2; K8]; 1xTMT6plex [N-Term]	0.0237087	0.0019739	1	Q9Z2J4	1	1670.94	322.6			297.6			2	-5.5	23.2906	8
LKELVVPK	2xTMT6plex [K2; K8]; 1xTMT6plex [N-Term]	0.00083477	0.000140453	1	Q924S5	1	1613.1	345.7			334.7			3	3.53	30.7604	10
VKDGPGGK	2xTMT6plex [K2; K8]; 1xTMT6plex [N-Term]	0.0284074	0.00215331	2	F1LQ55	1	1444.91	130.6	97.1		108.9	134.5		2	-1.5	12.9303	24
AKDDTQVK	2xTMT6plex [K2; K8]; 1xTMT6plex [N-Term]	0.0134974	0.00131967	2	Q9JLA3	1	1591.96	137.8		127.2	134.5		136.9	3	-0.06	13.7293	4
VKEVADFK	2xTMT6plex [K2; K8]; 1xTMT6plex [N-Term]	0.00778672	0.000681523	2	D3ZHA0	1	1623.01	115.4		131.6	140.6		123.3	3	0.08	26.6367	4
EKEELMEK	2xTMT6plex [K2; K8]; 1xTMT6plex [N-Term]	0.00372474	0.000337025	5	A0A096MK30	1	1722.99	60.4	70.5	74.7	77.1	70.7	77.5	2	0.65	23.3899	31
SKDLQTQK	2xTMT6plex [K2; K8]; 1xTMT6plex [N-Term]	0.00697721	0.000576502	2	F1M614	1	1635	172.1	151.1		160.3	165.1		3	-0.38	13.9518	4
EKHATENK	2xTMT6plex [K2; K8]; 1xTMT6plex [N-Term]	0.0268378	0.0020475	2	G3V8B0; G3V6D8; G3V6E1; Q29RW1; G3V885; P02564; F1M8F6	1	1643.97	156.1	135.8		154.9	178.6		4	3.43	3.8505	11
VKTEVEHK	2xTMT6plex [K2; K8]; 1xTMT6plex [N-Term]	0.00316088	0.000305655	4	Q7TN00	1	1657.03	73.7	68.5	101	89.8	94.1	92.9	4	-0.44	13.0264	12
DKQPYEQK	2xTMT6plex [K2; K8]; 1xTMT6plex [N-Term]	0.00165013	0.000216887	4	P52925	1	1723	77.1	89.3	79.6	107.4	97.2	92.9	3	-0.1	14.3649	6
AKEEGSWK	2xTMT6plex [K2; K8]; 1xTMT6plex [N-Term]	0.00446974	0.000397989	4	P07340	1	1621.95	172.8	173.3		188.6	169.1		2	-0.2	18.0365	22
GKPFIQPK	2xTMT6plex [K2; K8]; 1xTMT6plex [N-Term]	0.000975082	0.000156217	2	D3ZSG3	0	1602.03	219.2		192.3	158.9		148.2	3	-1.85	21.3222	17
VKETADFK	2xTMT6plex [K2; K8]; 1xTMT6plex [N-Term]	0.00221423	0.000246414	1	C0JPT7	1	1624.99	108.5			310			3	0.37	21.7258	5
FKDPNAPK	2xTMT6plex [K2; K8]; 1xTMT6plex [N-Term]	0.00690471	0.000576502	4	P63159	1	1603.98	85	101.1	88.2	109.2	88.6	94.1	2	0.14	20.9855	16
YKEETIEK	2xTMT6plex [K2; K8]; 1xTMT6plex [N-Term]	0.00234307	0.000246414	6	G3V6I9	1	1727.02	95.4	99.2	90.6	100.9	93.4	94.9	2	-0.96	19.9024	31
IKDPDAAKPEDWDER	2xTMT6plex [K2; K8]; 1xTMT6plex [N-Term]	0.000712656	8.12948e-05	6	P18418	1	2472.33	89.9	101.5	83.4	92.2	91.6	92.3	3	3.71	26.6356	16
AKPVVFLK	2xTMT6plex [K2; K8]; 1xTMT6plex [N-Term]	0.00566496	0.000455449	3	A0A0G2K3P4; A0A0G2JUP3	0	1589.08	88.2	89.6	86.5	96.9	96.9	97.2	3	3.63	27.6	10
NKPGVYTK	2xTMT6plex [K2; K8]; 1xTMT6plex [N-Term]	0.0137125	0.00131967	3	B2RYJ5	0	1593.99	89.9	103.1	80.4	103.9	101.4	83.7	2	1.96	16.4632	18
EKMDLTAK	2xTMT6plex [K2; K8]; 1xTMT6plex [N-Term]	0.00157074	0.000216887	8	O88989	1	1622.98	114.2	85.8	126.7	97.5	110.2	93.3	2	0.12	22.3233	25
VKLPSGSK	2xTMT6plex [K2; K8]; 1xTMT6plex [N-Term]	0.079373	0.00418834	3	D4A6W6	1	1502.99	106.1	89.5	108.9	90.8	106.2	92.5	3	2.99	18.8013	5
DKSEEVHK	2xTMT6plex [K2; K8]; 1xTMT6plex [N-Term]	0.0088752	0.000752189	4	F1LMV6	1	1658.97	79.2	95.6	131.1	129.7	112.1	123.5	2	0.31	9.4314	12
AKEEALQK	2xTMT6plex [K2; K8]; 1xTMT6plex [N-Term]	0.00409941	0.00036887	6	P11530	1	1604	108.8	103.6	113.4	109.1	106.1	105	2	0.28	17.3343	30
GKPDVVVK	2xTMT6plex [K2; K8]; 1xTMT6plex [N-Term]	0.0202975	0.0017393	9	P17764	0	1529	127.3	128.9	103.9	112.2	108.6	113.4	2	0	20.3503	27
VKLEEQLK	2xTMT6plex [K2; K8]; 1xTMT6plex [N-Term]	0.00216295	0.000246414	6	A0A0G2JZA2	1	1674.08	117.1	101.7	110.9	119.3	114.7	108.3	2	-0.02	24.6896	31
IKENSEK	2xTMT6plex [K2; K7]; 1xTMT6plex [N-Term]	0.0335419	0.00234607	2	Q6P6U2	1	1534.94							2	4.58	10.6129	11
FKPHLQK	2xTMT6plex [K2; K7]; 1xTMT6plex [N-Term]	0.0190071	0.00168919	1	A0A0G2K2P3	0	1585.02			271.8			273	4	-0.22	17.9304	6
QKVEAQK	2xTMT6plex [K2; K7]; 1xTMT6plex [N-Term]	0.0103846	0.000971596	1	A0A0H2UHI7	1	1517.96			332.2			296.7	2	-0.24	9.1859	24
LKDEVLK	2xTMT6plex [K2; K7]; 1xTMT6plex [N-Term]	0.108178	0.00492743	2	D4A8U7	1	1532			278.1			272.1	3	1.17	27.5543	7
AKPEYHK	2xTMT6plex [K2; K7]; 1xTMT6plex [N-Term]	0.0224218	0.00184051	2	Q3KRF2	0	1559.95			271.3			276.9	4	0.34	9.0645	8
TKEIEAK	2xTMT6plex [K2; K7]; 1xTMT6plex [N-Term]	0.121284	0.00530087	1	F1LRV4	1	1505.95			320.9			268.1	3	-0.41	15.054	2
DKQLNEK	2xTMT6plex [K2; K7]; 1xTMT6plex [N-Term]	0.0239758	0.0019739	2	A0A0G2K5F1	1	1561.95			474.3			289.6	2	1.28	14.2381	12
GKEDVGK	2xTMT6plex [K2; K7]; 1xTMT6plex [N-Term]	0.22443	0.00770961	1	Q498C8	1	1419.88		277.2			289.6		2	2.27	12.4162	4
TKEILLK	2xTMT6plex [K2; K7]; 1xTMT6plex [N-Term]	0.0174274	0.00159547	2	Q5XIH3	1	1532.04		245.4			427.5		3	2.52	24.9669	10
AKANLEK	2xTMT6plex [K2; K7]; 1xTMT6plex [N-Term]	0.0094014	0.000809341	1	G3V8B0; G3V885; P02564	1	1460.94		241.3			300.9		3	1.19	14.3255	7
LKDTPQK	2xTMT6plex [K2; K7]; 1xTMT6plex [N-Term]	0.147048	0.00587693	1	F1LQS6	1	1516.97		225.5			228.2		3	2.01	16.8493	9
EKIEAEK	2xTMT6plex [K2; K7]; 1xTMT6plex [N-Term]	0.032779	0.00233338	1	A0A0G2K7M2	1	1533.95		186.6			325		3	2.51	17.0694	8
TKVPVVK	2xTMT6plex [K2; K7]; 1xTMT6plex [N-Term]	0.0185976	0.00163466	1	Q8R560	1	1458		176.1			248.1		3	1.39	18.4778	7
AKEDSSK	2xTMT6plex [K2; K7]; 1xTMT6plex [N-Term]	0.0290629	0.00219138	2	Q5U2X7	1	1451.87		154.9	168.2		174	172.4	2	-0.36	4.9278	12
AKEDFLK	2xTMT6plex [K2; K7]; 1xTMT6plex [N-Term]	0.0855085	0.00432576	2	A1L1M0	1	1537.96		153.1	156.8		154.8	155.5	2	0.43	23.7936	19
VKENDQK	2xTMT6plex [K2; K7]; 1xTMT6plex [N-Term]	0.106334	0.00486251	2	D3ZPN7	1	1547.94		146.7	144.4		146.6	136.6	3	-0.68	9.4848	3
GKLEEQKPER	2xTMT6plex [K2; K7]; 1xTMT6plex [N-Term]	0.0322187	0.00233338	2	P63029	1	1901.14		133.9	149.4		132.8	133.7	2	-0.87	13.7653	11
DKLDIIK	2xTMT6plex [K2; K7]; 1xTMT6plex [N-Term]	0.100985	0.00466868	4	F1LVC4	1	1532		131.3	141.3		128.4	139.8	3	0.39	27.8171	7
IKEWYEK	2xTMT6plex [K2; K7]; 1xTMT6plex [N-Term]	0.0840511	0.00430091	3	A0A0G2K2V6	1	1683.01		74.9	110.1		66.3	113.9	2	2.91	27.8598	19
EKAEAQK	2xTMT6plex [K2; K7]; 1xTMT6plex [N-Term]	0.119908	0.00524918	1	Q5EBC0	1	1490.91	294.6			221.2			3	-0.43	8.3188	7
EKEENEK	2xTMT6plex [K2; K7]; 1xTMT6plex [N-Term]	0.0201863	0.0017393	1	A0A0G2K0W9	1	1592.91	247.3			295.9			2	-1.17	7.6512	13
IKELEQK	2xTMT6plex [K2; K7]; 1xTMT6plex [N-Term]	0.0855085	0.00432576	2	D3ZX38	1	1575.01	268.7			284.8			3	0.08	23.685	1
SKFEAQK	2xTMT6plex [K2; K7]; 1xTMT6plex [N-Term]	0.254722	0.00853811	1	P41562	1	1524.94	270			277.4			3	-0.37	16.4512	3
SKQEALK	2xTMT6plex [K2; K7]; 1xTMT6plex [N-Term]	0.0343233	0.0024123	1	Q5XI32	1	1490.95	241.7			299.6			2	-1.2	13.2489	1
YKELGEK	2xTMT6plex [K2; K7]; 1xTMT6plex [N-Term]	0.0592987	0.00359894	1	A0A0H2UHM5	1	1553.95	290.9			263.8			2	-0.39	19.8536	9
AKEILTK	2xTMT6plex [K2; K7]; 1xTMT6plex [N-Term]	0.0417618	0.00277893	4	P62716; D3ZME7; A0A0G2JYA4	1	1489.99	308			289.7			3	1.16	22.0281	8
QKLEMEK	2xTMT6plex [K2; K7]; 1xTMT6plex [N-Term]	0.0516805	0.00331725	1	Q9Z2J4; C5H4P9	1	1592.96	301.7			291.5			3	-0.61	19.496	0
TKVEISK	2xTMT6plex [K2; K7]; 1xTMT6plex [N-Term]	0.0741071	0.00405983	1	A0A0G2JZI2	1	1491.97	312.6			295.3			2	0.34	19.0485	4
GKADAGK	2xTMT6plex [K2; K7]; 1xTMT6plex [N-Term]	0.113248	0.00502799	1	Q4KLJ0; P18437	1	1333.84	362.6			266.3			2	-1.22	7.2758	5
VKDILSK	2xTMT6plex [K2; K7]; 1xTMT6plex [N-Term]	0.110685	0.00500394	1	D4AE02	1	1489.99	286.2			306.4			3	-3.26	28.0955	4
QKPEFLK	2xTMT6plex [K2; K7]; 1xTMT6plex [N-Term]	0.174773	0.0066074	2	P04905	0	1577	129.2		117.4	128.2		125.3	3	-0.01	26.3029	7
SKEYFSK	2xTMT6plex [K2; K7]; 1xTMT6plex [N-Term]	0.0380774	0.00262239	2	A0A0G2K3Z9	1	1575.93	142.8		177.6	121.6		134.8	2	0.56	20.2566	16
GKPDAAK	2xTMT6plex [K2; K7]; 1xTMT6plex [N-Term]	0.271031	0.0089441	2	P63159	0	1373.87	131.7	145.8		148	130.7		3	0.42	8.7332	5
MKQEPVKPEEGR	2xTMT6plex [K2; K7]; 1xTMT6plex [N-Term]	0.000142293	0	2	P61589	1	2115.22	142.9		159.5	141.3		133.6	3	-0.19	15.8882	8
DKGSVVK	2xTMT6plex [K2; K7]; 1xTMT6plex [N-Term]	0.0582894	0.00354648	2	Q7TMZ9	1	1419.91	153.1	131.4		158.3	161.8		2	0.29	13.9895	9
SKEEYQK	2xTMT6plex [K2; K7]; 1xTMT6plex [N-Term]	0.159038	0.00622287	2	Q923M1	1	1598.94	150.1	190.9		161.5	126.7		2	-0.28	13.4967	8
EKEVAQK	2xTMT6plex [K2; K7]; 1xTMT6plex [N-Term]	0.0103304	0.000956728	4	D3ZBS2	1	1518.95	79.4	84.5	77.5	89.2	70.2	83.4	2	-0.89	12.1758	16
VKEDLVK	2xTMT6plex [K2; K7]; 1xTMT6plex [N-Term]	0.299934	0.00958812	3	O70511	1	1517.99	152.4		169.4	143.6		132.7	3	0.65	26.93	10
IKEIAAK	2xTMT6plex [K2; K7]; 1xTMT6plex [N-Term]	0.0193208	0.00171465	6	P07943	1	1459.98	156.4		210.8	153.2		131.8	2	0.15	22.0787	3
TKENLEK	2xTMT6plex [K2; K7]; 1xTMT6plex [N-Term]	0.0505071	0.0032381	3	G3V8L9	1	1548.96	107.7	84.6	112.1	90	97.3	98.5	2	0.27	14.9665	19
VKPQLLK	2xTMT6plex [K2; K7]; 1xTMT6plex [N-Term]	0.0447558	0.00292041	3	B0LPN4	0	1513.04	176.3		157.1	159.9		151	2	1.39	24.2246	18
YKAEDEK	2xTMT6plex [K2; K7]; 1xTMT6plex [N-Term]	0.0184968	0.00162055	5	P63018	1	1569.91	94.1	85.2	92.3	100.9	90.4	96.2	2	2.7	14.8123	22
QKHEAEK	2xTMT6plex [K2; K7]; 1xTMT6plex [N-Term]	0.0196404	0.00171465	8	A0A0G2JWS2	1	1556.94	116.6	81.8	111.3	101.1	103.4	104	2	-0.8	3.4388	23
GKEHEVK	2xTMT6plex [K2; K7]; 1xTMT6plex [N-Term]	0.0684087	0.00396212	5	F1MAA7	1	1513.93	100.3	106.3	118	106.4	105.4	99.1	2	-0.85	4.3865	9
QKDQTTK	2xTMT6plex [K2; K7]; 1xTMT6plex [N-Term]	0.0262367	0.0020475	5	Q6IMZ5	1	1535.94	95.1	79.8	102.8	107.9	106.4	100.7	2	-1.31	4.8777	26
YKDEAEK	2xTMT6plex [K2; K7]; 1xTMT6plex [N-Term]	0.0140792	0.00137558	4	A0A0G2JWS2	1	1569.91	101.2	86.7	103.3	112.9	109	112.3	2	3.48	13.5428	19
VKDALEK	2xTMT6plex [K2; K7]; 1xTMT6plex [N-Term]	0.0227995	0.00190833	31	G3V8B0; G3V885; P02564	1	1489.96	103.4	89.1	104.9	105.5	108.3	97.7	2	-1.94	20.4541	17
VKAEPAK	2xTMT6plex [K2; K7]; 1xTMT6plex [N-Term]	0.079373	0.00418834	3	P16617	1	1429.93	97.8	77.5	128.4	99.6	105.4	88.2	2	0.98	13.4151	17
LKEQVVK	2xTMT6plex [K2; K7]; 1xTMT6plex [N-Term]	0.0233141	0.0019219	7	P07943	1	1531.02	106	87.9	115.4	105.9	103	97.4	2	1.82	19.834	20
AKPAAAK	2xTMT6plex [K2; K7]; 1xTMT6plex [N-Term]	0.0444984	0.00292041	3	F1LY11	0	1343.9	123	116	100.9	111.6	102.6	96.8	2	0.16	8.9472	19
EKDVVIK	2xTMT6plex [K2; K7]; 1xTMT6plex [N-Term]	0.0429845	0.00285744	5	F1LM33	1	1517.99	112.8	110.4	103.6	108.4	110	114.8	2	-1.77	20.6035	19
LKIEEEK	2xTMT6plex [K2; K7]; 1xTMT6plex [N-Term]	0.0556797	0.0034972	6	Q4KM62	1	1575.99	122.9	102.1	100.9	103.1	102.1	105.5	2	-0.61	21.1666	13
AKEELEK	2xTMT6plex [K2; K7]; 1xTMT6plex [N-Term]	0.0382978	0.00262239	4	A0A0G2JVH4	1	1533.95	114.1	107.9	110.4	114.8	120.7	105.1	2	0.29	16.9128	21
LKEEISK	2xTMT6plex [K2; K7]; 1xTMT6plex [N-Term]	0.029905	0.00223065	6	F1M953	1	1533.98	111.8	104	110.2	117.4	112.1	108.6	2	0.13	22.7939	15
QKPVLQK	2xTMT6plex [K2; K7]; 1xTMT6plex [N-Term]	0.00215286	0.000246414	7	Q5XI78	0	1528.02	118.7	103.7	108.4	106.7	117	110.6	2	-1.27	19.1243	19
DKEAFIK	2xTMT6plex [K2; K7]; 1xTMT6plex [N-Term]	0.0153253	0.00146824	4	F1M5N4	1	1537.96	124	116.6	135.7	113.5	107.5	102.4	2	0.51	23.4686	15
RKELEEK	2xTMT6plex [K2; K7]; 1xTMT6plex [N-Term]	0.216172	0.00753351	3	G3V8B0; G3V6D8; G3V6E1; Q29RW1; G3V885; P02564; F1M8F6	2	1619.01	116.3	57.1	174.4	100.6	133.1	59.7	4	-1.04	9.2744	15
VKLELAK	2xTMT6plex [K2; K7]; 1xTMT6plex [N-Term]	0.00873689	0.000737669	4	Q5XIN6	1	1488.01	121.1	95.4	122.2	115.7	121.4	102.1	2	5.2	25.7556	14
LKLEHPK	2xTMT6plex [K2; K7]; 1xTMT6plex [N-Term]	0.0830936	0.00430091	3	A0A0G2QC17	1	1552.02	122.8	101	122.8	114.3	115	110.5	4	0.3	15.4249	3
HKDAFLK	2xTMT6plex [K2; K7]; 1xTMT6plex [N-Term]	0.00612433	0.000487252	9	G3V6P2	1	1545.97	125.1	88.6	152	110.9	124	100.9	2	0.76	14.9497	18
IKVEKPVVEMDGDEMTR	2xTMT6plex [K2; K5]; 1xTMT6plex [N-Term]	2.40157e-08	0	12	P56574	1	2663.47	120.6	122.4	76.7	76.9	96.5	105.1	2	-2.4	31.6362	57
GKSPQSSTAAPDGSLLSSVTEETLHLGEK	2xTMT6plex [K2; K29]; 1xTMT6plex [N-Term]	1.84783e-05	0	1	Q7TMZ9	1	3613.95	319.1			311.8			5	0.08	43.8017	33
SKRPIPISTTAPPIQSPLPVIPHQK	2xTMT6plex [K2; K25]; 1xTMT6plex [N-Term]	0.00278386	0.000294626	1	A0A0G2JXR0; A0A096MJ01	1	3390.06	308			314.6			5	1.49	32.9427	6
LKDLNSQADSLMTSSAFDTSQVK	2xTMT6plex [K2; K23]; 1xTMT6plex [N-Term]	8.79968e-09	0	3	Q6IRK8; C9EH87; A0A0G2K1Y8	1	3173.7	147		156	149.7		147.1	3	2.67	45.7071	79
TKPVTGNLRPEEALQALTIYEGK	2xTMT6plex [K2; K23]; 1xTMT6plex [N-Term]	1.96238e-06	0	5	M0R9X8	0	3215.86	90.8	96.4	93.2	90.4	106.3	96.7	4	1.39	46.495	22
AKLEATLQEEAAIQQEHLEELKR	2xTMT6plex [K2; K22]; 1xTMT6plex [N-Term]	9.07905e-08	0	2	Q5XIN6	2	3364.9	348.4			346.4			5	-0.46	42.1351	28
DKTPVQSQQPSATAPSGADEK	2xTMT6plex [K2; K21]; 1xTMT6plex [N-Term]	1.06743e-05	0	1	Q4FZT9	1	2829.52			294.8			315.9	4	0.33	21.2604	37
DKLDGNELDLSLSDLNEVPVK	2xTMT6plex [K2; K21]; 1xTMT6plex [N-Term]	5.3667e-12	0	4	Q5RJR8	1	3000.67	139.5	171.6		163.7	189.8		3	-1.69	49.1805	58
VKLEGHELPADLPPHLIPPSK	2xTMT6plex [K2; K21]; 1xTMT6plex [N-Term]	3.8373e-05	0	2	Q641Z6	1	2974.77	156		155.7	148.3		155.4	5	2.48	35.2138	11
TKSENGLEFTSSGSANTETTK	2xTMT6plex [K2; K21]; 1xTMT6plex [N-Term]	2.97731e-10	0	4	Q9Z2L0	1	2876.51	136.7	99.1	121.2	110.5	120.9	107	3	-1.84	24.6917	92
VKEMTERLEDEEEMNAELTAK	2xTMT6plex [K2; K21]; 1xTMT6plex [N-Term]	1.08231e-08	0	10	G3V8B0; G3V885; P02564	2	3182.65	113.9	75.3	133.1	103.2	127.4	66.9	3	0.35	39.8881	41
EKGADYLVTEVENGGSLGSK	2xTMT6plex [K2; K20]; 1xTMT6plex [N-Term]	1.66742e-06	0	1	A0A0G2JVG3; P11980	1	2740.5	315.5			271			4	1.96	39.9699	31
EKPSYDTEADPSEGLMNVLK	2xTMT6plex [K2; K20]; 1xTMT6plex [N-Term]	2.2689e-07	0	1	Q6AYK6	0	2910.54	321.4			314.4			3	2.15	42.5622	21
AKPALDDLGQGLMPVLEAWK	2xTMT6plex [K2; K20]; 1xTMT6plex [N-Term]	4.62854e-08	0	2	P04639	0	2839.64	157.5		88.8	156.6		166.2	3	-0.53	51.9396	55
FKDDQANYSLNSDDPLIFK	2xTMT6plex [K2; K19]; 1xTMT6plex [N-Term]	6.43141e-11	0	2	Q920P6	1	2917.56			259			263	3	4.97	45.2614	70
LKEQGQAPITPQQGQALAK	2xTMT6plex [K2; K19]; 1xTMT6plex [N-Term]	1.41389e-05	0	1	Q32PX6	1	2693.59	275.7			312			4	1.99	28.5088	15
LKGEMMDLQHGSLFLQTPK	2xTMT6plex [K2; K19]; 1xTMT6plex [N-Term]	1.79588e-08	0	15	P42123	1	2860.6	104.4	92.5	104.2	100.2	103.4	102.4	3	3.73	41.784	42
YKPVPDEPPNPTNIEEMLK	2xTMT6plex [K2; K19]; 1xTMT6plex [N-Term]	7.5428e-06	0	4	D3ZSG3	0	2898.59	138.8	135.4	125.2	112.1	118.2	102.2	3	1.02	45.1043	40
VKLEQQVDDLEGSLDQDK	2xTMT6plex [K2; K18]; 1xTMT6plex [N-Term]	3.42556e-05	0	1	P02564	1	2746.51			383.8			232.6	3	5.76	44.4441	18
GKEYDDLLDEFMQAVTDK	2xTMT6plex [K2; K18]; 1xTMT6plex [N-Term]	1.22485e-07	0	2	F1M5N4	1	2804.46		172	177.4		167.9	159.9	3	7.11	53.1117	36
AKNEILDEVISLSQVTPK	2xTMT6plex [K2; K18]; 1xTMT6plex [N-Term]	5.56856e-06	0	2	Q2TA68	1	2671.58		150.3	175.6		181.1	161.8	4	-0.74	51.3407	37
IKENFQVFDFELTPEDMK	2xTMT6plex [K2; K18]; 1xTMT6plex [N-Term]	1.49264e-08	0	2	D3ZF77	1	2917.56	252.4			249.9			3	1.56	50.2798	43
QKLPDGSEIPLPPILLGK	2xTMT6plex [K2; K18]; 1xTMT6plex [N-Term]	1.76853e-05	0	1	Q6Q0N1	1	2602.62	284.8			292.9			4	-4.2	50.2277	17
EKAPSIIFIDELDAIGTK	2xTMT6plex [K2; K18]; 1xTMT6plex [N-Term]	6.52546e-08	0	1	Q6P6U2	1	2647.55	292.7			273.8			3	1.1	50.584	33
IKVDEFVTGNLSFDQINK	2xTMT6plex [K2; K18]; 1xTMT6plex [N-Term]	7.51554e-07	0	2	P12711	1	2754.56	295.8			290.3			4	0.3	48.5484	42
RKPDQTLDEDDPGAAPLK	2xTMT6plex [K2; K18]; 1xTMT6plex [N-Term]	8.99945e-08	0	2	P26453	1	2653.48	125.4		124.5	144.7		145.8	3	-0.09	24.3493	33
GKLPGPTVSASYSLEYGK	2xTMT6plex [K2; K18]; 1xTMT6plex [N-Term]	2.94081e-08	0	2	P36972	1	2541.45	147.8	143.9		144.9	151		3	1.37	34.9458	73
HKPAFTEEDVLNIFPVVK	2xTMT6plex [K2; K18]; 1xTMT6plex [N-Term]	2.31968e-06	0	2	A0A0U1RRV5	0	2770.61	164.9		173.2	146.3		163.2	4	1.21	48.3398	30
DKWDDLTEAGVIDIHLGK	2xTMT6plex [K2; K18]; 1xTMT6plex [N-Term]	4.25333e-10	0	4	Q9WTQ2	1	2712.52	152.2	152.7		157	162.4		3	0.63	46.5144	46
EKFEGVELNTDEPPMVFK	2xTMT6plex [K2; K18]; 1xTMT6plex [N-Term]	3.32805e-07	0	4	Q5U2N2	1	2796.51	97.7	98.9	97.4	96.8	104.2	95.9	3	0.41	44.4298	55
DKDDDVPQFTSAGENFNK	2xTMT6plex [K2; K18]; 1xTMT6plex [N-Term]	3.07186e-09	0	4	Q68FS4	1	2714.39	99.8	96.2	96.9	95.5	104.8	104.6	3	4.46	33.2266	72
VKLEQQVDDLEGSLEQEK	2xTMT6plex [K2; K18]; 1xTMT6plex [N-Term]	2.07404e-11	0	97	G3V8B0; Q9R0H4; G3V885	1	2774.54	100	91.6	105.3	109.3	121.5	101.2	2	3.36	36.023	88
AKDINQEVYNFLATAGAK	2xTMT6plex [K2; K18]; 1xTMT6plex [N-Term]	4.60217e-11	0	9	Q9ER34	1	2640.5	125.6	84.5	169	112.3	140.2	94.9	2	0.17	49.1846	90
TKDEYLINSQTTEHIIK	2xTMT6plex [K2; K17]; 1xTMT6plex [N-Term]	3.71223e-09	0	1	A0A0G2K261	1	2720.54							3	-0.84	30.6417	51
VKPPEGYDVVAVYPNAK	2xTMT6plex [K2; K17]; 1xTMT6plex [N-Term]	1.71205e-06	0	1	M0R4H5	0	2533.46		248.3			299.1		3	-0.57	36.1804	38
EKEEFAVPENSTVQQFK	2xTMT6plex [K2; K17]; 1xTMT6plex [N-Term]	3.73131e-06	0	2	D4AA63	1	2697.47		163.5	156.3		150.5	139.7	3	1.54	34.9268	36
EKEEFAVPENSSVQQFK	2xTMT6plex [K2; K17]; 1xTMT6plex [N-Term]	0.000106102	0	3	A0A140TAI1	1	2683.45		148.1	132.9		148.5	159.2	3	1.35	33.3693	19
AKTESAVSSQAAIEELK	2xTMT6plex [K2; K17]; 1xTMT6plex [N-Term]	0.000423108	8.12948e-05	1	Q925Q9	1	2449.41	327.9			280.7			3	0.16	30.8671	1
IKSESTSGTTQFIPDPK	2xTMT6plex [K2; K17]; 1xTMT6plex [N-Term]	1.33174e-07	0	1	Q5U1W6	1	2523.43	373			274.4			3	1.24	30.8086	53
VKGDMDVAVPEIEGEMK	2xTMT6plex [K2; K17]; 1xTMT6plex [N-Term]	8.23609e-06	0	4	A0A0G2JUA5	1	2534.38	136.3		148.5	144.3		143.7	3	2.44	40.1712	32
VKGELDATVPNLEGDFK	2xTMT6plex [K2; K17]; 1xTMT6plex [N-Term]	3.0475e-06	0	6	A0A0G2JUA5	1	2519.43	92.4	90.8	95.1	98.1	95.3	95.1	3	1.5	42.0711	40
LKDTENAIENMIGPDWK	2xTMT6plex [K2; K17]; 1xTMT6plex [N-Term]	1.0499e-07	0	5	Q2TA68	1	2661.45	110.3	100.5	105.2	109.5	123.1	105.2	3	4.72	49.4459	37
AKDIVPGDIVEIAVGDK	2xTMT6plex [K2; K17]; 1xTMT6plex [N-Term]	1.92697e-08	0	11	P11507	1	2426.45	120.3	116.8	111.1	115.6	112.8	104.2	2	-0.71	45.8275	69
AKDIVPGDIVEIAVGDKVPADIR	2xTMT6plex [K2; K17]; 1xTMT6plex [N-Term]	1.25546e-11	0	14	P11507	2	3077.82	130.3	109.2	142.8	109	122.7	95.8	2	-1.61	48.3722	59
DKPHVNVGTIGHVDHGK	2xTMT6plex [K2; K17]; 1xTMT6plex [N-Term]	9.85847e-11	0	13	P85834	0	2497.42	122.5	102.6	111.5	111.8	113.1	119.8	3	1.58	17.8452	72
VKQDMPPPGGYGPIDYK	2xTMT6plex [K2; K17]; 1xTMT6plex [N-Term]	5.42363e-08	0	9	D3ZE15	1	2549.4	125.1	95.7	135.2	119.3	124.5	103	3	4.98	33.4619	57
DKPEEQWWNAEDSEGKR	2xTMT6plex [K2; K16]; 1xTMT6plex [N-Term]	3.12522e-05	0	1	Q63768	1	2791.43		265.2			278.1		4	6.74	27.9823	14
SKVDEAVAVLQAHQAK	2xTMT6plex [K2; K16]; 1xTMT6plex [N-Term]	1.6705e-05	0	1	Q9EPH8	1	2381.41	262			271.1			4	-0.49	33.818	26
SKVDEAVAVLQAHHAK	2xTMT6plex [K2; K16]; 1xTMT6plex [N-Term]	3.04431e-05	0	2	G3V9N0; Q5I0G7	1	2390.41	300			275.2			5	0.57	29.1829	33
VKDMAPLPESEVALGK	2xTMT6plex [K2; K16]; 1xTMT6plex [N-Term]	3.21155e-08	0	1	Q5M7W5; A0A0G2JW88	1	2371.39	284.5			298.5			3	2.7	36.8788	61
LKNAYEESLEHLETFKR	2xTMT6plex [K2; K16]; 1xTMT6plex [N-Term]	1.95376e-06	0	2	G3V8B0; G3V885; P02564	2	2794.57	362.2			302			5	0.8	38.6088	19
LKDHLLIPVSNSEMEK	2xTMT6plex [K2; K16]; 1xTMT6plex [N-Term]	1.94518e-06	0	3	O08557	1	2540.47	142.3	119.1		148.7	113.2		3	2.07	34.3717	50
LKGEMMDLQHGSLFLK	2xTMT6plex [K2; K16]; 1xTMT6plex [N-Term]	2.08004e-05	0	4	P04642	1	2534.44	84.6	81	81.3	78.7	83.1	86.8	4	-0.27	41.504	22
LKNAYEESLEHLETFK	2xTMT6plex [K2; K16]; 1xTMT6plex [N-Term]	1.0975e-06	0	3	G3V8B0; G3V885; P02564	1	2638.47	171.2		222.9	150.2		109.8	2	1.51	41.9832	54
NKEDQYEHLDAADMTK	2xTMT6plex [K2; K16]; 1xTMT6plex [N-Term]	2.8029e-07	0	6	F1LRV4	1	2595.33	94.8	89.7	89.1	92.6	89.6	94.8	3	-0.18	26.3065	28
EKEDPTAVAPGPSLTK	2xTMT6plex [K2; K16]; 1xTMT6plex [N-Term]	1.07685e-05	0	4	F1M392	1	2327.34	109.9	105.7	112.9	100.1	104.3	100.3	3	0.43	27.8771	36
LKGEATVSFDDPPSAK	2xTMT6plex [K2; K16]; 1xTMT6plex [N-Term]	1.00026e-07	0	4	Q5PQK2	1	2349.33	87.7	105.6	101.9	104.1	106.2	101	3	2.07	30.2278	40
YKEEYAVLISEAQAIK	2xTMT6plex [K2; K16]; 1xTMT6plex [N-Term]	1.66635e-08	0	5	M0R9X8	1	2542.47	86.8	96.1	86.1	94.7	89.7	105.2	3	1.89	48.0171	46
SKYDEIFYNLAPADGK	2xTMT6plex [K2; K16]; 1xTMT6plex [N-Term]	2.36062e-07	0	9	Q4V8H8	1	2518.38	107.6	98.6	103.9	101.6	106.3	99.7	2	1.56	43.6152	59
QKFETPGIMQFTNEEK	2xTMT6plex [K2; K16]; 1xTMT6plex [N-Term]	7.85112e-08	0	10	Q5XI78	1	2614.42	117	102.5	117.2	120	121	111.6	2	-1.14	38.3132	65
YKEQLTPSQLMGLEK	2xTMT6plex [K2; K15]; 1xTMT6plex [N-Term]	0.00837855	0.000722955	1	Q91ZW1	1	2452.41							4	1.29	38.8761	7
MKPLMGVIYVPLTDK	2xTMT6plex [K2; K15]; 1xTMT6plex [N-Term]	1.23395e-05	0	1	P22062	0	2392.43			189			279.8	3	1.76	48.0112	42
VKDSDDVPMVLVGNK	2xTMT6plex [K2; K15]; 1xTMT6plex [N-Term]	1.49692e-05	0	2	Q04970; P20171	1	2303.32			302.1			307.2	3	-0.12	36.4635	42
VKDSEDVPMVLVGNK	2xTMT6plex [K2; K15]; 1xTMT6plex [N-Term]	0.00012008	0	2	A0JN17	1	2317.34			295.5			294.5	3	0.26	36.558	28
FKEIAEAYDVLSDPK	2xTMT6plex [K2; K15]; 1xTMT6plex [N-Term]	0.000780885	0.000101209	1	A0A0G2K9H9	1	2412.36	265.8			324.5			4	1.31	47.9365	9
TKTENPLVLIDEVDK	2xTMT6plex [K2; K15]; 1xTMT6plex [N-Term]	4.73208e-06	0	1	Q924S5	1	2401.42	335.1			296.2			3	3.14	42.6126	45
AKELWQSIHNLEAEK	2xTMT6plex [K2; K15]; 1xTMT6plex [N-Term]	6.05705e-07	0	3	P50753	1	2483.42	318.7			337.6			3	1.01	39.6997	37
IKGEHPGLSIGDVAK	2xTMT6plex [K2; K15]; 1xTMT6plex [N-Term]	1.99083e-05	0	3	P63159	1	2208.33	144		135.4	157.5		141.6	4	0.34	27.1903	23
AKDQNESLDEEMFYK	2xTMT6plex [K2; K15]; 1xTMT6plex [N-Term]	1.32532e-08	0	2	A0A0G2JWC7	1	2534.31	131.5	124.1		161.7	150.7		3	1.99	34.1879	53
VKDRDDFPIVLVGNK	2xTMT6plex [K2; K15]; 1xTMT6plex [N-Term]	0.000107013	0	2	D3Z8L7	2	2402.44	126.9		167.7	150.1		145.9	4	-0.32	37.2548	11
FKNEEEVFEWNNEVK	2xTMT6plex [K2; K15]; 1xTMT6plex [N-Term]	6.08378e-07	0	5	Q64057	1	2628.39	96.6	91.2	104.7	92.2	98.5	96.9	2	1.81	40.4821	38
FKEVAEAYEVLSDPK	2xTMT6plex [K2; K15]; 1xTMT6plex [N-Term]	2.49866e-08	0	3	Q5XIP0	1	2412.36	92.7	79	94.5	91.1	97.2	90.6	3	-0.25	46.5769	43
TKPYIQVDIGGGQTK	2xTMT6plex [K2; K15]; 1xTMT6plex [N-Term]	6.87657e-09	0	7	P06761	0	2292.35	95.2	102	91	92.6	83.4	93.1	3	-1.46	30.4992	48
VKDTDDVPMILVGNK	2xTMT6plex [K2; K15]; 1xTMT6plex [N-Term]	3.8148e-07	0	5	Q62636	1	2331.36	93.5	107.9	92.9	92.8	93.7	92.5	2	0.6	39.4733	62
VKDRDEFPMILIGNK	2xTMT6plex [K2; K15]; 1xTMT6plex [N-Term]	7.39398e-05	0	3	Q5BJU0	2	2462.44	99.5	96.6	103.7	93.7	99.9	99.8	4	4.36	38.3616	15
VKDTEDVPMILVGNK	2xTMT6plex [K2; K15]; 1xTMT6plex [N-Term]	1.85946e-09	0	7	P62836	1	2345.37	107.7	105.1	99	98	101.5	96	2	-1.4	39.5185	68
QKYEESQSELESSQK	2xTMT6plex [K2; K15]; 1xTMT6plex [N-Term]	6.38059e-09	0	52	G3V8B0; G3V885; P02564	1	2487.32	103.9	89.8	102.7	107.2	107.7	99.8	2	3.23	20.9415	82
NKDPLNETVVGLYQK	2xTMT6plex [K2; K15]; 1xTMT6plex [N-Term]	2.25799e-08	0	54	G3V8B0; G3V6D8; G3V6E1; Q29RW1; G3V885; P02564	1	2405.4	100.6	92.9	101.1	103	102.6	101	2	1.71	35.8979	65
VKEDENVPFLLVGNK	2xTMT6plex [K2; K15]; 1xTMT6plex [N-Term]	3.35748e-07	0	7	P63322	1	2388.41	103.8	99.6	99.6	103.9	109.5	100.7	3	0.97	41.5573	51
LKGADPEETILNAFK	2xTMT6plex [K2; K15]; 1xTMT6plex [N-Term]	5.12188e-08	0	43	P08733	1	2333.37	103.6	66.8	149.3	106.5	135.9	88.8	3	0.51	48.8394	55
FKAEHDQLLLNYAK	2xTMT6plex [K2; K14]; 1xTMT6plex [N-Term]	0.000852401	0.000156217	2	G3V7U4	1	2377.38							4	-0.11	33.3752	9
TKEYELLSDELNQK	2xTMT6plex [K2; K14]; 1xTMT6plex [N-Term]	8.27152e-05	0	1	Q2PQA9	1	2397.35			308.1			301.4	3	1.24	39.1888	17
AKEEQQDDTVYMGK	2xTMT6plex [K2; K14]; 1xTMT6plex [N-Term]	4.39105e-06	0	1	D4A8U7	1	2329.23			271.4			301.1	3	0.27	24.5193	32
LKPDDATIPLLAAK	2xTMT6plex [K2; K14]; 1xTMT6plex [N-Term]	5.45991e-05	0	1	B5DFB4	0	2153.35		292.6			315		3	4.67	40.7314	31
DKEAAVQLINNYVK	2xTMT6plex [K2; K14]; 1xTMT6plex [N-Term]	9.01489e-05	0	2	P97569	1	2292.35		165	151		161.9	190.8	4	1.55	43.1439	22
QKLEAQLTENNIVK	2xTMT6plex [K2; K14]; 1xTMT6plex [N-Term]	1.34132e-05	0	2	Q6MGC4	1	2315.39		151.4	142.3		147	150.8	3	-0.13	30.9776	30
DKVELEVTLPGEGK	2xTMT6plex [K2; K14]; 1xTMT6plex [N-Term]	0.000118052	0	2	F1LRP7	1	2201.3		146.2	152.2		160	151.7	3	1.82	36.3491	20
TKEVIQEWSLTNIK	2xTMT6plex [K2; K14]; 1xTMT6plex [N-Term]	6.64141e-08	0	1	G3V852	1	2376.41	238.1			276.5			3	0.9	41.0796	48
EKPLALYVFSNNEK	2xTMT6plex [K2; K14]; 1xTMT6plex [N-Term]	3.57067e-06	0	1	P11883	0	2339.36	284.5			329.4			3	0.09	39.2974	37
IKDLSTVEALQNLK	2xTMT6plex [K2; K14]; 1xTMT6plex [N-Term]	1.63832e-06	0	3	Q5XIE0	1	2259.39	127.5	125.2		125.5	121.5		3	-1.79	43.3227	26
LKDEGVELFAIGIK	2xTMT6plex [K2; K14]; 1xTMT6plex [N-Term]	1.96238e-06	0	1	A0A0G2KAJ7	1	2219.36	170.6			371.2			3	1.34	47.7234	34
FKGPFTDVVTTNLK	2xTMT6plex [K2; K14]; 1xTMT6plex [N-Term]	7.44703e-08	0	6	Q9Z270	1	2254.34	86.6	92.5	90.9	85.2	92.9	87.3	3	-0.82	40.9059	37
IKAPGFAHLAGLDK	2xTMT6plex [K2; K14]; 1xTMT6plex [N-Term]	0.00185671	0.000216887	3	Q641Y2	1	2125.31	165.4		235.2	164		138.3	4	1.45	33.4365	20
LKGPDINLPEGSVK	2xTMT6plex [K2; K14]; 1xTMT6plex [N-Term]	0.00021617	4.59793e-05	6	A0A0G2JUA5	1	2154.31	96.5	93.3	98.8	105.2	99.9	98.7	3	2.82	33.3442	25
IKIEFTPEQIEEFK	2xTMT6plex [K2; K14]; 1xTMT6plex [N-Term]	7.25285e-08	0	47	P16409	1	2438.41	94.3	80.2	110.5	110.6	121.4	102.5	3	2.54	46.6084	59
GKIEEDSEVLMMIK	2xTMT6plex [K2; K14]; 1xTMT6plex [N-Term]	3.52411e-07	0	3	G3V616	1	2309.31	96.9	93.6	101.7	99.5	110	104.9	3	3.73	43.4525	29
MKETAENYLGHTAK	2xTMT6plex [K2; K14]; 1xTMT6plex [N-Term]	1.41582e-08	0	6	F1M953	1	2280.26	118.3	101.7	121.4	98.1	110.2	106.5	3	0.82	27.5283	33
GKEIVLSAGSTPK	2xTMT6plex [K2; K13]; 1xTMT6plex [N-Term]	2.87803e-06	0	1	M0R9X8	1	1974.22							3	-0.55	26.2451	15
GKLEAIITPPPAK	2xTMT6plex [K2; K13]; 1xTMT6plex [N-Term]	0.000540648	8.12948e-05	2	Q02874	1	2022.29							3	0.15	33.2296	18
WKDTDEADLVLAK	2xTMT6plex [K2; K13]; 1xTMT6plex [N-Term]	0.00232101	0.000246414	1	B2RYU7	1	2191.26							3	1.24	38.8934	2
VKPNLQTFNTTLK	2xTMT6plex [K2; K13]; 1xTMT6plex [N-Term]	0.000152875	0	1	A0A0G2JU15	0	2191.34			317			308.4	3	-1.91	33.084	17
EKTETLASLEDTK	2xTMT6plex [K2; K13]; 1xTMT6plex [N-Term]	0.000412887	8.12948e-05	1	Q9JK25; A0A0G2K681	1	2152.23			354.8			343.7	3	-0.45	30.8583	19
TKEEDQEDTAEEK	2xTMT6plex [K2; K13]; 1xTMT6plex [N-Term]	0.000334022	6.62772e-05	1	D4A4K4	1	2239.15		365.3			275.1		3	2.94	14.6325	17
EKEYLLNQAAEWK	2xTMT6plex [K2; K13]; 1xTMT6plex [N-Term]	8.05702e-06	0	1	A0A0G2K2T1	1	2309.31		327.2			338.7		3	4.88	39.0292	36
SKGEHFPYEQEIK	2xTMT6plex [K2; K13]; 1xTMT6plex [N-Term]	0.000424836	8.12948e-05	1	B0LPN4	1	2279.26		322.5			286.5		4	-0.36	24.0134	20
DKEVIPQEIEEVK	2xTMT6plex [K2; K13]; 1xTMT6plex [N-Term]	0.0026783	0.000278903	1	D3ZC56	1	2243.31		299.3			307.3		3	2.63	34.2439	22
LKELDEEHSQELK	2xTMT6plex [K2; K13]; 1xTMT6plex [N-Term]	0.000213503	4.59793e-05	1	G3V7I8; O08815	1	2285.3	259.2			265.5			4	1.37	24.9612	13
EKEQIYSSLDYGK	2xTMT6plex [K2; K13]; 1xTMT6plex [N-Term]	1.1469e-06	0	1	A0A140UHX6	1	2247.25	309.6			271.8			3	1.04	31.6015	36
GKLTYTQQLEDLK	2xTMT6plex [K2; K13]; 1xTMT6plex [N-Term]	1.37343e-07	0	1	G3V8B0; P02564	1	2224.32	196.6			238.1			3	-7.33	35.0049	48
QKDYETATLSEIK	2xTMT6plex [K2; K13]; 1xTMT6plex [N-Term]	2.02379e-06	0	1	Q6T487; Q9Z1P2	1	2213.26	167.4			284.1			3	-1.02	30.8978	23
MKSEAEDILETEK	2xTMT6plex [K2; K13]; 1xTMT6plex [N-Term]	6.61464e-07	0	1	D4ACN8	1	2210.22	329			324.6			3	-1.54	36.3879	33
GKLTYTQQLEDLKR	2xTMT6plex [K2; K13]; 1xTMT6plex [N-Term]	2.61115e-08	0	3	G3V8B0; P02564	2	2380.42	207.2			275			3	0.75	29.9655	27
WKDSDEADLVLAK	2xTMT6plex [K2; K13]; 1xTMT6plex [N-Term]	5.49783e-07	0	2	Q5RJK5	1	2177.24	159.5	163.6		155.5	152.1		3	2.86	37.2281	19
LKEVLLQVEDERK	2xTMT6plex [K2; K13]; 1xTMT6plex [N-Term]	7.65383e-05	0	1	A0A0G2K6S9; E9PTU4	2	2286.4	162.1			306.7			4	1.09	38.6111	7
QKTEAELLELTVK	2xTMT6plex [K2; K13]; 1xTMT6plex [N-Term]	2.23912e-07	0	1	Q6TXE2; P10959	1	2189.34	330.9			411			3	-0.15	37.5953	37
IKELTYQTEEDRK	2xTMT6plex [K2; K13]; 1xTMT6plex [N-Term]	1.45471e-06	0	9	G3V8B0; P02564	2	2340.34	53.9	35.6	91.6	74.8	129.9	103.5	2	2.46	23.8502	54
TKPWNYTYNPQTK	2xTMT6plex [K2; K13]; 1xTMT6plex [N-Term]	2.92682e-05	0	3	A0A0G2JXP1	0	2328.3	91.7	100.1	80.7	88.8	98.1	96	3	2.74	28.5133	28
AKLEQLFQDEVAK	2xTMT6plex [K2; K13]; 1xTMT6plex [N-Term]	6.64141e-08	0	8	F7F9U6; Q6S3A0	1	2206.31	103.2	107.9	113.8	108.9	104.6	99.3	2	0.53	42.6244	68
VKDMEDLENVFYK	2xTMT6plex [K2; K13]; 1xTMT6plex [N-Term]	1.37713e-05	0	2	G3V615	1	2317.27	193.6		153.1	156.5		163.6	3	1.96	45.1981	18
EKLILPHVDVQLK	2xTMT6plex [K2; K13]; 1xTMT6plex [N-Term]	2.50022e-05	0	3	P56574	1	2219.41	115.9	73.4	125	98.9	84.6	108.7	4	2.04	36.747	32
SKQLEDELVSLQK	2xTMT6plex [K2; K13]; 1xTMT6plex [N-Term]	4.94244e-09	0	8	P04692	1	2204.31	131.3	68.2	148.7	98.8	133.5	72.2	2	-1.62	36.1251	67
GKFNTSDVSAIEK	2xTMT6plex [K2; K13]; 1xTMT6plex [N-Term]	6.2192e-07	0	3	P05708	1	2083.2	97.4	80.3	139.5	106.1	106.4	93.2	3	0.26	28.3188	27
LKAEGHPVGDPLK	2xTMT6plex [K2; K13]; 1xTMT6plex [N-Term]	3.47074e-05	0	4	F1LM33	1	2048.25	117.4	105.2	123	111	114.7	107.4	4	0.04	22.2974	15
QKTEDELLETSLK	2xTMT6plex [K2; K13]; 1xTMT6plex [N-Term]	1.66705e-07	0	4	P16303	1	2221.29	111.3	151.5	115.7	129.7	85.2	115.4	2	1.28	32.534	55
VKDFATVYVDAVK	2xTMT6plex [K2; K13]; 1xTMT6plex [N-Term]	6.1624e-08	0	8	P04639	1	2142.28	93.8	85.3	87.7	134.6	99.3	110.6	2	0.06	41.3782	78
SKDFQLFGSPLGK	2xTMT6plex [K2; K13]; 1xTMT6plex [N-Term]	6.44218e-07	0	9	P12346; Q7TP24	1	2111.25	146.1	150.8	147	113.9	108.3	117.8	2	-2.73	39.5761	36
LKQDPPIIHELK	2xTMT6plex [K2; K12]; 1xTMT6plex [N-Term]	4.33557e-05	0	3	Q5XIP0	1	2118.33			280.3			291.7	4	0.79	31.7255	26
EKPDVAEIEDAK	2xTMT6plex [K2; K12]; 1xTMT6plex [N-Term]	0.000229046	4.59793e-05	1	B4F777	0	2031.16			289.3			278.5	3	1.14	31.0131	13
SKSDTSTPPSPK	2xTMT6plex [K2; K12]; 1xTMT6plex [N-Term]	0.00186523	0.000216887	1	P35565	1	1919.11			304.8			286.8	3	1.84	14.9143	14
EKDIEIDALSQK	2xTMT6plex [K2; K12]; 1xTMT6plex [N-Term]	0.00719938	0.000622352	1	D4ABD7	1	2076.22		294.5			299		3	3.06	32.1556	5
LKEYEAAVEQLK	2xTMT6plex [K2; K12]; 1xTMT6plex [N-Term]	2.16372e-05	0	2	Q3KRE0	1	2108.26		293.7			346.8		3	4.65	39.2778	23
GKVEEVELPVEK	2xTMT6plex [K2; K12]; 1xTMT6plex [N-Term]	2.14484e-05	0	1	A0A0G2K9I8	1	2043.23		287.8			270.3		3	3.78	30.3001	16
GKDVFIIQTVSK	2xTMT6plex [K2; K12]; 1xTMT6plex [N-Term]	8.82317e-05	0	2	O08618	1	2022.26		283.5			335.6		3	3.65	34.8784	28
DKTYEPTNIQGK	2xTMT6plex [K2; K12]; 1xTMT6plex [N-Term]	1.16546e-05	0	1	D4A678	1	2081.18		260.5			262.3		3	4.67	22.1934	34
AKLDVHFAGAAK	2xTMT6plex [K2; K12]; 1xTMT6plex [N-Term]	0.0023879	0.000246414	1	D3ZHA0	1	1915.17		232.4			270.4		4	3.83	24.032	14
EKEVVPDSPGDK	2xTMT6plex [K2; K12]; 1xTMT6plex [N-Term]	7.08129e-05	0	2	A0A0G2K5C6	1	1987.13		115.5	112		125.7	148.7	3	0.69	23.7206	22
QKEVFQALEAGK	2xTMT6plex [K2; K12]; 1xTMT6plex [N-Term]	5.57094e-07	0	1	D4ABA9	1	2035.22	194.7			206.9			3	0.78	32.579	32
TKDVLTITLTPK	2xTMT6plex [K2; K12]; 1xTMT6plex [N-Term]	7.48252e-07	0	2	Q5BJZ2	1	2017.29	361			237.1			3	0.54	36.7217	44
TKPSEDSLSGQK	2xTMT6plex [K2; K12]; 1xTMT6plex [N-Term]	4.3545e-05	0	1	B1H2A6	0	1964.13	286			298.8			3	-0.93	19.2235	13
LKGPQITGPSLK	2xTMT6plex [K2; K12]; 1xTMT6plex [N-Term]	4.11464e-05	0	1	A0A0G2JUA5	1	1926.24	249.5			287.1			3	-0.02	29.1922	30
SKSEMNYIDGEK	2xTMT6plex [K2; K12]; 1xTMT6plex [N-Term]	4.94492e-06	0	1	F1M820; F1M866; F1M8Z8	1	2088.13	314.5			299.8			3	-1.66	25.0348	25
LKDSEGSGTAGK	2xTMT6plex [K2; K12]; 1xTMT6plex [N-Term]	2.45681e-05	0	1	D3ZV52	1	1837.06	267.8			278.1			3	-0.67	16.5651	14
LKVEGLDGDGEK	2xTMT6plex [K2; K12]; 1xTMT6plex [N-Term]	0.000784144	0.000101209	1	Q99068	1	1947.14	260.6			298			3	-0.47	28.3618	8
EKYDTDFYVLDK	2xTMT6plex [K2; K12]; 1xTMT6plex [N-Term]	9.01489e-05	0	1	P15178	1	2223.22	305.5			281.9			3	2.27	37.8911	15
GKGGEIQPVSVK	2xTMT6plex [K2; K12]; 1xTMT6plex [N-Term]	1.63832e-06	0	2	P26772	1	1886.17	370.3			312.9			2	-0.67	21.0178	51
QKVENLLLEAEK	2xTMT6plex [K2; K12]; 1xTMT6plex [N-Term]	7.23598e-05	0	2	A0A0G2K5N6	1	2101.28	135.1		149.3	137.4		133.7	3	0.42	37.4281	14
FKDPGLVDQLVK	2xTMT6plex [K2; K12]; 1xTMT6plex [N-Term]	1.96238e-06	0	2	A0A0G2JZG7	1	2046.26	134.5	141.5		135.7	133.9		3	3.16	39.1504	28
MKAEDGENYAIK	2xTMT6plex [K2; K12]; 1xTMT6plex [N-Term]	1.45162e-05	0	2	Q6PEC1	1	2056.14	133.9		152	150.7		141.2	3	-6.57	24.7715	27
QKVDSLLESLEK	2xTMT6plex [K2; K12]; 1xTMT6plex [N-Term]	2.21949e-07	0	2	A0A0G2JXW4	1	2076.25	148.7	163.3		147.1	151.3		3	-1.24	43.0436	36
TKVEAFQTAISK	2xTMT6plex [K2; K12]; 1xTMT6plex [N-Term]	5.66993e-07	0	4	Q63798	1	2010.22	83.1	102.2	81.7	73.7	85.3	88.7	2	3.72	30.7305	48
RKPDTIEVQQMK	2xTMT6plex [K2; K12]; 1xTMT6plex [N-Term]	7.12373e-06	0	7	Q5PQK5; P31977; A0A096MK30	1	2160.28	75.1	83	84.6	85.8	84.1	82.5	3	1.26	20.0121	22
YKPESDELTAEK	2xTMT6plex [K2; K12]; 1xTMT6plex [N-Term]	4.54836e-06	0	7	P04785	0	2097.17	68.8	85.5	68.8	84.1	78.2	88.4	2	-1.98	24.9254	34
FKVPGVEAAGPK	2xTMT6plex [K2; K12]; 1xTMT6plex [N-Term]	5.82172e-07	0	3	A0A0G2JUA5	1	1887.17	85.8	88.9	96.7	94.1	92.9	91.6	3	-0.45	30.3755	30
AKDEQSAVSMLK	2xTMT6plex [K2; K12]; 1xTMT6plex [N-Term]	4.09325e-07	0	6	A0A0G2K8W9	1	1994.16	89	92.5	87.8	94.3	98.5	100.6	2	-0.91	27.0826	61
GKDYYHILGIEK	2xTMT6plex [K2; K12]; 1xTMT6plex [N-Term]	0.00011957	0	4	Q5XIP0	1	2123.25	90.4	78.1	93.8	94.2	88.6	98	4	4.23	32.6302	19
GKDLIGVQNLLK	2xTMT6plex [K2; K12]; 1xTMT6plex [N-Term]	1.33797e-06	0	4	Q6IRK8; C9EH87; A0A0G2K1Y8	1	1985.27	93	85.4	113.9	95.4	115.4	94.9	3	0.13	38.5683	42
LKAEAELLQQQK	2xTMT6plex [K2; K12]; 1xTMT6plex [N-Term]	1.31797e-05	0	3	F7F9U6; Q6S3A0	1	2086.28	95.5	97.1	112.4	110.7	102.5	107.2	3	-0.87	32.0771	14
GKELTGLGNALK	2xTMT6plex [K2; K12]; 1xTMT6plex [N-Term]	3.12904e-06	0	2	Q5M9H2	1	1888.18	189.1	153.6		167.3	162.2		3	0.74	29.7312	28
EKEQQQQQQQQK	2xTMT6plex [K2; K12]; 1xTMT6plex [N-Term]	6.92983e-05	0	4	Q6MG08	1	2245.25	87	91.7	88.7	121	94.9	113.8	4	4.58	6.5333	41
FKSPGVAAAQPK	2xTMT6plex [K2; K12]; 1xTMT6plex [N-Term]	4.54836e-06	0	3	F1LX07	1	1888.16	125.5	85.1	165	104.7	127.5	85.8	3	4.07	22.2171	23
AKPAEAPATAHK	2xTMT6plex [K2; K12]; 1xTMT6plex [N-Term]	1.43525e-07	0	28	G3V6P2	0	1879.14	116.3	103.5	108.7	116.2	113.3	108.9	3	1.28	9.455	43
QKLEPLGTELHK	2xTMT6plex [K2; K12]; 1xTMT6plex [N-Term]	7.71404e-08	0	7	P04639	1	2080.27	101.8	91.5	91.5	140.7	103.4	128.4	3	1.12	25.0451	39
LKDDLEAITNK	2xTMT6plex [K2; K11]; 1xTMT6plex [N-Term]	3.80396e-05	0	1	D3ZC56	1	1947.17							3	0.69	38.6141	21
VKGDMDISVPK	2xTMT6plex [K2; K11]; 1xTMT6plex [N-Term]	6.78155e-05	0	2	A0A0G2JUA5	1	1876.12							3	-0.52	27.6019	17
YKDTNLLILFK	2xTMT6plex [K2; K11]; 1xTMT6plex [N-Term]	0.00023869	4.59793e-05	1	P38656	1	2055.28							3	-1.06	45.7473	15
SKLQEVEGAVK	2xTMT6plex [K2; K11]; 1xTMT6plex [N-Term]	0.000375949	6.62772e-05	1	A0A0G2K6S9; E9PTU4	1	1875.15							3	1.14	27.4448	0
HKEVEAAQGVK	2xTMT6plex [K2; K11]; 1xTMT6plex [N-Term]	0.000881436	0.000156217	1	B2GUV7	1	1883.13							4	0.25	13.8689	15
GKPEDVMPSVK	2xTMT6plex [K2; K11]; 1xTMT6plex [N-Term]	0.0067268	0.000546745	1	G3V8E4	0	1874.1							3	4.28	25.6519	5
GKDPQPVEEEK	2xTMT6plex [K2; K11]; 1xTMT6plex [N-Term]	0.00183981	0.000216887	1	D4ACP2	1	1943.11			269.6			271.3	3	-2.42	17.6795	13
EKYIDQEELNK	2xTMT6plex [K2; K11]; 1xTMT6plex [N-Term]	0.000355096	6.62772e-05	2	P34058; P82995	1	2096.18			340.4			302.7	3	2.01	27.1042	15
LKPLPGETMEK	2xTMT6plex [K2; K11]; 1xTMT6plex [N-Term]	6.84049e-05	0	2	G3V852	0	1930.17		257.1			258.9		3	0.5	29.7538	19
LKPTMAFMSGK	2xTMT6plex [K2; K11]; 1xTMT6plex [N-Term]	0.000236731	4.59793e-05	4	Q4V8F9	0	1898.12		181.4	202.8		184.1	156.3	2	0.56	34.563	36
EKNPDMVAGEK	2xTMT6plex [K2; K11]; 1xTMT6plex [N-Term]	6.08558e-05	0	2	Q6P685	1	1905.07		145.5	134.7		138.3	142.7	3	-1.21	20.5668	23
VKGDVDISLPK	2xTMT6plex [K2; K11]; 1xTMT6plex [N-Term]	0.000827826	0.000140453	4	A0A0G2JUA5	1	1858.16		136	132.7		145.7	137.5	3	3.12	31.4578	11
VKGEYDVTTPK	2xTMT6plex [K2; K11]; 1xTMT6plex [N-Term]	0.000145946	0	3	A0A0G2JUA5	1	1924.14		134.2	137.7		151.2	140.8	2	-0.09	22.9549	40
IKGDIDVSVPK	2xTMT6plex [K2; K11]; 1xTMT6plex [N-Term]	0.000350779	6.62772e-05	2	A0A0G2JUA5	1	1858.16		134.1	147.5		143.4	141.3	3	0.85	31.3045	20
VKVDPSHDASK	2xTMT6plex [K2; K11]; 1xTMT6plex [N-Term]	0.00206443	0.000246414	1	A0A0G2JXT8	1	1870.1	258.4			247.4			4	0.85	15.5591	15
GKDAFPVAGQK	2xTMT6plex [K2; K11]; 1xTMT6plex [N-Term]	7.23598e-05	0	2	Q4KMA2	1	1805.09	276.4			269.7			3	-0.81	23.3443	27
AKEAAEQDVEK	2xTMT6plex [K2; K11]; 1xTMT6plex [N-Term]	6.02737e-06	0	2	D3ZRM9	1	1905.09	334.7			215.7			2	-1.01	19.1415	50
IKGDVDVDVPK	2xTMT6plex [K2; K11]; 1xTMT6plex [N-Term]	4.77146e-05	0	1	A0A0G2JUA5	1	1872.14	236.5			291.8			3	-0.17	29.0695	12
EKDLTEVSTLK	2xTMT6plex [K2; K11]; 1xTMT6plex [N-Term]	6.3003e-05	0	1	B4F779	1	1950.17	271.4			290.3			3	-0.46	29.7011	20
AKAEYDVSVPK	2xTMT6plex [K2; K11]; 1xTMT6plex [N-Term]	1.05345e-05	0	1	A0A0G2JUA5	1	1894.13	279.7			295.2			3	-0.26	24.8111	23
IKDIAWTEDSKR	2xTMT6plex [K2; K11]; 1xTMT6plex [N-Term]	0.000412887	8.12948e-05	1	Q5RKI0	2	2149.26	296.8			277.8			3	-0.32	28.0682	2
GKGGIDVTLPK	2xTMT6plex [K2; K11]; 1xTMT6plex [N-Term]	0.00222465	0.000246414	2	A0A0G2JUA5	1	1772.12	272.1			319.5			3	1.77	30.6885	15
VKGDMDVSLPK	2xTMT6plex [K2; K11]; 1xTMT6plex [N-Term]	0.00762551	0.000681523	1	A0A0G2JUA5	1	1876.12	280.5			312.2			3	-4.92	29.81	6
NKDQEGIVVLK	2xTMT6plex [K2; K11]; 1xTMT6plex [N-Term]	0.000235757	4.59793e-05	1	D3ZV52	1	1930.19	283.6			299.4			3	1.98	26.7963	6
HKTDLNHENLK	2xTMT6plex [K2; K11]; 1xTMT6plex [N-Term]	2.36186e-05	0	3	A0A0G2JSP8	1	2036.19	354.9			313.5			3	-1.47	12.5326	29
NKYETEINITK	2xTMT6plex [K2; K11]; 1xTMT6plex [N-Term]	1.78412e-05	0	1	F1LMV6	1	2040.19	195.6			415.9			3	-0.8	27.0118	16
MKVEMEQGLSK	2xTMT6plex [K2; K11]; 1xTMT6plex [N-Term]	9.81925e-06	0	2	P27881	1	1967.13	321.6			313.7			3	0.39	29.1716	21
GKAEPTQTTEK	2xTMT6plex [K2; K11]; 1xTMT6plex [N-Term]	0.000231899	4.59793e-05	1	F1LTF8	1	1877.09	291.6			319.2			3	1.66	11.5872	25
TKEGVVEITGK	2xTMT6plex [K2; K11]; 1xTMT6plex [N-Term]	4.52839e-06	0	7	G3V913	1	1848.14	64	36.9	63	57.2	55.6	56.2	2	-1.59	24.9427	49
VKADQDSEAMK	2xTMT6plex [K2; K11]; 1xTMT6plex [N-Term]	1.95622e-05	0	2	D3ZA84; G3V852	1	1909.07	112.6	136.4		127.7	136.8		3	0.66	18.5849	17
VKGDVDVSLPK	2xTMT6plex [K2; K11]; 1xTMT6plex [N-Term]	3.93906e-05	0	4	A0A0G2JUA5	1	1844.15	132.4		140.2	142.3		142.6	2	-2.03	28.8491	31
VKGEYDVTMPK	2xTMT6plex [K2; K11]; 1xTMT6plex [N-Term]	7.55536e-05	0	2	A0A0G2JUA5	1	1954.13	127.2		143.2	150.7		148.3	3	-0.29	27.2385	24
IKDLSTIEPLK	2xTMT6plex [K2; K11]; 1xTMT6plex [N-Term]	5.3997e-06	0	2	Q5PPH9	1	1944.23	151.6		156.1	141.3		137.3	3	0.79	37.0855	26
DKLNNLVLFDK	2xTMT6plex [K2; K11]; 1xTMT6plex [N-Term]	2.96808e-06	0	2	P62853	1	2006.23	152.4		178.5	132.2		127.6	3	-0.22	40.7254	24
MKETAEAYLGK	2xTMT6plex [K2; K11]; 1xTMT6plex [N-Term]	1.17574e-05	0	5	P06761	1	1928.11	146		155.9	137.1		143.4	3	1.34	34.7898	37
AKVEVPVGGFK	2xTMT6plex [K2; K11]; 1xTMT6plex [N-Term]	4.54836e-06	0	2	F7F9U6; Q6S3A0	1	1818.15	144.1	136.9		156	154.2		3	-0.24	29.4449	43
VKGDVDISGPK	2xTMT6plex [K2; K11]; 1xTMT6plex [N-Term]	2.3931e-05	0	4	A0A0G2JUA5	1	1802.1	91.1	91.5	102.2	91.6	90.7	94.4	3	0.43	23.6886	28
AKPLATTQPAK	2xTMT6plex [K2; K11]; 1xTMT6plex [N-Term]	1.49036e-05	0	5	Q5M7W5; A0A0G2JW88	0	1813.15	85.2	84.5	84.3	94.9	86.1	93.7	3	0.56	17.5949	21
TKDGYVEVSGK	2xTMT6plex [K2; K11]; 1xTMT6plex [N-Term]	2.25075e-05	0	6	Q9EPX0	1	1870.09	93.5	88.4	92.7	94	98.5	98.6	2	0.93	21.5629	24
IKEESGEAVLK	2xTMT6plex [K2; K11]; 1xTMT6plex [N-Term]	2.45629e-06	0	4	Q71LX6; F1LMC2	1	1890.15	38.7	62.2	58.1	69.1	56.9	110.2	2	1.83	24.2384	33
IKDIAWTEDSK	2xTMT6plex [K2; K11]; 1xTMT6plex [N-Term]	7.44396e-06	0	5	Q5RKI0	1	1993.16	75	84.4	93.6	97	91.2	88.3	3	1.14	32.6665	36
TKEQILEEFSK	2xTMT6plex [K2; K11]; 1xTMT6plex [N-Term]	1.82367e-05	0	4	M0R735	1	2039.2	89.6	97	96.5	93.6	95.5	87.7	3	1.03	38.0499	31
VKGDVDASLPK	2xTMT6plex [K2; K11]; 1xTMT6plex [N-Term]	3.97358e-05	0	7	A0A0G2JUA5	1	1816.11	85.4	89.9	96.9	101.7	90.2	93.8	2	-1.5	26.1538	50
VKGDMDVTVPK	2xTMT6plex [K2; K11]; 1xTMT6plex [N-Term]	1.51012e-05	0	7	Q38PG1; A0A0G2JUA5	1	1876.12	86.3	93.1	101.1	95	98.9	95.4	2	-0.32	27.6158	38
VKGDVDMSLPK	2xTMT6plex [K2; K11]; 1xTMT6plex [N-Term]	1.42636e-05	0	9	A0A0G2JUA5	1	1876.12	85.1	82.1	103.1	96.9	93.4	93.8	2	-0.06	30.164	39
GKEEALVLDTK	2xTMT6plex [K2; K11]; 1xTMT6plex [N-Term]	5.34259e-05	0	4	A0A096MJB5	1	1890.15	96.2	90.7	95.7	90.2	94.7	101.4	2	0.15	28.5813	37
IKGDVDVSLPK	2xTMT6plex [K2; K11]; 1xTMT6plex [N-Term]	0.000129631	0	6	A0A0G2JUA5	1	1858.16	87.3	91.9	93.9	98.6	90.7	93.1	2	3.03	31.1431	32
QKPITPETAEK	2xTMT6plex [K2; K11]; 1xTMT6plex [N-Term]	1.21246e-05	0	5	Q8CFN2; A0A0G2JSM8	0	1929.16	103.9	102	90	95.7	93	89.4	2	1.34	18.7184	37
FKDIFQEIYDK	2xTMT6plex [K2; K11]; 1xTMT6plex [N-Term]	5.65291e-05	0	4	P41562	1	2133.22	84.1	81.8	104.9	100.2	101.3	99	3	8.75	48.4029	31
LKPGDLVGVNK	2xTMT6plex [K2; K11]; 1xTMT6plex [N-Term]	3.50119e-05	0	3	Q6P6U2	0	1827.17	100.4	94.9	94.7	94.6	94.1	95.9	3	1.54	29.7205	29
EKFEEMIAQIK	2xTMT6plex [K2; K11]; 1xTMT6plex [N-Term]	7.81284e-06	0	5	Q68FQ0	1	2053.2	99.9	96.6	91.9	92.9	98	96.6	2	2.74	43.6912	48
LKVPEWVDTVK	2xTMT6plex [K2; K11]; 1xTMT6plex [N-Term]	1.88053e-05	0	4	A0A0H2UI38	1	2001.24	101.8	93	110.7	93.5	110.5	95.1	3	0.69	39.6301	28
LKDLEALLNSK	2xTMT6plex [K2; K11]; 1xTMT6plex [N-Term]	1.40769e-05	0	7	G3V8L3	1	1931.21	84.5	110.7	91.3	99.5	94	91.1	2	3.28	46.5975	46
LKDLTSSDTFK	2xTMT6plex [K2; K11]; 1xTMT6plex [N-Term]	2.31968e-06	0	4	B0LPN4	1	1942.15	117.7	99.7	107.6	97.9	107.2	105.2	3	2.54	31.914	52
MKEIAEAYLGK	2xTMT6plex [K2; K11]; 1xTMT6plex [N-Term]	5.14463e-06	0	8	P63018	1	1940.15	97.7	64	157.5	105.7	125.2	87.1	2	-1.78	41.632	42
NKFETEINITK	2xTMT6plex [K2; K11]; 1xTMT6plex [N-Term]	5.3997e-06	0	3	F1LMV6	1	2024.2	72.7	89.4	140.3	129	115.6	120.2	3	-0.39	30.8657	35
GKEPLMYFIEK	2xTMT6plex [K2; K11]; 1xTMT6plex [N-Term]	1.12028e-05	0	13	G3V7K1	1	2042.2	108.7	96	110.2	105.7	110.8	102.6	2	3.35	42.0955	49
FKDIFQEIFDK	2xTMT6plex [K2; K11]; 1xTMT6plex [N-Term]	6.75755e-06	0	13	P56574	1	2117.22	121.4	113.9	91.9	82.6	104	113.5	2	0.88	51.3029	52
VKVEPSHDASK	2xTMT6plex [K2; K11]; 1xTMT6plex [N-Term]	0.000222519	4.59793e-05	2	C0JPT7	1	1884.12	83.3		145.5	141.5		149	4	0.37	13.289	23
LKDDNFFQVSK	2xTMT6plex [K2; K11]; 1xTMT6plex [N-Term]	5.02716e-05	0	3	Q6AYA7	1	2028.17	112	105.7	108.4	110.4	104.1	106.4	3	0.86	36.0322	25
DKEYLAEVFTK	2xTMT6plex [K2; K11]; 1xTMT6plex [N-Term]	1.14014e-05	0	3	Q5XIM4	1	2030.18	120.7	108.7	112.1	108.7	117.1	110.3	3	0.87	41.5108	27
NKLDHYAIIK	2xTMT6plex [K2; K10]; 1xTMT6plex [N-Term]	0.000171231	2.43578e-05	1	D3ZTH8	1	1902.18							4	0.01	25.1319	10
IKDSTLPAYK	2xTMT6plex [K2; K10]; 1xTMT6plex [N-Term]	0.00470442	0.000397989	1	G3V7P3	1	1823.12							3	0.9	28.6699	6
LKETAENNLK	2xTMT6plex [K2; K10]; 1xTMT6plex [N-Term]	0.000353651	6.62772e-05	1	Q66HA8	1	1847.12			327			301.6	3	-0.4	23.4304	9
AKEWDLAMEK	2xTMT6plex [K2; K10]; 1xTMT6plex [N-Term]	0.000372897	6.62772e-05	2	D3ZEY0	1	1908.09			362.9			319.1	3	-1.26	31.5736	14
RKEEEVQQQK	2xTMT6plex [K2; K10]; 1xTMT6plex [N-Term]	0.129121	0.00538604	1	A0A0G2JTA0	2	1989.17			300.3			317.5	4	-0.07	10.1853	4
LKGDDLQAIK	2xTMT6plex [K2; K10]; 1xTMT6plex [N-Term]	0.000201464	4.59793e-05	2	A0A0G2JXW4	1	1788.12			259.8			286.6	2	-1.02	29.1677	25
EKGDYILIVK	2xTMT6plex [K2; K10]; 1xTMT6plex [N-Term]	0.00378131	0.000337025	2	D3ZHA0	1	1865.17			203.3			291.4	3	0.16	34.1767	21
TKFDPSLTQK	2xTMT6plex [K2; K10]; 1xTMT6plex [N-Term]	0.000391585	6.62772e-05	1	F7FHF3	1	1852.11			369.6			320.6	3	0.8	28.1778	10
DKVLTEEELK	2xTMT6plex [K2; K10]; 1xTMT6plex [N-Term]	0.000135246	0	2	P40329	1	1891.14			305.1			300.3	3	-0.05	27.6322	15
DKDDDEVFEK	2xTMT6plex [K2; K10]; 1xTMT6plex [N-Term]	7.20478e-05	0	1	D3ZU13	1	1927.03		310			276.3		3	-1.37	26.1943	19
TKYDEETTAK	2xTMT6plex [K2; K10]; 1xTMT6plex [N-Term]	0.0378583	0.00262239	1	P53565	1	1873.05		307.6			290.2		3	5.04	16.8092	4
VKDFLQSQGK	2xTMT6plex [K2; K10]; 1xTMT6plex [N-Term]	0.00114627	0.000171687	2	G3V6V1	1	1837.12		280.8			283.8		3	2.71	29.7226	15
AKEAQDDLVK	2xTMT6plex [K2; K10]; 1xTMT6plex [N-Term]	0.00107503	0.000171687	1	P31977	1	1804.08		264.7			295.8		3	1.9	20.0503	9
EKEDSLEAVK	2xTMT6plex [K2; K10]; 1xTMT6plex [N-Term]	0.00131076	0.000186576	1	Q9JK25; A0A0G2K681	1	1835.07		263			276.9		3	3.59	23.1096	7
DKEIQTNEAK	2xTMT6plex [K2; K10]; 1xTMT6plex [N-Term]	7.05074e-05	0	2	A0A0G2K9U6	1	1863.08		158.9	146.8		143.7	149	3	1.49	16.9126	19
DKRPEGYNLK	2xTMT6plex [K2; K10]; 1xTMT6plex [N-Term]	0.0325911	0.00233338	2	P36876	1	1907.13		137.1	152.8		149.3	157.1	4	-1.16	17.8056	13
VKDPNSGLPK	2xTMT6plex [K2; K10]; 1xTMT6plex [N-Term]	0.00363252	0.000321886	3	Q9JHL4	1	1742.08		134.7	144.9		135.3	138	3	0.9	21.5012	7
AKAEQDSEAK	2xTMT6plex [K2; K10]; 1xTMT6plex [N-Term]	0.00420474	0.00036887	2	D3ZFJ6	1	1764.01		129.9	158.8		139.2	138.6	3	1.43	10.7863	12
SKLPNTVLGK	2xTMT6plex [K2; K10]; 1xTMT6plex [N-Term]	0.000164202	2.43578e-05	4	Q641Z6	1	1744.13		118.1	185.2		166.6	147.4	3	2.18	25.4757	29
SKENISLLEK	2xTMT6plex [K2; K10]; 1xTMT6plex [N-Term]	0.00053404	8.12948e-05	1	A0A0G2K051	1	1848.14	273.5			240			3	-1.07	28.5134	4
EKGDYVLAVK	2xTMT6plex [K2; K10]; 1xTMT6plex [N-Term]	0.000930895	0.000156217	1	A0A0G2JXT8	1	1809.11	235.4			242.8			3	1.13	27.8928	18
LKDLEVSVEK	2xTMT6plex [K2; K10]; 1xTMT6plex [N-Term]	9.65601e-05	0	1	B0K019	1	1847.15	271.1			284.8			3	4.22	32.9338	29
GKEVDNFVDK	2xTMT6plex [K2; K10]; 1xTMT6plex [N-Term]	0.00563564	0.000455449	1	Q66H80	1	1838.06	301.4			278.7			3	0.29	25.362	12
GKDSLYAQGK	2xTMT6plex [K2; K10]; 1xTMT6plex [N-Term]	0.000100789	0	1	P83883	1	1754.04	298.9			262.9			3	1.07	20.3243	9
YKENSQMDDK	2xTMT6plex [K2; K10]; 1xTMT6plex [N-Term]	0.0948083	0.00455577	1	G3V8A5	1	1945.03	301			298			3	1.65	16.3758	2
VKAEGPGLSK	2xTMT6plex [K2; K10]; 1xTMT6plex [N-Term]	0.00246873	0.000262737	1	A0A0G2JXT8	1	1673.06	235.3			224.5			3	-0.35	19.9483	13
HKPMLIDMNK	2xTMT6plex [K2; K10]; 1xTMT6plex [N-Term]	8.48803e-05	0	1	F7F9U6; Q6S3A0	0	1914.13	309.1			305			3	1.16	24.2142	24
LKETSENALK	2xTMT6plex [K2; K10]; 1xTMT6plex [N-Term]	0.000319356	6.62772e-05	1	F7F2F3	1	1820.11	332.9			335.9			3	0.55	22.9859	3
LKFEMTEQEK	2xTMT6plex [K2; K10]; 1xTMT6plex [N-Term]	1.30072e-05	0	3	B5DF63; A0A0G2JWA5	1	1970.12	118.2		128.1	124.8		131.9	3	1.06	29.8023	34
VKVGNEYVTK	2xTMT6plex [K2; K10]; 1xTMT6plex [N-Term]	0.000134675	0	3	G3V8B0; G3V6D8; G3V6E1; Q29RW1; G3V885; P02564; F1M8F6	1	1824.12	364.4			316.5			3	-0.34	23.9937	21
MKESSPSGSK	2xTMT6plex [K2; K10]; 1xTMT6plex [N-Term]	0.000599121	8.12948e-05	1	D3ZUX5	1	1724.98	373.8			323.2			3	1.19	11.7837	8
LKDTQEQLSK	2xTMT6plex [K2; K10]; 1xTMT6plex [N-Term]	3.70565e-05	0	2	A0A0G2K5N6	1	1877.13	131.5		139.5	133.5		133.7	3	2.76	22.6214	28
FKLEENYDMK	2xTMT6plex [K2; K10]; 1xTMT6plex [N-Term]	0.000159445	2.43578e-05	2	Q6P9U0	1	2004.11	131.8		138.9	142.7		135.5	3	-1.05	31.5874	22
AKDPFAHLPK	2xTMT6plex [K2; K10]; 1xTMT6plex [N-Term]	0.00165013	0.000216887	4	Q68FR6	1	1811.11	133.6	136.6		138.8	142.1		4	-0.88	24.6868	14
EKPTTALLDK	2xTMT6plex [K2; K10]; 1xTMT6plex [N-Term]	2.65824e-05	0	2	A0A0G2K4U6	0	1803.12	139.7		131.9	145.6		139.4	3	-0.77	27.377	20
TKDIEDVFYK	2xTMT6plex [K2; K10]; 1xTMT6plex [N-Term]	0.000129081	0	4	D4A9L2	1	1945.12	144.1	150.2		144	140.2		3	-0.17	35.6789	24
GKVELQPGPK	2xTMT6plex [K2; K10]; 1xTMT6plex [N-Term]	0.000460941	8.12948e-05	2	A0A0G2K3P4; A0A0G2JUP3	1	1740.1	141.3		150.3	152.1		141.5	3	-0.63	20.7763	14
YKDAIHFYNK	2xTMT6plex [K2; K10]; 1xTMT6plex [N-Term]	0.0389668	0.00267602	2	O35814	1	1986.14	151.8		149.8	143.3		151.7	4	3.09	27.0686	12
LKELDDWLTK	2xTMT6plex [K2; K10]; 1xTMT6plex [N-Term]	2.6699e-05	0	4	P11530	1	1948.17	159.2		173.7	166.1		153.8	2	-0.03	45.537	33
EKPAAAPAAK	2xTMT6plex [K2; K10]; 1xTMT6plex [N-Term]	5.13765e-05	0	3	Q7TN00	0	1641.03	68	61.4	81	89.8	92.2	95.4	3	0.74	14.0862	19
SKESLQEAGK	2xTMT6plex [K2; K10]; 1xTMT6plex [N-Term]	1.8723e-05	0	4	P53987	1	1764.05	90.1	77.3	110.4	92.1	105	82.5	3	0.52	17.4907	26
LKGTEDEVEK	2xTMT6plex [K2; K10]; 1xTMT6plex [N-Term]	0.000173395	2.43578e-05	3	P58775; Q5FVG5	1	1835.07	131.1			293.6			2	-0.12	21.7196	18
DKGEYTLVVK	2xTMT6plex [K2; K10]; 1xTMT6plex [N-Term]	9.73919e-05	0	1	C0JPT7	1	1839.12	134.4			350.2			2	0.52	27.9543	33
AKETADAISK	2xTMT6plex [K2; K10]; 1xTMT6plex [N-Term]	5.70219e-05	0	8	B2RZ37	1	1721.04	92.1	86	111.8	94.9	100.7	85.1	2	-0.23	19.3348	32
LKETAESVLK	2xTMT6plex [K2; K10]; 1xTMT6plex [N-Term]	4.62827e-05	0	6	F1LRV4	1	1805.14	90.9	87.2	94.9	91.9	92.7	98.4	2	0.11	33.465	45
NKEEAAEYAK	2xTMT6plex [K2; K10]; 1xTMT6plex [N-Term]	4.70956e-05	0	3	P62755	1	1840.04	100	97.3	90.4	94.9	93.3	94.2	2	-0.87	18.8276	45
LKGTEDELDK	2xTMT6plex [K2; K10]; 1xTMT6plex [N-Term]	0.000188495	2.43578e-05	7	A0A140TAF0; P04692	1	1835.07	95.4	99.8	83.6	106.7	111.4	105	2	-0.79	24.6427	20
IKSEIEEELK	2xTMT6plex [K2; K10]; 1xTMT6plex [N-Term]	0.000114093	0	6	D3ZT71	1	1905.15	100.1	93.1	115.4	101	112.2	107.8	2	-0.38	35.0401	24
LKTEAEIALK	2xTMT6plex [K2; K10]; 1xTMT6plex [N-Term]	4.70956e-05	0	4	F7F9U6; Q6S3A0	1	1803.16	91.9	95.3	106.5	108.6	99.1	107.1	2	-0.29	31.0466	38
GKEHDDIFDK	2xTMT6plex [K2; K10]; 1xTMT6plex [N-Term]	0.000154819	0	3	Q2TA68	1	1891.05	110	95.5	110.4	109	110.3	111.8	3	-0.1	21.3343	9
EKAQQALVQK	2xTMT6plex [K2; K10]; 1xTMT6plex [N-Term]	1.23395e-05	0	2	P19511	1	1830.14	204.7	159.1		145.3	168.3		3	-4.45	19.6491	20
LKAEYQEEAK	2xTMT6plex [K2; K10]; 1xTMT6plex [N-Term]	4.66874e-05	0	4	F1LMV6	1	1896.1	66.1	86.2	142.8	135.7	123	135.6	3	4.82	20.8933	26
SKSDPIMLLK	2xTMT6plex [K2; K10]; 1xTMT6plex [N-Term]	9.25031e-05	0	6	D4A5G8	1	1819.13	132.5	86.3	145.9	103.9	130.9	94.9	2	-0.62	33.9038	40
LKPGAPLRPK	2xTMT6plex [K2; K10]; 1xTMT6plex [N-Term]	0.0905549	0.00446425	2	C0JPT7	0	1764.18	63.2		82.7	130.1		119.9	4	-0.57	18.5309	8
EKVDLLFLGK	2xTMT6plex [K2; K10]; 1xTMT6plex [N-Term]	6.87014e-05	0	14	Q68FU3	1	1849.18	118.4	108	121.5	119.5	116.6	107.2	2	1.64	41.9733	42
GKMELQETIK	2xTMT6plex [K2; K10]; 1xTMT6plex [N-Term]	0.000184607	2.43578e-05	4	D4A3V2	1	1864.12	123.3	83.9	167.1	115.9	135.8	92.8	3	-0.43	26.5464	27
FKDLGEQHFK	2xTMT6plex [K2; K10]; 1xTMT6plex [N-Term]	3.30791e-05	0	23	P02770	1	1936.13	116.8	125.3	132.2	111	100.9	119.2	2	0.36	26.5551	29
ELASQPDVDGFLVGGASLKPEFVDIINAK	2xTMT6plex [K19; K29]; 1xTMT6plex [N-Term]	7.63308e-12	0	44	P48500	0	3717.07	98.5	93.2	93.7	101.4	113.4	103.6	3	0.38	52.2471	66
IDGNLVIRPYTPVSSDDDKGFVDLVVK	2xTMT6plex [K19; K27]; 1xTMT6plex [N-Term]	0.000942727	0.000156217	1	P20070	1	3649.05			320.5			295.2	5	-0.43	49.5906	2
ALQEAHQQTLDDLQAEEDKVNTLTK	2xTMT6plex [K19; K25]; 1xTMT6plex [N-Term]	2.8029e-07	0	1	G3V6E1; Q29RW1; F1M8F6	1	3525.9							4	3.44	40.7333	22
GTTGTQASFLQLFEGDHQKVEQLDK	2xTMT6plex [K19; K25]; 1xTMT6plex [N-Term]	5.47161e-08	0	1	D3ZW08	1	3464.86	330.6			297.1			4	2.14	44.2813	31
ALQEAHQQALDDLQAEEDKVNTLTK	2xTMT6plex [K19; K25]; 1xTMT6plex [N-Term]	2.73236e-15	0	102	G3V8B0; P02564	1	3495.89	58.2	47.1	58.6	83.5	132.1	118	2	-1.08	46.7264	96
ALQEAHQQALDDLQAEEDKVNTLIK	2xTMT6plex [K19; K25]; 1xTMT6plex [N-Term]	3.97451e-14	0	101	G3V885	1	3507.93	135.1	130.3	119.1	128.2	115.1	100.2	2	-4.21	49.2282	95
YVLGNPLTQGINQGPQIDKEQHDK	2xTMT6plex [K19; K24]; 1xTMT6plex [N-Term]	1.15113e-08	0	1	P51647	1	3379.86		315.6			307		4	0.75	36.9167	51
NETGGGEGVEVLVNEPYEKDDGEK	2xTMT6plex [K19; K24]; 1xTMT6plex [N-Term]	9.27717e-09	0	3	P16446	1	3251.65	284.6			320			3	0.28	35.0671	55
QREEYQPATPGLGMFVEVKDPEDK	2xTMT6plex [K19; K24]; 1xTMT6plex [N-Term]	3.58642e-06	0	2	Q5I0E7	2	3450.82	128.1	150.4		133	159.6		4	0.3	38.9432	26
QGAIVAVTGDGVNDSPALKK	2xTMT6plex [K19; K20]; 1xTMT6plex [N-Term]	8.0508e-11	0	2	P06687; P06685; P06686	1	2627.53	368.1			318.9			3	0.59	32.5709	58
NNYHSEAFSVNFADSEEAKK	2xTMT6plex [K19; K20]; 1xTMT6plex [N-Term]	4.44869e-08	0	3	A0A0G2JZ73	1	2974.51	125.9	128.5	125.8	104.7	95.2	101	4	3.39	29.0682	31
APVYSGSSPVSGYFVDFKEEDSGEWK	2xTMT6plex [K18; K26]; 1xTMT6plex [N-Term]	1.02525e-11	0	8	G3V7K1	1	3554.79	108.5	93.4	104.6	111.7	125.3	114.3	3	-0.31	49.4173	53
NLQEEISDLTEQLGEGGKNVHELEK	2xTMT6plex [K18; K25]; 1xTMT6plex [N-Term]	6.66492e-10	0	1	G3V885	1	3496.87	522			344.8			4	7.29	49.1022	47
DHPIPSTVISISEEYDDKQPLTSK	2xTMT6plex [K18; K24]; 1xTMT6plex [N-Term]	1.27807e-05	0	2	Q01728; Q62614	1	3386.83	151.3	157.4		151.2	159.2		4	-0.32	40.6379	25
VTPAVDVIPLPQPSDFLKPGK	2xTMT6plex [K18; K21]; 1xTMT6plex [N-Term]	1.60935e-07	0	3	P09650	0	2905.74	326.1			268.6			4	1	50.3149	38
TIGTGLVTDVPAMTEEDKNIK	2xTMT6plex [K18; K21]; 1xTMT6plex [N-Term]	3.33847e-10	0	7	P85834	1	2919.63	133.2	89.6	135	106.6	124.5	106.7	3	-0.53	41.3785	51
SIPTVNENLENYYLEVNKLEK	2xTMT6plex [K18; K21]; 1xTMT6plex [N-Term]	1.12508e-10	0	12	P51886	1	3196.77	87.1	138.4	113.5	111.1	94.6	97	3	3.59	48.118	71
LLSNLFANYAGADAPVDKGK	2xTMT6plex [K18; K20]; 1xTMT6plex [N-Term]	3.90485e-05	0	1	G3V8B0; P02564	1	2751.56							4	2.76	47.1916	18
QGQETAVAPSLVAPALSKPK	2xTMT6plex [K18; K20]; 1xTMT6plex [N-Term]	1.6818e-07	0	1	Q66HR2	0	2679.6	282.7			263			3	0.03	34.4797	53
QGTLSEFVVVSGNEVSHKPK	2xTMT6plex [K18; K20]; 1xTMT6plex [N-Term]	1.42931e-06	0	3	B2GUZ6	0	2829.61	182.5		159	161.1		153.6	4	0.02	33.6566	17
RIQEITEQLDITTSEYEKEK	2xTMT6plex [K18; K20]; 1xTMT6plex [N-Term]	1.23026e-07	0	3	P63039	2	3140.73	118	90.8	127.8	113.8	134.2	100.1	4	2.72	39.6184	24
TAIELGYLTAEQFDEWVKPK	2xTMT6plex [K18; K20]; 1xTMT6plex [N-Term]	1.43909e-11	0	10	P14408	0	3025.69	119.3	104.7	107.8	115.8	115.8	114.2	3	1.25	52.3432	82
QEQAHDDAIWSVAWETNKK	2xTMT6plex [K18; K19]; 1xTMT6plex [N-Term]	6.87747e-06	0	2	Q4V7A0	1	2943.56		155.3	159.3		140.4	140	4	-1.24	34.3421	17
LQQFFNHHMFVLEQEEYKK	2xTMT6plex [K18; K19]; 1xTMT6plex [N-Term]	1.0266e-08	0	10	G3V8B0; G3V6D8; G3V6E1; Q29RW1; G3V885; P02564; F1M8F6	1	3182.71	104.1	120.3	42	51.4	87	84.9	3	0.64	41.6176	50
LGGSLADSYLDEGFLLDKK	2xTMT6plex [K18; K19]; 1xTMT6plex [N-Term]	4.32513e-12	0	3	Q5XIM9	1	2728.54	102	98.1	105.9	91.6	100.9	94.9	3	0.84	49.792	95
ATSTADLLVQGEEVVPAKK	2xTMT6plex [K18; K19]; 1xTMT6plex [N-Term]	6.37501e-11	0	7	D4A8Y1	1	2643.55	107	75	118.7	108.2	128.1	101.3	2	1.26	38.3936	74
FGSFHSPALEDADFDGKPMVLVAGQYSTGK	2xTMT6plex [K17; K30]; 1xTMT6plex [N-Term]	2.90221e-08	0	1	Q4V8H8	0	3859		337.7			303.9		4	9.67	48.6266	38
ISTEVGITNVDLSTVDKDQSIAPK	2xTMT6plex [K17; K24]; 1xTMT6plex [N-Term]	2.85154e-08	0	4	P25235	1	3217.81	96.1	97.6	85	95.4	108.5	96.1	3	-1.82	43.8684	42
LLVLEDENANVDEVELKPDTLIK	2xTMT6plex [K17; K23]; 1xTMT6plex [N-Term]	2.31968e-06	0	1	B1WBY1	0	3296.88			280.3			314	4	2.13	50.2169	41
LDLDLPVQHYVPEFPEKEYEGEK	2xTMT6plex [K17; K23]; 1xTMT6plex [N-Term]	2.8278e-06	0	2	D3ZFJ6	1	3461.84		311.7			309.3		4	3.49	46.9432	9
SALQSINEWASQTTDGKLPEVTK	2xTMT6plex [K17; K23]; 1xTMT6plex [N-Term]	1.1608e-09	0	1	Q5RJR9; P29457	1	3190.76	339.4			273.6			4	1.14	49.2068	45
GVNLPGAAVDLPAVSEKDIQDLK	2xTMT6plex [K17; K23]; 1xTMT6plex [N-Term]	3.79487e-09	0	6	A0A0G2JVG3; P11980	1	3036.75	107	87.1	132.1	97.5	116.5	73	3	3.11	48.3449	42
EEYQPATPGLGMFVEVKDPEDK	2xTMT6plex [K17; K22]; 1xTMT6plex [N-Term]	6.05705e-07	0	1	Q5I0E7	1	3166.66	256.8			285.5			4	2.33	45.6583	21
LFDSDPITVVLPEEVSKDNPK	2xTMT6plex [K17; K21]; 1xTMT6plex [N-Term]	5.84741e-07	0	2	G3V836	1	3029.7	158.3		130.2	126.4		131	4	0.06	49.8704	16
DAGEGLLTVQILDPEGKPK	2xTMT6plex [K17; K19]; 1xTMT6plex [N-Term]	3.75995e-10	0	4	D3ZHA0	0	2667.55	108	98		143.3	135.6		3	0.58	44.6356	61
IQEITEQLDITTSEYEKEK	2xTMT6plex [K17; K19]; 1xTMT6plex [N-Term]	3.5492e-11	0	11	P63039	1	2984.63	126.8	88.8	144.9	112.7	134.4	107.1	2	2.85	48.0175	81
DAGEGLLAVQITDPEGKPK	2xTMT6plex [K17; K19]; 1xTMT6plex [N-Term]	6.78633e-09	0	6	C0JPT7	0	2625.51	53	91.1	83.2	102.1	92.9	103.2	4	0.96	39.8608	51
MQMLEDEDDLAYAETEKK	2xTMT6plex [K17; K18]; 1xTMT6plex [N-Term]	4.95991e-11	0	1	M0R9X8	1	2846.44	283.7			264			3	0.81	41.3591	73
NPFAHLAEPLDPAQPGKK	2xTMT6plex [K17; K18]; 1xTMT6plex [N-Term]	2.38176e-06	0	1	G3V6S2	1	2617.51	294.3			296.2			4	0.96	33.2173	22
SSGLPITSAVDLEDAAKK	2xTMT6plex [K17; K18]; 1xTMT6plex [N-Term]	5.94391e-10	0	1	B1H270	1	2489.44	393.4			295.6			3	0.29	39.3563	37
LYDILGVPPGASENELKK	2xTMT6plex [K17; K18]; 1xTMT6plex [N-Term]	1.82367e-05	0	2	Q5M9H7	1	2630.54	153.7		150.3	153		153.2	3	2.94	45.0898	12
VGDTIPSVEVFEGEPGKK	2xTMT6plex [K17; K18]; 1xTMT6plex [N-Term]	1.93463e-09	0	7	A0A0G2JSS8	1	2575.46	111.4	103.8	96.7	95.3	106.9	102.4	2	0.72	39.5639	77
GITWGEDTLMEYLENPKK	2xTMT6plex [K17; K18]; 1xTMT6plex [N-Term]	1.28963e-10	0	13	D4A5L9	1	2811.52	133.3	93.7	111.1	104.9	123.4	109.5	2	-1.05	50.7734	82
FDGGEEVFLSGEFNSLKK	2xTMT6plex [K17; K18]; 1xTMT6plex [N-Term]	1.76375e-09	0	5	G3V734	1	2690.46	166.2	125.3	162.6	97.5	120.5	86.4	4	0.02	48.8532	37
DGLLDVVEALQSPLVDKK	2xTMT6plex [K17; K18]; 1xTMT6plex [N-Term]	9.18779e-11	0	7	O55171	1	2626.56	133	103.3	95.5	116.2	127.5	117.3	2	4.59	51.6298	79
NVDGTAFVIFGVQDEDKK	2xTMT6plex [K17; K18]; 1xTMT6plex [N-Term]	5.02587e-11	0	15	M0RBF1	1	2669.48	124.7	104	99.1	100.9	98.3	114.6	3	2.28	43.0701	57
YIAIASTTVETAEPEKEVEPALELLEPIDQK	2xTMT6plex [K16; K31]; 1xTMT6plex [N-Term]	1.51012e-05	0	1	P50398	1	4114.27	288.1			316.2			5	1.16	51.8694	28
QREEQAEPDGTEEADKSAYLMGLNSADLLK	2xTMT6plex [K16; K30]; 1xTMT6plex [N-Term]	5.5861e-11	0	18	G3V8B0; P02564	2	3996.05	69.3	36.5	76.8	85.7	156.4	108.7	4	-0.12	43.6716	58
QREEQAEPDGTEDADKSAYLMGLNSADLLK	2xTMT6plex [K16; K30]; 1xTMT6plex [N-Term]	8.05432e-10	0	10	G3V885	2	3982.03	154.6	97.4	152	118	139.5	85.1	4	-0.79	45.2634	52
LAVNNIAGIEEVNMIKDDGTVIHFNNPK	2xTMT6plex [K16; K28]; 1xTMT6plex [N-Term]	7.35189e-07	0	2	D4A3I4	1	3753.06	155.5	144.7		148.4	169.4		5	4.09	48.1287	29
SLGVGYAAVDNPIFYKPNTAMLLGDAK	2xTMT6plex [K16; K27]; 1xTMT6plex [N-Term]	2.83529e-11	0	5	Q5BJZ3	0	3512.94	129.4	111	115.9	116	130.7	114.2	3	2.03	50.1747	63
EVFSTQADLSGITGDKDLMVSQVVHK	2xTMT6plex [K16; K26]; 1xTMT6plex [N-Term]	4.36721e-10	0	5	A0A0G2K9B1	1	3491.9	115.9	101.5	87.8	88.2	82.7	91.7	4	-4.35	47.6095	60
QMTADLETYSDLAALKSSAEEK	2xTMT6plex [K16; K22]; 1xTMT6plex [N-Term]	0.0921269	0.00446425	1	Q5XIR2	1	3088.63							4	7.98	57.7642	2
LNIIIVSEGAIDTQNKPITSEK	2xTMT6plex [K16; K22]; 1xTMT6plex [N-Term]	4.77343e-08	0	1	P47860	0	3070.8			192.8			221.7	3	-0.98	48.0394	34
GVDDLDFFIGDEAIEKPTYATK	2xTMT6plex [K16; K22]; 1xTMT6plex [N-Term]	2.15789e-11	0	6	A0A0G2K1C0	0	3131.68	73.6	88	77.8	94	92.4	94.3	3	1.62	49.7966	65
EFTMAEIEHFVDPTEKDHPK	2xTMT6plex [K16; K20]; 1xTMT6plex [N-Term]	9.1928e-06	0	1	G3V7G8	1	3087.61	307.6			241.4			5	2.73	43.2617	26
ANVAPQPPETPGVTQKPSEK	2xTMT6plex [K16; K20]; 1xTMT6plex [N-Term]	3.46258e-07	0	1	M0R557	0	2762.57	338.1			339.4			4	0.63	26.6296	43
VNNSSLIGLGYTQTLKPGIK	2xTMT6plex [K16; K20]; 1xTMT6plex [N-Term]	3.09497e-12	0	15	Q9Z2L0	0	2790.67	108.9	121.8	81	92.5	115.3	101.1	2	-0.93	41.1196	79
VINEPTAAALAYGLDKSEDK	2xTMT6plex [K16; K20]; 1xTMT6plex [N-Term]	1.13404e-12	0	3	F1M953	1	2792.56	121.2	77.7	168.8	116.8	146.3	97	3	3.81	43.591	52
ESVNAAFEMTLTEGNKLEK	2xTMT6plex [K16; K19]; 1xTMT6plex [N-Term]	2.03783e-11	0	20	P14604	1	2798.52	118.9	91.7	128.8	116.1	129.8	105.6	2	0.78	44.2037	79
EEQSEVMAVPTSQTSKPK	2xTMT6plex [K16; K18]; 1xTMT6plex [N-Term]	1.11128e-08	0	9	Q7TMZ9	0	2663.45	102	88	104.7	103.3	110.2	105	2	-0.63	27.1992	53
IPSDTFYDNEDTTTDKLK	2xTMT6plex [K16; K18]; 1xTMT6plex [N-Term]	4.85825e-08	0	3	F1M8K0	1	2790.47	107.3	100.7	121.3	107.6	117.7	102.4	3	-1.11	37.6401	27
IQSDLTSHEISLEEMKK	2xTMT6plex [K16; K17]; 1xTMT6plex [N-Term]	2.6007e-05	0	1	P11530	1	2675.49	332.1			294.7			4	0.68	35.4908	18
ALFDFNGNDEEDLPFKK	2xTMT6plex [K16; K17]; 1xTMT6plex [N-Term]	1.49987e-07	0	4	Q63768	1	2686.43	92.9	84	86.7	99.6	93.2	99.8	3	6.41	47.8239	56
IINEPTAAAIAYGLDKK	2xTMT6plex [K16; K17]; 1xTMT6plex [N-Term]	9.85847e-11	0	9	P63018; P14659	1	2475.48	97.2	71.5	115.2	99.6	111.3	89.2	2	1.22	44.9878	102
LEQQVDDLEGSLEQEKK	2xTMT6plex [K16; K17]; 1xTMT6plex [N-Term]	1.50387e-11	0	56	G3V8B0; G3V6E1; Q29RW1; Q9R0H4; G3V885; F1M8F6	1	2675.47	109.3	89.9	104.2	103.8	125.1	105.1	2	4.69	42.4682	62
LEEAGGATSVQIEMNKK	2xTMT6plex [K16; K17]; 1xTMT6plex [N-Term]	1.85865e-10	0	7	G3V8B0; Q9R0H4; G3V885; P02564	1	2492.4	108	85.4	128.7	102	125.5	95.7	3	-1.9	32.0993	58
DSITTWEILAVSLSDKK	2xTMT6plex [K16; K17]; 1xTMT6plex [N-Term]	1.42709e-10	0	2	M0RBF1	1	2593.51	195.6	145.3		147	168.3		3	1.16	51.4138	70
GVEVTVGHEQEEGGKWPYAGTAEAVK	2xTMT6plex [K15; K26]; 1xTMT6plex [N-Term]	1.64232e-11	0	7	P56571	1	3415.81	143.9	90.5	145.2	121.1	125.1	110.8	4	0.25	33.7902	58
GYGYGQGAGTLSMDKGESLGIK	2xTMT6plex [K15; K22]; 1xTMT6plex [N-Term]	2.41112e-09	0	1	P47875	1	2876.54	223.2			330.9			3	1.98	37.5041	37
ALLTLADGGRDESLKVDEHLAK	2xTMT6plex [K15; K22]; 1xTMT6plex [N-Term]	0.000289508	4.59793e-05	2	P14669	2	3038.75	160.2		155.2	139.6		144.9	5	0.58	36.3938	7
IGPILDNSTLQSEVKPILEK	2xTMT6plex [K15; K20]; 1xTMT6plex [N-Term]	1.04484e-08	0	4	Q5XI34	0	2881.72		147.8	142		148.3	154.2	3	0.25	50.5587	39
SPPSYSTLYPSSDPKPPHLK	2xTMT6plex [K15; K20]; 1xTMT6plex [N-Term]	5.95505e-05	0	2	B1VKB4; A0A0H2UHQ9	0	2885.6	140.8		144.5	138.8		147.7	4	0.71	30.3207	15
LTGWADVSDALAELKDEK	2xTMT6plex [K15; K18]; 1xTMT6plex [N-Term]	9.81516e-11	0	1	P19357	1	2648.48		349.4			352.8		3	3.11	51.4597	56
TAVLGEGDTVQLENKDPK	2xTMT6plex [K15; K18]; 1xTMT6plex [N-Term]	6.9039e-10	0	2	Q5M827	1	2601.47	212.5			257.6			3	1.73	32.1312	48
DAVSGMGVIVHIIEKDK	2xTMT6plex [K15; K17]; 1xTMT6plex [N-Term]	1.55401e-06	0	1	P40112	1	2498.46	298.1			280.2			4	4.54	48.7166	23
DLADELALVDVIEDKLK	2xTMT6plex [K15; K17]; 1xTMT6plex [N-Term]	7.9802e-11	0	4	P04642	1	2586.52	101.3	75.2	138.1	107	117.6	75.5	3	0.78	53.8022	53
SLADELALVDVLEDKLK	2xTMT6plex [K15; K17]; 1xTMT6plex [N-Term]	6.45979e-11	0	30	P42123	1	2558.53	110.5	69.5	133.1	107.9	129.8	93.9	3	5.77	52.4171	56
QMDQVPFVSLIEDLKK	2xTMT6plex [K15; K16]; 1xTMT6plex [N-Term]	0.000372897	6.62772e-05	1	D4A4Z9	1	2577.49							3	5.39	51.8535	2
NNDNTEEHVLETENKK	2xTMT6plex [K15; K16]; 1xTMT6plex [N-Term]	0.000203988	4.59793e-05	1	Q5XIU4	1	2601.37		281.4			290.7		4	-0.8	20.2651	2
AISESGVVLTTNLDKK	2xTMT6plex [K15; K16]; 1xTMT6plex [N-Term]	9.27717e-09	0	2	P10959	1	2362.42		169	176		162.5	157.8	3	-1.29	34.6575	19
ALFEEVPELLTEAEKK	2xTMT6plex [K15; K16]; 1xTMT6plex [N-Term]	2.0685e-07	0	1	O35567	1	2533.47	312.3			285			3	1.38	50.9244	46
AGPESDGQFQFTGIKK	2xTMT6plex [K15; K16]; 1xTMT6plex [N-Term]	8.57681e-07	0	1	Q9JJW3	1	2397.34	446.7			299.9			3	-2.42	32.5906	35
VVDGAVGAQWLAEFKK	2xTMT6plex [K15; K16]; 1xTMT6plex [N-Term]	1.77858e-10	0	1	P08461	1	2405.42	363.1			417.1			3	0.11	48.6857	41
AGTEETILYSDIDLKK	2xTMT6plex [K15; K16]; 1xTMT6plex [N-Term]	1.0398e-09	0	4	Q497B0	1	2483.42	169.1	137.3		152	173		2	-1.88	40.1853	68
DGVYFMYEALHGPPKK	2xTMT6plex [K15; K16]; 1xTMT6plex [N-Term]	1.41678e-06	0	2	M0R629	1	2539.4	190.7	170.5		150.1	187.9		4	1.14	39.9102	39
LQDLASTIEVMEEGKK	2xTMT6plex [K15; K16]; 1xTMT6plex [N-Term]	7.12002e-10	0	1	A0A0G2K6S9; E9PTU4	1	2478.41	150.1			308.8			3	2.5	49.8212	55
GMGGAFVLVLYDEIKK	2xTMT6plex [K15; K16]; 1xTMT6plex [N-Term]	1.30161e-09	0	15	Q6P9Y4; Q09073	1	2427.43	113.8	109.6	128.2	122.2	142	103	3	5.71	51.1171	47
STNVAVDSGGGLLKPTVASQNQSLPVAK	2xTMT6plex [K14; K28]; 1xTMT6plex [N-Term]	1.94483e-07	0	1	A0A0G2JTT2	0	3425.96	315.7			250.5			4	4.58	37.9498	33
EEQAEPDGTEEADKSAYLMGLNSADLLK	2xTMT6plex [K14; K28]; 1xTMT6plex [N-Term]	4.68805e-09	0	5	G3V8B0; P02564	1	3711.89	89.1	54.4		130.5	234.6		3	0.45	49.2567	40
EEQAEPDGTEDADKSAYLMGLNSADLLK	2xTMT6plex [K14; K28]; 1xTMT6plex [N-Term]	1.38557e-07	0	5	G3V885	1	3697.87	156.9	100.1	166.9	118.8	145.9	84.5	3	2.54	49.1192	41
RFEFIQDESGTGDKEFMGNQDNNSLK	2xTMT6plex [K14; K26]; 1xTMT6plex [N-Term]	1.27999e-07	0	2	Q1PBJ1	2	3693.84	58.2	116.6		126.9	148		4	0.52	37.7891	55
EQQIVIQSSGGLSKDDIENMVK	2xTMT6plex [K14; K22]; 1xTMT6plex [N-Term]	1.85865e-10	0	7	F1M953	1	3105.71	119	92.4	141.2	114.7	131.4	106.8	3	4.33	42.4353	33
SPVADSAGWVDVDKETLQHK	2xTMT6plex [K14; K20]; 1xTMT6plex [N-Term]	2.20974e-07	0	1	B0BMT9	1	2869.57	273.7			269.2			4	-0.76	35.8881	27
VEEVPELPLVVEDKVESYK	2xTMT6plex [K14; K19]; 1xTMT6plex [N-Term]	1.65903e-08	0	3	Q6P3V9	1	2888.65	106	91.9	106	77.6	119.8	97.4	3	1.56	50.6583	40
SFTGNFIIDENILKEEGIK	2xTMT6plex [K14; K19]; 1xTMT6plex [N-Term]	7.50637e-10	0	2	Q4V8F9	1	2854.62	194.9	169.5		186.3	181		3	1.49	49.6493	64
IIAFVGSPVEDNEKDLVK	2xTMT6plex [K14; K18]; 1xTMT6plex [N-Term]	4.6088e-06	0	2	Q9ESH1; O88321	1	2660.55			288.5			290.4	3	1.21	47.6271	28
APSIETVVLYTGEKPSEK	2xTMT6plex [K14; K18]; 1xTMT6plex [N-Term]	3.96841e-06	0	1	D4AEG6	0	2635.52	327.3			343.3			4	1.34	39.7769	26
EAENFHEDDDVDVKPAK	2xTMT6plex [K14; K17]; 1xTMT6plex [N-Term]	3.33695e-05	0	2	Q9Z2J4; C5H4P9	0	2645.37			279.3			318.6	4	-1.97	24.3311	10
GEMMDLQHGSLFLKTPK	2xTMT6plex [K14; K17]; 1xTMT6plex [N-Term]	0.018198	0.00162055	1	P04642	1	2619.46		268.1			281		2	-9.16	37.1402	28
IYEFPETDDEEENKLVK	2xTMT6plex [K14; K17]; 1xTMT6plex [N-Term]	6.99877e-09	0	1	D4A0F5	1	2785.48	242.8			279.6			3	-0.26	40.5526	19
DLAILLGMLDPAEKDEK	2xTMT6plex [K14; K17]; 1xTMT6plex [N-Term]	9.19583e-09	0	4	O35244	1	2558.47	92.5	95.2	78.4	98.5	102	112.3	3	-1.26	52.5447	50
LISVETDIVVDHYKEEK	2xTMT6plex [K14; K17]; 1xTMT6plex [N-Term]	1.38557e-07	0	2	Q5XHZ0	1	2704.54	182.5	159.9		170.2	157.3		4	-0.58	40.129	28
VIPEDGPAAQNPDKVK	2xTMT6plex [K14; K16]; 1xTMT6plex [N-Term]	3.7874e-05	0	1	Q5XI78	1	2365.37							3	-0.23	26.909	16
VSDLTTNLAEEEEKAK	2xTMT6plex [K14; K16]; 1xTMT6plex [N-Term]	1.02704e-07	0	1	A0A0G2K6S9; E9PTU4	1	2464.37	189.5			326.8			3	2.28	36.0919	29
FQIQDISVETEDNKEK	2xTMT6plex [K14; K16]; 1xTMT6plex [N-Term]	1.97856e-08	0	6	F1MA36; A0A0G2K8W9	1	2610.42	90.1	92.8	91.9	106.3	109.1	103	3	1.95	36.5372	54
IEDVGSDEEDDSGKDK	2xTMT6plex [K14; K16]; 1xTMT6plex [N-Term]	8.9167e-09	0	3	P34058	1	2425.22	175	190.1		200.8	170.3		3	1.82	25.1044	23
MQQVESSLQPETLKK	2xTMT6plex [K14; K15]; 1xTMT6plex [N-Term]	2.53315e-06	0	1	P05544; P05545	1	2433.4							4	0.43	32.9798	27
LLDPEDVATTYPDKK	2xTMT6plex [K14; K15]; 1xTMT6plex [N-Term]	3.23996e-08	0	1	P11530	1	2392.36		331.3			313.7		3	2.54	36.9586	52
EAAVSVQEESDLEKK	2xTMT6plex [K14; K15]; 1xTMT6plex [N-Term]	3.74819e-07	0	1	Q6AZ35	1	2349.31		272.5			304		3	2.64	27.5539	35
EVDILISTALIPGKK	2xTMT6plex [K14; K15]; 1xTMT6plex [N-Term]	2.46689e-07	0	4	Q5BJZ3	1	2284.45		140.8	217.7		200.3	146.8	3	3.32	47.4791	43
ILGIPSGANEDEIKK	2xTMT6plex [K14; K15]; 1xTMT6plex [N-Term]	8.63542e-05	0	2	A0A0G2K9H9	1	2271.35	261.6			248.4			4	1.6	35.9423	24
EIHGHDVDGMDLGKK	2xTMT6plex [K14; K15]; 1xTMT6plex [N-Term]	4.98616e-09	0	4	A0A0G2KAQ5	1	2338.28	366.2			281.1			3	0.59	21.6954	20
YQEEFEHFQQELDKK	2xTMT6plex [K14; K15]; 1xTMT6plex [N-Term]	7.57604e-06	0	1	A0A0G2JXC1	1	2685.41	293.2			273.2			4	0.36	39.5402	20
TLTTVQGIADDYDKK	2xTMT6plex [K14; K15]; 1xTMT6plex [N-Term]	3.10038e-08	0	1	B0K008	1	2355.34	304.8			313.4			3	1.78	35.4908	23
VGLQAQPVPEETVKK	2xTMT6plex [K14; K15]; 1xTMT6plex [N-Term]	4.7543e-07	0	1	O70511	1	2310.4	315.2			320.2			3	0.5	28.6789	28
QAVSMFVQAVEEAKK	2xTMT6plex [K14; K15]; 1xTMT6plex [N-Term]	1.62219e-09	0	2	Q64057	1	2352.36	157.9	139.2		136.3	161		3	1.43	49.245	43
RVAEDDEDDDVETKK	2xTMT6plex [K14; K15]; 1xTMT6plex [N-Term]	5.64502e-07	0	4	P06302	2	2451.28	131.2		116	149.3		114.2	3	5.37	18.6102	24
ETLEQLSEFNDSLKK	2xTMT6plex [K14; K15]; 1xTMT6plex [N-Term]	1.89333e-08	0	3	Q5PQN7	1	2468.39	154.5	138.8		156.5	159		3	3.25	41.3906	24
VQGLEQAVDNFEGKK	2xTMT6plex [K14; K15]; 1xTMT6plex [N-Term]	1.29589e-09	0	6	Q156J1; Q5U2U8	1	2349.34	98.6	78.9	104.6	92.1	110.5	100.5	3	3.06	40.6407	51
QFQDAGHFDAENIKK	2xTMT6plex [K14; K15]; 1xTMT6plex [N-Term]	2.68106e-08	0	4	Q6IRK8; C9EH87; A0A0G2K1Y8	1	2435.33	99.2	92.6	94.4	91.8	104.7	99	3	1.84	27.0171	28
LAGDPAPVVNDIHKK	2xTMT6plex [K14; K15]; 1xTMT6plex [N-Term]	1.51676e-05	0	3	F1M8K0	1	2261.36	109.6	98.9	112.9	97.9	107.4	94.1	4	-0.72	26.5668	25
LPRPPPPEMPESLKK	2xTMT6plex [K14; K15]; 1xTMT6plex [N-Term]	2.88867e-05	0	28	Q6IRH6	1	2403.44	117.4	101.3	118.7	112.3	121.6	104.1	5	1.65	53.2704	15
VTSAYLQDIEDAYKK	2xTMT6plex [K14; K15]; 1xTMT6plex [N-Term]	1.03523e-09	0	8	Q561S0	1	2431.37	133.6	93.7	128.6	121.6	133.5	104	2	0.88	43.634	77
ELGQPEPQEPPEKVEPSTSWWPVSSAEK	2xTMT6plex [K13; K28]; 1xTMT6plex [N-Term]	6.13858e-05	0	1	Q63258	1	3836	321.6			313.8			4	-0.79	44.0079	25
DGVLDSVTDQDSKDSTYSMSSTLSLTK	2xTMT6plex [K13; K27]; 1xTMT6plex [N-Term]	2.26795e-08	0	1	F1LTN6; P01836	1	3567.82	307.5			183.2			4	4.43	45.9589	53
EEVSWLNVESHFKDGDTDEVPQTETLK	2xTMT6plex [K13; K27]; 1xTMT6plex [N-Term]	3.05836e-09	0	8	Q7TMZ9	1	3819.95	98.6	90.3	116.3	114.6	117.8	106.6	4	2.45	44.8659	36
GPAFVNPLVPENKEEEELITQGELNK	2xTMT6plex [K13; K26]; 1xTMT6plex [N-Term]	9.57171e-08	0	4	Q5U2X8	1	3581.97	98.8	109.1	85.9	106.2	107.7	104	3	6.65	48.6722	40
FEFIQDESGTGDKEFMGNQDNNSLK	2xTMT6plex [K13; K25]; 1xTMT6plex [N-Term]	1.10561e-05	0	1	Q1PBJ1	1	3537.74	155.9			318.5			4	2.49	44.6086	36
YNEETFGYEVPVKEEGDYVLVLK	2xTMT6plex [K13; K23]; 1xTMT6plex [N-Term]	8.63542e-05	0	1	A0A0G2K121	1	3407.82	283.3			300.4			4	-0.3	49.2872	4
AIQVYYNPDQPPKPGMIEGATQK	2xTMT6plex [K13; K23]; 1xTMT6plex [N-Term]	1.27382e-08	0	6	P02680	0	3232.76	131.1		130.9	134.3		155	3	-1.34	38.5328	45
LTQESIMDLENDKQQLDERLK	2xTMT6plex [K13; K21]; 1xTMT6plex [N-Term]	0.000133538	0	1	G3V8B0; Q9R0H4; P02564	2	3233.77	248.3			246.9			4	0.25	42.9847	8
GDGPWYQYPTPEKEFIDYSPK	2xTMT6plex [K13; K21]; 1xTMT6plex [N-Term]	1.34981e-06	0	1	D4A565	1	3204.65	408.9			349.4			3	2.5	46.4114	22
QIDPDLGSQEDFKDLLQSAK	2xTMT6plex [K13; K20]; 1xTMT6plex [N-Term]	3.27913e-05	0	2	A0A0H2UHQ0	1	2934.6	223.6			225.6			4	2.98	48.454	20
GYFIQPTVFGDVKDGMTIAK	2xTMT6plex [K13; K20]; 1xTMT6plex [N-Term]	0.000121107	0	1	F1LN88	1	2874.6	304.8			287.3			3	0.82	48.7519	19
TLTSDVANLANEKEELNNK	2xTMT6plex [K13; K19]; 1xTMT6plex [N-Term]	3.93094e-09	0	2	A0A0G2K5N6	1	2790.55	141.3		128.9	135.5		136.8	3	0.54	40.8094	56
ELWQSIHNLEAEKFDLQEK	2xTMT6plex [K13; K19]; 1xTMT6plex [N-Term]	1.87673e-08	0	8	P50753	1	3044.67	180.8	116.5		149.8	200.5		3	2.22	47.6056	45
LTQESIMDLENDKLQLEEK	2xTMT6plex [K13; K19]; 1xTMT6plex [N-Term]	5.46685e-10	0	73	G3V885	1	2963.62	139.9	129.8	126.1	123.1	111.9	99.6	2	-0.59	49.5311	78
DLEGENIEIVFAKPPDQK	2xTMT6plex [K13; K18]; 1xTMT6plex [N-Term]	1.86411e-05	0	1	M0R735	0	2729.53							4	2.24	42.923	12
DGIDDESYGQIFKPIISK	2xTMT6plex [K13; K18]; 1xTMT6plex [N-Term]	3.60985e-05	0	1	B1WBY8	0	2712.51		348.7			309.1		3	2.34	46.3833	30
DAFDTLFDHAPDKLNVVK	2xTMT6plex [K13; K18]; 1xTMT6plex [N-Term]	8.5309e-06	0	1	G3V818	1	2732.52		287			267.5		4	1.33	46.2533	21
DDVFGYPQQFEDKPPLSK	2xTMT6plex [K13; K18]; 1xTMT6plex [N-Term]	3.89972e-07	0	1	A0A0G2K2C7	0	2797.5	265.4			271.1			3	1.72	43.3708	36
DGIDDESYEAIFKPVMSK	2xTMT6plex [K13; K18]; 1xTMT6plex [N-Term]	6.2719e-08	0	1	Q4QQW4	0	2731.45	263.7			275.8			3	1.52	48.6457	30
LGEMWNNTAADDKQPYEK	2xTMT6plex [K13; K18]; 1xTMT6plex [N-Term]	2.72751e-09	0	4	P63159	1	2797.44	77.3	103.4	83.2	106.8	92	103	3	-2.22	35.8988	63
PGIVELPTLEELKVEEVK	2xTMT6plex [K13; K18]; 1xTMT6plex [N-Term]	4.98398e-10	0	8	A0A0G2JVL6	1	2709.63	124.4	108.1	127.5	121.6	125.7	103.1	3	6.27	49.4175	43
VFPPDEIEQVSNKDDMK	2xTMT6plex [K13; K17]; 1xTMT6plex [N-Term]	0.00133386	0.000186576	1	B0BN30	1	2678.43		344.2			350.8		3	1.44	38.4271	8
MVQQHQMVNQALKEEIK	2xTMT6plex [K13; K17]; 1xTMT6plex [N-Term]	8.09252e-06	0	1	D3ZT98	1	2741.54	349.3			345.4			4	-0.1	27.8591	12
VHGPGIQSGTTNKPNK	2xTMT6plex [K13; K16]; 1xTMT6plex [N-Term]	6.2192e-07	0	1	C0JPT7	0	2322.35	148.2			304.4			4	0.87	16.3874	25
DMLASDEEEEPSKVEK	2xTMT6plex [K13; K16]; 1xTMT6plex [N-Term]	1.13185e-06	0	4	Q9Z2J4	1	2523.31	101.9	97.1	100.5	101.8	111.3	119.6	4	-3.04	29.1491	45
NNLDPDSQYTLWKPK	2xTMT6plex [K13; K15]; 1xTMT6plex [N-Term]	3.90485e-05	0	1	D4A0T8	0	2506.39			270.9			235.2	3	1.74	38.0609	26
QYYIGDVHPNDLKPK	2xTMT6plex [K13; K15]; 1xTMT6plex [N-Term]	2.55555e-06	0	5	P04166	0	2474.4		160.7	167.7		165.2	166.5	3	0.66	29.1103	39
QMEVQLEEEYEDKQK	2xTMT6plex [K13; K15]; 1xTMT6plex [N-Term]	1.35576e-06	0	1	A0A0G2JY08	1	2613.37	314			288.7			3	0.24	35.4938	27
DIVVAETLEDLDKNK	2xTMT6plex [K13; K15]; 1xTMT6plex [N-Term]	1.90543e-05	0	1	A0A0G2K022	1	2389.38	279.9			334.9			4	1.32	44.6707	15
LIQSHPESAEDLKEK	2xTMT6plex [K13; K15]; 1xTMT6plex [N-Term]	4.18437e-07	0	4	Q6IRK8; C9EH87; A0A0G2K1Y8	1	2411.37	94	103.8	103.6	94.7	97.9	89.4	3	-1.24	24.9574	30
VGQAVDVVGQAGKPK	2xTMT6plex [K13; K15]; 1xTMT6plex [N-Term]	7.15144e-10	0	6	Q4FZT9	0	2140.31	98.9	97	96.9	92.5	97.4	95.1	3	0	28.4879	46
AGVNTVTTLVENKK	2xTMT6plex [K13; K14]; 1xTMT6plex [N-Term]	2.29811e-08	0	1	D3ZU22; D3ZNA3	1	2161.32	330.1			265			3	0.94	33.783	29
LLVPAAEGEDSLKK	2xTMT6plex [K13; K14]; 1xTMT6plex [N-Term]	0.000181552	2.43578e-05	1	Q91XU1	1	2157.31	313			287.7			3	0.6	34.489	7
SDAEAEIDMENSKK	2xTMT6plex [K13; K14]; 1xTMT6plex [N-Term]	1.51981e-07	0	1	D3ZA84	1	2254.18	324.1			306.9			3	-0.27	25.8549	22
LTFDTTFSPNTGKK	2xTMT6plex [K13; K14]; 1xTMT6plex [N-Term]	3.387e-06	0	2	P81155	1	2244.28	423.2			307.5			4	0.99	34.8461	25
LTVDTIFVPNTGKK	2xTMT6plex [K13; K14]; 1xTMT6plex [N-Term]	0.000118052	0	1	A0A0G2JSR0	1	2220.36	416.1			356.4			4	1.65	38.5092	23
DLTTGYDSNQPDKK	2xTMT6plex [K13; K14]; 1xTMT6plex [N-Term]	5.84462e-06	0	2	F7FLB2	1	2269.23	119.2	135.2		140.5	138.8		3	1.12	23.3884	17
LTFDSSFSPNTGKK	2xTMT6plex [K13; K14]; 1xTMT6plex [N-Term]	4.88008e-06	0	3	Q9Z2L0	1	2216.25	413.9			313			4	-1.29	33.5989	29
VAEDDEDDDVETKK	2xTMT6plex [K13; K14]; 1xTMT6plex [N-Term]	3.05969e-08	0	3	P06302	1	2295.18	127.2		136.8	141.6		127.7	2	0.55	23.2036	49
LGGVEFNIDLPNKK	2xTMT6plex [K13; K14]; 1xTMT6plex [N-Term]	2.15212e-07	0	3	Q9WUC4	1	2231.34	139.3	135		151.4	136.2		3	-1.02	42.0087	33
AVDIPHMDIEALKK	2xTMT6plex [K13; K14]; 1xTMT6plex [N-Term]	9.81925e-06	0	2	P62907	1	2267.34	152.8	139.1		137	154.1		4	1.06	38.0959	20
DAVFIPAGWDNDKK	2xTMT6plex [K13; K14]; 1xTMT6plex [N-Term]	4.96672e-06	0	2	G3V7G0	1	2263.27	133.5	136.6		153.7	148.9		3	-6.67	38.1901	14
LFLEYTDTSYEDKK	2xTMT6plex [K13; K14]; 1xTMT6plex [N-Term]	7.41431e-08	0	11	P08010	1	2439.33	90.7	102.1	87.9	89.8	89.8	97.9	2	0.5	39.9623	59
SYLNMDAIMEAIKK	2xTMT6plex [K13; K14]; 1xTMT6plex [N-Term]	8.24077e-08	0	2	A0A0G2K401; P14882	1	2314.31	176.4	149		159.8	189.1		4	3.33	50.3321	28
SLGEIPIVESEIKK	2xTMT6plex [K13; K14]; 1xTMT6plex [N-Term]	2.62375e-07	0	3	P23514	1	2229.37	92.9	95.2	89.2	88.7	98.3	93.9	3	0.57	40.6283	26
AITDAAMMAEELKK	2xTMT6plex [K13; K14]; 1xTMT6plex [N-Term]	2.78823e-09	0	45	G3V8B0; G3V6D8; Q9QZV8; G3V6E1; P04462; Q29RW1; G3V885; P02564; B6RK61	1	2209.25	102.8	90.7	97.2	101	108.3	101.8	2	1.78	42.4729	79
IGEGFLTDLSQLKK	2xTMT6plex [K13; K14]; 1xTMT6plex [N-Term]	6.0282e-08	0	4	G3V6Y6; P53534	1	2236.35	149.5	91.3	164	110.4	145.2	105.5	3	-0.39	48.804	31
QQVAPMDDETGKELVLALYDYQEK	2xTMT6plex [K12; K24]; 1xTMT6plex [N-Term]	3.68238e-06	0	1	Q6IRK8; C9EH87; A0A0G2K1Y8	1	3470.83	302.4			279.6			3	1.52	51.0023	28
GAVPAEVTVAEKPGVHSLPEVTVK	2xTMT6plex [K12; K24]; 1xTMT6plex [N-Term]	8.53913e-07	0	1	M0R557	0	3101.82	322.8			322.6			4	0.16	35.0787	43
NSVAAMGGTDGKEDGEQFK	2xTMT6plex [K12; K19]; 1xTMT6plex [N-Term]	8.3532e-07	0	1	D4A4K6	1	2628.35	186.2			208.9			3	-0.82	27.6385	22
VVDALGNAIDGKGPVGSK	2xTMT6plex [K12; K18]; 1xTMT6plex [N-Term]	3.41714e-07	0	2	P15999	1	2384.41	209		112	156.1		94.1	3	0.55	39.2824	27
ITLPVDFVTADKFDENAK	2xTMT6plex [K12; K18]; 1xTMT6plex [N-Term]	4.03441e-10	0	26	P16617	1	2710.53	90.8	87.7	98	101.7	100.1	99.6	2	3.73	49.3275	57
ITFDAFPGEPDKELNPK	2xTMT6plex [K12; K17]; 1xTMT6plex [N-Term]	1.75309e-05	0	3	Q4G079	1	2605.45	157.9	150.3		163.2	155.5		4	3.31	41.8294	17
LTGTLSGWTSPKDVILK	2xTMT6plex [K12; K17]; 1xTMT6plex [N-Term]	1.04102e-06	0	2	Q9ER34	1	2503.51	185.3		246.2	190.9		156.9	3	-2.21	46.5583	27
YIAIVSTTVETKEPEK	2xTMT6plex [K12; K16]; 1xTMT6plex [N-Term]	8.89938e-05	0	1	P50399	1	2495.46			345.7			269.4	4	1.99	37.702	18
EGSGSSSTGEQKEDQK	2xTMT6plex [K12; K16]; 1xTMT6plex [N-Term]	1.86141e-06	0	4	F1M953	1	2341.21	316			361.7			4	0.42	11.2798	25
DFNMPLTISSLKDGGK	2xTMT6plex [K12; K16]; 1xTMT6plex [N-Term]	3.43084e-08	0	6	Q62920	1	2410.36	150.4	118.8		158.7	182		3	2.36	44.2354	31
SLNPQLGTDADKEQWK	2xTMT6plex [K12; K16]; 1xTMT6plex [N-Term]	2.17983e-08	0	22	P04642	1	2517.39	82.3	85.6	82.7	84.7	81.8	89.3	2	1.18	32.5259	53
MFDPSGQGVVNKEEFK	2xTMT6plex [K12; K16]; 1xTMT6plex [N-Term]	6.63854e-09	0	3	A0A0G2K2W5	1	2499.35	353.7	517.6		71.7	29.5		2	1.19	37.4235	42
IFDIDEAEEAIKDVK	2xTMT6plex [K12; K15]; 1xTMT6plex [N-Term]	8.42422e-08	0	1	Q6P685	1	2422.37	274.8			294.5			3	0.79	50.5143	15
IEINFPAEYPFKPPK	2xTMT6plex [K12; K15]; 1xTMT6plex [N-Term]	4.79227e-05	0	2	B2RZA9	0	2477.44	135.3	140.3		142.1	149		4	1.15	46.8823	25
GDDITMVLILPKPEK	2xTMT6plex [K12; K15]; 1xTMT6plex [N-Term]	2.57815e-06	0	6	Q5M7T5	0	2356.41	95.8	112.8	82.8	95.8	92.5	104.6	3	1.77	46.9638	32
DDPPPPEDDENKEK	2xTMT6plex [K12; K14]; 1xTMT6plex [N-Term]	0.00173414	0.000216887	1	A0A0G2K4X8	1	2312.19							3	-0.09	18.525	8
HWPFQVVNDGDKPK	2xTMT6plex [K12; K14]; 1xTMT6plex [N-Term]	0.000486072	8.12948e-05	2	P0DMW1	0	2354.32	465.6			190.7			4	1.97	30.1619	16
VYALPEDLVEVKPK	2xTMT6plex [K12; K14]; 1xTMT6plex [N-Term]	5.01061e-06	0	2	F1LPK7	0	2287.39	185.3			315.4			3	1.87	42.6437	33
EATNPPIIQEEKPK	2xTMT6plex [K12; K14]; 1xTMT6plex [N-Term]	6.18959e-08	0	5	A0A0H2UHM5	0	2281.34	116.8		117.6	134.4		136.7	4	0.75	25.7283	40
ILIANTGMDTDKIK	2xTMT6plex [K12; K14]; 1xTMT6plex [N-Term]	1.82892e-06	0	2	Q5XIM9	1	2220.32	155.4	142.9		133.1	157.6		3	2.15	36.9062	25
VQALLDQYNSQKPK	2xTMT6plex [K12; K14]; 1xTMT6plex [N-Term]	9.56759e-09	0	6	P04762	0	2319.36	86.1	92.8	86.7	79.8	97.5	95.8	3	0.73	35.8782	43
APLDIPVPDPVKEK	2xTMT6plex [K12; K14]; 1xTMT6plex [N-Term]	3.84804e-06	0	6	Q6P9V7	1	2205.35	99.7	95.8	113.8	95.8	98.8	88.6	4	0.85	39.3953	27
TSPWSGSVEDYKDK	2xTMT6plex [K12; K14]; 1xTMT6plex [N-Term]	1.83663e-07	0	3	Q6TXE7	1	2286.22	95.9	85.6	100.4	106.1	99.7	121.6	3	1.92	30.6966	15
YFPTQALNFAFKDK	2xTMT6plex [K12; K14]; 1xTMT6plex [N-Term]	2.47801e-06	0	3	Q6P9Y4; D3ZB81; Q09073	1	2377.35	243.7	111.9		159.1	244.2		3	3.73	46.4971	23
LFSYYGPQEGDKK	2xTMT6plex [K12; K13]; 1xTMT6plex [N-Term]	0.000551849	8.12948e-05	1	A0A0G2JY08	1	2219.23			274.9			345.2	3	1.96	35.0515	12
SEQAVAQLEEEKK	2xTMT6plex [K12; K13]; 1xTMT6plex [N-Term]	2.68216e-07	0	1	Q5PQM2	1	2176.24		293.6			310.8		3	3.57	27.7203	31
EAELDMNEELDKK	2xTMT6plex [K12; K13]; 1xTMT6plex [N-Term]	4.4494e-06	0	1	P63004	1	2251.21		277.4			296.1		3	0.77	31.6772	27
GGAASGSDSADKK	2xTMT6plex [K12; K13]; 1xTMT6plex [N-Term]	6.99003e-05	0	2	M0RCP9	1	1838.02		143.6	153.1		148.1	151	3	1.05	9.9981	22
SEQSVAQLEEEKK	2xTMT6plex [K12; K13]; 1xTMT6plex [N-Term]	6.52546e-08	0	1	P37285	1	2192.24	260			272.8			3	0.74	26.343	35
SFGGVTHGLPEKK	2xTMT6plex [K12; K13]; 1xTMT6plex [N-Term]	0.000271134	4.59793e-05	3	Q5M9H2	1	2044.22	364.2			331.4			4	0.07	23.7213	14
EVLEDFAEDGEKK	2xTMT6plex [K12; K13]; 1xTMT6plex [N-Term]	4.12872e-06	0	2	Q2TA68	1	2196.2	348.9			350.4			3	2.92	35.2914	21
WLPVQDSGTEDKK	2xTMT6plex [K12; K13]; 1xTMT6plex [N-Term]	1.02604e-05	0	2	D3ZFK5	1	2190.24	120.7	137.2		131.7	129.3		3	-0.87	30.9104	26
GFGNIATNEDTKK	2xTMT6plex [K12; K13]; 1xTMT6plex [N-Term]	3.04749e-07	0	5	P14480	1	2082.18	88.3	90.7	75.5	80.8	80.7	96.9	3	2.7	23.9904	33
DTDFMSLQEELKK	2xTMT6plex [K12; K13]; 1xTMT6plex [N-Term]	7.12876e-07	0	6	B5DF63; A0A0G2JWA5	1	2271.25	83	72.2	77.1	84.3	91	86.5	3	2.21	40.3156	30
YEPAAVSEHGDKK	2xTMT6plex [K12; K13]; 1xTMT6plex [N-Term]	1.40153e-05	0	2	P06685	1	2118.18	161.3	156.6		169.8	160.9		4	-0.92	16.9807	22
GVQLQTHPNVDKK	2xTMT6plex [K12; K13]; 1xTMT6plex [N-Term]	1.21246e-05	0	3	Q66H80	1	2151.29	93.9	95.3	94	92.6	94.8	90.5	4	-0.57	19.0296	14
TAMDNSEIAGEKK	2xTMT6plex [K12; K13]; 1xTMT6plex [N-Term]	4.73341e-07	0	4	A0A0G2JVH4	1	2081.15	208.6	142.2		171.2	180.6		2	0.98	21.7215	62
QQEAALELEELKK	2xTMT6plex [K12; K13]; 1xTMT6plex [N-Term]	7.6431e-09	0	3	G3V9E3	1	2216.31	109		137.1	160.1		155.2	3	0.2	35.9483	50
ANTLVEAMEDLKK	2xTMT6plex [K12; K13]; 1xTMT6plex [N-Term]	4.90123e-08	0	4	D3ZEY0	1	2149.25	102.7	102.5	110.5	111.8	116.2	106.9	3	4.02	44.9833	38
FLDTAFDLDAFKK	2xTMT6plex [K12; K13]; 1xTMT6plex [N-Term]	3.15676e-07	0	8	Q5XI78	1	2218.27	135.5	91.2	139.5	119.1	133.3	111.5	2	-3.04	50.5049	64
GLAGVENVSDLKK	2xTMT6plex [K12; K13]; 1xTMT6plex [N-Term]	2.52181e-07	0	9	G3V8V3	1	2017.23	127.9	104.9	123.8	118.3	116.2	115	2	0.03	31.0782	56
AEESGETEAQKEDSEDTGELSQSQEK	2xTMT6plex [K11; K26]; 1xTMT6plex [N-Term]	4.56957e-07	0	2	B0K040	1	3528.69		147.7	135.4		194.7	172.1	4	3.09	23.6184	43
GLVNLQSGAPKPEENPNLNIQFK	2xTMT6plex [K11; K23]; 1xTMT6plex [N-Term]	2.76502e-05	0	1	P53676	0	3194.81			300.2			296.4	4	-1.21	43.3338	19
SDAAPAASDSKPSSAEPAPSSK	2xTMT6plex [K11; K22]; 1xTMT6plex [N-Term]	4.27751e-07	0	2	A0A0G2K1L8	0	2745.45		81.6	121		60.1	124.3	3	3.4	19.6512	33
IDNQSQPLGNKVEMEIVNMLEK	2xTMT6plex [K11; K22]; 1xTMT6plex [N-Term]	9.99338e-06	0	1	Q6IMZ5	1	3216.76	319.2			310.2			4	3.93	51.875	25
HQGVMVGMGQKDSYVGDEAQSK	2xTMT6plex [K11; K22]; 1xTMT6plex [N-Term]	1.41056e-06	0	1	P60711; P62738; P68136; P63259	1	3038.56	323.4			314.2			4	-1.9	26.2261	22
MFTTAPENVDKEDEDFQESNK	2xTMT6plex [K11; K21]; 1xTMT6plex [N-Term]	3.55385e-08	0	6	A0A0G2K9I6	1	3161.56	99.8	89.9	79.8	72.6	81.6	103.7	3	-0.17	35.4376	35
ELVPIAAQLDKEHLFPTSQVK	2xTMT6plex [K11; K21]; 1xTMT6plex [N-Term]	7.08874e-10	0	16	Q6IMX3	1	3050.79	126.7	103.8	120.4	118.3	128.3	109.5	4	1.86	48.0156	44
ETQYYDILGVKPSASPEEIK	2xTMT6plex [K11; K20]; 1xTMT6plex [N-Term]	2.10526e-07	0	1	Q4QR73	0	2954.63			268.7			359.1	3	1.94	42.4762	37
LPPMSEELSDKIDDLAQEIK	2xTMT6plex [K11; K20]; 1xTMT6plex [N-Term]	3.24117e-06	0	5	F1M614	1	2958.63	111.5	111.4	109.1	116.7	116.8	106.7	4	7.34	52.1802	22
SIEEQLGTEIKPIPSNIDK	2xTMT6plex [K11; K19]; 1xTMT6plex [N-Term]	1.1567e-07	0	2	D3ZD73	0	2798.61	283.1			308			3	-3.48	41.1998	42
TAQENFLYSDKETTTPAK	2xTMT6plex [K11; K18]; 1xTMT6plex [N-Term]	2.69416e-06	0	3	Q71LX6; F1LMC2	1	2731.48	108.4	57		123.2	81.3		3	0.23	29.7887	25
VPDVGSSFAEKPDLGIK	2xTMT6plex [K11; K17]; 1xTMT6plex [N-Term]	1.28564e-07	0	3	M0R557	0	2446.42			337.1			325.8	3	2.2	41.9057	27
GGSSIAGLLLKPTNEK	2xTMT6plex [K11; K16]; 1xTMT6plex [N-Term]	3.21285e-07	0	4	F7F9U6; Q6S3A0	0	2272.38		154.9	127.2		150.6	151.6	3	1.73	36.9908	37
LNSGLGQLILKEEMEKENR	2xTMT6plex [K11; K16]; 1xTMT6plex [N-Term]	7.03037e-06	0	1	A0A0G2JW01	2	2888.65	321.3			261.4			4	0.54	42.2856	10
ELHDVDLAEVKPLVEK	2xTMT6plex [K11; K16]; 1xTMT6plex [N-Term]	5.47368e-07	0	2	Q6JE36	0	2521.48	133.7	152.2		129	142		4	0.7	38.7503	21
LNSGLGQLILKEEMEK	2xTMT6plex [K11; K16]; 1xTMT6plex [N-Term]	1.02253e-07	0	4	A0A0G2JW01	1	2489.46	105.3	75.5	141.7	88.5	110.3	91	3	2.22	46.3766	39
GPSVFQEYWDKPEETK	2xTMT6plex [K11; K16]; 1xTMT6plex [N-Term]	1.15162e-07	0	4	D3ZUX7	0	2627.4	124.5	112.2	112	114.4	105.9	108.4	3	-1.58	39.5477	42
QFSSAEEAALKEPIIK	2xTMT6plex [K11; K16]; 1xTMT6plex [N-Term]	7.28485e-08	0	9	Q5XIT9	1	2448.43	124.3	105	113.4	117.6	117.8	107.4	2	-1.89	37.5454	65
ITMEVYDLVSKPAIK	2xTMT6plex [K11; K15]; 1xTMT6plex [N-Term]	6.38335e-08	0	2	P10252	0	2394.43	133.1		140.9	140.3		146	3	2.11	48.2615	34
AAVEQLTEEQKNEFK	2xTMT6plex [K11; K15]; 1xTMT6plex [N-Term]	4.3884e-09	0	13	Q4PP99	1	2451.37	106.1	84.4	115.4	111.5	116.9	99.7	2	-1.05	32.2123	75
MLENVEVNGEKPAK	2xTMT6plex [K11; K14]; 1xTMT6plex [N-Term]	8.93772e-05	0	1	Q6DGG0	0	2245.28							3	2.97	28.3503	13
DIDDLELTLAKVEK	2xTMT6plex [K11; K14]; 1xTMT6plex [N-Term]	0.260072	0.00866326	1	G3V8B0; G3V6D8; G3V6E1; Q29RW1; G3V885; P02564; F1M8F6	1	2289.35							2	-1.57	46.2482	16
QEVQDLQASLKEEK	2xTMT6plex [K11; K14]; 1xTMT6plex [N-Term]	0.000437134	8.12948e-05	1	A0A0G2K051	1	2332.33		320.2			299.7		3	3.57	31.7816	4
SSTTSMTSVPKPLK	2xTMT6plex [K11; K14]; 1xTMT6plex [N-Term]	6.27075e-06	0	2	Q4FZT9	0	2151.27		145.4	152.9		140.7	150.6	3	0.68	25.8838	19
QITVSWLQDGKPVK	2xTMT6plex [K11; K14]; 1xTMT6plex [N-Term]	6.66899e-06	0	3	Q3B8R4	0	2286.38		87.5	114.5		107.4	128.5	4	4.89	37.4351	8
IDIYHYELDIKPEK	2xTMT6plex [K11; K14]; 1xTMT6plex [N-Term]	0.000295493	6.62772e-05	2	F1LRP7	0	2463.41	287.7			295.6			4	1.42	39.7361	13
EDQVMQQNPPKFDK	2xTMT6plex [K11; K14]; 1xTMT6plex [N-Term]	1.6528e-06	0	14	G3V8B0; G3V885; P02564	1	2391.29	113.3	70.4	147.8	103.3	132.2	91.6	2	0.89	28.4182	71
FNPETDFLTGKDGK	2xTMT6plex [K11; K14]; 1xTMT6plex [N-Term]	1.27472e-06	0	6	Q9ER34	1	2256.25	113.6	101.8	108	102.5	108.2	107.3	4	-0.42	39.1753	23
AFVEFLTDEIKEEK	2xTMT6plex [K11; K14]; 1xTMT6plex [N-Term]	8.57392e-08	0	10	O35796	1	2385.35	112	98.8	107	115.4	118.7	112.5	2	0.74	50.5008	60
LVNSLYPEGSKPVK	2xTMT6plex [K11; K14]; 1xTMT6plex [N-Term]	1.83974e-05	0	4	A0A0G2JWK7	0	2218.34	63.4	82.1	114.7	112.2	78.4	96	4	-0.2	32.654	24
TENSTSTPAAKPK	2xTMT6plex [K11; K13]; 1xTMT6plex [N-Term]	1.09113e-05	0	1	P43278	0	2019.17			265.5			239.8	3	0.39	14.0735	18
EDETSTDVDEKPK	2xTMT6plex [K11; K13]; 1xTMT6plex [N-Term]	1.3711e-05	0	1	P53987	0	2180.15		288.2			291.1		3	3.33	19.1183	8
FNTSDVSAIEKDK	2xTMT6plex [K11; K13]; 1xTMT6plex [N-Term]	1.41056e-06	0	2	P05708	1	2141.21		260.5			351.5		3	2.29	31.0095	32
HQEGEIFDTEKEK	2xTMT6plex [K11; K13]; 1xTMT6plex [N-Term]	1.55723e-05	0	2	Q6P790	1	2277.23	337.6			197.3			4	0.99	22.0151	12
LSVALINPTDKEK	2xTMT6plex [K11; K13]; 1xTMT6plex [N-Term]	7.31418e-06	0	2	B5DF57	1	2115.3	123.6	129.4		104.6	113.9		3	0.41	35.4851	27
DAEDGPVEDSKPKPSR	2xTMT6plex [K11; K13]; 1xTMT6plex [N-Term]	2.07763e-07	0	25	P50753	0	2414.31	98.9	96.9	88.1	104.3	107	104.3	2	0.71	17.0454	45
WSPSPLIEDLKEK	2xTMT6plex [K11; K13]; 1xTMT6plex [N-Term]	2.81384e-05	0	2	B5DEF6	1	2229.31	187.6	152.2		168.4	185.7		3	-0.33	44.9854	22
AVEVEAPPEPKPK	2xTMT6plex [K11; K13]; 1xTMT6plex [N-Term]	3.68238e-06	0	10	Q7TMZ9; Q7TN00; Q5VJM3; Q5VJM4	0	2078.25	94.8	81.1	102.5	107.6	113	97	2	0.44	25.327	56
TEVVDSDGSIKDK	2xTMT6plex [K11; K13]; 1xTMT6plex [N-Term]	2.38176e-06	0	5	B1WC61	1	2080.17	107.5	97.7	116.2	106.4	114.2	98.9	2	-1.27	25.3648	45
IPDISAPQQAKPK	2xTMT6plex [K11; K13]; 1xTMT6plex [N-Term]	0.000109793	0	10	G3V7K1	0	2080.27	112.2	83.9	132.2	109	118.3	95.1	2	3.01	28.8605	54
TGLYNYYDDEKEK	2xTMT6plex [K11; K13]; 1xTMT6plex [N-Term]	2.41342e-06	0	3	Q5RJR9; P29457	1	2325.22	101.2	104.6	89.3	100.7	104	117.7	3	3.37	28.8161	30
QLEDGDQPDSKK	2xTMT6plex [K11; K12]; 1xTMT6plex [N-Term]	0.000353651	6.62772e-05	1	A0A0G2K2B3	1	2047.13							3	-0.86	18.3156	9
FRPDMEEEEAKK	2xTMT6plex [K11; K12]; 1xTMT6plex [N-Term]	0.00701375	0.000576502	1	Q9JHW0	1	2196.19			285.1			290	4	0.44	23.5011	2
ELASPVFEEVKK	2xTMT6plex [K11; K12]; 1xTMT6plex [N-Term]	0.00293679	0.000305655	1	F1M8H2	1	2063.24			318.3			317	3	-0.91	34.4306	3
QLESTQTESNKK	2xTMT6plex [K11; K12]; 1xTMT6plex [N-Term]	2.76502e-05	0	1	Q2PQA9	1	2080.19			285.9			316.2	3	-3.39	14.6308	16
AVLYVPGNDEKK	2xTMT6plex [K11; K12]; 1xTMT6plex [N-Term]	0.000271134	4.59793e-05	1	Q5I0K3	1	2020.2			365.3			318.2	3	2.47	28.0191	9
VLGTAGSEEGKK	2xTMT6plex [K11; K12]; 1xTMT6plex [N-Term]	0.000134105	0	1	Q6AYT0	1	1863.12		321.2			282.7		3	5.94	19.0895	9
LIFDGNEETLKK	2xTMT6plex [K11; K12]; 1xTMT6plex [N-Term]	1.73777e-05	0	2	P18886	1	2094.24		302.1			372.9		3	-1.95	36.9214	9
AAVMVYDDANKK	2xTMT6plex [K11; K12]; 1xTMT6plex [N-Term]	1.34132e-05	0	1	A0A0G2K6I4	1	2012.15		236.7			253.6		3	1.85	25.6734	16
TNAENEFVTIKK	2xTMT6plex [K11; K12]; 1xTMT6plex [N-Term]	1.42636e-05	0	1	A0A0G2JST3	1	2081.22		185.7			222.8		3	4.61	27.3274	23
YLMEEDEDAYKK	2xTMT6plex [K11; K12]; 1xTMT6plex [N-Term]	6.00092e-06	0	3	P09895	1	2221.17		147.7	134.3		152.7	150.3	3	0.99	31.7886	25
ILDWHVANTDKK	2xTMT6plex [K11; K12]; 1xTMT6plex [N-Term]	0.00216295	0.000246414	2	Q9EQS0	1	2127.25		138.5	140.2		128.8	129.3	4	4.31	29.9424	8
SSQSLLYSENKK	2xTMT6plex [K11; K12]; 1xTMT6plex [N-Term]	7.05074e-05	0	1	F1M1R0	1	2071.2	191			207.9			3	2.56	22.6405	8
DAQTLYDAGEKK	2xTMT6plex [K11; K12]; 1xTMT6plex [N-Term]	0.000531856	8.12948e-05	1	P14669	1	2026.14	304.4			280.5			3	1.44	25.6017	0
LTPEEEEILNKK	2xTMT6plex [K11; K12]; 1xTMT6plex [N-Term]	0.000119062	0	1	P62243	1	2130.26	281.4			322.5			3	-2.13	36.6604	11
AYLMTEGSDEKK	2xTMT6plex [K11; K12]; 1xTMT6plex [N-Term]	0.00128253	0.000186576	1	Q8R4Z9	1	2059.13	352.2			286.8			3	0.63	25.585	7
DAALATALGDKK	2xTMT6plex [K11; K12]; 1xTMT6plex [N-Term]	1.32624e-06	0	1	G3V7U4	1	1861.14	317.6			275.2			3	-1.89	29.9711	31
ADPSLNPEQLKK	2xTMT6plex [K11; K12]; 1xTMT6plex [N-Term]	0.00227761	0.000246414	1	Q6IRI3	1	2027.21	329.1			316.4			3	0.19	28.3095	22
DPAAAPATGNKK	2xTMT6plex [K11; K12]; 1xTMT6plex [N-Term]	0.000156127	0	1	Q5XI78	1	1828.09	405.7			316.6			3	-0.26	14.8866	5
LEAQTRPFDLKK	2xTMT6plex [K11; K12]; 1xTMT6plex [N-Term]	0.000761627	8.12948e-05	2	G3V8B0; P02564	1	2133.3	129		59.6	135.2		69.2	3	-2.05	28.0045	3
YLAEVAAGDDKK	2xTMT6plex [K11; K12]; 1xTMT6plex [N-Term]	1.12193e-06	0	11	A0A0G2JV65	1	1967.14	75.8	88.5	85.6	91.1	86.3	89.7	2	-0.81	28.2065	60
SLLDASEEAIKK	2xTMT6plex [K11; K12]; 1xTMT6plex [N-Term]	1.75751e-07	0	12	A0A0G2K8V2	1	1991.2	89.3	90.1	96	97.3	99.1	98	2	1.95	34.4761	68
YAPENLDEQIKK	2xTMT6plex [K11; K12]; 1xTMT6plex [N-Term]	0.000570275	8.12948e-05	5	B1WC61	1	2135.23	109	95.6	122.4	110.5	116.5	107.3	3	0.23	29.4634	17
AQHEDQVEQYKK	2xTMT6plex [K11; K12]; 1xTMT6plex [N-Term]	1.11176e-07	0	8	G3V8L3	1	2190.21	85.2	103.2	100.4	100.3	102.2	92.8	3	3.34	15.1511	37
DTQLITVDEKLDVTPLTGVPEEHIK	2xTMT6plex [K10; K25]; 1xTMT6plex [N-Term]	1.34828e-09	0	5	Q5XIF3	1	3477.97	201.8	128.5		172.5	215.1		4	3.17	44.9621	48
DFVAEPMGEKPVGSLAGIGDALGK	2xTMT6plex [K10; K24]; 1xTMT6plex [N-Term]	3.91692e-07	0	2	Q9R1T1	0	3045.69		361			313.2		4	4.75	48.0225	27
EFDISQQNSKIEDEQALALQLQK	2xTMT6plex [K10; K23]; 1xTMT6plex [N-Term]	2.35052e-06	0	1	G3V885	1	3362.84	372.5			316.5			4	1.71	46.1837	24
VFEPLPHENKPLTLSSYQTDK	2xTMT6plex [K10; K21]; 1xTMT6plex [N-Term]	7.77892e-09	0	2	P01041	0	3130.74	126		112.2	125.1		148.8	4	1.25	36.3361	40
SVFTVEGAEKEDEGVYTVTVK	2xTMT6plex [K10; K21]; 1xTMT6plex [N-Term]	2.41964e-11	0	136	P56741	1	2974.62	99.5	91.3	99.6	108.7	117	107.3	2	3.22	41.0271	110
VVIVDPETNKEMSVQEAYK	2xTMT6plex [K10; K19]; 1xTMT6plex [N-Term]	2.11683e-05	0	2	F1LMV6	1	2866.58	253.4			363.4			3	1.32	38.5478	18
LQTASNESYKDPTNIQLSK	2xTMT6plex [K10; K19]; 1xTMT6plex [N-Term]	0.0374239	0.00259674	1	C9EH87	1	2824.57	303.8			312.2			4	-4.37	34.8091	1
LQTASDESYKDPTNIQLSK	2xTMT6plex [K10; K19]; 1xTMT6plex [N-Term]	5.16916e-07	0	4	A0A0G2K1Y8	1	2825.55	99.4	105.8	92.7	101.8	96.1	107.4	3	-0.54	34.8115	23
LQTASDESYKDPTNIQSK	2xTMT6plex [K10; K18]; 1xTMT6plex [N-Term]	3.43084e-08	0	1	Q6IRK8	1	2712.47	226			255.8			3	0.1	29.3035	27
ANLEAFTADKDVAITNDKPAAAIGMAGSFTDAER	2xTMT6plex [K10; K18]; 1xTMT6plex [N-Term]	9.74492e-07	0	1	Q2PQA9	1	4169.18	312.2			296.9			4	0.16	48.5167	19
DGSDIAANDKYGLAAEGK	2xTMT6plex [K10; K18]; 1xTMT6plex [N-Term]	9.95866e-08	0	8	P56741	1	2482.34	163.4		208	157.3		133.9	2	0.75	31.3847	67
LQVASDENYKDPTNLQGK	2xTMT6plex [K10; K18]; 1xTMT6plex [N-Term]	4.18437e-07	0	5	Q6IRK8; C9EH87; A0A0G2K1Y8	1	2707.49	93.1	98.5	89.3	97.3	103.8	101.3	4	1.71	32.0779	47
ETSYGLSFFKPQPGNFEK	2xTMT6plex [K10; K18]; 1xTMT6plex [N-Term]	7.85384e-07	0	6	Q6AXV4	0	2763.5	105.6	108.3	95.7	98.3	116.1	104.6	4	3.15	42.5952	31
NAENAIEALKEYEPEMGK	2xTMT6plex [K10; K18]; 1xTMT6plex [N-Term]	2.2176e-09	0	13	P11507	1	2723.45	137	102.5	133.6	104.7	120.1	95	2	-0.44	46.8702	71
EDGSGSAYDKESMAIIK	2xTMT6plex [K10; K17]; 1xTMT6plex [N-Term]	0.000101657	0	1	Q0D2L6	1	2488.32			311.5			311.4	3	1.06	32.927	0
NLENDVNSLKDQLEDLK	2xTMT6plex [K10; K17]; 1xTMT6plex [N-Term]	5.69239e-06	0	1	A0A0G2K5N6	1	2674.49		274.6			282.5		3	0.95	49.8516	21
SIQEIQELDKDDESLRK	2xTMT6plex [K10; K17]; 1xTMT6plex [N-Term]	9.32213e-08	0	2	Q5XI73	2	2733.52	256.5			265.8			3	0.37	33.3925	24
EFPGFLENQKDPLAVDK	2xTMT6plex [K10; K17]; 1xTMT6plex [N-Term]	3.04749e-07	0	8	P05943	1	2634.47	74.3	100.3	80	95.9	93.7	90.3	2	-0.63	44.742	33
FQEHIIQAPKPVEAIK	2xTMT6plex [K10; K16]; 1xTMT6plex [N-Term]	0.000820943	0.000140453	1	D4A4T9	0	2535.53							4	3.24	32.6535	3
AAAEDGEEPKSEPETK	2xTMT6plex [K10; K16]; 1xTMT6plex [N-Term]	8.8612e-05	0	1	P43138	1	2375.25			304			267.9	3	-1.76	17.6643	22
DGVELGPSDKYDFLHK	2xTMT6plex [K10; K16]; 1xTMT6plex [N-Term]	1.55723e-05	0	1	A0A0G2K3P4; A0A0G2JUP3	1	2507.37		276.8			312.6		4	3.7	36.1036	15
VINAFNDGLKHLDNLK	2xTMT6plex [K10; K16]; 1xTMT6plex [N-Term]	0.000516825	8.12948e-05	1	P02091; P11517	1	2498.47	294.5			246.4			4	-1.24	42.1623	15
QVSSNTDDSKQEITQK	2xTMT6plex [K10; K16]; 1xTMT6plex [N-Term]	9.82307e-05	0	1	Q71LX6; F1LMC2	1	2495.36	135.5			207.7			3	1.18	21.4163	11
QVSELTEEEKYDLELK	2xTMT6plex [K10; K16]; 1xTMT6plex [N-Term]	1.43894e-05	0	1	Q5I0K8	1	2640.46	338.7			336.1			3	0.96	38.8022	15
LDQEVAEVDKNIELLK	2xTMT6plex [K10; K16]; 1xTMT6plex [N-Term]	1.74246e-06	0	3	Q6IRE4	1	2543.49	94.6	90.3	102.1	93.2	106.6	96.2	3	2.99	49.3563	24
DISPEEIDLKNEPWYK	2xTMT6plex [K10; K16]; 1xTMT6plex [N-Term]	2.1242e-06	0	3	F1M820; F1M8Z8	1	2663.45	106.8	85.7	157	109.1	114.8	87.4	3	2.28	44.2581	23
FPTFNFEDPKFEVLDKPQS	2xTMT6plex [K10; K16]; 1xTMT6plex [N-Term]	4.6088e-06	0	5	P21571	1	2972.6	121.1	115.5	105.5	121.4	121.2	110.3	4	4.83	50.1539	19
FFEEVNDPAKNDSLEK	2xTMT6plex [K10; K16]; 1xTMT6plex [N-Term]	2.74201e-06	0	10	Q5M9H2	1	2569.38	125.6	112.1	126.5	123	124.3	107.4	2	2.56	37.0681	48
IMQEEGQPLKLPDTK	2xTMT6plex [K10; K15]; 1xTMT6plex [N-Term]	0.000103413	0	1	Q5U2X6	1	2414.39							3	-0.85	34.7523	16
AQTSAAGQGKEEAVK	2xTMT6plex [K10; K15]; 1xTMT6plex [N-Term]	2.86351e-05	0	1	F1LNF0	1	2162.24		296.3			342.3		3	1.79	16.2499	7
AASSISSAPKPPAGK	2xTMT6plex [K10; K15]; 1xTMT6plex [N-Term]	2.71783e-07	0	1	A0A0G2JW88	0	2056.24	243			245.8			3	1.47	20.8638	39
GVEPSPSPIKPGDIK	2xTMT6plex [K10; K15]; 1xTMT6plex [N-Term]	5.76801e-06	0	3	Q9ES53	0	2208.32	290.6			291.1			3	2.12	28.6412	32
DLHPNTDPFKFEIHK	2xTMT6plex [K10; K15]; 1xTMT6plex [N-Term]	0.00128253	0.000186576	2	Q8R490	1	2525.41	277.2			283.5			5	0.43	31.4217	6
VDEVPDGAVKPPTNK	2xTMT6plex [K10; K15]; 1xTMT6plex [N-Term]	5.57976e-05	0	1	F1SW39	0	2253.31	290.1			287.3			3	3.49	28.0871	34
IEYDTFGELKVPTDK	2xTMT6plex [K10; K15]; 1xTMT6plex [N-Term]	6.70259e-07	0	3	P14408	1	2442.37	199.8		216.4	165.2		141	4	-0.73	42.2832	26
AEMEDLVSSKDDVGK	2xTMT6plex [K10; K15]; 1xTMT6plex [N-Term]	6.24323e-06	0	1	A0A0G2K6S9; E9PTU4	1	2310.25	124.7			313.2			3	1.91	34.5976	16
RNPDTQWITKPVHK	2xTMT6plex [K10; K14]; 1xTMT6plex [N-Term]	0.000194877	2.43578e-05	1	P61314	1	2407.42			276.2			293.7	5	2.29	24.9398	10
GLNTDELGQKEEAK	2xTMT6plex [K10; K14]; 1xTMT6plex [N-Term]	0.000203143	4.59793e-05	1	E9PT90	1	2219.25		297.3			304.5		3	5.14	25.5257	3
ESLVFAQTDKPIYKPGQTVR	2xTMT6plex [K10; K14]; 1xTMT6plex [N-Term]	5.376e-06	0	1	Q5D178; P06238	0	2964.71	123.4			133.4			4	0.33	33.5931	9
QILEENYGQKDPEK	2xTMT6plex [K10; K14]; 1xTMT6plex [N-Term]	0.000136397	0	1	A0A0G2JXT3	1	2378.32	292			308.2			3	2.28	28.2929	4
FTAVAQTDLKEPLK	2xTMT6plex [K10; K14]; 1xTMT6plex [N-Term]	9.95021e-05	0	1	G3V7Z4	1	2248.35	187.1			290.5			3	0.1	36.6651	13
VYSILGATLKDEGK	2xTMT6plex [K10; K14]; 1xTMT6plex [N-Term]	1.23516e-08	0	7	Q5RKI0	1	2181.31	89.2	84.3	98.6	88.2	93.3	81.7	2	-0.19	41.9371	86
IELPATVTGKPEPK	2xTMT6plex [K10; K14]; 1xTMT6plex [N-Term]	1.42895e-07	0	10	Q63580	0	2167.33	97.1	94.1	101.1	113.1	110.6	107.2	2	3.54	32.7428	53
YTALVDAEEKEDVK	2xTMT6plex [K10; K14]; 1xTMT6plex [N-Term]	1.21359e-08	0	30	P31399	1	2297.28	118.1	111.1	113.7	120.8	119.1	109.3	2	1.11	33.7784	63
SFQQTQIQNKPEK	2xTMT6plex [K10; K13]; 1xTMT6plex [N-Term]	2.54433e-06	0	1	Q5PQN8	0	2263.3			359.4			368.1	3	1.36	21.9914	23
AAASGAAGDKDTK	2xTMT6plex [K10; K13]; 1xTMT6plex [N-Term]	0.000118052	0	1	F1M949	1	1850.06		314.2			289.6		3	1.87	11.7773	13
GGNLGENQIKDEK	2xTMT6plex [K10; K13]; 1xTMT6plex [N-Term]	0.000134105	0	1	G3V9E3	1	2089.19		298.6			263.4		3	1.2	19.9147	4
GAEQGSEEEKEEK	2xTMT6plex [K10; K13]; 1xTMT6plex [N-Term]	0.0003129	6.62772e-05	2	Q6MG08	1	2137.12		160.3	121.6		141.6	161.6	3	1.29	13.2461	13
QSAFPFESGKPFK	2xTMT6plex [K10; K13]; 1xTMT6plex [N-Term]	0.000107932	0	3	A0A0G2JXN6	0	2157.23	70.8	81.8		78	78.6		3	3.78	35.3077	17
IPPFSLESNKDEK	2xTMT6plex [K10; K13]; 1xTMT6plex [N-Term]	0.00185671	0.000216887	1	E9PT51	1	2191.26	304.9			309.1			3	-0.34	34.4308	6
SADTLWDIQKDLKDL	2xTMT6plex [K10; K13]; 1xTMT6plex [N-Term]	2.25075e-05	0	4	P42123	2	2448.4	162.4	114.1		150.9	162.5		3	2.77	47.5701	23
HLVYESDQDKDGK	2xTMT6plex [K10; K13]; 1xTMT6plex [N-Term]	2.41342e-06	0	3	G3V6S3	1	2221.21	118.3	144.6		142	136.8		4	0.18	18.761	17
SADTLWDIQKDLK	2xTMT6plex [K10; K13]; 1xTMT6plex [N-Term]	2.07094e-05	0	4	P42123	1	2220.28	97.6	92.6	93.6	102.7	96.7	100.5	3	3.48	38.9677	23
AELSVIFADKPEK	2xTMT6plex [K10; K13]; 1xTMT6plex [N-Term]	5.19197e-07	0	15	P18163	0	2134.27	131.6	121.8	102.7	108.5	114	114.8	2	0.61	54.688	64
HEAQVATSVKPQK	2xTMT6plex [K10; K13]; 1xTMT6plex [N-Term]	0.000206542	4.59793e-05	3	A0A0G2K3P4; A0A0G2JUP3	0	2110.26	133.8	87.6	98.2	70.2	91.6	96.8	4	-0.26	15.1322	16
ESYDPVPEVKEEK	2xTMT6plex [K10; K13]; 1xTMT6plex [N-Term]	1.96482e-05	0	3	Q4V8F9	1	2236.23	138.8	92.1	184.9	111.7	137.7	91.6	3	0.22	29.0452	25
WLSSEIEETKPAK	2xTMT6plex [K10; K13]; 1xTMT6plex [N-Term]	2.65864e-07	0	14	Q5BK63	0	2205.27	117.3	104.2	113.8	122.1	118.6	108	2	-0.96	33.9905	64
DNSILPPLDKEK	2xTMT6plex [K10; K12]; 1xTMT6plex [N-Term]	0.00150901	0.000203875	1	A0A0G2K2P5	1	2056.23	301.8			305.1			3	-0.64	31.7463	4
GPDSGAEVEKEK	2xTMT6plex [K10; K12]; 1xTMT6plex [N-Term]	0.00124954	0.000186576	3	A0A0G2K5C6	1	1933.08	117.6		130.5	138.5		151.3	3	-0.68	19.0935	13
IIYIVHDEVKDK	2xTMT6plex [K10; K12]; 1xTMT6plex [N-Term]	0.000402915	8.12948e-05	2	P18422	1	2159.3	148.3		149.9	140.3		139.3	4	0.92	35.6236	13
WYMQFDDDEKQK	2xTMT6plex [K10; K12]; 1xTMT6plex [N-Term]	4.31672e-05	0	2	P62744	1	2320.19	133.8		148.7	142		143.4	3	1.98	36.7845	10
YLYTLVITDKEK	2xTMT6plex [K10; K12]; 1xTMT6plex [N-Term]	8.17131e-07	0	3	D4AD70	1	2173.31	146.9	138.6		136.9	151.4		3	0.13	42.0983	35
ILYLTPEQEKDK	2xTMT6plex [K10; K12]; 1xTMT6plex [N-Term]	0.000101222	0	3	Q5U2Q7	1	2164.28	92.5	92.9	89.4	88.2	94.5	90.1	3	-0.2	35.4555	11
EALLLLEDIKK	2xTMT6plex [K10; K11]; 1xTMT6plex [N-Term]	0.000108394	0	1	B5DF07	1	1972.27							3	-0.27	49.9149	6
HGEEGVEAEKK	2xTMT6plex [K10; K11]; 1xTMT6plex [N-Term]	0.00182308	0.000216887	1	Q6AYT5	1	1900.07							4	-1.13	9.0981	7
HMQANPEPPKK	2xTMT6plex [K10; K11]; 1xTMT6plex [N-Term]	0.00549142	0.000425794	1	D4A8F2	1	1964.14							4	-0.22	12.8848	5
EVPEEQEHMKK	2xTMT6plex [K10; K11]; 1xTMT6plex [N-Term]	0.0401079	0.00271413	1	G3V965	1	2071.15							4	-3.04	16.6002	12
ELEDFVEDLKK	2xTMT6plex [K10; K11]; 1xTMT6plex [N-Term]	0.000416266	8.12948e-05	1	M0R5H1	1	2052.18			307.6			349.8	3	0.39	46.883	8
ATVNLLGDEKK	2xTMT6plex [K10; K11]; 1xTMT6plex [N-Term]	0.0166038	0.00157212	1	B2RZ37	1	1875.15			334.2			274.9	3	1.04	28.1066	11
QLLSELDEEKK	2xTMT6plex [K10; K11]; 1xTMT6plex [N-Term]	0.000360934	6.62772e-05	1	Q925Q9	1	2019.19		293.2			358.5		3	3.89	32.9857	5
LEEEGEEFVKK	2xTMT6plex [K10; K11]; 1xTMT6plex [N-Term]	0.000304075	6.62772e-05	1	F1LQ55	1	2024.15		251.7			310		3	2.78	31.9048	5
TLQEAVDSLKK	2xTMT6plex [K10; K11]; 1xTMT6plex [N-Term]	0.000291888	4.59793e-05	2	G3V7P2	1	1919.18		223.6			169.3		3	-0.2	37.7549	10
SLLSNLDEIKK	2xTMT6plex [K10; K11]; 1xTMT6plex [N-Term]	1.32377e-05	0	3	A0A140TAA4	1	1947.21		137.2	139.3		146.5	145.9	3	3.82	37.2943	29
SLLNSLEEAKK	2xTMT6plex [K10; K11]; 1xTMT6plex [N-Term]	0.000417966	8.12948e-05	1	G3V836	1	1919.18	291.2			215.6			3	0.37	34.9788	9
EYDQALADLKK	2xTMT6plex [K10; K11]; 1xTMT6plex [N-Term]	8.72048e-06	0	1	Q6DGG0	1	1981.16	283.9			273.9			3	-0.42	33.8762	31
EETQPPVALKK	2xTMT6plex [K10; K11]; 1xTMT6plex [N-Term]	0.000368366	6.62772e-05	1	Q6AXS5	1	1927.18	358.3			300.5			3	-1.01	23.909	11
GAEQSGSDDKK	2xTMT6plex [K10; K11]; 1xTMT6plex [N-Term]	0.197182	0.0070738	1	A0A0G2K3Z5	1	1809	313.2			318.2			3	1.85	8.4766	3
QMVEEIESLKK	2xTMT6plex [K10; K11]; 1xTMT6plex [N-Term]	0.000817524	0.000140453	1	Q5EB94	1	2021.19	292.6			311.9			3	-2.02	38.1784	6
AISQGVESVKK	2xTMT6plex [K10; K11]; 1xTMT6plex [N-Term]	3.87093e-05	0	1	G3V640	1	1833.14	384.3			298			3	-0.06	22.5176	9
IMGPNYTPGKK	2xTMT6plex [K10; K11]; 1xTMT6plex [N-Term]	0.000761627	8.12948e-05	1	P05197	1	1893.12	310.3			300			3	0.42	24.6418	27
EPVDIIEGVKK	2xTMT6plex [K10; K11]; 1xTMT6plex [N-Term]	0.000838265	0.000140453	1	F1LM47	1	1914.19	418.8			318			3	-0.5	35.0408	1
GSGTAEVELKK	2xTMT6plex [K10; K11]; 1xTMT6plex [N-Term]	7.74444e-06	0	7	A0A0G2JVG3; P11980	1	1806.09	96.1	75.6	105.5	87.8	99.3	85.1	2	3.08	20.2328	55
EGVHGGLINKK	2xTMT6plex [K10; K11]; 1xTMT6plex [N-Term]	9.43844e-06	0	5	P62963	1	1839.14	89.6	76.6	118.1	98.9	111.8	93.3	3	-0.13	16.6737	13
EAIEGTYIDKK	2xTMT6plex [K10; K11]; 1xTMT6plex [N-Term]	1.20714e-05	0	4	P62282; Q6PDV9	1	1954.15	98.1	91.6	102.2	97.7	100.5	94.1	2	-1.43	27.0487	31
SNAAAAALDKK	2xTMT6plex [K10; K11]; 1xTMT6plex [N-Term]	2.47801e-06	0	33	G3V8B0; G3V885; P02564	1	1747.07	106	83.5	110.2	98.2	101.7	90.6	2	1.79	18.2087	56
SITLFPDENKK	2xTMT6plex [K10; K11]; 1xTMT6plex [N-Term]	0.000163514	2.43578e-05	5	B0LPN4	1	1979.18	115.3	104.9	110.1	104	111.8	103.6	2	-1.98	34.0546	41
VVPEMTEILKK	2xTMT6plex [K10; K11]; 1xTMT6plex [N-Term]	4.0435e-05	0	3	P13803	1	1974.23	119.3	96.5	141.9	103.8	119.7	85.6	3	0.71	40.5258	18
ELTYQTEEDKK	2xTMT6plex [K10; K11]; 1xTMT6plex [N-Term]	7.74444e-06	0	43	G3V885	1	2071.15	133.4	127.5	126	122.9	101.9	98.2	2	-1.76	23.1904	41
VLIVEPEGIKK	2xTMT6plex [K10; K11]; 1xTMT6plex [N-Term]	1.09594e-05	0	7	D4AA52; Q03626; P14046	1	1912.24	119.6	89.6	127.6	105.1	112.2	117.1	2	0.28	34.3647	31
RAPFDLFENKK	2xTMT6plex [K10; K11]; 1xTMT6plex [N-Term]	0.000227163	4.59793e-05	3	P34058	2	2052.22	122.3	101.7	128.8	108.6	123.6	104.6	4	3.3	30.3329	4
KAAALEAMK	2xTMT6plex [K1; K9]; 1xTMT6plex [N-Term]	5.55558e-05	0	2	O35814	1	1620.01							3	-3.34	24.2776	13
KAVTEETVK	2xTMT6plex [K1; K9]; 1xTMT6plex [N-Term]	0.000288325	4.59793e-05	1	Q6P7B0	1	1692.05							3	0.22	17.4786	2
KGQVELTGK	2xTMT6plex [K1; K9]; 1xTMT6plex [N-Term]	0.000478193	8.12948e-05	1	F1M9Q8	1	1647.04							3	2.11	19.9882	10
KGYEEVSQK	2xTMT6plex [K1; K9]; 1xTMT6plex [N-Term]	0.00083477	0.000140453	2	B0BMY6	1	1755.03							3	-0.49	17.195	8
KGELTQEEK	2xTMT6plex [K1; K9]; 1xTMT6plex [N-Term]	0.000859563	0.000156217	1	A0A0G2K8N6	1	1749.04							3	3.3	16.714	4
KDNTGYDLK	2xTMT6plex [K1; K9]; 1xTMT6plex [N-Term]	0.00456206	0.000397989	2	P84850	1	1741.01							3	1.62	20.4174	6
KVPVSGDVK	2xTMT6plex [K1; K9]; 1xTMT6plex [N-Term]	0.0171479	0.00157212	2	A0A0G2JWS2	1	1616.04							3	-3.28	19.8842	12
KPRPVAAPK	2xTMT6plex [K1; K9]; 1xTMT6plex [N-Term]	0.146224	0.00586448	1	Q63945	0	1651.1							4	0.47	12.7027	16
KFFVGGNWK	2xTMT6plex [K1; K9]; 1xTMT6plex [N-Term]	0.0029656	0.000305655	1	P48500	1	1770.07			215.6			263.1	3	-0.71	32.7759	5
KGALLELLK	2xTMT6plex [K1; K9]; 1xTMT6plex [N-Term]	0.00669178	0.000546745	2	F1LNR1	1	1672.13			285			300.2	3	2.82	40.3235	3
KIESILPGK	2xTMT6plex [K1; K9]; 1xTMT6plex [N-Term]	0.00286613	0.000305655	1	D3ZEH2	1	1672.1			290.1			292	3	2.24	30.4174	12
KTDIAAFVK	2xTMT6plex [K1; K9]; 1xTMT6plex [N-Term]	0.00251631	0.000262737	1	B1H230	1	1680.07			331			313.6	3	-0.9	32.0964	7
KLPDFLTAK	2xTMT6plex [K1; K9]; 1xTMT6plex [N-Term]	0.00232101	0.000246414	1	B1WC49	1	1720.1			236.6			269.3	3	-0.27	35.7963	33
KLYSQYEEK	2xTMT6plex [K1; K9]; 1xTMT6plex [N-Term]	0.000245672	4.59793e-05	1	Q5EB94	1	1875.08			286.1			315.7	3	-0.47	23.4608	27
KGSILVAGK	2xTMT6plex [K1; K9]; 1xTMT6plex [N-Term]	0.00059666	8.12948e-05	1	F7FDM3	1	1560.05			337.6			299.6	3	4.01	22.3793	13
KQAEEIGEK	2xTMT6plex [K1; K9]; 1xTMT6plex [N-Term]	0.00109822	0.000171687	1	F7F9U6; Q6S3A0	1	1719.03			298.8			327.6	3	-4.66	16.6773	14
KALEEAGFK	2xTMT6plex [K1; K9]; 1xTMT6plex [N-Term]	9.69751e-05	0	1	Q07009	1	1680.03			264.1			287.5	3	1.14	25.7326	14
KIESFGSPK	2xTMT6plex [K1; K9]; 1xTMT6plex [N-Term]	0.000135821	0	1	M0R3M4	1	1680.03			287			290.3	3	-0.71	24.5048	40
KAHLGTALK	2xTMT6plex [K1; K9]; 1xTMT6plex [N-Term]	0.000669726	8.12948e-05	1	P62268	1	1626.07			350.3			260.2	4	-0.19	15.3195	21
KHYASEEIK	2xTMT6plex [K1; K9]; 1xTMT6plex [N-Term]	0.000119062	0	6	A0A0G2K8W9	1	1792.06		389			252.2		2	1.08	13.3862	26
KQPLQDVAK	2xTMT6plex [K1; K9]; 1xTMT6plex [N-Term]	0.000297921	6.62772e-05	1	A0A0G2JUG4	1	1714.08		365.7			314.7		3	0.66	20.1241	10
KGPTAAQAK	2xTMT6plex [K1; K9]; 1xTMT6plex [N-Term]	0.0297345	0.00220435	1	P69736	1	1558.99		333.9			272.4		3	1.48	8.9779	2
KAVQQLDNK	2xTMT6plex [K1; K9]; 1xTMT6plex [N-Term]	0.000966882	0.000156217	2	B1WC88	1	1731.07		301.2			331		3	3.62	18.1242	13
KVSQQILEK	2xTMT6plex [K1; K9]; 1xTMT6plex [N-Term]	0.000191661	2.43578e-05	1	B1WC61	1	1760.12		300.1			329.1		3	2.72	23.2109	16
KEEIPEFSK	2xTMT6plex [K1; K9]; 1xTMT6plex [N-Term]	0.00250432	0.000262737	1	P00388	1	1794.06		299.9			310.8		3	5.04	27.463	13
KPENEMSGK	2xTMT6plex [K1; K9]; 1xTMT6plex [N-Term]	0.000163514	2.43578e-05	1	F1M392	0	1706.97		297			270.9		3	5.47	15.3474	27
KVENEDMNK	2xTMT6plex [K1; K9]; 1xTMT6plex [N-Term]	0.00118639	0.000171687	1	Q91Y81	1	1794		296.6			250		3	2.15	15.6458	11
KSADDFIDK	2xTMT6plex [K1; K9]; 1xTMT6plex [N-Term]	0.00157777	0.000216887	2	P55161	1	1726		296			284.6		3	5.3	25.5348	7
KLSQMILDK	2xTMT6plex [K1; K9]; 1xTMT6plex [N-Term]	0.000129631	0	2	F1LMZ8	1	1763.11		291.3			266.7		3	0.31	31.9144	18
KRPEEEEPK	2xTMT6plex [K1; K9]; 1xTMT6plex [N-Term]	0.199339	0.00711223	1	Q7TMZ9; Q7TN00; Q5VJM3; Q5VJM4	1	1829.07		290.8			313.3		2	2.25	8.8982	16
KINELTGIK	2xTMT6plex [K1; K9]; 1xTMT6plex [N-Term]	7.62087e-05	0	1	G3V7L6	1	1703.1		288.5			283.3		3	3.05	26.8829	34
KQESEDTAK	2xTMT6plex [K1; K9]; 1xTMT6plex [N-Term]	0.0417618	0.00277893	1	G3V9T9	1	1722.98		271.2			236.3		3	2.91	9.2911	8
KWPLYLSTK	2xTMT6plex [K1; K9]; 1xTMT6plex [N-Term]	0.000204836	4.59793e-05	3	P56574	1	1823.14		190.4	108		165.4	141.2	2	0.88	34.4423	38
KAGQLVSEK	2xTMT6plex [K1; K9]; 1xTMT6plex [N-Term]	0.0047774	0.000397989	1	D4A4K6	1	1647.04		170.2			212.6		3	2.44	18.0106	3
KFPNQEEFK	2xTMT6plex [K1; K9]; 1xTMT6plex [N-Term]	0.00612433	0.000487252	3	Q4G064	1	1854.07		165.8	152		161	158.3	3	2.27	25.3083	24
KLGIQSFNK	2xTMT6plex [K1; K9]; 1xTMT6plex [N-Term]	0.000494084	8.12948e-05	2	B1PLB1	1	1722.09		164.1	153		153.6	147.3	3	1.24	26.9201	14
KLYYDQEQK	2xTMT6plex [K1; K9]; 1xTMT6plex [N-Term]	0.000203988	4.59793e-05	2	A0A0H2UHB3	1	1902.09		162.1	181.7		182.7	166	3	0.45	22.559	16
KQHLEVELK	2xTMT6plex [K1; K9]; 1xTMT6plex [N-Term]	0.000523213	8.12948e-05	3	F1LMV6	1	1811.14		144.7	172.2		158.1	164.6	4	0.33	20.9872	16
KAGELISEK	2xTMT6plex [K1; K9]; 1xTMT6plex [N-Term]	0.000120593	0	2	D4A4K6	1	1662.04		141.7			191.4		3	2.4	20.6121	20
KLINDYVSK	2xTMT6plex [K1; K9]; 1xTMT6plex [N-Term]	0.000243657	4.59793e-05	4	A0A0G2K9B1	1	1767.1		138.5	118.6		131.1	140.7	3	0.81	28.3106	26
KVIVTGASK	2xTMT6plex [K1; K9]; 1xTMT6plex [N-Term]	0.000366867	6.62772e-05	2	P16232	1	1590.06		129.1			131.4		3	3.51	18.7822	16
KLVAEVSLK	2xTMT6plex [K1; K9]; 1xTMT6plex [N-Term]	5.11536e-05	0	3	Q6P6R6	1	1674.11		119.9	112.1		118.5	138.5	2	-0.39	29.0028	25
KPFPVETLK	2xTMT6plex [K1; K9]; 1xTMT6plex [N-Term]	2.11683e-05	0	2	Q7TN00	0	1746.11		112	110.5		139.9	153.2	3	3.08	29.505	35
KVFEGESVK	2xTMT6plex [K1; K9]; 1xTMT6plex [N-Term]	0.029905	0.00223065	1	M0RCF7	1	1710.04	228			236.1			3	1.05	22.8109	4
KDPEQEVEK	2xTMT6plex [K1; K9]; 1xTMT6plex [N-Term]	0.000447962	8.12948e-05	2	M0R7E6	1	1789.03	282.3			275.5			3	3.27	18.7028	9
KPTETPPVK	2xTMT6plex [K1; K9]; 1xTMT6plex [N-Term]	0.0260887	0.00203715	1	A0A0G2K598	0	1684.06	267.1			279.9			3	-1.5	18.5556	3
KVGTSDMTK	2xTMT6plex [K1; K9]; 1xTMT6plex [N-Term]	0.00053404	8.12948e-05	2	G3V824	1	1653.98	277.4			252.8			3	-0.01	17.7198	9
KGYNVNDEK	2xTMT6plex [K1; K9]; 1xTMT6plex [N-Term]	7.78708e-05	0	2	A0A0G2K1L8; Q05175	1	1754.01	78	95.7		71.3	68.8		3	0.11	16.4292	16
KSEFVVEVK	2xTMT6plex [K1; K9]; 1xTMT6plex [N-Term]	3.87093e-05	0	1	Q9EPF2	1	1752.09	238.5			259.8			3	0.56	27.6964	21
KAFTELQAK	2xTMT6plex [K1; K9]; 1xTMT6plex [N-Term]	8.45156e-05	0	1	D3ZX38	1	1723.07	283.9			282.6			3	-0.67	24.8619	13
KGIWLEAGK	2xTMT6plex [K1; K9]; 1xTMT6plex [N-Term]	0.000371381	6.62772e-05	1	G3V852	1	1689.07	249.1			267			3	-0.23	29.5131	12
KNIQDSVPK	2xTMT6plex [K1; K9]; 1xTMT6plex [N-Term]	0.0088752	0.000752189	1	O35303	1	1716.06	311.2			296			3	1.14	20.6106	5
KTDDGSTEK	2xTMT6plex [K1; K9]; 1xTMT6plex [N-Term]	0.000235757	4.59793e-05	1	A0A0G2JZI0	1	1667.94	307.5			312.1			3	-1.4	9.0189	11
KIEISQHAK	2xTMT6plex [K1; K9]; 1xTMT6plex [N-Term]	0.00199852	0.000233288	1	A0A0H2UHU1	1	1741.09	278.2			307.5			4	-0.78	15.2371	17
KQTPSDFLK	2xTMT6plex [K1; K9]; 1xTMT6plex [N-Term]	0.00295116	0.000305655	1	D3ZG07	1	1751.07	298.6			294.4			3	-0.83	26.1604	22
KYHNVGLSK	2xTMT6plex [K1; K9]; 1xTMT6plex [N-Term]	0.00599817	0.000455449	1	Q9JJ54	1	1733.07	286.4			298.8			4	-2	15.8634	9
KSAAASLEK	2xTMT6plex [K1; K9]; 1xTMT6plex [N-Term]	9.17118e-05	0	2	D3Z874	1	1592	315.3			318.9			3	-0.49	18.1323	16
KIHLGEDLK	2xTMT6plex [K1; K9]; 1xTMT6plex [N-Term]	0.000637331	8.12948e-05	1	D4A1H7	1	1740.1	347.9			335			4	-0.71	23.8964	18
KVSQTGDPK	2xTMT6plex [K1; K9]; 1xTMT6plex [N-Term]	0.00429113	0.000397989	3	M0R9L0	1	1647	388.1			338.4			3	0.63	11.36	8
KAPTTAAPK	2xTMT6plex [K1; K9]; 1xTMT6plex [N-Term]	0.000187711	2.43578e-05	1	M0R9L0	1	1572.01	389.5			347.5			3	-0.83	12.5474	17
KFPVSENSK	2xTMT6plex [K1; K9]; 1xTMT6plex [N-Term]	8.13019e-05	0	2	Q80Z29	1	1723.04	119.6	134.6		104.7	133.2		3	0.57	20.2583	22
KSEQDNNFK	2xTMT6plex [K1; K9]; 1xTMT6plex [N-Term]	0.000556397	8.12948e-05	1	A0A0G2JW88	1	1797.01	395.2			358.6			3	0.91	15.1212	8
KGNVVSPVK	2xTMT6plex [K1; K9]; 1xTMT6plex [N-Term]	7.62087e-05	0	2	A0A0G2K8H6	1	1615.05	123.7		135.7	120		123.3	3	-1.35	17.77	15
KGTAEDGGK	2xTMT6plex [K1; K9]; 1xTMT6plex [N-Term]	0.000919223	0.000156217	4	Q6AY58	1	1549.92	133.8	148.6		136.8	134.1		3	1.64	8.5898	21
KTDQPPQAK	2xTMT6plex [K1; K9]; 1xTMT6plex [N-Term]	0.00100014	0.000156217	2	F1LRV4	1	1700.03	132.5	125.4		146.6	135.4		3	3.23	12.823	20
KIEHSFEVK	2xTMT6plex [K1; K9]; 1xTMT6plex [N-Term]	0.00015811	2.43578e-05	9	Q63041	1	1804.09	65.7	65.8	69.8	76.4	69.3	104.2	2	-0.35	19.8368	46
KXSTPEEIK	2xTMT6plex [K1; K9]; 1xTMT6plex [N-Term]	0.149547	0.00593999	6		1	1722.01	59.9	51.9	56.8	73.8	55.4	62.3	2	33112.8	16.8616	46
KQNLLHSEK	2xTMT6plex [K1; K9]; 1xTMT6plex [N-Term]	0.0134974	0.00131967	2	A0A0G2JWJ0	1	1784.1	151.9	141.4		142.8	138.9		4	2.82	14.7964	6
KFVADGIFK	2xTMT6plex [K1; K9]; 1xTMT6plex [N-Term]	2.4893e-05	0	4	P62909	1	1712.07	146.8	155		127.1	149.1		3	0.89	33.5611	33
KGNLEWLDK	2xTMT6plex [K1; K9]; 1xTMT6plex [N-Term]	0.000138727	0	2	P0C0A1	1	1790.08	136.9	142.4		146.2	151.2		3	0.98	32.045	16
KVVDYTTAK	2xTMT6plex [K1; K9]; 1xTMT6plex [N-Term]	0.000208262	4.59793e-05	4	Q6NYB7	1	1712.06	136	142.8		149	152.9		2	1.89	22.0282	42
KLVWVPSTK	2xTMT6plex [K1; K9]; 1xTMT6plex [N-Term]	0.000299142	6.62772e-05	2	G3V6P7	1	1745.13	104		117.1	130.7		119.4	3	0.56	30.9343	20
KSSTPEEVK	2xTMT6plex [K1; K9]; 1xTMT6plex [N-Term]	0.00123341	0.000186576	6	P45592	1	1692.01	73.4	79.5	77.3	80.3	81.5	80.4	2	-0.12	14.2851	29
KEGNISDLK	2xTMT6plex [K1; K9]; 1xTMT6plex [N-Term]	0.00025285	4.59793e-05	2	P11530	1	1691.03	156.9	155.8		162	158.4		3	0.85	22.0393	18
KLNVVEQEK	2xTMT6plex [K1; K9]; 1xTMT6plex [N-Term]	6.27306e-05	0	13	M0R5J4	1	1774.1	66.5	72.5	84.4	84.3	84.3	91.2	2	0.57	22.5523	39
KAQGWQGLK	2xTMT6plex [K1; K9]; 1xTMT6plex [N-Term]	5.29637e-05	0	3	Q6DGG0	1	1703.06	124.3		164.7	136.4		138.5	3	-0.74	22.6756	29
KEEPSNNVK	2xTMT6plex [K1; K9]; 1xTMT6plex [N-Term]	6.81096e-05	0	7	F2Z3Q8	1	1732.02	88.8	90.1	89	87.8	85.2	92.8	2	1.83	11.8034	28
KSSTQEEIK	2xTMT6plex [K1; K9]; 1xTMT6plex [N-Term]	0.000299142	6.62772e-05	6	M0RC65	1	1737.04	82.8	81.9	85.5	85.1	91.1	89.8	2	-0.04	14.1233	32
KPAAAAGAK	2xTMT6plex [K1; K9]; 1xTMT6plex [N-Term]	3.03103e-05	0	6	P15865	0	1471.96	111.8	123.2	52.4	56.6	69.6	80.8	3	-0.49	11.8369	25
KATGTATPK	2xTMT6plex [K1; K9]; 1xTMT6plex [N-Term]	0.000157446	2.43578e-05	7	P15865	1	1561.99	109.5	130.8	61	58.1	47	77.8	2	0.1	10.6915	29
KAVEGAAGK	2xTMT6plex [K1; K9]; 1xTMT6plex [N-Term]	7.29878e-05	0	3	Q5U2T9	1	1517.96	84.5	86.4	92.4	96.5	87.7	83.7	3	0.76	13.4011	20
KEYMGLAIK	2xTMT6plex [K1; K9]; 1xTMT6plex [N-Term]	0.000325942	6.62772e-05	2	F1LTF8	1	1740.07	152.7	148.8		157.2	163.5		3	4.35	30.4445	6
KPGATAGAK	2xTMT6plex [K1; K9]; 1xTMT6plex [N-Term]	0.000453478	8.12948e-05	5	M0R7B4	0	1487.95	102.7	119.2	69.5	70.7	64.7	86.5	2	3	9.417	28
KHEWEAHNK	2xTMT6plex [K1; K9]; 1xTMT6plex [N-Term]	0.000102971	0	4	A0A0G2K8W9	1	1866.06	89.1	107.8	82.9	92.1	85.4	95.6	3	0.69	6.1351	20
KGQSEEIQK	2xTMT6plex [K1; K9]; 1xTMT6plex [N-Term]	0.000112162	0	3	P83732	1	1734.04	98.7	101.8	86.2	86.4	95.5	90.4	3	2.93	14.5435	27
KPFPDFVYK	2xTMT6plex [K1; K9]; 1xTMT6plex [N-Term]	0.00110765	0.000171687	4	P47942	0	1828.1	88.1	118.6	91.8	83.7	87.4	101	3	0.15	36.262	29
KQSVEDILK	2xTMT6plex [K1; K9]; 1xTMT6plex [N-Term]	0.000241658	4.59793e-05	6	A1A5L2	1	1747.09	89.4	83.9	94.9	99	99.1	106.4	2	0.52	29.495	41
KLLEATELK	2xTMT6plex [K1; K9]; 1xTMT6plex [N-Term]	3.72186e-05	0	8	Q6IRK8; C9EH87; A0A0G2K1Y8	1	1732.12	94	96.2	94.9	95.9	99.6	98.7	2	3.86	30.3346	30
KQQASAITK	2xTMT6plex [K1; K9]; 1xTMT6plex [N-Term]	0.000151593	0	5	A0A0G2KAQ5	1	1662.05	102.8	75.1	101.7	105.3	103.6	107.2	2	1.96	13.7803	37
KPAAAAVTK	2xTMT6plex [K1; K9]; 1xTMT6plex [N-Term]	4.39261e-05	0	9	A0A0G2K654	0	1544.01	105.6	105.2	86.9	72.7	88.5	88.9	3	1	16.1792	36
KPFPINHGK	2xTMT6plex [K1; K9]; 1xTMT6plex [N-Term]	0.00269124	0.000294626	3	D4ABI6	0	1725.08	101.5	94.8	92.2	95.3	93.1	96.2	4	-0.05	16.9138	13
KVVNPLFEK	2xTMT6plex [K1; K9]; 1xTMT6plex [N-Term]	0.000349351	6.62772e-05	3	D3ZU22	1	1761.12	100.8	91.9	92.8	90.4	103.7	93.6	2	-0.05	30.039	27
KLYDIDVAK	2xTMT6plex [K1; K9]; 1xTMT6plex [N-Term]	5.25053e-05	0	4	D3ZTH8	1	1752.09	99	95.1	90.4	92.9	100.1	91.6	3	-0.49	30.5345	29
KGSEVESVK	2xTMT6plex [K1; K9]; 1xTMT6plex [N-Term]	0.000261301	4.59793e-05	5	P68182	1	1650	96.2	96.1	97.7	100.2	97.8	98.5	2	-0.75	16.0875	24
KLEAMTNSK	2xTMT6plex [K1; K9]; 1xTMT6plex [N-Term]	0.000118556	0	5	A0A0G2K8V2	1	1709.02	83.1	88.2	96.4	101.3	98.9	98.5	3	0.01	20.3933	31
KVDQPPEAK	2xTMT6plex [K1; K9]; 1xTMT6plex [N-Term]	0.000574981	8.12948e-05	2	Q66HA8	1	1699.04	187.6	156.2		154	170.8		3	-0.93	15.6589	19
KGSEQESVK	2xTMT6plex [K1; K9]; 1xTMT6plex [N-Term]	0.0002074	4.59793e-05	6	A1L1M0	1	1678.99	104.5	101.9	105.8	103.7	104.5	102.8	2	-0.26	11.1688	22
KGGVASGFK	2xTMT6plex [K1; K9]; 1xTMT6plex [N-Term]	0.000149688	0	3	Q68FP1	1	1537.97	138.1	180.4		151.9	146.6		2	-0.29	18.9835	17
KTSATVGPK	2xTMT6plex [K1; K9]; 1xTMT6plex [N-Term]	0.000118052	0	7	D3ZXP3	1	1576	99	107.7	113.4	93.2	97.7	90	2	-3.48	13.1175	27
KVEAPFIPK	2xTMT6plex [K1; K9]; 1xTMT6plex [N-Term]	7.8885e-05	0	7	A1L1M0; Q05759; P68182	1	1716.1	104.8	99.9	104.6	101.4	105	104.6	2	2.43	28.9429	24
KVNLAELFK	2xTMT6plex [K1; K9]; 1xTMT6plex [N-Term]	8.02573e-05	0	9	A0A0G2JSS8	1	1749.12	103.3	108.8	96.2	92.4	104.1	96.9	2	1.98	38.3996	37
KVESLIAQK	2xTMT6plex [K1; K9]; 1xTMT6plex [N-Term]	6.19202e-05	0	6	D3ZQN7	1	1703.1	102.3	105.1	111.1	103.8	109	102.5	2	1.38	26.2357	28
KAPSEISQK	2xTMT6plex [K1; K9]; 1xTMT6plex [N-Term]	0.000198144	4.59793e-05	6	P11530	1	1675.04	103.5	101.2	111.9	107.4	109	102	2	1.36	15.4472	23
KATGAATPK	2xTMT6plex [K1; K9]; 1xTMT6plex [N-Term]	0.000118556	0	11	A0A0G2K654	1	1531.98	111.4	111.1	96.4	86.7	91.9	86.7	2	1.18	9.2185	24
KLSVVDQEK	2xTMT6plex [K1; K9]; 1xTMT6plex [N-Term]	9.86528e-05	0	7	P15429	1	1733.08	143.9	109.7	113.2	100.2	122.5	101.6	2	3.71	22.9206	33
KMYEEFLSK	2xTMT6plex [K1; K9]; 1xTMT6plex [N-Term]	0.000457194	8.12948e-05	3	P09456	1	1862.07	106.9	95.9	114.8	101.9	113.8	101	3	3.2	33.8562	19
KIAQAEGLK	2xTMT6plex [K1; K9]; 1xTMT6plex [N-Term]	6.95987e-05	0	4	D4AB01	1	1645.06	109.6	98.9	125.7	105.9	102.2	102.8	2	-0.66	23.9836	31
KSDSDISQK	2xTMT6plex [K1; K9]; 1xTMT6plex [N-Term]	0.000126907	0	4	Q5U2Q8	1	1694.99	107.6	100.9	111.9	120.2	105.2	105.5	3	1.29	14.5458	19
KYLLQEQLK	2xTMT6plex [K1; K9]; 1xTMT6plex [N-Term]	0.000166281	2.43578e-05	3	Q924S5	1	1850.17	114	103.8	114.6	112.3	109.2	107.9	3	0.97	29.8095	17
KIIEVHVDK	2xTMT6plex [K1; K9]; 1xTMT6plex [N-Term]	0.000423108	8.12948e-05	4	Q4QR73	1	1768.13	102.3	91.6	100.7	100.9	106.4	102.3	4	0.72	26.1679	13
KVVDNTTAK	2xTMT6plex [K1; K9]; 1xTMT6plex [N-Term]	0.00013185	0	7	G3V6H0	1	1663.04	117.5	105.8	107.7	112.2	114.6	105.8	2	-1.86	14.5708	39
KAEAQIAGK	2xTMT6plex [K1; K9]; 1xTMT6plex [N-Term]	8.78531e-05	0	21	P00507	1	1603.01	119.3	108.9	108.8	115.5	113.9	96.5	2	0.67	16.4735	33
KPLIVFTPK	2xTMT6plex [K1; K9]; 1xTMT6plex [N-Term]	3.82059e-05	0	13	D3ZQD3; Q5XI78	0	1730.15	116.2	113.2	94.8	108.1	111.6	104.7	2	0.77	31.892	27
KPIQSGPLK	2xTMT6plex [K1; K9]; 1xTMT6plex [N-Term]	0.000123186	0	6	A0A0G2JVH4	0	1655.08	118.1	112.5	110.4	116.4	102.4	105	3	0.42	20.4722	21
KNNPEPWNK	2xTMT6plex [K1; K9]; 1xTMT6plex [N-Term]	0.000101657	0	13	B2RZD6	1	1814.05	117.6	102.6	113.4	120.5	123.2	104.1	2	-0.94	20.7693	47
KHGVYNPNK	2xTMT6plex [K1; K9]; 1xTMT6plex [N-Term]	0.00021617	4.59793e-05	8	P04636	1	1744.05	116.5	105.6	117	108.5	111.6	101.5	2	0.48	11.5692	31
KSWLHNDLK	2xTMT6plex [K1; K9]; 1xTMT6plex [N-Term]	0.000498141	8.12948e-05	4	Q66HF1	1	1828.1	117.3	105.7	117.1	122.4	119.5	102	2	3.19	22.5057	29
KNNEQHVFK	2xTMT6plex [K1; K9]; 1xTMT6plex [N-Term]	0.000133538	0	3	G3V615	1	1831.08	117.9	108.6	95.5	99.6	99.9	106.9	3	0.43	12.8805	14
KAVAISLPK	2xTMT6plex [K1; K9]; 1xTMT6plex [N-Term]	5.20509e-05	0	3	Q5RJR9; P29457	1	1614.09	95.1	98.1	107.7	98.8	101.5	105.3	3	-1.85	27.346	26
KATADNLIK	2xTMT6plex [K1; K9]; 1xTMT6plex [N-Term]	6.95987e-05	0	16	P23965	1	1661.06	128.7	112.4	125.7	120.6	113.8	100.1	2	-1.04	22.1284	45
KISSPTGSK	2xTMT6plex [K1; K9]; 1xTMT6plex [N-Term]	0.000859563	0.000156217	6	Q5XIH7	1	1592	115	97.9	132.1	122.8	121.8	96.1	2	-1.33	14.8877	28
KEQAVTLAK	2xTMT6plex [K1; K9]; 1xTMT6plex [N-Term]	0.000276751	4.59793e-05	6	F1LM47	1	1675.07	108.7	102.8	121.3	102.7	107.9	115.9	2	0.12	20.3805	40
KVINDYVEK	2xTMT6plex [K1; K9]; 1xTMT6plex [N-Term]	5.2734e-05	0	7	A0A0G2JZ73	1	1795.09	135.5	130.1	114.3	116.6	102.6	108.4	2	-0.71	25.6467	37
KVTQQDVK	2xTMT6plex [K1; K8]; 1xTMT6plex [N-Term]	0.00059666	8.12948e-05	1	Q5PQK5	1	1633.03							3	2.14	13.9535	3
KLNVLTEK	2xTMT6plex [K1; K8]; 1xTMT6plex [N-Term]	0.00107963	0.000171687	1	E9PT87	1	1632.07							3	0.42	26.2687	7
KFAADAIK	2xTMT6plex [K1; K8]; 1xTMT6plex [N-Term]	0.00150232	0.000203875	1	Q9EQS0	1	1550.99							3	0.95	23.7613	2
KQVQTSQK	2xTMT6plex [K1; K8]; 1xTMT6plex [N-Term]	0.00173414	0.000216887	1	F1LMV6	1	1634.02							3	0.41	7.9775	0
KLMAYGGK	2xTMT6plex [K1; K8]; 1xTMT6plex [N-Term]	0.00225625	0.000246414	1	F1M614	1	1554.96							3	0.29	21.3566	5
KVDSTQVK	2xTMT6plex [K1; K8]; 1xTMT6plex [N-Term]	0.00359635	0.000321886	1	G3V824	1	1592							3	-1.3	14.1413	3
KLGETYPK	2xTMT6plex [K1; K8]; 1xTMT6plex [N-Term]	0.00529601	0.000410453	1	G3V6V1	1	1623.01							3	-1.39	20.152	1
KQPNNILK	2xTMT6plex [K1; K8]; 1xTMT6plex [N-Term]	0.0452749	0.00292041	1	A1A5Q0	1	1642.06							3	6.19	18.4787	5
KFLVHNVK	2xTMT6plex [K1; K8]; 1xTMT6plex [N-Term]	0.0505071	0.0032381	1	P62912	1	1672.09							4	0.27	19.9429	2
KPDPASLK	2xTMT6plex [K1; K8]; 1xTMT6plex [N-Term]	0.216172	0.00753351	1	Q5XID1	0	1542.98							3	-0.06	24.0311	7
KENMMHQK	2xTMT6plex [K1; K8]; 1xTMT6plex [N-Term]	0.00816215	0.000722955	2	D2E6K0	1	1732.98			296.8			319.8	2	-0.65	11.1059	22
KAAELALK	2xTMT6plex [K1; K8]; 1xTMT6plex [N-Term]	0.000672503	8.12948e-05	1	F1M446	1	1531.02			334.2			285.5	3	1.41	25.1347	6
KHEDLTIK	2xTMT6plex [K1; K8]; 1xTMT6plex [N-Term]	0.000797322	0.000121133	4	D3ZEY0	1	1671.04			318.3			328.5	2	-0.44	15.8456	15
KLEISSGK	2xTMT6plex [K1; K8]; 1xTMT6plex [N-Term]	0.00122278	0.000186576	1	G3V6G7	1	1548.99			313.7			315.6	3	-0.14	21.904	7
KAQINDAK	2xTMT6plex [K1; K8]; 1xTMT6plex [N-Term]	0.00119151	0.000171687	1	F1LTF8	1	1574.98			336.7			328.2	3	0.59	13.6742	8
KHEEEEAK	2xTMT6plex [K1; K8]; 1xTMT6plex [N-Term]	0.000446139	8.12948e-05	3	P21670	1	1686.96			259			281.5	4	-3.65	4.9134	18
KDEENDSK	2xTMT6plex [K1; K8]; 1xTMT6plex [N-Term]	0.000958757	0.000156217	1	Q6AZ35	1	1651.91			242.6			298.1	3	-2.05	8.6785	5
KPSQEGGK	2xTMT6plex [K1; K8]; 1xTMT6plex [N-Term]	0.0830936	0.00430091	1	P25977	0	1517.93			277.8			309.9	3	-1.21	7.6764	7
KENPVQFK	2xTMT6plex [K1; K8]; 1xTMT6plex [N-Term]	0.00228837	0.000246414	1	P31977	1	1677.03			291.3			281.6	3	0.4	22.8905	13
[truncated: 38,729 more rows]
