# Supplementary material for: Deciphering the Protein, Modular Connections and Precision Medicine for Heart Failure With Preserved Ejection Fraction and Hypertension Based on TMT Quantitative Proteomics and Molecular Docking
Source: Front Physiol. 2021 Oct 14;12:607089. doi: 10.3389/fphys.2021.607089 (PMC8552070; doi:10.3389/fphys.2021.607089)
Supplement: Supplementary file 2 [file Data_Sheet_2.ZIP › HTN/HTN-proteins.xlsx]

## Sheet: Proteins
Accession	Gene Name	Description	Coverage [%]	# Peptides	# PSMs	# Unique Peptides	# AAs	MW [kDa]	calc. pI	Abundances CON71	Abundances CON72	Abundances CON73	Abundances HTN1	Abundances HTN2	Abundances HTN3
Q498U1	Abcg3l4	Similar to ATP-binding cassette, sub-family G (WHITE), member 3 OS=Rattus norvegicus GN=Abcg3l4 PE=2 SV=1	1	1	2	1	652	73.9	7.71	162		129.2	139.8		140.6
G3V7V6	Retsat	All-trans-13,14-dihydroretinol saturase, isoform CRA_b OS=Rattus norvegicus GN=Retsat PE=1 SV=1	9	5	6	5	609	67.4	8.81	160.4		138.9	162.9		134.6
D4A1H7	Mul1	Mitochondrial E3 ubiquitin protein ligase 1 OS=Rattus norvegicus GN=Mul1 PE=1 SV=1	3	2	2	2	352	39.8	8.09	174		151.3	167.5		151.1
B1WBN8	Cav1	Caveolin OS=Rattus norvegicus GN=Cav1 PE=2 SV=1	44	7	41	1	147	17.1	5.49	115.4		134.4	216		154.4
P02625	Pvalb	Parvalbumin alpha OS=Rattus norvegicus GN=Pvalb PE=1 SV=2	45	4	8	4	110	11.9	5.19	192.2		159.1	142.9		129.3
B0BN06	Bcas3	Bcas3 protein (Fragment) OS=Rattus norvegicus GN=Bcas3 PE=2 SV=1	2	1	2	1	475	52.2	6.95	154.2		136.4	147.4		156
D3Z9I1	Coa3	Cytochrome C oxidase assembly factor 3 OS=Rattus norvegicus GN=Coa3 PE=1 SV=1	26	3	11	3	108	11.9	9.6	178.6		157.1	167		159.2
F1M269		Uncharacterized protein OS=Rattus norvegicus PE=1 SV=3	37	5	50	2	258	27.3	6.42	153.4		142.5	150		144.3
Q6AYC2	Irgm	Immunity-related GTPase family M protein OS=Rattus norvegicus GN=Irgm PE=2 SV=1	8	2	2	2	411	46.3	8.12	168		148.8	150.7		143.5
A0A096MJ38	Ifit1bl	Interferon-induced protein with tetratricopeptide repeats 1B-like OS=Rattus norvegicus GN=Ifit1bl PE=1 SV=1	6	2	2	2	473	55.1	6.54	151.8		116.8	120.4		126.5
D3ZWS2	LOC690000	Similar to CG3740-PA OS=Rattus norvegicus GN=LOC690000 PE=1 SV=1	13	2	2	2	141	15.1	7.12	192.2		168.2	154.1		159.2
D3ZES2	Trappc6b	Trafficking protein particle complex 6B OS=Rattus norvegicus GN=Trappc6b PE=1 SV=1	5	1	2	1	158	18	8.68	142.7		144.2	138.5		138.6
Q9JJM7	Gp1bb	Platelet glycoprotein Ib beta chain OS=Rattus norvegicus GN=Gp1bb PE=1 SV=1	5	1	2	1	206	22.2	10.01	134.9		147.7	115.8		134.8
B2GVB9	Fermt3	Fermitin family member 3 OS=Rattus norvegicus GN=Fermt3 PE=1 SV=1	11	6	7	6	665	75.6	7.08	120		140	128.6		139.6
Q4V7D6	Nif3l1	NIF3-like protein 1 OS=Rattus norvegicus GN=Nif3l1 PE=1 SV=1	8	3	3	3	376	41.5	7.05	143.5		146.6	146.4		144.2
F1M9Y9	Rbpms	RNA-binding protein with multiple-splicing OS=Rattus norvegicus GN=Rbpms PE=1 SV=2	24	4	7	3	220	24.3	6.19	149.7		130.5	154.2		144.6
D3Z946	Tmem70	Similar to RIKEN cDNA 2210416J16 (Predicted), isoform CRA_b OS=Rattus norvegicus GN=Tmem70 PE=1 SV=1	11	3	6	3	253	28.4	8.91	174		170.7	149.5		149.1
B1WBX2	Tmem69	Transmembrane protein 69 OS=Rattus norvegicus GN=Tmem69 PE=2 SV=1	6	2	4	2	247	27.7	9.89	164.5		155.7	152.5		158.3
F1MAD3	Pkd1	Polycystin 1, transient receptor potential channel-interacting OS=Rattus norvegicus GN=Pkd1 PE=4 SV=2	0	1	2	1	4292	466	5.83	148		125.1	136.3		144.1
D4A568	Cox18	COX18, cytochrome c oxidase assembly factor OS=Rattus norvegicus GN=Cox18 PE=1 SV=2	8	3	4	3	331	36.3	9.73	181.1		178.2	172.3		156.8
Q6AY02	Rbm17	RNA-binding motif protein 17 OS=Rattus norvegicus GN=Rbm17 PE=1 SV=1	4	2	2	2	405	45.3	5.82	149.4		157.2	150.7		149.7
D3ZHF8	Guf1	Translation factor GUF1, mitochondrial OS=Rattus norvegicus GN=Guf1 PE=1 SV=1	4	2	2	2	659	73.2	8.85	162.9		149.8	150.7		151.5
B2GUZ1	Usp4	Ubiquitin carboxyl-terminal hydrolase 4 OS=Rattus norvegicus GN=Usp4 PE=1 SV=1	5	4	5	3	961	108.3	5.64	156.7		160.3	145.3		150.4
F1LM42	Ank2	Ankyrin 2 OS=Rattus norvegicus GN=Ank2 PE=1 SV=3	11	35	71	3	3937	430.5	5.15	164.5		179.5	145.9		151.8
Q5XI30	Mkks	McKusick-Kaufman syndrome OS=Rattus norvegicus GN=Mkks PE=2 SV=1	2	1	3	1	570	62	7.08	162.3		168.1	175.2		158.9
Q5U2Y3	Mpp7	MAGUK p55 subfamily member 7 OS=Rattus norvegicus GN=Mpp7 PE=2 SV=2	8	4	4	4	576	65.6	7.15	157.7		151.5	155		157.5
M0R446	Syngr2	Synaptogyrin OS=Rattus norvegicus GN=Syngr2 PE=1 SV=2	4	1	3	1	231	25.4	4.77	144.5		139.3	158.8		152.8
M0R485	Pglyrp2	Peptidoglycan recognition protein 2 OS=Rattus norvegicus GN=Pglyrp2 PE=1 SV=2	13	5	9	1	435	47.1	7.59	127.3		139.4	175.8		171.9
P35426	Cdk4	Cyclin-dependent kinase 4 OS=Rattus norvegicus GN=Cdk4 PE=1 SV=1	10	3	6	2	303	33.8	6.54	138.2		156.5	139.5		147.1
Q5M9G8	Dcaf11	DDB1- and CUL4-associated factor 11 OS=Rattus norvegicus GN=Dcaf11 PE=1 SV=1	10	6	6	6	549	61.8	6.49	171.5		174.4	147.4		139.1
E9PTK4	Thnsl1	Threonine synthase-like 1 OS=Rattus norvegicus GN=Thnsl1 PE=1 SV=1	5	4	6	4	745	82.7	7.17	156.8		155	165.9		159
F1M9Q8	Agps	Alkylglycerone-phosphate synthase OS=Rattus norvegicus GN=Agps PE=1 SV=3	6	3	3	3	644	71.5	7.65	153.4		149.8	140.2		149
Q5XIB4	Ufsp2	Ufm1-specific protease 2 OS=Rattus norvegicus GN=Ufsp2 PE=2 SV=1	12	4	5	4	461	52.3	6.54	150.1		156.5	144.4		142
P85845	Fscn1	Fascin OS=Rattus norvegicus GN=Fscn1 PE=1 SV=2	28	13	36	3	493	54.5	6.74	137.4		145.6	137.6		152
A0A0G2JXK1	Cacna1a	Voltage-dependent P/Q-type calcium channel subunit alpha OS=Rattus norvegicus GN=Cacna1a PE=1 SV=1	2	1	3	1	2368	267.7	8.91	125.1		149.1	173.8		154.5
D4A7F0	Ubr3	Ubiquitin protein ligase E3 component n-recognin 3 OS=Rattus norvegicus GN=Ubr3 PE=1 SV=3	2	4	5	4	1890	212.8	5.99	159.8		150.8	148.7		150
B0BNB1	Commd1	Commd1 protein OS=Rattus norvegicus GN=Commd1 PE=1 SV=1	15	2	2	2	188	21	7.55	141.2		172.2	135.9		135.6
A0A0G2K475	Brip1	BRCA1-interacting protein C-terminal helicase 1 OS=Rattus norvegicus GN=Brip1 PE=1 SV=1	1	1	2	1	1166	130.3	7.91	144.2		161.7	160.4		161.6
O08837	Cdc5l	Cell division cycle 5-like protein OS=Rattus norvegicus GN=Cdc5l PE=1 SV=2	4	3	3	3	802	92.2	8.02	143.8		155.5	148.9		158.4
Q505I9	Epn2	Epsin-2 OS=Rattus norvegicus GN=Epn2 PE=1 SV=1	3	2	3	2	640	68.4	7.21	136.7		138.7	138.5		154.4
D3ZPN5	Mtpap	Mitochondrial poly(A) polymerase OS=Rattus norvegicus GN=Mtpap PE=1 SV=2	5	2	4	2	336	37.3	8.91	166.1		161.9	166		146
Q566E5	Kdelc2	KDEL motif-containing protein 2 OS=Rattus norvegicus GN=Kdelc2 PE=2 SV=1	6	4	5	4	508	58.7	8.31	149.1		148.6	146.5		142.5
A0A023IKJ3	Tap2	Transporter 2 ATP-binding cassette sub-family B OS=Rattus norvegicus GN=Tap2 PE=2 SV=1	5	3	3	3	703	77.7	6.73	155.1		145.2	136.7		144.1
A0A0G2K528	Stx16	Syntaxin 16 OS=Rattus norvegicus GN=Stx16 PE=1 SV=1	7	2	3	2	309	35.4	5.52	141.2		152.4	140.4		147.2
Q4V794	Vps37a	Similar to DNA segment, Chr 8, ERATO Doi 531, expressed, isoform CRA_c OS=Rattus norvegicus GN=Vps37a PE=1 SV=1	5	2	2	2	398	44.5	5.67	137.1		176.9	136.5		140
F1LXP8	Arhgap18	Rho GTPase activating protein 18 (Predicted), isoform CRA_a OS=Rattus norvegicus GN=Arhgap18 PE=1 SV=2	3	2	3	2	665	74.9	6.35	144.3		130.8	133.6		129
D4A0W1	Emc4	ER membrane protein complex subunit 4 OS=Rattus norvegicus GN=Emc4 PE=1 SV=1	14	2	4	2	183	20.1	9.17	152.8		146.9	151.4		136.6
D4A629	Pcmtd1	Protein-L-isoaspartate (D-aspartate) O-methyltransferase domain-containing 1 OS=Rattus norvegicus GN=Pcmtd1 PE=1 SV=1	10	4	4	4	357	40.6	5.66	141		151.8	154.4		142.4
F1M1B3	Washc5	Similar to Hypothetical protein MGC31278 OS=Rattus norvegicus GN=Washc5 PE=1 SV=2	2	3	3	3	1159	134.1	7.47	141.7		134.2	140.8		146.7
O08836	Igbp1	Immunoglobulin-binding protein 1 OS=Rattus norvegicus GN=Igbp1 PE=2 SV=2	16	5	8	5	340	39.1	6.13	165.6		159.8	165.6		155.5
Q6AYK6	Cacybp	Calcyclin-binding protein OS=Rattus norvegicus GN=Cacybp PE=1 SV=1	26	5	8	5	229	26.5	7.87	162.2		148.1	142.5		156.2
D3ZQL1	Emc7	ER membrane protein complex subunit 7 OS=Rattus norvegicus GN=Emc7 PE=1 SV=3	7	1	2	1	241	26.4	9.23	154.2		137	133.4		139.5
D3ZKJ8	Neil3	Nei-like DNA glycosylase 3 OS=Rattus norvegicus GN=Neil3 PE=4 SV=2	1	1	3	1	606	67.2	8.88	175		176.6	165.8		155.4
A0A0G2JXC2	Fmnl3	Formin-like 3 OS=Rattus norvegicus GN=Fmnl3 PE=1 SV=1	5	4	4	4	934	106.9	7.28	136.3		146.5	154		156
A0A0G2K502	Me2	Malic enzyme OS=Rattus norvegicus GN=Me2 PE=1 SV=1	9	4	9	3	591	66.3	7.91	139.6		148.7	143.3		144.4
A0A0G2JUB0	Fam3c	Protein FAM3C OS=Rattus norvegicus GN=Fam3c PE=1 SV=1	6	1	4	1	227	24.7	8.03	133.9		136.6	153.4		141.9
Q5BK07	Ccdc43	Coiled-coil domain-containing protein 43 OS=Rattus norvegicus GN=Ccdc43 PE=1 SV=2	11	2	3	2	222	25	4.92	123.4		159.8	122.4		146
Q5RJY4	Dhrs7b	Dehydrogenase/reductase SDR family member 7B OS=Rattus norvegicus GN=Dhrs7b PE=1 SV=1	14	4	7	4	325	35.3	9.55	150		147.7	141.1		150.1
Q6MG21	Vars2	Valine--tRNA ligase, mitochondrial OS=Rattus norvegicus GN=Vars2 PE=3 SV=1	1	1	2	1	1065	118.8	7.31	164		160.4	173.7		147.6
Q8CJD2	Gucy1a3	Guanylyl cyclase alpha 1 subunit OS=Rattus norvegicus GN=Gucy1a3 PE=2 SV=1	1	1	2	1	704	79.1	7.2	151		160.2	167.5		155.3
O88923	Adgrl2	Adhesion G protein-coupled receptor L2 OS=Rattus norvegicus GN=Adgrl2 PE=1 SV=2	1	1	2	1	1487	166.6	6.54	149.4		145.5	150.2		156.7
Q63616	Vps33b	Vacuolar protein sorting-associated protein 33B OS=Rattus norvegicus GN=Vps33b PE=2 SV=1	3	2	2	2	617	70.6	6.86	148.2		147.3	142.3		156.1
D3ZG07	Lsm6	RCG51654, isoform CRA_a OS=Rattus norvegicus GN=Lsm6 PE=1 SV=1	34	4	4	4	80	9.1	9.58	145.2		150.7	144.5		143.3
B2GVA1	Selenoo	Selenoprotein O OS=Rattus norvegicus GN=Selenoo PE=2 SV=1	7	4	5	4	666	74.3	5.59	166.6		155.9	157.9		156.8
M0R8C5	Eri3	ERI1 exoribonuclease family member 3 OS=Rattus norvegicus GN=Eri3 PE=1 SV=1	10	4	6	4	337	37.2	8.07	158		156.7	146.5		138
D4A8N1	Dpm1	Dolichyl-phosphate mannosyltransferase subunit 1, catalytic OS=Rattus norvegicus GN=Dpm1 PE=1 SV=1	7	2	4	2	260	29.2	9.5	141.8		136.6	123.9		144.9
P36506	Map2k2	Dual specificity mitogen-activated protein kinase kinase 2 OS=Rattus norvegicus GN=Map2k2 PE=1 SV=1	25	8	16	3	400	44.3	7.09	135.4		133.3	144.2		155.5
A8WCF8	Tprg1l	Tumor protein p63-regulated gene 1-like protein OS=Rattus norvegicus GN=Tprg1l PE=1 SV=1	10	2	3	2	266	29.8	7.37	145		145.1	140.7		137.9
Q6P686	Ostf1	Osteoclast-stimulating factor 1 OS=Rattus norvegicus GN=Ostf1 PE=1 SV=1	9	2	4	2	214	23.7	5.68	142.5		143.6	141.2		141
Q63538	Mapk12	Mitogen-activated protein kinase 12 OS=Rattus norvegicus GN=Mapk12 PE=1 SV=1	19	5	15	4	367	42	6.29	151.2		153.2	157.2		153.8
P97621		Polyubiquitin (Fragment) OS=Rattus norvegicus PE=2 SV=1	39	3	23	2	41	4.6	4.82	139.8		148.9	144.5		152.4
Q9JK59	Bak1	BAK protein OS=Rattus norvegicus GN=Bak1 PE=2 SV=1	5	1	2	1	209	23.1	5.83	137.4		133.6	150.2		140.9
Q566D2	Tigar	RCG30218, isoform CRA_b OS=Rattus norvegicus GN=Tigar PE=2 SV=1	12	1	2	1	178	19.2	6.09	149.5		148	161.6		153.9
P63281	Ube2i	SUMO-conjugating enzyme UBC9 OS=Rattus norvegicus GN=Ube2i PE=1 SV=1	6	1	2	1	158	18	8.66	143.1		129.1	139.4		139.7
B0BNA3	Rars2	Arginyl-tRNA synthetase 2, mitochondrial OS=Rattus norvegicus GN=Rars2 PE=2 SV=1	3	2	2	2	578	65.3	8.41	151.7		152.3	149.7		156
B0K014	Dtd1	D-aminoacyl-tRNA deacylase OS=Rattus norvegicus GN=Dtd1 PE=1 SV=1	11	3	4	3	209	23.4	7.87	144.5		135.1	138.6		140.4
C5H4P9		Nexilin (Fragment) OS=Rattus norvegicus PE=2 SV=1	39	17	48	1	451	53.6	4.97	191.2		165.7	145.1		169.9
A0A096MJU6	Prdm1	PR domain containing 1, with ZNF domain (Predicted) OS=Rattus norvegicus GN=Prdm1 PE=4 SV=1	1	1	3	1	857	95.8	8.6	156.2		185.8	160.6		145.2
R9PXV2	Ralgapb	Ral GTPase-activating protein subunit beta OS=Rattus norvegicus GN=Ralgapb PE=1 SV=2	1	2	2	2	1485	165.4	6.96	139.1		145.5	144.4		149.4
O08700	Vps45	Vacuolar protein sorting-associated protein 45 OS=Rattus norvegicus GN=Vps45 PE=1 SV=1	8	5	9	5	570	64.9	8.25	149		139.5	153.8		145.9
Q5HZY2	Sar1b	GTP-binding protein SAR1b OS=Rattus norvegicus GN=Sar1b PE=2 SV=1	37	6	19	3	198	22.4	6.11	163		154.9	155		154.3
Q569C9	Golph3	Golgi phosphoprotein 3 OS=Rattus norvegicus GN=Golph3 PE=1 SV=1	7	2	3	2	298	33.7	6.44	141.5		144.2	140.1		143.9
Q99068	Lrpap1	Alpha-2-macroglobulin receptor-associated protein OS=Rattus norvegicus GN=Lrpap1 PE=1 SV=2	9	3	3	3	360	42	7.37	139.6		131.7	144.8		145.9
Q4KM45		UPF0687 protein C20orf27 homolog OS=Rattus norvegicus PE=2 SV=1	8	1	5	1	174	19.4	6.7	160.3		167.5	154.6		153.9
D3ZF97	Erlec1	Endoplasmic reticulum lectin 1 OS=Rattus norvegicus GN=Erlec1 PE=1 SV=2	5	2	2	2	482	54.6	6.4	160.8		133.6	133.4		150.4
F1LPC6	Cpd	Carboxypeptidase D OS=Rattus norvegicus GN=Cpd PE=1 SV=2	4	6	8	6	1378	152.5	6.09	144.8		116.4	121.2		133.1
A0A0H2UHH2	Apcs	Serum amyloid P-component OS=Rattus norvegicus GN=Apcs PE=1 SV=1	8	3	5	3	275	31.6	7.52	147.4		141.7	136.1		147.5
Q4FZU4	Adamtsl4	ADAMTS-like protein 4 OS=Rattus norvegicus GN=Adamtsl4 PE=2 SV=1	3	3	3	3	1030	112.7	8.09	119.5		158.8	143.1		159.9
D3ZY68	Gatc	Glutamyl-tRNA(Gln) amidotransferase subunit C, mitochondrial OS=Rattus norvegicus GN=Gatc PE=3 SV=1	10	2	2	2	155	16.8	5.22	166.5		177.2	169.1		164.2
Q920L7	Elovl5	Elongation of very long chain fatty acids protein 5 OS=Rattus norvegicus GN=Elovl5 PE=1 SV=1	3	1	2	1	299	35.2	9.5	133.2		124.9	145		147.2
B5DFB2	Rbbp4	RB-binding protein 4, chromatin-remodeling factor OS=Rattus norvegicus GN=Rbbp4 PE=1 SV=1	17	8	16	2	425	47.6	4.89	145.4		141.8	155.6		144.7
D3ZEH1	Fat4	FAT atypical cadherin 4 OS=Rattus norvegicus GN=Fat4 PE=1 SV=3	0	1	3	1	4981	539.9	4.93	130.4		153.4	147.4		141.3
D3ZIX4	H1fx	H1 histone family, member X OS=Rattus norvegicus GN=H1fx PE=1 SV=1	21	4	6	4	192	20.5	11.14	154.1		144.1	163.5		153.5
Q6AYM8	Gpaa1	Glycosylphosphatidylinositol anchor attachment 1 OS=Rattus norvegicus GN=Gpaa1 PE=1 SV=1	3	2	2	2	621	67.9	8.24	154.8		150.6	147.7		145.6
F1LRL4	Tbc1d9b	Similar to TBC1 domain family, member 8; BUB2-like protein 1; vascular Rab-GAP/TBC-containing (Predicted), isoform CRA_a OS=Rattus norvegicus GN=Tbc1d9b PE=1 SV=2	2	4	5	4	1262	141.8	5.29	132.4		151.4	142.1		147.6
Q63356	Myo1e	Unconventional myosin-Ie OS=Rattus norvegicus GN=Myo1e PE=1 SV=1	5	5	6	5	1107	126.7	9.07	136		131.6	138.2		135.3
F1M8B7	Chmp2b	Charged multivesicular body protein 2B OS=Rattus norvegicus GN=Chmp2b PE=1 SV=2	15	4	4	4	213	23.9	8.78	141		156.7	133.6		149
F1LNT1	Itpr1	Inositol 1,4,5-trisphosphate receptor type 1 OS=Rattus norvegicus GN=Itpr1 PE=1 SV=3	3	10	12	5	2773	315.6	6.1	134.6		151	143.4		131.3
F1LM55	Ccar2	Cell cycle and apoptosis regulator 2 OS=Rattus norvegicus GN=Ccar2 PE=1 SV=1	4	4	6	3	922	102.7	5.16	139.8		151	149.1		147.6
Q6TUD3	Rdh11	LRRGT00111 OS=Rattus norvegicus GN=Rdh11 PE=1 SV=1	8	2	2	2	407	44.8	8.95	160.6		141.8	145.8		155.3
D3ZSF3		Peptidyl-prolyl cis-trans isomerase OS=Rattus norvegicus PE=3 SV=1	18	1	9	1	152	16.5	5.1	127.3		118	112.9		118.6
G3V8T9	Bax	Apoptosis regulator BAX OS=Rattus norvegicus GN=Bax PE=1 SV=1	23	3	5	3	192	21.4	5.01	139.3		142.7	137		151.9
A0A0G2KAE1	Lims2	LIM and senescent cell antigen-like-containing domain protein OS=Rattus norvegicus GN=Lims2 PE=1 SV=1	23	9	16	3	341	38.9	8.03	128.1		169.7	151.9		156.4
Q62975	Serpina10	Protein Z-dependent protease inhibitor OS=Rattus norvegicus GN=Serpina10 PE=2 SV=2	8	3	4	3	436	50.2	6.81	170.7		140.9	144.1		156.3
G3V8Y5	Polr2b	DNA-directed RNA polymerase subunit beta OS=Rattus norvegicus GN=Polr2b PE=1 SV=1	2	2	3	2	1174	133.8	6.87	149.2		150.4	149.7		150.7
Q6TUH0	Pde12	2',5'-phosphodiesterase 12 OS=Rattus norvegicus GN=Pde12 PE=1 SV=1	3	2	3	2	705	78.8	6.46	149.1		155.5	145.4		150.6
Q2KMM2	Trappc1	Trafficking protein particle complex subunit 1 OS=Rattus norvegicus GN=Trappc1 PE=2 SV=1	11	1	3	1	145	16.9	9.16	152.5		148.5	147.2		151.5
P60905	Dnajc5	DnaJ homolog subfamily C member 5 OS=Rattus norvegicus GN=Dnajc5 PE=1 SV=1	15	2	3	2	198	22.1	5.07	136		135.5	151.4		152.2
A0A096MJR6	Parp4	Poly [ADP-ribose] polymerase (Fragment) OS=Rattus norvegicus GN=Parp4 PE=1 SV=1	4	2	3	2	804	89.8	5.57	123.6		124.5	131.2		140.9
Q5M943	Thumpd1	THUMP domain containing 1 OS=Rattus norvegicus GN=Thumpd1 PE=2 SV=1	5	2	2	2	353	38.9	8.15	141.4		157.2	141.7		145.9
Q6IUR5	Nenf	Neudesin OS=Rattus norvegicus GN=Nenf PE=2 SV=1	32	5	10	5	171	19	5.44	150.5		145.7	138.8		140.8
A0A0H2UHT5	Ppm1g	Protein phosphatase 1G OS=Rattus norvegicus GN=Ppm1g PE=1 SV=1	7	4	5	4	542	58.7	4.39	149.8		144.5	138.6		136.4
Q9WUW2	Vamp2	Vesicle associated membrane protein 2B OS=Rattus norvegicus GN=Vamp2 PE=2 SV=1	30	3	11	1	135	14.5	5.55	149.3		148.4	136		158.3
A0A0G2KAX0	Psme4	Proteasome activator subunit 4 OS=Rattus norvegicus GN=Psme4 PE=1 SV=1	2	4	5	4	1865	213.8	7.37	144.1		145.5	137.8		146.3
D3ZLX3	Mob2	MOB kinase activator 2 OS=Rattus norvegicus GN=Mob2 PE=1 SV=2	9	3	6	3	266	30.2	7.5	143.3		165.1	146.7		145
D4AD75	Dpy19l1	Dpy-19-like C-mannosyltransferase 1 OS=Rattus norvegicus GN=Dpy19l1 PE=1 SV=1	6	3	3	3	746	84.3	9.06	146.8		144.6	150.9		154.6
O35820	Dnph1	2'-deoxynucleoside 5'-phosphate N-hydrolase 1 OS=Rattus norvegicus GN=Dnph1 PE=1 SV=1	15	3	4	3	163	17.8	5.05	152.8		145.8	139.7		145.8
B2GV94	Retreg3	Fam134c protein OS=Rattus norvegicus GN=Retreg3 PE=1 SV=1	2	1	2	1	466	51.5	4.97	139.8		148.2	128.5		135.4
B0K030	Dnajb1	DnaJ (Hsp40) homolog, subfamily B, member 1 (Predicted), isoform CRA_b OS=Rattus norvegicus GN=Dnajb1 PE=1 SV=1	8	3	11	2	340	38.1	8.63	148.6		134.1	122		147.4
B5DF01	Vps11	Vps11 protein (Fragment) OS=Rattus norvegicus GN=Vps11 PE=2 SV=1	3	3	4	3	903	103.6	7.01	138.2		152.4	143.3		151.2
Q6QBQ4	Plscr3	Phospholipid scramblase 3 OS=Rattus norvegicus GN=Plscr3 PE=2 SV=1	16	3	5	3	296	31.6	6.64	148		169.3	148.1		144.9
D4AE31	Fam126a	Family with sequence similarity 126, member A OS=Rattus norvegicus GN=Fam126a PE=1 SV=1	2	1	2	1	521	57.1	7.9	141.4		151.6	179.1		150.5
D3ZUM4	Glb1	Beta-galactosidase OS=Rattus norvegicus GN=Glb1 PE=1 SV=1	11	6	7	6	647	73.2	7.49	128.1		135.5	129		143.8
Q5XI31	Pigs	GPI transamidase component PIG-S OS=Rattus norvegicus GN=Pigs PE=2 SV=3	4	2	3	2	555	61.7	6.44	145.8		132.4	149		140.5
Q5PQQ1	Gtpbp3	tRNA modification GTPase GTPBP3, mitochondrial OS=Rattus norvegicus GN=Gtpbp3 PE=2 SV=1	10	3	4	3	492	52	6.83	194.6		176.8	151.3		155.3
Q642A9	Vps16	VPS16 CORVET/HOPS core subunit OS=Rattus norvegicus GN=Vps16 PE=1 SV=1	3	3	5	3	839	94.8	7.01	145.4		166.2	146.7		140
Q5XIT4	Nub1	Negative regulator of ubiquitin-like proteins 1 OS=Rattus norvegicus GN=Nub1 PE=2 SV=1	2	1	2	1	613	70.1	5.52	136.4		143.8	141.7		150.9
P35280	Rab8a	Ras-related protein Rab-8A OS=Rattus norvegicus GN=Rab8a PE=1 SV=2	39	9	44	3	207	23.7	9.07	139.9		142.5	129.5		131.5
D3ZAP3	Map10	Microtubule-associated protein 10 OS=Rattus norvegicus GN=Map10 PE=3 SV=1	1	1	4	1	888	96.2	8.29	136.4		138.8	122.1		141.7
Q496Z1	Bicd2	BICD cargo adaptor 2 OS=Rattus norvegicus GN=Bicd2 PE=1 SV=1	6	5	5	5	851	96.7	5.35	162.8		150.1	153.1		153.3
B1WBY7	Erlin1	ER lipid raft-associated 1 OS=Rattus norvegicus GN=Erlin1 PE=1 SV=1	11	4	16	1	348	39.2	7.01	160.7		137.6	133.2		141.7
O54783	Chkb	Choline/ethanolamine kinase OS=Rattus norvegicus GN=Chkb PE=1 SV=3	10	3	5	3	394	45.1	5.33	133.7		155.1	141.3		146.3
B0BNC4	Phykpl	5-phosphohydroxy-L-lysine phospho-lyase OS=Rattus norvegicus GN=Phykpl PE=1 SV=1	8	4	6	4	476	52.3	7.15	151.6		150.5	147.3		156.8
D3ZYI0	Gca	Grancalcin OS=Rattus norvegicus GN=Gca PE=1 SV=2	3	1	2	1	220	24.6	5.07	135.1		127.7	117.2		121.9
D3ZZR5	Snrpa1	Small nuclear ribonucleoprotein polypeptide A' OS=Rattus norvegicus GN=Snrpa1 PE=1 SV=1	24	5	6	5	255	28.3	8.84	146.9		136.6	142.2		131.9
Q91XU1	Qki	Protein quaking OS=Rattus norvegicus GN=Qki PE=1 SV=2	18	6	8	6	341	37.6	7.96	157.7		150.8	152.4		146.3
M0R5R0	Pros1	Protein S (Alpha), isoform CRA_b OS=Rattus norvegicus GN=Pros1 PE=1 SV=1	1	1	3	1	675	74.6	5.48	128.8		135.4	131.4		141.6
B2RYG5	Taf15	TATA-box-binding protein-associated factor 15 OS=Rattus norvegicus GN=Taf15 PE=2 SV=1	3	2	7	1	572	60	8.4	131.6		162.3	153.6		154.2
Q5XIS8	Mief1	Mitochondrial dynamics protein MID51 OS=Rattus norvegicus GN=Mief1 PE=1 SV=1	4	2	2	2	463	51.3	7.9	141		172.3	168.8		160.9
F1LR10	Lima1	Epithelial protein lost in neoplasm OS=Rattus norvegicus GN=Lima1 PE=1 SV=2	9	7	7	7	755	83.7	6.25	125.9		137.1	138.5		136.2
Q5FVQ9	Tbce	Tubulin-specific chaperone E OS=Rattus norvegicus GN=Tbce PE=2 SV=1	8	4	6	4	524	59	6.2	126.3		148.7	129.7		150.6
A0A0G2JXN8	Osbpl8	Oxysterol-binding protein OS=Rattus norvegicus GN=Osbpl8 PE=1 SV=1	1	1	2	1	888	101.1	6.96	120.1		137.5	113.3		151.9
B5DEY8	Snx6	Sorting nexin OS=Rattus norvegicus GN=Snx6 PE=1 SV=1	18	9	11	9	406	46.6	6.16	131.3		123.2	146.6		133.5
A0A0G2JUC9	Herc2	HECT and RLD domain-containing E3 ubiquitin protein ligase 2 OS=Rattus norvegicus GN=Herc2 PE=1 SV=1	0	1	2	1	4836	527.1	6.24	127.5		168.3	222.8		151.6
Q6AYA1	Gar1	H/ACA ribonucleoprotein complex subunit 1 OS=Rattus norvegicus GN=Gar1 PE=2 SV=1	11	3	5	3	226	23	10.92	130		161.4	149.7		128.6
B5DF74	Osbpl11	Oxysterol-binding protein OS=Rattus norvegicus GN=Osbpl11 PE=1 SV=1	1	1	2	1	754	83.9	7.18	126.9		148.1	133.1		135.9
D3ZLD5	Golga3	Golgin A3 OS=Rattus norvegicus GN=Golga3 PE=1 SV=1	3	3	4	3	1447	162.4	5.38	145.1		161.6	144.6		153.3
D3ZVD8	Hdac6	Histone deacetylase OS=Rattus norvegicus GN=Hdac6 PE=1 SV=2	2	2	4	2	1155	125.8	5.86	116.7		129.6	124.8		134.4
Q499T3	Sirpa	Sirpa protein OS=Rattus norvegicus GN=Sirpa PE=1 SV=1	2	1	2	1	513	56.1	7.44	124.5		126.8	140.2		135.1
B0BMY6	Otulin	LOC64038 protein OS=Rattus norvegicus GN=Otulin PE=1 SV=1	22	8	13	8	353	40.4	5.39	128.7		127.8	137.2		141.4
D3ZCI5	Stxbp6	Syntaxin-binding protein 6 OS=Rattus norvegicus GN=Stxbp6 PE=1 SV=2	13	3	3	3	210	23.7	9.19	148.1		131.1	153.9		144.1
G3V6E1	Myh2	Myosin heavy chain 1 OS=Rattus norvegicus GN=Myh2 PE=1 SV=3	22	56	1596	3	1916	219.4	5.76	154.4		168	167.7		156.6
G3V709	Naprt	Nicotinate phosphoribosyltransferase OS=Rattus norvegicus GN=Naprt PE=1 SV=1	7	3	3	3	538	58.6	6.35	138.7		142	139.9		134.2
F1LMY4	Ryr1	Ryanodine receptor 1 OS=Rattus norvegicus GN=Ryr1 PE=1 SV=1	2	11	47	1	5035	565.1	5.3	143.6		157.6	147.2		131.1
F1M9B2	Igfbp7	Insulin-like growth factor binding protein 7, isoform CRA_b OS=Rattus norvegicus GN=Igfbp7 PE=1 SV=2	10	3	3	3	281	28.9	8.12	127.6		155.3	161.8		172.5
Q6MG51	G4	Uncharacterized protein C6orf47 homolog OS=Rattus norvegicus GN=G4 PE=1 SV=1	11	3	4	3	293	31.8	7.17	139.9		163.2	146.8		145.6
B0BNN4	Cfp	Complement factor properdin OS=Rattus norvegicus GN=Cfp PE=1 SV=1	5	2	3	2	465	50.5	7.9	111.6		116.6	108.3		135.1
Q63450	Camk1	Calcium/calmodulin-dependent protein kinase type 1 OS=Rattus norvegicus GN=Camk1 PE=1 SV=2	9	3	4	3	374	41.6	5.35	133.7		141.1	147.4		140.4
B5DEX4	Vasp	Vasp protein OS=Rattus norvegicus GN=Vasp PE=2 SV=1	20	7	9	7	376	39.7	8.68	131.2		149.9	137.7		141.1
P17046	Lamp2	Lysosome-associated membrane glycoprotein 2 OS=Rattus norvegicus GN=Lamp2 PE=1 SV=3	4	2	4	2	411	45.1	7.88	129.7		148.4	126.4		132.6
A0A0G2JXJ7	Esyt1	Extended synaptotagmin-1 OS=Rattus norvegicus GN=Esyt1 PE=1 SV=1	23	21	44	1	1089	121.1	5.62	134.5		139.3	156.1		144
Q31258		MHC class I protein (Fragment) OS=Rattus norvegicus PE=2 SV=1	36	12	49	1	370	41.8	7.15	148.8		153.3	131.6		141.5
F1MAA5	Rangap1	RAN GTPase-activating protein 1 OS=Rattus norvegicus GN=Rangap1 PE=1 SV=2	9	5	5	5	586	63.1	4.72	131.6		133.2	132.1		130.8
A0A0G2QC21	Arhgef7	Rho guanine nucleotide exchange factor 7 OS=Rattus norvegicus GN=Arhgef7 PE=1 SV=1	5	4	7	3	862	97.1	6.74	151.1		153.4	143.6		150.3
P29995	Itpr2	Inositol 1,4,5-trisphosphate receptor type 2 OS=Rattus norvegicus GN=Itpr2 PE=1 SV=1	2	7	9	2	2701	306.9	6.48	145.4		143	153.2		146.8
F1LQ50	Parm1	Castration induced prostatic apoptosis-related protein 1 OS=Rattus norvegicus GN=Parm1 PE=1 SV=3	10	2	3	2	296	30.7	5.81	129.9		118.2	115.1		130.8
P06907	Mpz	Myelin protein P0 OS=Rattus norvegicus GN=Mpz PE=1 SV=1	9	2	4	2	248	27.6	9.36	178.8		167.9	117.3		184
G3V9N1	Pgam5	RCG21137 OS=Rattus norvegicus GN=Pgam5 PE=1 SV=1	9	3	3	3	288	32	8.68	138.6		128.1	126.1		129.2
A0A0G2JVT8	LOC500013	Sterile alpha motif domain containing 9-like OS=Rattus norvegicus GN=LOC500013 PE=1 SV=1	1	2	3	2	1548	178.7	7.47	132.7		140.3	131.2		157
Q3KRC3	Srpra	SRP receptor alpha subunit OS=Rattus norvegicus GN=Srpra PE=1 SV=1	12	8	9	8	636	69.6	8.95	147		141.9	136.2		136.2
A0A0G2K7X3	Nucks1	Nuclear ubiquitous casein and cyclin-dependent kinase substrate 1 OS=Rattus norvegicus GN=Nucks1 PE=1 SV=1	7	2	4	2	243	27	5.05	157		135.6	145.1		141.5
D4A4J0	Supt16h	SPT16 homolog, facilitates chromatin-remodeling subunit OS=Rattus norvegicus GN=Supt16h PE=1 SV=1	1	1	2	1	1047	119.8	5.66	149.8		145.3	147.1		138.9
P52590	Nup107	Nuclear pore complex protein Nup107 OS=Rattus norvegicus GN=Nup107 PE=1 SV=1	1	1	2	1	926	107.1	5.53	143.6		157.3	140.1		141.4
P61459	Pcbd1	Pterin-4-alpha-carbinolamine dehydratase OS=Rattus norvegicus GN=Pcbd1 PE=1 SV=2	22	2	7	1	104	12	6.8	131.3		123.9	129.9		147.5
D3ZPL1	Cpsf6	Cleavage and polyadenylation specific factor 6, 68kDa (Predicted), isoform CRA_b OS=Rattus norvegicus GN=Cpsf6 PE=1 SV=2	8	3	4	3	551	59.1	7.15	147.3		143.9	140.9		134.6
D4AE58	Kank1	KN motif and ankyrin repeat domains 1 OS=Rattus norvegicus GN=Kank1 PE=1 SV=2	3	5	6	4	1358	147.9	5.44	108.7		121.6	131.5		121.5
P07936	Gap43	Neuromodulin OS=Rattus norvegicus GN=Gap43 PE=1 SV=1	9	2	2	2	226	23.6	4.7	171		163.4	152.8		188
Q6TXG6		LRRGT00033 OS=Rattus norvegicus PE=2 SV=1	1	1	3	1	2042	230.2	9.42	123.3		201.7	190.4		184.4
F1M3H8	LOC681410	Hypothetical protein LOC681410 OS=Rattus norvegicus GN=LOC681410 PE=1 SV=3	26	7	12	5	301	30.1	9.32	129.9		129	130		137.5
F1LTY5	LOC100361052	RCG64257-like OS=Rattus norvegicus GN=LOC100361052 PE=1 SV=3	7	1	2	1	138	15.3	8.41	149.5		158.9	150.9		118.6
Q5VLR6	LOC366772	BWK3 OS=Rattus norvegicus GN=LOC366772 PE=2 SV=1	6	3	5	2	482	52.4	5.11	92.1		171.1	97.9		152.8
F1LTN6		Uncharacterized protein OS=Rattus norvegicus PE=1 SV=2	18	5	43	1	228	24.9	5.63	136.6		160.7	98.4		127.7
Q9QZF6	Gpnmb	Osteoactivin OS=Rattus norvegicus GN=Gpnmb PE=2 SV=1	1	1	2	1	572	63.7	6.92	100.4		105.6	103.1		109
A0A0G2K1A2	Mpo	Myeloperoxidase OS=Rattus norvegicus GN=Mpo PE=1 SV=1	12	8	10	8	718	80.8	9.52	99.6		84.5	106.9		90.1
P30152	Lcn2	Neutrophil gelatinase-associated lipocalin OS=Rattus norvegicus GN=Lcn2 PE=1 SV=2	12	2	2	2	198	22.5	7.83	157.1		40.1	130.7		41.4
F7FNS3	Derl1	Derlin OS=Rattus norvegicus GN=Derl1 PE=1 SV=1	3	1	2	1	251	28.8	9.51		134.8	160.1		118.7	127.6
G3V661	Baz1b	Bromodomain adjacent to zinc finger domain protein 1B OS=Rattus norvegicus GN=Baz1b PE=1 SV=1	1	2	3	2	1476	170.2	8.53		139	172.2		140.8	138.9
D3ZCT5	Pald1	Phosphatase domain-containing, paladin 1 OS=Rattus norvegicus GN=Pald1 PE=1 SV=1	2	2	2	2	857	96.8	6.42	140.1	153.7		138.6	130.5
F1M6Z4	Prob1	Proline rich basic protein 1 OS=Rattus norvegicus GN=Prob1 PE=1 SV=2	5	5	7	5	1009	106.4	9.35	139.3	66.2		146.7	183
M0R738	Arfgap3	ADP-ribosylation factor GTPase-activating protein 3 OS=Rattus norvegicus GN=Arfgap3 PE=1 SV=2	5	2	3	1	315	35.2	9.36	96.7	61.7		113.1	148.1
A0A096MK48	Serf1	Similar to small EDRK-rich factor 1 (Predicted), isoform CRA_a OS=Rattus norvegicus GN=Serf1 PE=4 SV=1	13	1	2	1	62	7.3	10.62	148.5	137.2		207.7	179.5
Q9WVS2	Osgep	Probable tRNA N6-adenosine threonylcarbamoyltransferase OS=Rattus norvegicus GN=Osgep PE=2 SV=2	20	5	5	5	335	36.3	6.04		143.6	158.2		138	145.9
Q3B8R6	Azgp1	Alpha-2-glycoprotein 1, zinc OS=Rattus norvegicus GN=Azgp1 PE=1 SV=1	16	3	6	3	296	34	6.24		174.5	157.4		153.6	164.1
F1LNG5	Pik3r1	Phosphatidylinositol 3-kinase regulatory subunit alpha OS=Rattus norvegicus GN=Pik3r1 PE=1 SV=2	2	2	3	2	724	83.5	6.33		140.1	163.1		136.5	141.7
D3ZMS7		Uncharacterized protein OS=Rattus norvegicus PE=1 SV=3	13	2	5	2	115	12.7	7.78	139.6	103		95.2	78.2
Q5I0H8	Pglyrp2	LOC299567 protein (Fragment) OS=Rattus norvegicus GN=Pglyrp2 PE=2 SV=1	18	5	9	1	333	36.7	9.42		152.2	147.8		159.6	159.9
D4ACP2	Smim12	Small integral membrane protein 12 OS=Rattus norvegicus GN=Smim12 PE=3 SV=1	39	4	4	4	92	10.8	8.44		131.2	134.8		148.2	135.7
D3Z980	Cmtr2	Cap methyltransferase 2 OS=Rattus norvegicus GN=Cmtr2 PE=4 SV=1	1	1	2	1	767	87	6.96	157.3	138.5		138.8	141.1
A0A0A0MY22	Siae	Sialate O-acetylesterase OS=Rattus norvegicus GN=Siae PE=1 SV=1	3	2	3	2	542	60.5	7.55	132.3	199.8		157	156.2
F1LUD9	Lrrc20	Leucine-rich repeat-containing 20 OS=Rattus norvegicus GN=Lrrc20 PE=1 SV=2	14	3	4	3	184	20.9	5.66		158.7	162.1		160.5	159.3
D3ZLT6	Klhl31	Kelch-like family member 31 OS=Rattus norvegicus GN=Klhl31 PE=4 SV=1	7	4	7	4	634	70.2	6.9	166.8	158.1		164.4	160.8
B2RYM8	Fam210b	Family with sequence similarity 210, member B OS=Rattus norvegicus GN=Fam210b PE=1 SV=1	11	2	3	2	190	20.1	10.7		148.3	148.5		167	169
Q6AYM6	LOC367515	Uncharacterized protein OS=Rattus norvegicus GN=LOC367515 PE=2 SV=1	1	1	4	1	491	57.7	10.07		170	166.7		159.2	150.3
A0A0G2K6S9	Myh11	Myosin-11 OS=Rattus norvegicus GN=Myh11 PE=1 SV=1	55	111	409	1	1979	227.9	5.49	153.2	159.2		154.4	149.6
F1LVV4	Rcc2	Regulator of chromosome condensation 2 OS=Rattus norvegicus GN=Rcc2 PE=1 SV=1	6	3	5	3	427	46.6	8.21	141.9	145.6		153.1	124
Q6AYA6		Uncharacterized protein C17orf62 homolog OS=Rattus norvegicus PE=1 SV=1	9	2	2	2	187	20.9	8.59		161.6	141.2		130.7	149.1
D4A5F7	Vps8	VPS8 CORVET complex subunit OS=Rattus norvegicus GN=Vps8 PE=1 SV=3	1	1	2	1	1296	146.4	6.18	161	168.3		144	134.7
D3ZP49	LOC100910678	Coiled-coil domain-containing protein 72-like OS=Rattus norvegicus GN=LOC100910678 PE=4 SV=2	14	1	2	1	64	7.1	9.92	133.8	144.3		177.1	147.2
Q6P791	Lamtor1	Ragulator complex protein LAMTOR1 OS=Rattus norvegicus GN=Lamtor1 PE=1 SV=1	15	2	3	2	161	17.7	5.02	153.1	149.9		139.8	152.9
Q6P756	Necap2	Adaptin ear-binding coat-associated protein 2 OS=Rattus norvegicus GN=Necap2 PE=1 SV=2	6	2	3	2	263	28.4	7.94	130.9	125.8		126.7	117.3
B2RYV8	Mrpl52	Mitochondrial ribosomal protein L52 OS=Rattus norvegicus GN=Mrpl52 PE=1 SV=1	13	1	2	1	122	13.7	11.15		152.4	148.1		163	172.4
F1LVF4	Cox10	Protoheme IX farnesyltransferase, mitochondrial OS=Rattus norvegicus GN=Cox10 PE=3 SV=2	3	1	2	1	442	48.7	9.16		154.1	164.8		152.7	147.6
F1LXQ1	Fbxo40	F-box protein 40 OS=Rattus norvegicus GN=Fbxo40 PE=4 SV=2	4	3	3	3	710	79.6	6.79	168.6	161.4		152.3	169.2
D4ABL7	Mrpl33	Brain and reproductive organ-expressed protein, isoform CRA_c OS=Rattus norvegicus GN=Mrpl33 PE=1 SV=2	11	1	2	1	65	7.5	10.65	165.6	149.1		181.5	168.1
A0A1W2Q642	Pi16	Peptidase inhibitor 16 OS=Rattus norvegicus GN=Pi16 PE=1 SV=1	2	1	2	1	494	53.6	5.11	86.1	146.9		152.8	130.6
P02761		Major urinary protein OS=Rattus norvegicus PE=1 SV=1	38	6	7	6	181	20.7	6.21		186.3	185.9		159.2	171.4
D3Z9K2	Mrpl54	Mitochondrial ribosomal protein L54 OS=Rattus norvegicus GN=Mrpl54 PE=1 SV=1	30	2	4	2	135	15.3	9.63	161.4	149		159.2	161.6
Q4KLI9	Fbxw5	F-box/WD repeat-containing protein 5 OS=Rattus norvegicus GN=Fbxw5 PE=2 SV=1	5	2	4	2	569	64	5.88		154.5	159		157.1	155.4
P29826	RT1-Bb	Rano class II histocompatibility antigen, B-1 beta chain OS=Rattus norvegicus GN=RT1-Bb PE=2 SV=1	10	3	4	3	263	29.9	7.46	161.6	164.8		176.2	178.8
D3ZE73	Smc1b	Structural maintenance of chromosomes protein OS=Rattus norvegicus GN=Smc1b PE=1 SV=1	1	2	7	1	1247	144.6	7.21		135.4	143.3		151.9	155.1
P51158	Rab28	Ras-related protein Rab-28 OS=Rattus norvegicus GN=Rab28 PE=2 SV=1	12	2	2	2	221	24.8	5.67		152.2	180.7		155.2	146.3
B2RYU0	Ndufb2	NADH dehydrogenase (Ubiquinone) 1 beta subcomplex, 2 (Predicted), isoform CRA_b OS=Rattus norvegicus GN=Ndufb2 PE=1 SV=1	13	1	8	1	105	11.8	6.37	165	143.8		167.5	167.8
D3ZSU7	Mien1	Migration and invasion enhancer 1 OS=Rattus norvegicus GN=Mien1 PE=1 SV=2	16	2	3	2	115	12.3	4.51	140.3	136.1		146.8	154.1
A0A0G2K8L9	Mrps28	Mitochondrial ribosomal protein S28 OS=Rattus norvegicus GN=Mrps28 PE=1 SV=1	4	1	3	1	187	20.6	8.63		169.9	160.6		150.2	151.1
D3ZQ04	Vom2r67	Vomeronasal 2 receptor, 67 OS=Rattus norvegicus GN=Vom2r67 PE=3 SV=2	1	1	2	1	647	73.6	6.8	166	158.7		167	160.7
P29524	Serpinb2	Plasminogen activator inhibitor 2 type A OS=Rattus norvegicus GN=Serpinb2 PE=2 SV=1	4	1	3	1	416	47.2	5.35		145.4	137.2		165.4	165.2
D3ZSK9	RGD1309779	Similar to ENSANGP00000021391 OS=Rattus norvegicus GN=RGD1309779 PE=4 SV=2	4	1	2	1	156	17.9	9.52	188.8	181		161.4	167.7
G3V8D4	Apoc2	Apolipoprotein C-II (Predicted) OS=Rattus norvegicus GN=Apoc2 PE=1 SV=1	19	2	5	2	97	10.7	4.61	199.4	180.6		205	158.8
Q62740	Spp2	Secreted phosphoprotein 24 OS=Rattus norvegicus GN=Spp2 PE=1 SV=2	9	2	3	2	203	23.2	8.09	135.3	185.3		159.8	142.8
G3V837	Cd1d1	CD1d1 antigen OS=Rattus norvegicus GN=Cd1d1 PE=1 SV=1	8	2	2	2	336	38.6	6.68	148.4	171.3		151	154.7
D4A779	Phldb2	Pleckstrin homology-like domain, family B, member 2 OS=Rattus norvegicus GN=Phldb2 PE=1 SV=3	1	2	3	2	1304	147.4	7.85		140.7	150.3		140.7	144.2
D4A3I0	Zranb1	Zinc finger RANBP2-type-containing 1 OS=Rattus norvegicus GN=Zranb1 PE=4 SV=2	1	1	2	1	734	84.1	5.96		136.8	148.9		160.9	155.6
D4ADQ1	Rrm2b	Ribonucleotide reductase M2 B (TP53 inducible) (Predicted) OS=Rattus norvegicus GN=Rrm2b PE=1 SV=3	6	2	2	2	351	40.8	4.97	138.9	147		150.9	160
A0A0G2K1W1	Rab11fip5	RAB11 family-interacting protein 5 OS=Rattus norvegicus GN=Rab11fip5 PE=1 SV=1	8	7	13	2	1173	123.7	4.96	146.2	146.9		136.4	140.6
Q4V7D9	Smpdl3b	Sphingomyelin phosphodiesterase, acid-like 3B OS=Rattus norvegicus GN=Smpdl3b PE=2 SV=1	13	4	4	4	456	51.6	5.88	131.3	142.6		140.6	140.1
A0A0G2JZ56	Ank2	Ankyrin 2 OS=Rattus norvegicus GN=Ank2 PE=1 SV=1	20	33	69	1	1848	202.5	6.25		166	159.5		145.1	132.5
Q5M7W7	Pars2	Probable proline--tRNA ligase, mitochondrial OS=Rattus norvegicus GN=Pars2 PE=2 SV=1	9	4	5	4	475	53.3	7.83	161.6	150.5		161.4	162.5
Q6T487	Actn1	Alpha-actinin-1 OS=Rattus norvegicus GN=Actn1 PE=1 SV=1	59	51	447	2	914	105.4	5.39	103.4	150.6		137	150.5
D4A9I3	Cacfd1	Calcium channel flower homolog OS=Rattus norvegicus GN=Cacfd1 PE=3 SV=1	4	1	2	1	171	18.4	5.44		128.2	130.9		146.3	152.7
D3ZHR2	Abcd1	ATP-binding cassette subfamily D member 1 OS=Rattus norvegicus GN=Abcd1 PE=1 SV=1	10	6	8	6	737	81.9	8.53		142.8	159		158.5	161.2
A0A0G2K2W2	LOC102546764	Cx9C motif-containing protein 4-like OS=Rattus norvegicus GN=LOC102546764 PE=4 SV=1	40	2	2	2	68	7.6	6.44		167	159.5		152.5	160.2
F1LQQ5	Ptpn3	Tyrosine-protein phosphatase non-receptor type OS=Rattus norvegicus GN=Ptpn3 PE=1 SV=2	2	2	3	2	1018	114.5	8.28	148.9	157.1		158.2	149.4
D3ZF99	Mrpl55	Mitochondrial ribosomal protein L55 OS=Rattus norvegicus GN=Mrpl55 PE=1 SV=2	19	2	5	2	127	15.1	10.35		156.6	158.8		164.3	161
A0A0G2K4M3	Ccpg1	Cell cycle progression 1 OS=Rattus norvegicus GN=Ccpg1 PE=1 SV=1	3	2	3	2	642	73	5.86	164.5	154.7		159.6	150.9
M0RCP9	Pin4	Peptidyl-prolyl cis-trans isomerase OS=Rattus norvegicus GN=Pin4 PE=1 SV=1	15	2	3	2	131	13.8	9.77		143.6	145.8		148.1	151.2
F1LPB8	Entpd5	Ectonucleoside triphosphate diphosphohydrolase 5 OS=Rattus norvegicus GN=Entpd5 PE=1 SV=2	8	3	4	3	427	47.4	5.16		148.2	130.9		139.6	146.5
Q29RW1	Myh4	Myosin-4 OS=Rattus norvegicus GN=Myh4 PE=1 SV=1	21	57	1779	1	1939	222.7	5.74		136.8	160		183.1	178.5
A0A0G2JV05	Mroh1	Maestro heat-like repeat family member 1 OS=Rattus norvegicus GN=Mroh1 PE=1 SV=1	1	3	3	3	1640	181.8	6.38		160.5	158.7		155.6	151.5
P69735	Rab3gap1	Rab3 GTPase-activating protein catalytic subunit (Fragments) OS=Rattus norvegicus GN=Rab3gap1 PE=1 SV=2	3	2	4	2	775	86.5	5.8		156.9	128.5		148.8	143.4
P07896	Ehhadh	Peroxisomal bifunctional enzyme OS=Rattus norvegicus GN=Ehhadh PE=1 SV=2	4	3	3	3	722	78.6	9.2		155.4	168.6		176.9	155.1
B2RYU8	Lyrm1	LYR motif-containing protein 1 OS=Rattus norvegicus GN=Lyrm1 PE=2 SV=1	20	3	5	3	122	14.3	9.72	158.3	156.5		161.5	157.3
A0A0H2UHT3	Mrpl22	39S ribosomal protein L22, mitochondrial OS=Rattus norvegicus GN=Mrpl22 PE=1 SV=1	22	4	4	4	223	25.8	10.14	172.8	155.6		158.9	163.6
D3ZRJ0	Adck1	AarF domain containing kinase 1 (Predicted) OS=Rattus norvegicus GN=Adck1 PE=4 SV=1	7	3	3	3	455	51.7	8.27	168.9	158.1		168.4	173.1
Q99JD3	Slc25a21	Mitochondrial 2-oxodicarboxylate carrier OS=Rattus norvegicus GN=Slc25a21 PE=2 SV=1	13	4	4	4	298	33.3	9.39		155.5	152.2		165.3	159.6
Q5FVN2	Tmem41b	Transmembrane protein 41B OS=Rattus norvegicus GN=Tmem41b PE=2 SV=1	7	2	3	2	291	32.5	9.35	152.2	135.9		159.7	151
D3ZVD3	Nt5c1a	5'-nucleotidase, cytosolic IA OS=Rattus norvegicus GN=Nt5c1a PE=1 SV=1	11	3	3	3	362	40.5	6.7	171.3	165.6		155.3	151.4
Q4V890	Fem1a	Protein fem-1 homolog A OS=Rattus norvegicus GN=Fem1a PE=2 SV=1	1	1	3	1	654	72.1	6.49	132.3	135.6		145.1	162.1
A0A0H2UHZ9	Gimap8	GTPase IMAP family member 8 OS=Rattus norvegicus GN=Gimap8 PE=4 SV=1	3	2	2	2	716	80	8.07	166.3	151.5		155.1	152.4
Q9EQZ1	Tsc22d3	TSC22 domain family protein 3 OS=Rattus norvegicus GN=Tsc22d3 PE=1 SV=1	19	3	8	1	134	14.8	4.56	140.1	140.9		159.3	144.5
D3ZKQ0	Nudt15	Nudix (Nucleoside diphosphate linked moiety X)-type motif 15 (Predicted) OS=Rattus norvegicus GN=Nudt15 PE=1 SV=1	19	3	6	3	170	19.7	5.82		149.8	134.1		137.3	149.3
B2RYA8	Dnajb2	DnaJ heat shock protein family (Hsp40) member B2 OS=Rattus norvegicus GN=Dnajb2 PE=1 SV=1	17	4	12	3	277	30.7	4.89	149.8	137.4		144.3	144.6
D3ZDU2	Rptor	Regulatory-associated protein of MTOR, complex 1 OS=Rattus norvegicus GN=Rptor PE=1 SV=2	3	4	5	4	1335	149.4	6.87	151	156.3		152.7	157.3
D4A7F2	Mycbp	Myc-binding protein OS=Rattus norvegicus GN=Mycbp PE=1 SV=1	17	2	3	2	103	12	5.91	145.6	141.6		138.8	141.9
F1M7Q7	Otud4	OTU deubiquitinase 4 OS=Rattus norvegicus GN=Otud4 PE=1 SV=2	2	2	2	2	1105	122.6	6.76	143.1	147.9		155.6	153.4
F1LT70	Pank2	Pantothenate kinase 2 OS=Rattus norvegicus GN=Pank2 PE=4 SV=2	3	2	3	2	443	48.7	8.44	154.9	145		161.1	160.6
A0A0G2JY18	Dffa	DNA fragmentation factor subunit alpha OS=Rattus norvegicus GN=Dffa PE=1 SV=1	11	3	5	3	328	35.7	4.77		137	161.3		155.8	156
B2GV62	Mrpl20	Mitochondrial ribosomal protein L20 OS=Rattus norvegicus GN=Mrpl20 PE=1 SV=1	19	2	4	2	149	17.5	11.09	164.9	150.9		161.7	167.7
F1M4G6		Uncharacterized protein OS=Rattus norvegicus PE=3 SV=1	17	4	75	2	319	34	7.87	164.9	143.5		153.6	161
M0RBK9	Pnkd	Paroxysmal nonkinesigenic dyskinesia OS=Rattus norvegicus GN=Pnkd PE=1 SV=1	35	4	9	3	142	15.6	10.27	168.1	156.2		175.2	186.4
P54001	P4ha1	Prolyl 4-hydroxylase subunit alpha-1 OS=Rattus norvegicus GN=P4ha1 PE=2 SV=2	4	2	3	2	534	60.9	5.9	163.5	181		151.1	141.3
F1M943	Armc8	Armadillo repeat-containing 8 OS=Rattus norvegicus GN=Armc8 PE=1 SV=2	1	1	2	1	673	75.4	6.73	162	167.6		145	140.2
D3ZSW5	Txnl4a	Similar to DNA segment, Chr 18, Wayne State University 98, expressed (Predicted), isoform CRA_b OS=Rattus norvegicus GN=Txnl4a PE=1 SV=1	8	1	4	1	142	16.8	5.85		152.4	134		157.5	162.7
D1M8S3	Il1rap	Interleukin 1 receptor accessory protein b OS=Rattus norvegicus GN=Il1rap PE=1 SV=1	2	1	2	1	685	78.4	6.71		157.6	159.7		153.3	152
D3ZUP5	Brk1	BRICK1, SCAR/WAVE actin-nucleating complex subunit OS=Rattus norvegicus GN=Brk1 PE=1 SV=1	20	2	2	2	75	8.8	5.45		157.5	126.2		149.6	144.9
B2GV91	Lyrm2	LYR motif-containing protein 2 OS=Rattus norvegicus GN=Lyrm2 PE=3 SV=1	9	1	2	1	88	10.4	10.33		158.4	149.9		158.1	149.1
Q5M7W2	Palldl1	Similar to palladin CGI-151 protein OS=Rattus norvegicus GN=Palldl1 PE=2 SV=1	5	2	3	2	323	35.2	7.08	147.8	139.2		148.5	163.2
B0BNM6	Ap3s2	LOC683402 protein OS=Rattus norvegicus GN=Ap3s2 PE=2 SV=1	21	4	7	4	193	22	5.22	156.9	150.9		132.1	151.5
G3V6B0	Pdxdc1	Pyridoxal-dependent decarboxylase domain-containing 1 OS=Rattus norvegicus GN=Pdxdc1 PE=1 SV=1	2	1	2	1	785	86.9	5.53	147.9	157.3		139.2	156.5
F1LPG3	Pacs1	Phosphofurin acidic cluster sorting protein 1 OS=Rattus norvegicus GN=Pacs1 PE=1 SV=1	3	2	3	2	961	104.7	7.55		142.6	151		165.2	150.6
Q7TPJ5	Impad1	Ac2-190 OS=Rattus norvegicus GN=Impad1 PE=1 SV=1	4	2	2	2	569	60.8	6.92		154.9	147.2		146.6	149.5
D3ZJK6	Trappc9	Trafficking protein particle complex 9 OS=Rattus norvegicus GN=Trappc9 PE=1 SV=2	3	3	4	2	857	95.3	6.96	153.4	149		151.9	156.1
M0R3T0	Oxld1	Oxidoreductase-like domain-containing 1 OS=Rattus norvegicus GN=Oxld1 PE=1 SV=2	11	2	3	2	209	23.1	8.69		156.2	170.1		155.3	146.7
D3ZHJ3	Sema3b	Semaphorin 3B OS=Rattus norvegicus GN=Sema3b PE=3 SV=1	2	1	2	1	749	83.1	8.59	155.2	159.3		166.6	153.9
J7PDL5	LOC103694226	Interferon-gamma-inducible GTPase Ifgga2 protein OS=Rattus norvegicus GN=LOC103694226 PE=4 SV=1	6	2	3	2	418	48.2	6.48		177.6	160.2		156.9	153.3
Q68FU1	Plekhf1	Pleckstrin homology domain-containing family F member 1 OS=Rattus norvegicus GN=Plekhf1 PE=2 SV=1	4	1	3	1	279	31.4	8.47		170.4	150.7		144.3	159.8
F7F350	Syap1	Synapse associated protein 1, isoform CRA_a OS=Rattus norvegicus GN=Syap1 PE=1 SV=1	8	2	2	2	360	40.8	4.58	151.7	144.3		151.7	149
P52759	Rida	2-iminobutanoate/2-iminopropanoate deaminase OS=Rattus norvegicus GN=Rida PE=1 SV=3	22	2	2	2	137	14.3	8.1	133.4	164.1		159.1	125.5
Q5U2P1	Cnnm2	Metal transporter CNNM2 OS=Rattus norvegicus GN=Cnnm2 PE=2 SV=1	1	1	3	1	875	96.5	6.21		147.4	168.7		114.7	114.7
D3ZQG0	Mrm3	Mitochondrial rRNA methyltransferase 3 OS=Rattus norvegicus GN=Mrm3 PE=1 SV=2	4	2	3	2	418	46.7	9.22		161.4	160.6		180	170
Q66HA7	Cbfb	Core-binding factor, beta subunit OS=Rattus norvegicus GN=Cbfb PE=1 SV=1	9	1	3	1	182	21.5	6.8		138.3	141.6		127.2	147.8
Q4V7E3	Zbed3	Zinc finger, BED domain containing 3, isoform CRA_a OS=Rattus norvegicus GN=Zbed3 PE=2 SV=1	3	1	2	1	235	26.1	6.02		155.8	141.7		143.5	148.6
D3ZRC4	Pnpla8	Patatin-like phospholipase domain-containing 8 OS=Rattus norvegicus GN=Pnpla8 PE=1 SV=1	5	4	5	4	776	87.9	9.07	151	161.2		145.1	162.1
Q5XIE2	Mterf2	Transcription termination factor 2, mitochondrial OS=Rattus norvegicus GN=Mterf2 PE=2 SV=1	6	2	4	2	385	43.3	8.91	142	153.5		155.4	153.1
P06762	Hmox1	Heme oxygenase 1 OS=Rattus norvegicus GN=Hmox1 PE=1 SV=1	10	2	3	2	289	33	6.54	116.7	103.4		122.4	122.5
Q2MCP5	Wdr45b	WD repeat domain 45B OS=Rattus norvegicus GN=Wdr45b PE=1 SV=1	9	2	3	2	344	38	7.56	149.1	149.8		150.3	151.5
D3Z994	Tbc1d22a	TBC1 domain family, member 22a OS=Rattus norvegicus GN=Tbc1d22a PE=1 SV=3	6	2	2	2	372	41.8	6.54	147.2	171.6		157.7	148.5
A0A0G2K9B4	Mrpl15	Mitochondrial ribosomal protein L15 OS=Rattus norvegicus GN=Mrpl15 PE=1 SV=1	29	8	11	8	295	33.6	10.1		162.8	164.4		156.7	154.6
Q6YDN8	Gid8	BWK-1 OS=Rattus norvegicus GN=Gid8 PE=1 SV=1	12	2	2	2	228	26.8	4.97	139.6	149		162.3	145.1
A0A0G2KAD9	Lsmem2	Leucine-rich single-pass membrane protein 2 OS=Rattus norvegicus GN=Lsmem2 PE=4 SV=1	9	2	3	2	175	19.2	8.22	159.6	151.2		164.9	160.7
B1H2A6	Fxr2	FMR1 autosomal homolog 2 OS=Rattus norvegicus GN=Fxr2 PE=1 SV=1	16	9	13	7	675	74.3	6.1	144	141		147.2	122.8
Q5GFD9	Impact	Protein IMPACT OS=Rattus norvegicus GN=Impact PE=1 SV=1	11	2	2	2	317	36	5.16	135.1	156.1		127	140.7
D4A556	Abhd18	Protein ABHD18 OS=Rattus norvegicus GN=Abhd18 PE=4 SV=3	8	5	5	5	464	53.2	8.79		180.1	183.1		159.6	153.2
Q5XFV6	Mrpl34	Mitochondrial ribosomal protein L34 OS=Rattus norvegicus GN=Mrpl34 PE=2 SV=1	11	1	2	1	91	10.4	11.94	168.3	160.7		163.8	171.6
D4ABR5	Usf3	Putative uncharacterized protein RGD1560175_predicted OS=Rattus norvegicus GN=Usf3 PE=4 SV=3	1	1	3	1	2222	237.2	7.61	140.2	148.1		165.9	158.6
Q5XIN4	Mtmr9	Myotubularin-related protein 9 OS=Rattus norvegicus GN=Mtmr9 PE=1 SV=1	3	2	3	2	549	63.4	6.62		141	159.1		146.9	150.4
D7UNT4	RyR	Cardiac-type ryanodine receptor (Fragment) OS=Rattus norvegicus GN=RyR PE=2 SV=1	43	3	9	1	68	7.6	7.44	180	160.7		161.8	169.6
D3ZXH7	Alyref	Aly/REF export factor OS=Rattus norvegicus GN=Alyref PE=1 SV=1	10	2	5	2	189	19.9	9.86	154.3	157.9		149.8	133.6
Q5PPG7	Eif2d	Eukaryotic translation initiation factor 2D OS=Rattus norvegicus GN=Eif2d PE=1 SV=1	2	1	2	1	570	62.6	7.78	143.5	157.6		149.7	152
Q64649	Phka1	Phosphorylase b kinase regulatory subunit alpha, skeletal muscle isoform OS=Rattus norvegicus GN=Phka1 PE=1 SV=2	3	4	10	4	1242	139.1	5.91	172.8	167.1		152.2	166.9
A0A0G2K5D3		Uncharacterized protein OS=Rattus norvegicus PE=4 SV=1	2	2	2	2	1683	188.7	6.54	140.2	132.1		131.1	151.2
M0RBM9	Arhgef10l	Rho guanine nucleotide exchange factor 10-like OS=Rattus norvegicus GN=Arhgef10l PE=1 SV=2	2	2	2	2	1279	139.5	6.02		138.4	147.6		150.8	152.6
F1M3G7	Akap13	A-kinase anchor protein 13 OS=Rattus norvegicus GN=Akap13 PE=1 SV=2	2	4	4	4	2760	301.2	5.47	150.1	146.8		142.4	136
Q9JJK4	Pex3	Peroxisomal biogenesis factor 3 OS=Rattus norvegicus GN=Pex3 PE=1 SV=1	2	1	2	1	372	42.2	7.96		140.4	137.7		164.9	147.2
P62839	Ube2d2	Ubiquitin-conjugating enzyme E2 D2 OS=Rattus norvegicus GN=Ube2d2 PE=1 SV=1	29	3	10	1	147	16.7	7.83	144	130.3		154.9	174.6
D3ZUL1	Ccdc124	Coiled-coil domain-containing 124 OS=Rattus norvegicus GN=Ccdc124 PE=1 SV=1	6	1	2	1	217	25.3	9.61		159.1	138.1		148.2	159.2
P36365	Fmo1	Dimethylaniline monooxygenase [N-oxide-forming] 1 OS=Rattus norvegicus GN=Fmo1 PE=1 SV=2	5	2	2	2	532	59.8	8.28	160.7	169.3		148.7	150.1
D3ZZH6	Map3k5	Mitogen-activated protein kinase kinase kinase 5 OS=Rattus norvegicus GN=Map3k5 PE=1 SV=3	2	3	3	3	1379	154.3	5.81	145.6	145.8		133.9	161.8
B2GUZ2	Ska3	Spindle and kinetochore-associated protein 3 OS=Rattus norvegicus GN=Ska3 PE=2 SV=1	2	1	3	1	419	46.3	5.27		159.6	111.5		139.7	155.1
D3ZK53	Tmem141	Putative uncharacterized protein RGD1561492_predicted OS=Rattus norvegicus GN=Tmem141 PE=1 SV=1	7	1	2	1	108	11.9	8.68		161	163.4		157.1	165.9
P05714	Rab4a	Ras-related protein Rab-4A OS=Rattus norvegicus GN=Rab4a PE=1 SV=3	39	8	24	5	218	24.4	6.07	146.6	151.8		155	153.6
D3ZS35	Mief2	Mitochondrial elongation factor 2 OS=Rattus norvegicus GN=Mief2 PE=1 SV=2	2	1	2	1	494	54	6.6	155.5	140.1		158.8	155.6
M0RDJ3	Eif2ak2	Interferon-induced, double-stranded RNA-activated protein kinase OS=Rattus norvegicus GN=Eif2ak2 PE=1 SV=2	15	7	11	7	513	58.2	7.44		161.5	142		147.6	149.7
D3ZV63	RGD1307830	Similar to cDNA sequence BC003331 OS=Rattus norvegicus GN=RGD1307830 PE=1 SV=1	5	3	4	3	447	50	6.18	159.7	185.2		144.4	139.2
P61621	Sec61a1	Protein transport protein Sec61 subunit alpha isoform 1 OS=Rattus norvegicus GN=Sec61a1 PE=2 SV=2	14	7	16	3	476	52.2	8.06	126.1	178		135.7	169.6
Q9Z1P3	Mcl1	Induced myeloid leukemia cell differentiation protein Mcl-1 homolog OS=Rattus norvegicus GN=Mcl1 PE=1 SV=2	2	1	2	1	330	35.2	5.82	177.4	138.3		153.5	154.1
F1LX81	Slfn5	Schlafen family member 5 OS=Rattus norvegicus GN=Slfn5 PE=1 SV=3	2	2	2	2	884	101.1	6.65	155.6	161.7		156.6	154.7
G3V6A2	Slain2	SLAIN motif family, member 2 OS=Rattus norvegicus GN=Slain2 PE=1 SV=1	5	3	4	3	607	65.3	9.72	152.3	148.8		126.4	132.5
D4ABM5	Mrps34	Mitochondrial ribosomal protein S34 OS=Rattus norvegicus GN=Mrps34 PE=1 SV=1	16	4	5	4	218	25.8	10.27		154.9	155.3		152.4	145.1
D4ABK7	Hnrnph3	Heterogeneous nuclear ribonucleoprotein H3 OS=Rattus norvegicus GN=Hnrnph3 PE=1 SV=1	15	4	9	3	346	36.8	6.87		163.3	159.3		157.5	150.8
Q6IRK8	Sptan1	Spectrin alpha chain, non-erythrocytic 1 OS=Rattus norvegicus GN=Sptan1 PE=1 SV=1	66	158	715	2	2452	282.2	5.31	126.1	152.1		138.7	154.3
F1M4Q7	Setbp1	SET-binding protein 1 OS=Rattus norvegicus GN=Setbp1 PE=4 SV=3	1	1	3	1	1295	141.5	9.89	153.2	147.3		152.6	159.8
Q63737	Pdcl	Phosducin-like protein OS=Rattus norvegicus GN=Pdcl PE=1 SV=1	6	2	2	2	301	34.3	4.83		154.8	166.2		139.5	155.6
A4F267	Tomm40l	Mitochondrial import receptor subunit TOM40B OS=Rattus norvegicus GN=Tomm40l PE=1 SV=1	12	3	8	3	308	34	7.11		170.1	166.6		170.3	159.5
D3ZC89	Fam114a2	Family with sequence similarity 114, member A2 OS=Rattus norvegicus GN=Fam114a2 PE=1 SV=3	8	4	4	4	499	54.4	4.91		151.3	149.4		163.1	155.8
D3ZU79	Lsmem1	Leucine-rich single-pass membrane protein 1 OS=Rattus norvegicus GN=Lsmem1 PE=1 SV=2	13	2	3	2	128	14.4	5.8		147.1	153.2		160.5	147.4
P83953	Kpna1	Importin subunit alpha-5 OS=Rattus norvegicus GN=Kpna1 PE=1 SV=1	12	6	10	4	538	60.1	4.97	148.2	147.9		145.1	150.8
D4ABX9	Emc6	ER membrane protein complex subunit 6 OS=Rattus norvegicus GN=Emc6 PE=1 SV=1	20	2	2	2	110	12	10.07	152.1	154.3		151.2	154.6
Q06C60	Bola1	BolA family member 1 OS=Rattus norvegicus GN=Bola1 PE=1 SV=1	28	3	7	3	137	14.4	9.2		163.1	157.8		156.4	152
B2RZ66	Srp19	Signal recognition particle 19 OS=Rattus norvegicus GN=Srp19 PE=1 SV=1	28	2	3	2	144	16.1	9.85	145.5	151.6		129.7	150.9
Q5XI41	Tram1	Translocating chain-associated membrane protein 1 OS=Rattus norvegicus GN=Tram1 PE=1 SV=3	3	1	2	1	374	43	9.67	136	147.9		142.8	146.1
A0A0G2K6B2	Triobp	RCG60109 OS=Rattus norvegicus GN=Triobp PE=1 SV=1	8	4	6	4	580	66.9	6.21	133.3	152.4		140.9	149.9
P62255	Ube2g1	Ubiquitin-conjugating enzyme E2 G1 OS=Rattus norvegicus GN=Ube2g1 PE=2 SV=3	22	3	3	3	170	19.5	5.3	128.2	146.8		140.2	147.9
F1M062	Larp1	La ribonucleoprotein domain family, member 1 OS=Rattus norvegicus GN=Larp1 PE=1 SV=3	3	3	4	3	931	106.9	8.21	161.8	155.6		156.8	141.1
A0A140TAC3	Epn1	Epsin-1 OS=Rattus norvegicus GN=Epn1 PE=1 SV=1	8	4	4	4	576	60.2	4.81	150.6	146.5		145.5	139.5
D3ZA31	Mtmr2	Myotubularin related protein 2 (Predicted), isoform CRA_b OS=Rattus norvegicus GN=Mtmr2 PE=1 SV=1	3	2	2	2	643	73.2	7.25	149	146.2		147.5	145.6
M0R7I0	LOC100359600	Importin subunit alpha OS=Rattus norvegicus GN=LOC100359600 PE=3 SV=1	9	3	5	3	529	57.8	5.58	186.4	164.4		146.4	157.6
D3ZGY2	Otud6b	OTU domain-containing 6B OS=Rattus norvegicus GN=Otud6b PE=1 SV=3	22	5	6	5	285	32.8	6.02	141.8	152.3		146.8	134.6
Q9QWG5	Inpp4b	Type II inositol 3,4-bisphosphate 4-phosphatase OS=Rattus norvegicus GN=Inpp4b PE=1 SV=1	2	1	2	1	928	105.2	6.28		148.4	144.6		159.7	157.5
F1LPV2	Vldlr	Very low-density lipoprotein receptor OS=Rattus norvegicus GN=Vldlr PE=4 SV=1	5	4	4	4	873	96.4	4.77	173.1	169.2		137.4	153.8
B5DEH0	Limd1	LIM domain-containing protein 1 OS=Rattus norvegicus GN=Limd1 PE=1 SV=1	6	2	2	2	663	71.3	6.29	165.5	149.3		150.2	164.9
A0A0G2JXG3	Tmem30a	Cell cycle control protein 50A OS=Rattus norvegicus GN=Tmem30a PE=1 SV=1	7	2	3	2	364	41.1	7.97		154.8	139.7		141	138.6
A0A0G2JTW1	Rap2a	RAS related protein 2a OS=Rattus norvegicus GN=Rap2a PE=4 SV=1	41	5	8	2	183	20.6	4.82	155.9	153.5		136.1	152.9
A0A0G2JZD1	Ppp2r5c	Serine/threonine-protein phosphatase 2A 56 kDa regulatory subunit OS=Rattus norvegicus GN=Ppp2r5c PE=1 SV=1	13	6	8	3	550	63.7	8.57		154.7	155.2		145.9	147.4
Q5XI26	Stat2	Signal transducer and activator of transcription OS=Rattus norvegicus GN=Stat2 PE=1 SV=1	3	3	3	3	842	96.8	5.34	139.7	149.1		135.8	137.6
D3ZGN0	Tbc1d4	TBC1 domain family, member 4 OS=Rattus norvegicus GN=Tbc1d4 PE=1 SV=3	7	8	13	8	1309	147.3	7.36		160.1	160.2		162.2	154.9
D4A3P1	Ubqln4	Ubiquilin 4 OS=Rattus norvegicus GN=Ubqln4 PE=1 SV=1	7	3	4	1	595	63.5	5.03	152	159.9		146.4	159.7
D3ZSN4	Zfp330	Zinc finger protein 330 OS=Rattus norvegicus GN=Zfp330 PE=1 SV=1	5	2	4	2	317	35.7	6.2		147.7	149.8		143.3	144
B0K013	Coa4	Chchd8 protein OS=Rattus norvegicus GN=Coa4 PE=2 SV=1	10	1	2	1	87	10.2	7.37	178	163.4		170.3	165.5
Q37652	COXII	Cytochrome c oxidase subunit 2 OS=Rattus norvegicus GN=COXII PE=3 SV=1	26	6	189	1	227	26	4.73	171.5	211.7		137.3	136.4
B1WBY8	Hdac2	Hdac2 protein (Fragment) OS=Rattus norvegicus GN=Hdac2 PE=2 SV=1	13	5	7	4	546	61.4	7.18	151.4	165		150.2	153.8
B2RYG2	Pck2	Pck2 protein (Fragment) OS=Rattus norvegicus GN=Pck2 PE=2 SV=1	6	4	5	4	663	73.2	8	142.9	159.7		144.8	141.6
Q6MGC5	Rgl2	RAB2, member RAS oncogene family-like OS=Rattus norvegicus GN=Rgl2 PE=1 SV=1	2	2	3	2	778	83.7	6.55	135.2	162.2		127.2	153.3
A0A0G2K8D6	Dcun1d1	DCN1-like protein OS=Rattus norvegicus GN=Dcun1d1 PE=1 SV=1	10	2	5	1	273	31.6	5.48	128.4	156.6		144.7	164.5
Q6MG06	Gnl1	Guanine nucleotide-binding protein-like 1 OS=Rattus norvegicus GN=Gnl1 PE=1 SV=1	3	2	2	2	607	68.7	5.8		146.3	149.7		149.5	148.3
P35433	Ppat	Amidophosphoribosyltransferase OS=Rattus norvegicus GN=Ppat PE=1 SV=1	4	2	2	2	517	57.4	7.14	139.5	143.4		134.8	149.1
Q4G017	Nisch	Nischarin OS=Rattus norvegicus GN=Nisch PE=2 SV=2	2	3	3	3	1502	166.4	5.38	138.5	154.7		143.3	146.3
Q9WUL0	Top1	DNA topoisomerase 1 OS=Rattus norvegicus GN=Top1 PE=1 SV=1	6	4	7	4	767	90.7	9.32	144.8	163.8		151.6	142
F1M6W2	Ermp1	Endoplasmic reticulum metallopeptidase 1 OS=Rattus norvegicus GN=Ermp1 PE=1 SV=1	4	4	6	4	898	99.9	7.49		167.5	151.2		149.9	152
D3ZD40	Papln	Papilin, proteoglycan-like sulfated glycoprotein OS=Rattus norvegicus GN=Papln PE=1 SV=2	3	3	3	3	1275	138.5	7.56		143.5	162.1		147.9	150.7
P35446	Spon1	Spondin-1 OS=Rattus norvegicus GN=Spon1 PE=1 SV=1	1	1	2	1	807	90.7	6.11	121.6	136.5		144.6	99.9
Q64548	Rtn1	Reticulon-1 OS=Rattus norvegicus GN=Rtn1 PE=1 SV=1	3	2	10	1	777	83	4.61		162.3	146.1		143.9	144.4
M0R6T4	Mms19	MMS19 homolog, cytosolic iron-sulfur assembly component OS=Rattus norvegicus GN=Mms19 PE=1 SV=1	3	3	3	3	1031	112.9	6.24	162.9	147.9		171.1	142.1
Q9EPH3		Putative myosin IIC (Fragment) OS=Rattus norvegicus PE=2 SV=1	28	2	3	2	40	4.4	9.42	148.9	151.1		158.8	160.6
D3ZIF0	Zfp512	Zinc finger protein 512 OS=Rattus norvegicus GN=Zfp512 PE=1 SV=1	2	1	3	1	562	63.9	9.63	163.8	170.8		145.9	149.6
Q9JI51	Vti1a	Vesicle transport through interaction with t-SNAREs homolog 1A OS=Rattus norvegicus GN=Vti1a PE=1 SV=1	13	2	2	2	224	26	6.4	154.4	156		146.9	156.1
G3V6G1	Jchain	Immunoglobulin joining chain OS=Rattus norvegicus GN=Jchain PE=1 SV=1	14	2	5	2	159	17.8	5.34	120.8	135.8		118.3	126.5
Q5FVF3	Gga1	Golgi-associated, gamma adaptin ear-containing, ARF-binding protein 1 OS=Rattus norvegicus GN=Gga1 PE=1 SV=1	6	4	6	3	562	61.7	5.73		143.2	149.1		142.3	176.7
A0A0G2JV69	Med12l	Mediator complex subunit 12-like (Fragment) OS=Rattus norvegicus GN=Med12l PE=4 SV=1	0	1	2	1	1746	196.1	7.28	150.6	165.3		180.2	157.5
F1SW39	Psip1	PC4 and SFRS1 interacting protein 1 OS=Rattus norvegicus GN=Psip1 PE=1 SV=1	11	6	9	5	528	59.6	9.13	148.7	158.4		147.8	137.4
P59722	Egln1	Egl nine homolog 1 (Fragment) OS=Rattus norvegicus GN=Egln1 PE=2 SV=2	7	2	2	2	338	36.1	8.27	144.4	151.8		154.3	142.7
Q8CHN6	Sgpl1	Sphingosine-1-phosphate lyase 1 OS=Rattus norvegicus GN=Sgpl1 PE=2 SV=1	5	3	4	3	568	63.7	9.17	162.8	156.3		158	155.1
D3ZE49	Trappc12	Trafficking protein particle complex 12 OS=Rattus norvegicus GN=Trappc12 PE=1 SV=1	2	2	3	2	797	87.5	4.78		155.1	130.7		135.9	143.4
A0A0G2JSL2	Trappc4	RCG58353, isoform CRA_e OS=Rattus norvegicus GN=Trappc4 PE=1 SV=1	9	2	3	2	219	24.4	6.21		151.5	146.1		152.2	136.2
O88377	Pip4k2b	Phosphatidylinositol 5-phosphate 4-kinase type-2 beta OS=Rattus norvegicus GN=Pip4k2b PE=1 SV=1	18	6	10	6	416	47.2	7.52		161.7	157.3		142.3	149.1
Q6P9Y2	Rabggtb	Rabggtb protein (Fragment) OS=Rattus norvegicus GN=Rabggtb PE=2 SV=1	10	3	5	3	343	37.9	5.05	146.1	145.7		143.7	151.4
A0A0G2JTK4	Ppp6r1	Protein phosphatase 6, regulatory subunit 1 OS=Rattus norvegicus GN=Ppp6r1 PE=1 SV=1	5	4	5	4	886	97.7	4.65		155.2	154.8		135.3	144.8
G3V8M1	Pold1	DNA polymerase OS=Rattus norvegicus GN=Pold1 PE=1 SV=1	1	1	2	1	1103	123.5	7.5	145.7	150.5		154.9	141.3
Q8K1P9	Fads3	Fatty acid desaturase 3 OS=Rattus norvegicus GN=Fads3 PE=2 SV=1	4	2	3	2	449	51.4	7.49	133.5	131.4		149.4	143.2
D3ZRD3	Pde6d	Phosphodiesterase 6D OS=Rattus norvegicus GN=Pde6d PE=1 SV=3	21	2	2	2	150	17.3	5.67		144.8	128.7		149	154.7
D4A6X7	Ppcs	Phosphopantothenoylcysteine synthetase OS=Rattus norvegicus GN=Ppcs PE=1 SV=1	12	4	5	4	311	33.9	6.81	144.1	157.6		143.5	143.3
Q6PDV9	Rps11	Ribosomal protein S11 OS=Rattus norvegicus GN=Rps11 PE=2 SV=1	47	10	33	1	158	18.4	10.3	143.4	154.5		146.3	142.3
Q68FS9	Commd10	COMM domain containing 10, isoform CRA_a OS=Rattus norvegicus GN=Commd10 PE=1 SV=1	14	3	7	3	202	22.8	6.43	134.7	142		139.9	145
A0A0G2K3Z5	LOC100910957	Acyl-CoA-binding domain-containing protein 5 OS=Rattus norvegicus GN=LOC100910957 PE=4 SV=1	6	3	5	3	508	57.1	5.55	156.1	150.1		158.9	160.5
A0A0G2K8E7	Gdpd1	Lysophospholipase D GDPD1 OS=Rattus norvegicus GN=Gdpd1 PE=1 SV=1	7	2	2	2	315	35.9	8.16		174.9	161.3		139.1	150.3
Q5XIC3	Cdc37l1	Hsp90 co-chaperone Cdc37-like 1 OS=Rattus norvegicus GN=Cdc37l1 PE=2 SV=1	7	3	4	3	335	38.3	5.26		147.8	140.6		139.6	151.6
F1LP76	Elp1	Elongator complex protein 1 OS=Rattus norvegicus GN=Elp1 PE=1 SV=2	5	5	5	5	1331	149.1	6.34		159.6	162.5		156.2	144.9
D4AD58	Etfrf1	Electron transfer flavoprotein regulatory factor 1 OS=Rattus norvegicus GN=Etfrf1 PE=1 SV=1	19	2	4	2	86	10.4	9.88		161.1	151.3		146.3	148.6
Q5U203	Ube2f	NEDD8-conjugating enzyme UBE2F OS=Rattus norvegicus GN=Ube2f PE=2 SV=2	8	1	2	1	185	21.1	6.54	146.8	152.8		151.1	148.1
Q63965	Sfxn1	Sideroflexin-1 OS=Rattus norvegicus GN=Sfxn1 PE=2 SV=4	3	1	2	1	322	35.5	9.06	129.8	160.3		147.6	133.6
B2RYU6	Trappc2l	Trafficking protein particle complex subunit 2-like protein OS=Rattus norvegicus GN=Trappc2l PE=2 SV=1	17	2	3	2	139	16	6.77		154.4	150.6		139.2	147.9
P83871	Phf5a	PHD finger-like domain-containing protein 5A OS=Rattus norvegicus GN=Phf5a PE=2 SV=1	20	3	5	3	110	12.4	8.41	147.3	175.3		148.7	156.5
P47197	Akt2	RAC-beta serine/threonine-protein kinase OS=Rattus norvegicus GN=Akt2 PE=1 SV=1	18	8	9	4	481	55.5	6.37		160.5	161.4		138.9	160.2
D3Z8Q7	Fam96b	Family with sequence similarity 96, member B OS=Rattus norvegicus GN=Fam96b PE=1 SV=1	17	2	2	2	165	17.7	4.98	144.6	156.3		137.5	170
D4A2D8	Lsm7	LSM7 homolog, U6 small nuclear RNA and mRNA degradation-associated OS=Rattus norvegicus GN=Lsm7 PE=1 SV=1	8	1	2	1	103	11.6	5.27		148.9	143.1		142	141
D2XV59	Gtpbp1	GTP-binding protein 1 OS=Rattus norvegicus GN=Gtpbp1 PE=1 SV=1	6	3	4	3	669	72.4	8.34		171.5	160.8		155	153.8
D3ZZ38	Snx18	Sorting nexin OS=Rattus norvegicus GN=Snx18 PE=1 SV=1	3	2	3	2	615	67.8	6.46	128.7	144.5		144.2	152.2
O70454	Bud31	Protein BUD31 homolog OS=Rattus norvegicus GN=Bud31 PE=2 SV=2	6	1	2	1	144	17	8.82	140.5	147.7		148.7	148.9
Q5S6T3	Ispd	D-ribitol-5-phosphate cytidylyltransferase OS=Rattus norvegicus GN=Ispd PE=2 SV=1	9	3	4	3	447	49.2	6.47		163.8	151.4		153	154.6
C9DRV0		Vascular endothelial growth factor A transcript variant 2 (Fragment) OS=Rattus norvegicus PE=2 SV=1	5	1	3	1	164	19.2	7.66	157.3	150.5		167.3	167.5
G3V8F7	Gga2	Golgi associated, gamma adaptin ear containing, ARF binding protein 2, isoform CRA_a OS=Rattus norvegicus GN=Gga2 PE=1 SV=1	7	4	6	3	604	66.2	7.5	146.1	133.9		143.9	147.7
Q4V8H2	Exoc1	SEC3-like 1 (S. cerevisiae) OS=Rattus norvegicus GN=Exoc1 PE=2 SV=1	5	3	3	2	681	76.6	5.77	145.6	142.5		149.9	133
Q156J1		Bcl-2-interacting death suppressor OS=Rattus norvegicus PE=2 SV=1	48	24	136	1	574	61.5	7.01	141.1	124.9		141.3	146.4
A0A0G2K4A0	Rab11fip5	RAB11 family-interacting protein 5 OS=Rattus norvegicus GN=Rab11fip5 PE=1 SV=1	16	8	15	3	636	68.7	9.13	130.4	137.7		143.9	138.1
Q3MID7	Lbp	Lipopolysaccharide-binding protein OS=Rattus norvegicus GN=Lbp PE=1 SV=1	4	2	2	2	481	53.5	9.01	117.7	118.8		116.3	104.4
Q68FQ9	Lancl2	LanC lantibiotic synthetase component C-like 2 (Bacterial) OS=Rattus norvegicus GN=Lancl2 PE=1 SV=1	18	7	8	7	450	50.9	7.46	147.1	136.5		151.9	152.7
F1M9W9	Trappc8	Similar to TRS85 homolog (Predicted) OS=Rattus norvegicus GN=Trappc8 PE=1 SV=2	2	3	4	3	1433	160.2	6.92	144.4	151.4		145.4	148.6
Q5I0L4	Nubp1	Cytosolic Fe-S cluster assembly factor NUBP1 OS=Rattus norvegicus GN=Nubp1 PE=1 SV=1	3	1	3	1	320	34	6.07		144.2	153.9		136.1	138.1
F1MAQ4	Trappc10	Trafficking protein particle complex 10 OS=Rattus norvegicus GN=Trappc10 PE=1 SV=1	3	4	5	4	1259	141.6	6.06		151.5	162.4		148.2	156
A0A0G2K4D9	Stag2	Stromal antigen 2 OS=Rattus norvegicus GN=Stag2 PE=1 SV=1	2	3	3	3	1268	145.6	5.49		161.6	146.5		151.9	145.7
F1LRE5	Osbpl9	Oxysterol-binding protein OS=Rattus norvegicus GN=Osbpl9 PE=1 SV=3	3	2	3	2	723	81.7	6.27	135.6	147.8		144.3	138.8
A0A0G2K8N6	Ankmy2	Ankyrin repeat and MYND domain-containing 2 OS=Rattus norvegicus GN=Ankmy2 PE=1 SV=1	13	5	7	5	436	48.3	6.42		155.4	156.3		151.5	151.5
G3V7I8	Slk	RCG57812, isoform CRA_b OS=Rattus norvegicus GN=Slk PE=1 SV=1	16	16	24	2	1203	137.6	5.02		145.6	132.4		154.8	138.7
Q3MHS7	Gmds	GDP-mannose 4, 6-dehydratase OS=Rattus norvegicus GN=Gmds PE=2 SV=1	6	3	3	3	372	42.1	7.28	125.5	163.3		132.4	141
A0A0G2K242	Zfp516	Zinc finger protein 516 OS=Rattus norvegicus GN=Zfp516 PE=4 SV=1	1	1	2	1	1171	126.1	8.07		165.7	151.9		163.8	167
P30919	Aga	N(4)-(Beta-N-acetylglucosaminyl)-L-asparaginase OS=Rattus norvegicus GN=Aga PE=1 SV=2	8	3	4	3	345	37.1	7.18		150.2	134.4		132.9	130.2
D3Z9A4	Gon7	GON7, KEOPS complex subunit OS=Rattus norvegicus GN=Gon7 PE=1 SV=2	33	2	2	2	97	10.2	4.04	144	145		128.4	130
G3V8C6	Sra1	Steroid receptor RNA activator 1 OS=Rattus norvegicus GN=Sra1 PE=1 SV=1	4	1	2	1	232	25.3	6.01	141.5	141.3		138.5	139.2
D3ZFF4	Lclat1	Lysocardiolipin acyltransferase 1 OS=Rattus norvegicus GN=Lclat1 PE=1 SV=1	7	3	3	3	376	44.5	8.65		136.5	126.5		140.4	141.8
P32577	Csk	Tyrosine-protein kinase CSK OS=Rattus norvegicus GN=Csk PE=1 SV=1	7	3	3	3	450	50.7	7.06	136.2	155.1		154.1	147.4
D4A533	Tapt1	Transmembrane anterior posterior transformation 1 OS=Rattus norvegicus GN=Tapt1 PE=1 SV=3	5	3	5	3	608	69.5	8.51		160	160.6		156.2	154.9
D3ZGS5	Uaca	Uveal autoantigen with coiled-coil domains and ankyrin repeats OS=Rattus norvegicus GN=Uaca PE=1 SV=2	4	6	7	5	1410	160.8	7.12	140.1	154.7		145.6	141.7
A0A0G2K751	Dnajc8	DnaJ homolog subfamily C member 8 OS=Rattus norvegicus GN=Dnajc8 PE=1 SV=1	9	3	5	3	277	32.7	8.76	151	151.8		157.2	141.5
Q5BMA6	Arhgef12	Leukemia-associated Rho guanine nucleotide exchange factor OS=Rattus norvegicus GN=Arhgef12 PE=2 SV=1	1	2	2	2	1546	172.6	5.58	140.5	154.5		133.7	141.1
A0A0G2K824	Gmppa	Mannose-1-phosphate guanyltransferase alpha OS=Rattus norvegicus GN=Gmppa PE=1 SV=1	8	3	4	3	425	46.6	7.39	143.3	152.5		144.7	139.2
D3ZKR8	Tmem167a	Protein kish OS=Rattus norvegicus GN=Tmem167a PE=3 SV=2	13	1	3	1	71	7.9	8.95	126.4	147.1		138	136.3
A0A0G2JVC2	Scyl2	SCY1-like pseudokinase 2 OS=Rattus norvegicus GN=Scyl2 PE=1 SV=1	3	2	2	2	934	103.7	8.13	153.4	170.3		145.7	154.8
D3ZZ20	Afg3l1	AFG3(ATPase family gene 3)-like 1 (S. cerevisiae) OS=Rattus norvegicus GN=Afg3l1 PE=1 SV=2	6	6	13	3	789	87.1	8.62	151.2	155.8		153.5	151.9
D3ZIY3	Ythdf3	YTH N(6)-methyladenosine RNA-binding protein 3 OS=Rattus norvegicus GN=Ythdf3 PE=1 SV=1	5	3	4	3	585	63.9	9.04	146.1	153.1		150.9	144.3
Q5U2R3	Frmd8	FERM domain-containing protein 8 OS=Rattus norvegicus GN=Frmd8 PE=1 SV=1	2	1	2	1	466	51.7	6.25	138.3	134.9		137.6	146.2
D3ZKT0	Tamm41	Phosphatidate cytidylyltransferase, mitochondrial OS=Rattus norvegicus GN=Tamm41 PE=1 SV=1	10	4	4	4	337	37.8	8.98	156.3	166.1		147	155.9
F1LM79	Filip1	Filamin-A-interacting protein 1 OS=Rattus norvegicus GN=Filip1 PE=1 SV=2	4	5	6	5	1212	137.6	8.21	144.9	141.7		145.4	142.1
D4A619	Cntrl	Centriolin OS=Rattus norvegicus GN=Cntrl PE=4 SV=3	0	1	3	1	2336	268.2	5.62		182.9	72.2		108.7	117.9
B5DFJ4	Vps18	VPS18 CORVET/HOPS core subunit OS=Rattus norvegicus GN=Vps18 PE=1 SV=1	3	3	3	3	973	110.1	6.07		152.5	143.2		140.4	146.2
Q99P75	Rab9a	Ras-related protein Rab-9A OS=Rattus norvegicus GN=Rab9a PE=1 SV=2	15	3	5	3	201	22.9	5.66	159.2	163.9		156	149.5
F1M1D5	Tbcd	Tubulin folding cofactor D OS=Rattus norvegicus GN=Tbcd PE=1 SV=3	3	3	3	3	1197	133.5	6.27	147.2	143		145.2	146.3
D4ADD8	Dctn6	Dynactin 6 (Predicted), isoform CRA_b OS=Rattus norvegicus GN=Dctn6 PE=1 SV=1	8	2	2	2	190	20.7	6.67	148.4	161.7		146.5	148.4
F1LM09	Usp7	Ubiquitin carboxyl-terminal hydrolase 7 OS=Rattus norvegicus GN=Usp7 PE=1 SV=2	7	7	11	7	1103	128.3	5.55	146.4	152.3		142.4	147.9
D4A962	Hnrnpul1	Heterogeneous nuclear ribonucleoprotein U-like 1 OS=Rattus norvegicus GN=Hnrnpul1 PE=1 SV=1	5	4	4	4	859	95.9	6.64	138.7	147.6		144.7	145
Q32KJ5	Gns	N-acetylglucosamine-6-sulfatase OS=Rattus norvegicus GN=Gns PE=1 SV=1	4	2	2	2	544	60.9	7.72		147.1	124.2		134.1	179.4
A0A0G2JZZ0	Adgrf5	Adhesion G protein-coupled receptor F5 OS=Rattus norvegicus GN=Adgrf5 PE=1 SV=1	1	2	3	2	1384	153.1	6.92	146.7	146.6		137.9	139.3
B2RZB7	Snrpd1	Small nuclear ribonucleoprotein D1 OS=Rattus norvegicus GN=Snrpd1 PE=1 SV=1	11	1	3	1	119	13.3	11.56		159.1	153.2		141.9	131.9
D3ZX42	Rabgap1	G protein-coupled receptor 21 (Predicted), isoform CRA_a OS=Rattus norvegicus GN=Rabgap1 PE=1 SV=1	2	2	3	2	1065	120.9	5.27	157.2	159.3		164.2	147.6
D4AEP0	Adss	Adenylosuccinate synthetase isozyme 2 OS=Rattus norvegicus GN=Adss PE=1 SV=1	13	5	9	3	456	50.1	6.38		150.8	139.3		147.2	146.9
A0A0G2JUP0	Nek7	Serine/threonine-protein kinase Nek7 OS=Rattus norvegicus GN=Nek7 PE=1 SV=1	10	3	6	3	340	38.5	8.19		144.7	145.6		139.5	138.8
D3ZZA8	Sec24a	SEC24 homolog A, COPII coat complex component OS=Rattus norvegicus GN=Sec24a PE=1 SV=1	3	2	3	2	1089	118.8	7.59	137.3	165.6		137.9	155.3
A0A0G2K1Z9	Hm13	Histocompatibility 13 (Predicted), isoform CRA_d OS=Rattus norvegicus GN=Hm13 PE=1 SV=1	8	3	4	3	378	41.7	6.23	137.2	159.3		143.9	138
P62747	Rhob	Rho-related GTP-binding protein RhoB OS=Rattus norvegicus GN=Rhob PE=1 SV=1	19	3	11	2	196	22.1	5.24	136.8	162.1		149.6	145.8
B4F779	Appl2	Adaptor protein, phosphotyrosine interaction, PH domain and leucine zipper containing 2 OS=Rattus norvegicus GN=Appl2 PE=1 SV=1	4	3	3	2	662	74.1	5.12	135.7	159.3		145.1	149.1
B0BNF6	March5	Membrane-associated ring finger (C3HC4) 5 OS=Rattus norvegicus GN=March5 PE=1 SV=1	14	4	5	4	278	31.2	8.7		158.9	154.6		158.6	152.1
B0BN65	Fam49a	Family with sequence similarity 49, member A OS=Rattus norvegicus GN=Fam49a PE=1 SV=1	20	5	12	3	323	37.3	6.01	157	155.1		143.5	155.5
A1L122	Nae1	NEDD8-activating enzyme E1 regulatory subunit OS=Rattus norvegicus GN=Nae1 PE=2 SV=1	13	5	9	5	534	60.3	5.66	145.1	155.7		161.9	148.5
G3V7I3	Atp13a1	Cation-transporting ATPase OS=Rattus norvegicus GN=Atp13a1 PE=1 SV=1	4	5	5	5	1197	131.8	8.07	138.4	168.1		143.3	132
A0A1B0GWS0	Ppfia1	PTPRF-interacting protein alpha 1 OS=Rattus norvegicus GN=Ppfia1 PE=1 SV=1	2	3	3	3	1266	142.5	6.25	138.2	157.2		145.5	148.9
G3V7J2	Prkra	Interferon-inducible double-stranded RNA-dependent protein kinase activator A OS=Rattus norvegicus GN=Prkra PE=1 SV=1	6	2	2	2	313	34.4	8.56	155.4	161.1		158.8	137.7
D4A2C6	Lsm4	LSM4 homolog, U6 small nuclear RNA and mRNA degradation-associated OS=Rattus norvegicus GN=Lsm4 PE=1 SV=1	32	5	5	5	138	15.2	10.05	146.2	155.2		145.6	138.6
A0A0G2JYI0	Lrba	LPS-responsive beige-like anchor protein OS=Rattus norvegicus GN=Lrba PE=1 SV=1	3	7	8	7	2783	309.3	5.74	140.8	150.7		132.8	130.4
B0K019	Bag1	BAG family molecular chaperone regulator 1 OS=Rattus norvegicus GN=Bag1 PE=2 SV=1	6	2	3	2	358	40.1	6.33	135.6	134.4		141.4	133.8
A0A0G2K9U6	Atg16l1	Autophagy-related 16-like 1 OS=Rattus norvegicus GN=Atg16l1 PE=1 SV=1	2	1	2	1	623	69.6	6.32		158.9	146.8		143.7	149
P49793	Nup98	Nuclear pore complex protein Nup98-Nup96 OS=Rattus norvegicus GN=Nup98 PE=1 SV=2	1	3	4	3	1816	197.2	6.23	149	168.9		150.7	146.1
D4A5I9	Myo6	Myosin VI OS=Rattus norvegicus GN=Myo6 PE=1 SV=3	3	3	3	3	1285	148	8.41	143.2	158.5		150.4	145.2
D3ZMS0	LOC100911713	Gene-rich cluster, C10 gene OS=Rattus norvegicus GN=LOC100911713 PE=1 SV=1	39	3	4	3	126	13.2	5.14	156.2	163.2		140	146
Q4QQS7	Umps	Uridine monophosphate synthetase OS=Rattus norvegicus GN=Umps PE=1 SV=1	10	4	4	4	481	52.3	6.48	153	139		166.8	127.3
D3ZUQ2	Naa10	N(alpha)-acetyltransferase 10, NatA catalytic subunit OS=Rattus norvegicus GN=Naa10 PE=1 SV=1	15	4	5	1	235	26.6	5.64		156.4	157.6		149.4	144.4
Q3ZAV4	Gimap9	GIMAP9 OS=Rattus norvegicus GN=Gimap9 PE=2 SV=1	8	2	3	2	290	33.2	5.68	144.9	147		150.3	149.3
Q6AYB4	Hspa14	Heat shock 70 kDa protein 14 OS=Rattus norvegicus GN=Hspa14 PE=2 SV=1	4	2	2	2	509	54.4	5.59	130.8	141.1		150	144.2
P60192	Snapin	SNARE-associated protein Snapin OS=Rattus norvegicus GN=Snapin PE=1 SV=1	14	2	3	2	136	14.9	9.31		138.3	151.1		141.5	150
F1LVC4	Tigd2	Tigger transposable element-derived 2 OS=Rattus norvegicus GN=Tigd2 PE=4 SV=2	1	1	4	1	526	59.7	9.41		131.3	141.3		128.4	139.8
A0A096MIZ1	Palm2	Paralemmin 2 OS=Rattus norvegicus GN=Palm2 PE=1 SV=1	8	4	7	3	376	42	5.07		154.1	130.3		134.2	143.4
G3V7I7	Lrrc40	Leucine-rich repeat-containing 40 OS=Rattus norvegicus GN=Lrrc40 PE=1 SV=3	1	1	2	1	602	67.9	6.95	156.9	166.7		138.1	140.7
D4A8A0	Cad	Carbamoyl-phosphate synthetase 2, aspartate transcarbamylase, and dihydroorotase OS=Rattus norvegicus GN=Cad PE=1 SV=2	4	8	8	8	2224	243.2	6.54	137	153.6		149.1	140.9
Q5M963	Cmas	Cytidine monophosphate N-acetylneuraminic acid synthetase OS=Rattus norvegicus GN=Cmas PE=1 SV=1	19	9	13	9	432	48.1	8.22	131.3	156.8		143.8	142
B5DEZ6	Gnpda2	Glucosamine-6-phosphate isomerase OS=Rattus norvegicus GN=Gnpda2 PE=1 SV=1	24	6	12	4	276	31	6.74	126.6	145.4		133.4	139.3
Q32Q05	Yod1	Ubiquitin thioesterase OTU1 OS=Rattus norvegicus GN=Yod1 PE=2 SV=1	3	1	2	1	343	37.4	5.92	135.9	126.2		125.4	136.9
Q496Z0	Elp2	Elongator complex protein 2 OS=Rattus norvegicus GN=Elp2 PE=2 SV=1	1	1	2	1	821	91.7	5.87	158.1	166.5		142.5	147.8
Q642E3	Cdk5rap3	CDK5 regulatory subunit associated protein 3, isoform CRA_b OS=Rattus norvegicus GN=Cdk5rap3 PE=1 SV=1	6	4	6	4	504	57.1	4.84		149.4	139.4		134	140.8
A0A0G2K5G6	Magt1	Magnesium transporter protein 1 OS=Rattus norvegicus GN=Magt1 PE=1 SV=1	10	5	8	5	368	41.6	10.05	179.4	155.4		126.3	134.1
F1LRS8	Cd2ap	CD2-associated protein OS=Rattus norvegicus GN=Cd2ap PE=1 SV=2	8	5	6	4	637	70.4	6.38		138.7	136.2		142.8	138.1
Q99MI5	LOC100912604	Spermidine synthase OS=Rattus norvegicus GN=LOC100912604 PE=1 SV=1	16	5	5	5	302	34	5.64		134.7	133.8		135.2	128.8
Q6IN37	Gm2a	GM2 ganglioside activator OS=Rattus norvegicus GN=Gm2a PE=1 SV=1	18	4	6	4	199	21.5	6.52	123.5	154.2		135.3	116.6
F1LMA7	Mrc2	C-type mannose receptor 2 OS=Rattus norvegicus GN=Mrc2 PE=1 SV=2	1	2	4	2	1514	170.5	6.3	110.9	202.5		162	126.6
B2GV74	Klc2	Kinesin light chain 2 OS=Rattus norvegicus GN=Klc2 PE=1 SV=1	16	9	16	5	622	68.6	7.03	139.7	137.5		153.6	148.5
Q9ESN0	Fam129a	Protein Niban OS=Rattus norvegicus GN=Fam129a PE=1 SV=2	11	9	10	9	937	103.4	4.7	126	170.5		164.5	146.9
Q62780	Ddx46	Probable ATP-dependent RNA helicase DDX46 OS=Rattus norvegicus GN=Ddx46 PE=1 SV=1	1	2	3	2	1032	117.3	9.26	173.8	164.3		150.3	129.9
G3V816	Nme3	Nucleoside diphosphate kinase OS=Rattus norvegicus GN=Nme3 PE=1 SV=1	14	3	3	3	169	19.1	6.34	164.9	189.9		158.3	131.6
D4A1Q9	Ttll12	Tubulin tyrosine ligase-like 12 OS=Rattus norvegicus GN=Ttll12 PE=1 SV=1	10	6	6	6	639	73.9	5.64	138.8	149.7		143.8	138.6
D3Z9K4	Plekho2	Pleckstrin homology domain-containing O2 OS=Rattus norvegicus GN=Plekho2 PE=1 SV=2	3	2	2	2	494	54	5.2	105.5	160		151.7	126.1
Q66H15	Rmdn3	Regulator of microtubule dynamics protein 3 OS=Rattus norvegicus GN=Rmdn3 PE=1 SV=1	7	3	5	3	471	52.3	5.02	150.2	155.5		139.8	150.9
Q8R491	Ehd3	EH domain-containing protein 3 OS=Rattus norvegicus GN=Ehd3 PE=1 SV=2	23	14	56	2	535	60.8	6.46	148	167.8		142.5	147.9
Q6AYP7	Nt5c3b	7-methylguanosine phosphate-specific 5'-nucleotidase OS=Rattus norvegicus GN=Nt5c3b PE=2 SV=2	8	2	4	2	300	34.5	6.46		145.6	138.7		142.5	141.6
Q6P7Q1	Babam2	BRISC and BRCA1-A complex member 2 OS=Rattus norvegicus GN=Babam2 PE=1 SV=1	12	4	4	4	383	43.5	5.94	155.9	161.8		145.2	142.4
D4A891	Ccdc83	Coiled-coil domain-containing 83 (Fragment) OS=Rattus norvegicus GN=Ccdc83 PE=4 SV=3	3	1	3	1	293	34.5	4.94		132.5	139.8		121.5	146.5
Q9ET64	Smpd2	Sphingomyelin phosphodiesterase 2 OS=Rattus norvegicus GN=Smpd2 PE=1 SV=1	4	2	3	2	422	47.6	7.08	150.2	158.6		142.4	151.6
D4A9U4	Eln	Elastin OS=Rattus norvegicus GN=Eln PE=1 SV=2	4	2	3	2	875	73.6	10.35	136.7	159.3		148.3	171.8
A0A0G2JW38	Rpe	Ribulose-phosphate 3-epimerase OS=Rattus norvegicus GN=Rpe PE=1 SV=1	7	2	3	1	228	24.9	5.41		148.2	131.5		122.8	134.4
Q7TMZ5	Arl6ip1	ADP-ribosylation factor-like 6 interacting protein 1 OS=Rattus norvegicus GN=Arl6ip1 PE=1 SV=1	4	1	2	1	203	23.4	9.32	139.7	142.3		136.2	140.4
Q6BBI8	Ufc1	Ubiquitin-fold modifier-conjugating enzyme 1 OS=Rattus norvegicus GN=Ufc1 PE=2 SV=1	16	3	6	3	167	19.5	7.4	145	139.1		145.2	144.5
B2GV38	Ubl4a	Ubiquitin-like protein 4A OS=Rattus norvegicus GN=Ubl4a PE=2 SV=1	23	4	5	4	157	17.8	8.44		151.4	141.1		151.6	143.9
A0A0A0MXY3	Csnk1g3	Casein kinase I isoform gamma-3 OS=Rattus norvegicus GN=Csnk1g3 PE=1 SV=2	5	2	2	2	448	51.3	9.22	152.8	152.9		147.5	143.4
A0A0G2K3A0	Wnk1	Serine/threonine-protein kinase WNK1 OS=Rattus norvegicus GN=Wnk1 PE=1 SV=1	3	6	6	6	2164	229.4	6.81	132.9	152.9		127.2	152.3
A0A096MJI4	Gigyf2	GRB10-interacting GYF protein 2 (Fragment) OS=Rattus norvegicus GN=Gigyf2 PE=1 SV=1	4	2	2	2	538	64.1	8.7	124.9	170.5		173.8	163.1
A0A0G2JU46	Prss23	Serine protease 23 OS=Rattus norvegicus GN=Prss23 PE=4 SV=1	9	4	5	4	392	44.1	9.5	112.5	99.8		125.1	110
A0A0G2JSZ8	Tmem159	Promethin OS=Rattus norvegicus GN=Tmem159 PE=4 SV=1	12	2	2	2	161	17.6	6.51		165.3	138.1		146	148.4
B2RYN3	Eef1e1	Eukaryotic translation elongation factor 1 epsilon 1 OS=Rattus norvegicus GN=Eef1e1 PE=1 SV=1	10	2	5	2	174	19.8	8.16		152.6	143		129.2	148.5
Q5RJK8	Acbd6	Acyl-CoA-binding domain-containing protein 6 OS=Rattus norvegicus GN=Acbd6 PE=1 SV=1	10	2	3	2	282	30.8	5.05		149.3	136.1		140.1	144.2
A0A0G2K9L6	Rbck1	Protein kinase C-binding protein Beta15, isoform CRA_a OS=Rattus norvegicus GN=Rbck1 PE=1 SV=1	3	1	2	1	508	57.6	6.19		160	158		156.7	150.9
P29066	Arrb1	Beta-arrestin-1 OS=Rattus norvegicus GN=Arrb1 PE=1 SV=1	11	4	4	4	418	47	6.28	144.3	142.6		150.2	135.3
D3Z8R4	Rbm25l1	RNA-binding motif protein 25-like 1 OS=Rattus norvegicus GN=Rbm25l1 PE=1 SV=3	3	3	3	3	817	96.5	6.39		148.6	151.4		132.4	139.2
A0A0G2JSW8	Coq10b	Coenzyme Q-binding protein COQ10 homolog B, mitochondrial OS=Rattus norvegicus GN=Coq10b PE=4 SV=1	7	2	4	2	242	27.8	9.7	153.8	166.5		154.3	157
G3V7Z8	Pabpn1	Poly(A) binding protein, nuclear 1, isoform CRA_a OS=Rattus norvegicus GN=Pabpn1 PE=1 SV=1	6	2	3	2	302	32.3	5.17		159.9	143.2		138.8	134.5
Q4KM64	Jagn1	Protein jagunal homolog 1 OS=Rattus norvegicus GN=Jagn1 PE=2 SV=1	7	1	3	1	183	21.1	9.8	140.8	152.9		148.8	147.2
P17955	Nup62	Nuclear pore glycoprotein p62 OS=Rattus norvegicus GN=Nup62 PE=1 SV=1	5	2	3	2	525	53.4	5.31	135.2	169.4		136.5	139.3
B5DEI0	Pcyox1l	Pcyox1l protein OS=Rattus norvegicus GN=Pcyox1l PE=2 SV=1	9	4	5	4	494	54.6	7.65		171.1	155.1		149.8	136.6
D3ZXE2	Pds5b	Sister chromatid cohesion protein PDS5 homolog B OS=Rattus norvegicus GN=Pds5b PE=1 SV=1	3	4	4	4	1450	164.4	8.62	161.4	167.1		143.6	143.9
Q5U2Q5	Rrm1	Ribonucleoside-diphosphate reductase OS=Rattus norvegicus GN=Rrm1 PE=1 SV=1	3	2	4	2	792	90.2	6.73	151.3	147.8		158.7	136.4
D3ZRE7	Swap70	SWAP complex protein (Predicted), isoform CRA_b OS=Rattus norvegicus GN=Swap70 PE=1 SV=1	9	5	6	5	585	68.7	6.04	136.5	138.2		142.3	137.1
Q6JE36	Ndrg1	Protein NDRG1 OS=Rattus norvegicus GN=Ndrg1 PE=1 SV=1	8	2	4	2	394	42.9	6.19	133.7	157		129	138.6
Q7TP06	Cep192	Da1-6 OS=Rattus norvegicus GN=Cep192 PE=2 SV=1	3	6	14	4	2377	260.9	5.94	154	150.2		143	135.1
A0A0G2K8S6	LOC103692171	Glucosidase 1 OS=Rattus norvegicus GN=LOC103692171 PE=1 SV=1	11	7	8	7	834	91.9	9.11	138.7	154.4		134.6	135.5
Q5RKH7	Slc35f6	Solute carrier family 35 member F6 OS=Rattus norvegicus GN=Slc35f6 PE=2 SV=1	4	2	4	2	372	41.1	7.23	126.3	143.4		128.5	135.8
D4ABD7	Trip11	Thyroid hormone receptor interactor 11 OS=Rattus norvegicus GN=Trip11 PE=1 SV=3	3	6	6	6	1974	225.8	5.35		150.6	125.6		143.2	147.8
A0A0G2K3L8	Wdfy1	WD repeat and FYVE domain-containing 1 OS=Rattus norvegicus GN=Wdfy1 PE=1 SV=1	8	3	4	3	410	46.1	7.34	143.6	153.5		143.5	143.6
Q6AYB5	Srp54	Signal recognition particle 54 kDa protein OS=Rattus norvegicus GN=Srp54 PE=2 SV=1	9	4	4	4	504	55.7	8.75		152.4	141.5		137.9	152.2
D4AA63	Ubqln2	Ubiquilin 2 OS=Rattus norvegicus GN=Ubqln2 PE=1 SV=1	9	4	5	2	638	67.2	5.22		163.5	156.3		146.8	139.7
A0A0G2QC02	Skiv2l	Ski2-like RNA helicase OS=Rattus norvegicus GN=Skiv2l PE=1 SV=1	4	4	4	4	1244	137.2	6.38	150	163.4		139.1	161.9
Q6AYQ1	Golga7	Golgin subfamily A member 7 OS=Rattus norvegicus GN=Golga7 PE=2 SV=1	6	1	2	1	137	15.8	7.05		149.5	146.9		139.2	150.8
D4A3U2	Tspan18	Tetraspanin OS=Rattus norvegicus GN=Tspan18 PE=3 SV=1	7	2	5	2	248	27.8	5.21		161.6	162.7		157.9	140.3
G3V678	LOC100912534	DNA-directed RNA polymerases I, II, and III subunit RPABC3-like OS=Rattus norvegicus GN=LOC100912534 PE=1 SV=1	17	2	3	2	150	17.1	4.68	127.4	155.7		146.3	154.6
G3V9W2	Jak1	Tyrosine-protein kinase OS=Rattus norvegicus GN=Jak1 PE=1 SV=1	2	2	3	2	1153	133.2	7.4		160.8	150.9		145.9	147.2
O88775	Emb	Embigin OS=Rattus norvegicus GN=Emb PE=1 SV=1	5	2	3	2	328	37	5.36	133.8	139.9		115.9	130.2
Q6MG62	Msh5	MutS protein homolog 5 OS=Rattus norvegicus GN=Msh5 PE=2 SV=1	1	1	3	1	831	92.4	6.05	138.2	161.2		155.2	148.9
A0A0H2UHK2	Pgrmc1	Membrane-associated progesterone receptor component 1 OS=Rattus norvegicus GN=Pgrmc1 PE=1 SV=1	14	3	7	2	222	24.7	4.5		155.6	129.8		142.4	149.9
A0A0G2K3B2	Selenot	Selenoprotein T OS=Rattus norvegicus GN=Selenot PE=1 SV=1	15	3	5	3	195	22.2	8.6		154.5	145.8		147.3	140.8
Q6TEK3	Vkorc1l1	Vitamin K epoxide reductase complex subunit 1-like protein 1 OS=Rattus norvegicus GN=Vkorc1l1 PE=1 SV=1	6	1	2	1	176	19.8	8.95		149.2	141.3		150.1	149.1
D4AEI5	Myef2	Myelin expression factor 2 OS=Rattus norvegicus GN=Myef2 PE=1 SV=1	7	4	4	4	591	63.3	8.87		167.9	132.1		139.4	141.5
Q9WV25	Puf60	Poly(U)-binding-splicing factor PUF60 OS=Rattus norvegicus GN=Puf60 PE=2 SV=2	16	8	9	8	564	60.2	5.29	153	162.4		147.3	139.9
D4A8E7	Commd6	COMM domain-containing 6 OS=Rattus norvegicus GN=Commd6 PE=1 SV=1	19	2	2	2	108	12	8.84	149.6	144.1		139.5	136.5
F8WFS9	Add2	Beta-adducin OS=Rattus norvegicus GN=Add2 PE=1 SV=1	2	2	4	1	725	80.5	5.97		151.1	147.2		126.2	147.5
Q5I0D5	Lhpp	Phospholysine phosphohistidine inorganic pyrophosphate phosphatase OS=Rattus norvegicus GN=Lhpp PE=2 SV=1	11	2	3	2	270	29.2	5.39	146.6	159.7		135.7	158.8
A0A0G2K6N9	Commd4	COMM domain containing 4 (Predicted), isoform CRA_c OS=Rattus norvegicus GN=Commd4 PE=1 SV=1	9	2	3	2	199	21.9	6.77	135.2	142.4		147.8	131.3
G3V8R1	Nucb2	Nucleobindin 2, isoform CRA_b OS=Rattus norvegicus GN=Nucb2 PE=1 SV=1	21	9	11	9	420	50.1	5.11	132	156.3		140.7	131.5
B4F7E8	Fam129b	Niban-like protein 1 OS=Rattus norvegicus GN=Fam129b PE=1 SV=1	9	6	9	6	747	84.7	5.95	125.4	136.3		140.3	130.3
Q9EPH8	Pabpc1	Polyadenylate-binding protein 1 OS=Rattus norvegicus GN=Pabpc1 PE=1 SV=1	25	16	40	4	636	70.7	9.5	124.5	145.3		130.9	132.1
F7F3Z1	Lman2l	Lectin, mannose-binding 2-like OS=Rattus norvegicus GN=Lman2l PE=1 SV=2	7	2	2	2	349	40.1	9.26		160.6	151.1		130.7	156.3
G3V8R5	Lipe	Hormone-sensitive lipase OS=Rattus norvegicus GN=Lipe PE=1 SV=1	1	2	4	2	1068	116.8	6.79	140.9	154.2		123.4	131.8
B1WC56	Nhp2	H/ACA ribonucleoprotein complex subunit 2 OS=Rattus norvegicus GN=Nhp2 PE=1 SV=1	7	1	2	1	153	17.3	7.97	141.7	171.8		145.9	147.8
Q5XI22	Acat2	Acetyl-CoA acetyltransferase, cytosolic OS=Rattus norvegicus GN=Acat2 PE=1 SV=1	4	2	3	2	397	41.1	7.3	140.5	154.3		149.7	146.2
Q6P736	Ptbp1	Polypyrimidine tract binding protein 1, isoform CRA_a OS=Rattus norvegicus GN=Ptbp1 PE=1 SV=1	22	8	17	5	556	59.3	9.16	152.4	148.6		152.6	142.7
A0A0G2K0S1	Calcoco1	Calcium-binding and coiled-coil domain-containing protein 1 OS=Rattus norvegicus GN=Calcoco1 PE=1 SV=1	4	2	3	2	715	79.7	4.86		160	145.6		148	129.9
Q5I0E7	Tmed9	Transmembrane emp24 domain-containing protein 9 OS=Rattus norvegicus GN=Tmed9 PE=1 SV=1	26	5	10	4	235	27	8.27	126.5	149.7		130.4	136.9
Q66HF9	Lrrfip1	Leucine-rich repeat flightless-interacting protein 1 OS=Rattus norvegicus GN=Lrrfip1 PE=1 SV=1	7	5	7	4	738	80	4.78		134.8	135.9		136	143.7
A0A0G2JTR4	Abr	Active BCR-related OS=Rattus norvegicus GN=Abr PE=1 SV=1	4	3	4	3	842	95.6	6.48	130.1	151.6		128.3	120.4
P61959	Sumo2	Small ubiquitin-related modifier 2 OS=Rattus norvegicus GN=Sumo2 PE=1 SV=1	23	2	8	2	95	10.9	5.5		150.1	141		133.7	140.5
A0A0G2JXT9	Arhgef17	Rho guanine nucleotide exchange factor (GEF) 17 OS=Rattus norvegicus GN=Arhgef17 PE=1 SV=1	1	2	2	2	2056	221.9	6.28	145.4	159.5		144.8	131.9
Q6QI17	Serinc1	LRRGT00191 OS=Rattus norvegicus GN=Serinc1 PE=2 SV=1	1	2	3	2	1687	194	9.23	137.3	147.3		137.8	147.6
O88797	Dab2	Disabled homolog 2 OS=Rattus norvegicus GN=Dab2 PE=1 SV=1	4	3	5	3	768	82.3	6.19	122.9	136.1		139.6	129.3
Q5BJL8	Trappc2	RCG49712, isoform CRA_c OS=Rattus norvegicus GN=Trappc2 PE=2 SV=1	6	1	2	1	140	16.4	6.52		164.6	151.5		160.5	149.7
F1M951	Ptpn23	Tyrosine-protein phosphatase non-receptor type 23 OS=Rattus norvegicus GN=Ptpn23 PE=1 SV=1	1	2	2	2	1666	182.1	6.83	142.5	172.2		139.3	123.3
Q78EJ9	Capn8	Calpain-8 OS=Rattus norvegicus GN=Capn8 PE=2 SV=1	1	1	2	1	703	79.5	5.74	123.6	146.8		131.3	133.3
D4A1R8	Cpne1	Copine-1 OS=Rattus norvegicus GN=Cpne1 PE=1 SV=1	7	4	9	3	536	58.8	5.64	138.8	155.5		143.1	135.2
P70541	Eif2b3	Translation initiation factor eIF-2B subunit gamma OS=Rattus norvegicus GN=Eif2b3 PE=2 SV=2	7	3	4	3	452	50.4	6.96		160.7	148.8		145.9	139.7
D3ZU83	Ergic3	ERGIC and golgi 3 OS=Rattus norvegicus GN=Ergic3 PE=1 SV=1	4	2	2	2	383	43.2	6.38	126.7	151.2		125.1	139
A0A0G2K4L3	LOC103689968	Protein FAM134B OS=Rattus norvegicus GN=LOC103689968 PE=1 SV=1	2	2	3	2	751	83.8	5.05	138.3	132.7		133.1	125.6
D4A7I6	Washc4	Similar to CG13957-PA OS=Rattus norvegicus GN=Washc4 PE=1 SV=1	3	3	4	3	1173	136	7.39	129.5	147.1		138.7	131.6
P63164	Snrpn	Small nuclear ribonucleoprotein-associated protein N OS=Rattus norvegicus GN=Snrpn PE=2 SV=1	12	3	5	3	240	24.6	11.19		151.6	142		143.5	134.2
Q7TPI8	Yipf5	Ac2-256 OS=Rattus norvegicus GN=Yipf5 PE=1 SV=1	3	2	3	2	655	71.8	5.3	141.8	113.7		135.3	124.4
P18211	RT1-Db1	Rano class II histocompatibility antigen, D-1 beta chain OS=Rattus norvegicus GN=RT1-Db1 PE=2 SV=1	10	3	4	3	264	29.9	6.68		174.5	150.2		193.8	142.4
Q68G33	Gorasp2	Golgi reassembly-stacking protein 2 OS=Rattus norvegicus GN=Gorasp2 PE=1 SV=1	4	2	3	2	454	47.3	4.87		152	139.3		132	146.6
P35286	Rab13	Ras-related protein Rab-13 OS=Rattus norvegicus GN=Rab13 PE=1 SV=2	20	5	23	2	203	22.9	9.44	121	133.5		130.5	124.1
Q6DGG9	Camlg	Calcium signal-modulating cyclophilin ligand OS=Rattus norvegicus GN=Camlg PE=1 SV=1	3	1	2	1	295	32.8	7.74	144.9	140.6		154.1	140.5
Q5M960	Lsamp	Lsamp protein OS=Rattus norvegicus GN=Lsamp PE=2 SV=1	6	2	4	2	361	39.8	7.37	178.2	180		142.9	180.8
Q45QK6	Gng2	Guanine nucleotide-binding protein subunit gamma (Fragment) OS=Rattus norvegicus GN=Gng2 PE=2 SV=1	73	3	6	3	51	5.7	5.94	169.8	174.1		128.1	143.7
Q3B7C9	Ssbp3	Single stranded DNA binding protein 3, isoform CRA_e OS=Rattus norvegicus GN=Ssbp3 PE=1 SV=1	3	1	2	1	361	37.7	6.73	157.5	165.3		169.7	136.3
A0A0G2JVV1	Clec2g	C-type lectin domain family 2, member G OS=Rattus norvegicus GN=Clec2g PE=1 SV=1	21	5	8	5	218	25	8.73		164.8	146.3		147.8	138.8
P62716	Ppp2cb	Serine/threonine-protein phosphatase 2A catalytic subunit beta isoform OS=Rattus norvegicus GN=Ppp2cb PE=2 SV=1	68	16	67	2	309	35.6	5.43	140.6	151.8		152.9	134.4
D3ZGE9	Rbm38	RNA-binding motif protein 38 OS=Rattus norvegicus GN=Rbm38 PE=1 SV=3	9	3	5	3	237	25.4	8.65	154.8	140.6		149.1	135.7
D4A510	Smarcc2	SWI/SNF-related, matrix-associated, actin-dependent regulator of chromatin, subfamily c, member 2 OS=Rattus norvegicus GN=Smarcc2 PE=1 SV=3	6	7	9	7	1135	124.7	5.44	144.7	158		148.2	148.2
Q64244	Cd38	ADP-ribosyl cyclase/cyclic ADP-ribose hydrolase 1 OS=Rattus norvegicus GN=Cd38 PE=1 SV=1	3	1	3	1	303	34.4	8.5	138.8	156.2		118.8	140.3
F1M775	Diaph1	Diaphanous-related formin 1 OS=Rattus norvegicus GN=Diaph1 PE=1 SV=3	5	7	8	7	1265	140.3	5.54	140.1	137.6		140.4	134.6
D3ZGY1	Pym1	PYM homolog 1, exon junction complex-associated factor OS=Rattus norvegicus GN=Pym1 PE=1 SV=1	5	1	2	1	203	22.7	9.64		154.3	171		153.3	166.6
B4F7A9	Csnk2a2	Casein kinase 2 alpha 2 OS=Rattus norvegicus GN=Csnk2a2 PE=1 SV=1	14	4	5	3	350	41.2	8.56	135.1	138.1		141.8	137.4
A0A0G2K9H9	Dnajb5	DnaJ heat shock protein family (Hsp40) member B5 OS=Rattus norvegicus GN=Dnajb5 PE=4 SV=1	14	4	6	4	420	47.2	9.38	131.3	124.9		132	133.3
B2RYM5	Brcc3	Lys-63-specific deubiquitinase BRCC36 OS=Rattus norvegicus GN=Brcc3 PE=2 SV=1	10	2	3	2	291	33	6.27		153.8	145.7		151.1	152.7
E9PSU5		Uncharacterized protein OS=Rattus norvegicus PE=1 SV=2	21	9	36	2	356	36.9	8.03		142.6	141.2		132.2	138.9
P31720	C1qa	Complement C1q subcomponent subunit A OS=Rattus norvegicus GN=C1qa PE=1 SV=2	6	1	2	1	245	25.9	8.97	133.4	145.7		136	132
B0BNE2	Polr2e	DNA-directed RNA polymerases I, II, and III subunit RPABC1 OS=Rattus norvegicus GN=Polr2e PE=2 SV=1	12	2	3	2	210	24.6	5.95	134.9	157		149.9	129.4
Q6QI25	Ormdl3	ORM1-like protein 3 OS=Rattus norvegicus GN=Ormdl3 PE=2 SV=2	17	2	3	2	153	17.5	9.64		134.8	117.4		139.8	122.5
F1M2K6	Pkp4	Plakophilin 4 OS=Rattus norvegicus GN=Pkp4 PE=1 SV=2	2	2	3	2	1190	131.4	8.92		161.7	177.3		138.5	145.1
Q4KM33	Plek	Pleckstrin OS=Rattus norvegicus GN=Plek PE=1 SV=1	10	3	3	3	350	40	8.32	140.7	182.4		137.4	128.5
P08592	App	Amyloid-beta A4 protein OS=Rattus norvegicus GN=App PE=1 SV=2	4	3	3	3	770	86.6	4.81		148.6	108.1		127.8	136.9
P26342	Tgfbr3	Transforming growth factor beta receptor type 3 OS=Rattus norvegicus GN=Tgfbr3 PE=1 SV=1	2	2	2	2	853	94	6.13		144.6	126.8		125.3	129.4
B2GUZ3	Mthfd1l	Methylenetetrahydrofolate dehydrogenase (NADP+-dependent) 1-like OS=Rattus norvegicus GN=Mthfd1l PE=1 SV=1	5	4	6	3	977	105.8	7.5	156.1	186.1		143.8	131.8
G3V719	Plscr4	Phospholipid scramblase OS=Rattus norvegicus GN=Plscr4 PE=1 SV=1	5	2	4	2	326	36.3	6.21	135.2	168.3		148.6	139.6
A0A0G2K2V5	Exoc1	Exocyst complex component 1 OS=Rattus norvegicus GN=Exoc1 PE=1 SV=1	3	2	3	1	721	81.9	6.42		151.7	110		124.6	137.2
D4A1J6	Ankfy1	Ankyrin repeat and FYVE domain-containing 1 OS=Rattus norvegicus GN=Ankfy1 PE=1 SV=3	3	4	6	4	1169	128.6	5.94		147.6	131.1		126	135.3
D4A944	Snrnp40	Small nuclear ribonucleoprotein U5 subunit 40 OS=Rattus norvegicus GN=Snrnp40 PE=1 SV=3	5	2	2	2	400	43.8	8.56	159.2	166.4		144.9	132.5
P41777	Nolc1	Nucleolar and coiled-body phosphoprotein 1 OS=Rattus norvegicus GN=Nolc1 PE=1 SV=2	3	2	2	2	704	73.5	9.54	140.8	145.2		149.1	118.9
D3ZFK5	Spcs1	RCG42279 OS=Rattus norvegicus GN=Spcs1 PE=1 SV=3	8	1	2	1	162	18.1	9.6	120.7	137.2		131.7	129.3
F1LZ11		Uncharacterized protein OS=Rattus norvegicus PE=1 SV=1	21	2	2	2	124	14.1	8.91	149.9	146.9		131.3	132.4
Q27W01	Rbm8a	RNA-binding protein 8A OS=Rattus norvegicus GN=Rbm8a PE=1 SV=1	32	5	7	5	174	19.9	5.72	141.4	155.9		149.4	134.6
Q7M048		Colon carcinoma-associated antigen pE4 OS=Rattus norvegicus PE=4 SV=1	6	2	2	2	416	45.8	8.56	103.7	138.8		100.2	153.2
A0A0G2K865	Tpd52	Tumor protein D52 OS=Rattus norvegicus GN=Tpd52 PE=1 SV=1	10	2	2	2	247	26.9	4.96	125.2	151.9		134.8	120.9
Q5U2U4	Scamp2	Secretory carrier-associated membrane protein OS=Rattus norvegicus GN=Scamp2 PE=1 SV=1	10	2	2	2	329	36.5	6.32	124.3	144.2		139.3	124
Q5U1Y2	Rac2	Rac family small GTPase 2 OS=Rattus norvegicus GN=Rac2 PE=1 SV=1	29	6	25	1	192	21.4	7.61	122.3	142.7		119.7	126.8
M0RBA8	Eng	Endoglin OS=Rattus norvegicus GN=Eng PE=1 SV=2	9	5	7	5	699	74.9	6.27	144.3	152.5		131.6	134.7
A0A0G2JWA5	Slmap	Sarcolemmal membrane-associated protein OS=Rattus norvegicus GN=Slmap PE=1 SV=1	31	28	105	1	808	92.9	5.26		134.2	120.9		119.8	129.9
A0A0G2K1G0	Bclaf1	BCL2-associated transcription factor 1 OS=Rattus norvegicus GN=Bclaf1 PE=1 SV=1	2	4	4	4	1646	184.6	9.38	142.8	153.3		130.4	134.1
Q5U2U7	Rnmt	mRNA cap guanine-N7 methyltransferase OS=Rattus norvegicus GN=Rnmt PE=1 SV=1	4	2	3	2	461	52.8	6.39		142.7	146.1		130.7	131.8
O08564	Plpp1	Phospholipid phosphatase 1 OS=Rattus norvegicus GN=Plpp1 PE=1 SV=1	4	1	2	1	282	32	8.16	99.2	132.7		131.4	112.9
Q9R066	Cxadr	Coxsackievirus and adenovirus receptor homolog OS=Rattus norvegicus GN=Cxadr PE=1 SV=2	3	1	2	1	365	39.9	7.27		177	142.7		139.8	136.1
Q642B4	Clec14a	C-type lectin domain family 14, member a OS=Rattus norvegicus GN=Clec14a PE=1 SV=1	8	3	4	3	468	50.1	7.12		148.1	124.2		130.5	166.2
Q5U2V1	Fkbp10	Peptidylprolyl isomerase OS=Rattus norvegicus GN=Fkbp10 PE=1 SV=1	5	3	4	3	581	64.7	5.5	114.7	141.6		147.3	113.3
D3ZAS8	Sart3	Squamous cell carcinoma antigen recognized by T-cells 3 OS=Rattus norvegicus GN=Sart3 PE=1 SV=1	4	3	3	3	960	109.4	5.43	150.2	208.3		153.9	135.4
A0A0G2JSJ8	Fuca1	Fucosidase, alpha-L-1, tissue, isoform CRA_a OS=Rattus norvegicus GN=Fuca1 PE=1 SV=1	10	5	7	5	462	53.4	6.24	110.7	109.2		115.8	111.9
G3V7F6	RGD1561590	RCG23529, isoform CRA_a OS=Rattus norvegicus GN=RGD1561590 PE=1 SV=1	9	2	5	2	172	19.6	9.8	134.9	155.8		137.8	134.1
A0A0G2QC30	LOC502684	Hypothetical protein LOC502684 OS=Rattus norvegicus GN=LOC502684 PE=4 SV=1	2	1	2	1	356	41.9	9.55		104.9	87.4		123.8	122.1
A0A0H2UHK1	C1qc	Complement C1q subcomponent subunit C OS=Rattus norvegicus GN=C1qc PE=1 SV=1	4	1	2	1	248	26.1	8.54		144.8	146.8		106.5	132.2
Q6Y1S1	Myd88	Myeloid differentiation primary response protein MyD88 OS=Rattus norvegicus GN=Myd88 PE=2 SV=2	3	1	2	1	296	33.8	5.52	135.6	132.5		148	120.7
G3V7N9	C1qb	Complement C1q subcomponent subunit B OS=Rattus norvegicus GN=C1qb PE=1 SV=1	8	2	2	2	253	26.6	8.82	128.9	144.2		132.2	122.8
P15087	Cpe	Carboxypeptidase E OS=Rattus norvegicus GN=Cpe PE=1 SV=1	3	2	2	2	476	53.3	5.19	185	205.9		142.4	149.9
Q00981	Uchl1	Ubiquitin carboxyl-terminal hydrolase isozyme L1 OS=Rattus norvegicus GN=Uchl1 PE=1 SV=2	4	1	2	1	223	24.8	5.24		167.2	103.2		118.1	133.5
B0BNE7	Tspan7	Tetraspanin OS=Rattus norvegicus GN=Tspan7 PE=2 SV=1	3	1	3	1	249	27.5	7.52	137.9	133.2		132.6	154.9
P63249	Pkia	cAMP-dependent protein kinase inhibitor alpha OS=Rattus norvegicus GN=Pkia PE=1 SV=2	20	1	3	1	76	8	4.54	126.1	121.9		99.5	102.6
D4A900	Filip1l	Filamin A-interacting protein 1-like OS=Rattus norvegicus GN=Filip1l PE=1 SV=2	3	3	4	3	1186	135.8	6.58	109.8	103.1		133.9	105.4
P55009	Aif1	Allograft inflammatory factor 1 OS=Rattus norvegicus GN=Aif1 PE=2 SV=1	12	2	3	2	147	16.8	8.27	93.3	105.5		110.2	101.1
J3QTE2	Corin	Atrial natriuretic peptide-converting enzyme OS=Rattus norvegicus GN=Corin PE=4 SV=2	2	3	4	3	1111	122.6	5.41	153.8	155		108.6	119.7
F1LVL4		Uncharacterized protein OS=Rattus norvegicus PE=4 SV=2	22	2	2	2	119	13.1	5.25	139.9	149.8		112.4	130.1
Q66H86	Olfml1	Olfactomedin-like protein 1 OS=Rattus norvegicus GN=Olfml1 PE=2 SV=1	9	4	5	4	402	45.6	7.55	109	276.4		203.6	115.5
A0A0G2K4H7	Krt78	Keratin 78 OS=Rattus norvegicus GN=Krt78 PE=3 SV=1	1	2	9	1	1013	107.8	7.14	142.8	72.9		136	67.5
F7EZ89	Tbc1d15	TBC1 domain family, member 15 OS=Rattus norvegicus GN=Tbc1d15 PE=1 SV=2	2	2	3	2	688	78.6	5.54		157	133.9		145.8	134.7
Q05175	Basp1	Brain acid soluble protein 1 OS=Rattus norvegicus GN=Basp1 PE=1 SV=2	59	11	33	1	220	21.8	4.51		130.3	72.4		107.4	79.6
Q10758	Krt8	Keratin, type II cytoskeletal 8 OS=Rattus norvegicus GN=Krt8 PE=1 SV=3	11	8	32	2	483	54	6		109.2	123.1		89.9	120.8
Q6IFU7	Krt42	Keratin, type I cytoskeletal 42 OS=Rattus norvegicus GN=Krt42 PE=3 SV=1	12	6	9	2	452	50.2	5.16		99.9	120.9		96.3	125.7
D4A5T8	Ppl	Periplakin OS=Rattus norvegicus GN=Ppl PE=1 SV=1	1	2	2	2	1754	204	5.45	148.5	83.1		161.8	80.7
A0A0G2K3S3		Uncharacterized protein OS=Rattus norvegicus PE=4 SV=1	15	2	7	1	132	14.8	9.1		144.2	127		123.1	115.7
Q9R1S9	Mdk	Midkine OS=Rattus norvegicus GN=Mdk PE=2 SV=1	7	1	3	1	140	15.4	9.7	90.5	55.1		96.5	63
G3V7P2	Fgl2	Fibrinogen-like 2 OS=Rattus norvegicus GN=Fgl2 PE=1 SV=1	9	4	6	4	429	48.6	7.23	108.3	111.8		119.8	84.7
Q9R1E9	Ctgf	Connective tissue growth factor OS=Rattus norvegicus GN=Ctgf PE=2 SV=1	9	3	4	3	347	37.7	7.87	128	138.3		113.8	83.5
Q5PQM4	Mybphl	Myosin-binding protein H-like OS=Rattus norvegicus GN=Mybphl PE=1 SV=1	35	9	20	9	355	38.9	7.78	302.2	424.2		93.7	62.5
F1M3Q1	Ifitm1	Interferon-induced transmembrane protein 1 OS=Rattus norvegicus GN=Ifitm1 PE=4 SV=2	6	1	2	1	109	12	8.66	54.7	70.7		72.2	76.3
Q53UA7	Taok3	Serine/threonine-protein kinase TAO3 OS=Rattus norvegicus GN=Taok3 PE=1 SV=1	1	1	2	1	898	105.4	7.34		60.7	98.5		60.3	97.5
M0RD98	Igkv1-35	Immunoglobulin kappa variable 1-35 OS=Rattus norvegicus GN=Igkv1-35 PE=4 SV=2	17	2	7	1	122	13.1	6.49		122.7	107.7		175.9	186.5
A0A0G2K1L8	Basp1	Brain acid soluble protein 1 OS=Rattus norvegicus GN=Basp1 PE=1 SV=1	59	11	33	1	219	21.7	4.51		81.6	121		60.1	124.3
P13941	Col3a1	Collagen alpha-1(III) chain OS=Rattus norvegicus GN=Col3a1 PE=2 SV=3	2	3	4	3	1463	138.9	6.52	116.4	202		191.6	285.7
P04638	Apoa2	Apolipoprotein A-II OS=Rattus norvegicus GN=Apoa2 PE=2 SV=1	37	4	13	4	102	11.4	6.65	95.1	94.5	107.2	139.2	97.3	141.4
P06866	Hp	Haptoglobin OS=Rattus norvegicus GN=Hp PE=1 SV=3	50	19	54	19	347	38.5	6.54	300.9	196.3	115.8	37.2	31.4	33.4
P04639	Apoa1	Apolipoprotein A-I OS=Rattus norvegicus GN=Apoa1 PE=1 SV=2	62	17	88	17	259	30	5.74	96.7	95.4	82.8	128.3	96.9	119.3
A0A0G2K8Q1	Apoc3	Apolipoprotein C-III OS=Rattus norvegicus GN=Apoc3 PE=1 SV=1	39	2	17	2	100	11	4.77	107.4	112.2	99.5	119.7	94.8	125
P19939	Apoc1	Apolipoprotein C-I OS=Rattus norvegicus GN=Apoc1 PE=3 SV=1	28	3	12	3	88	9.9	9.09	93.7	134.4	94.2	132	88.4	120.4
G3V8B0	Myh7	Myosin-7 OS=Rattus norvegicus GN=Myh7 PE=1 SV=1	74	208	8069	2	1935	222.8	5.76	72	66.6	73.2	84.1	98.5	101.1
D3ZH42	Mov10l1	Mov10 RISC complex RNA helicase-like 1 OS=Rattus norvegicus GN=Mov10l1 PE=4 SV=2	1	1	16	1	1239	138.3	6.74	101.8	98	111.3	96.4	90	99.2
Q5M890	Apon	Apolipoprotein N OS=Rattus norvegicus GN=Apon PE=1 SV=1	15	3	6	3	255	28.2	5.3	97.3	128.1	101.3	131.5	99.5	110.6
A0A0G2JWK7	Tagln	Transgelin OS=Rattus norvegicus GN=Tagln PE=1 SV=1	66	14	91	14	207	23.3	8.66	65	86.8	118.7	115.3	78.4	94.1
A0A0G2K1Y8	Sptan1	Spectrin alpha chain, non-erythrocytic 1 OS=Rattus norvegicus GN=Sptan1 PE=1 SV=1	67	164	735	1	2498	287.5	5.35	99.4	105.8	92.7	101.8	96.1	107.4
E9PTU4	Myh11	Myosin-11 OS=Rattus norvegicus GN=Myh11 PE=1 SV=2	55	111	411	1	1972	227.2	5.49	47	88.4	77.7	105.3	88.8	115.4
M0R5K3	LOC687508	Cytochrome c oxidase subunit 7A1 OS=Rattus norvegicus GN=LOC687508 PE=4 SV=1	29	2	13	2	80	9	10.01	120.7	93.3	108.6	119.1	114.2	114.1
D3ZYR4	Sema4d	Semaphorin 4D OS=Rattus norvegicus GN=Sema4d PE=1 SV=3	1	1	3	1	862	95.5	8.53	48.5	50.3	66.1	68.1	92.7	95.4
P14630	Apom	Apolipoprotein M OS=Rattus norvegicus GN=Apom PE=1 SV=2	16	3	6	3	190	21.5	6.09	83.6	87.8	84	126.4	88.7	110.3
P14046	A1i3	Alpha-1-inhibitor 3 OS=Rattus norvegicus GN=A1i3 PE=1 SV=1	38	48	437	2	1477	163.7	6.04	126	101.2	115.4	101.5	111.1	129.2
G3V640	Timm44	Mitochondrial import inner membrane translocase subunit TIM44 OS=Rattus norvegicus GN=Timm44 PE=1 SV=1	46	21	65	21	453	51	8.31	118	106.4	117	103.7	101.6	104.4
A0A0G2K3G0	Hrg	Histidine-rich glycoprotein OS=Rattus norvegicus GN=Hrg PE=1 SV=1	24	14	42	14	536	60.3	7.83	99.2	111.5	108	119.5	95.9	118.2
P97569		Kallistatin OS=Rattus norvegicus PE=2 SV=1	25	9	27	9	423	48	8.53	96.2	114.3	106	123.6	99.8	120.2
Q923Z2	Tpm1	Tropomyosin 1, alpha, isoform CRA_a OS=Rattus norvegicus GN=Tpm1 PE=1 SV=1	63	33	502	5	284	32.8	4.75	54	101.6	83.5	100.9	85.7	106.3
P68136	Acta1	Actin, alpha skeletal muscle OS=Rattus norvegicus GN=Acta1 PE=1 SV=1	72	24	2088	2	377	42	5.39	82	63.8	83.8	104.9	120.3	117.2
A0A0H2UHF8	Orm1	Alpha-1-acid glycoprotein OS=Rattus norvegicus GN=Orm1 PE=1 SV=1	20	6	15	6	235	26.7	6.54	131.6	126.8	67	86.3	88.3	63.9
P07872	Acox1	Peroxisomal acyl-coenzyme A oxidase 1 OS=Rattus norvegicus GN=Acox1 PE=1 SV=1	36	17	37	17	661	74.6	8.47	120	93.8	105.5	116.3	129.4	107.8
P55159	Pon1	Serum paraoxonase/arylesterase 1 OS=Rattus norvegicus GN=Pon1 PE=1 SV=3	20	5	15	5	355	39.3	5.22	108.4	122.4	113.7	128.3	105.8	122.1
O55004	Rnase4	Ribonuclease 4 OS=Rattus norvegicus GN=Rnase4 PE=1 SV=1	33	4	8	4	147	16.9	8.51	71.2	96.5	91.2	112.1	81	96.2
D4ACC5	Trak1	Similar to 106 kDa O-GlcNAc transferase-interacting protein (Predicted), isoform CRA_a OS=Rattus norvegicus GN=Trak1 PE=1 SV=1	6	6	9	6	939	104.5	5.9	104.5	100.3	107.5	126.7	98	112
Q7TP87	LOC500712	Ab1-233 OS=Rattus norvegicus GN=LOC500712 PE=2 SV=1	1	1	3	1	699	79.1	9.35	78.2	56.3	91.1	92.7	112.1	99.9
P05545	Serpina3k	Serine protease inhibitor A3K OS=Rattus norvegicus GN=Serpina3k PE=1 SV=3	39	16	72	12	416	46.5	5.44	117.8	128.6	121.7	117.2	111.2	131.7
P97541	Hspb6	Heat shock protein beta-6 OS=Rattus norvegicus GN=Hspb6 PE=1 SV=1	90	8	99	8	162	17.5	6.52	95.5	74.2	95.8	98.6	103.9	105
Q7TMC3	Saa4	Aa2-028 OS=Rattus norvegicus GN=Saa4 PE=1 SV=1	5	4	13	4	830	92.8	5.43	129.1	102.4	90.3	108.7	85.3	100
Q63030	Acta2	Rat alpha-smooth muscle actin mRNA (Fragment) OS=Rattus norvegicus GN=Acta2 PE=2 SV=1	80	2	47	1	35	3.5	4.08	41.9	98.6	77.5	109.8	96.6	105.2
P57093	Phyh	Phytanoyl-CoA dioxygenase, peroxisomal OS=Rattus norvegicus GN=Phyh PE=1 SV=2	43	15	43	15	338	38.6	8.48	107.1	97.4	108.4	111	115	106.1
G3V843	F2	Prothrombin OS=Rattus norvegicus GN=F2 PE=1 SV=1	35	19	46	19	617	70.3	6.71	119.9	108.8	94.6	106.1	93	120.4
P05544	Serpina3l	Serine protease inhibitor A3L OS=Rattus norvegicus GN=Serpina3l PE=1 SV=3	42	17	88	13	413	46.2	5.67	114.4	131.9	124.4	124.1	115	128
Q5FVG5	Tpm2	Similar to tropomyosin 1, embryonic fibroblast-rat, isoform CRA_c OS=Rattus norvegicus GN=Tpm2 PE=2 SV=1	65	30	399	6	284	32.9	4.67	44.1	84.7	73	98.7	71.7	99.7
A0A0G2K896	RGD1310507	Similar to RIKEN cDNA 1300017J02 OS=Rattus norvegicus GN=RGD1310507 PE=1 SV=1	37	23	45	22	700	76.7	6.96	112.1	125.8	121.6	113.8	104.3	110
P06687	Atp1a3	Sodium/potassium-transporting ATPase subunit alpha-3 OS=Rattus norvegicus GN=Atp1a3 PE=1 SV=2	33	31	174	11	1013	111.6	5.41	146.7	114.2	124	118.2	115.1	99.9
Q76MV3	Cox17	COX17 cytochrome c oxidase copper chaperone OS=Rattus norvegicus GN=Cox17 PE=1 SV=1	32	2	12	2	63	6.8	7.69	108.3	103.9	118	120.8	111	108.3
F7F389	C9	Complement component C9 OS=Rattus norvegicus GN=C9 PE=1 SV=1	35	20	59	20	580	65.2	6.1	117.2	104	78.2	94.8	95.9	99
D3ZT98	Bola3	BolA family member 3 OS=Rattus norvegicus GN=Bola3 PE=1 SV=1	40	4	9	4	110	12.3	9.25	116.4	101	103.7	115.1	110.7	101.7
D4A0Y4	Oxnad1	Oxidoreductase NAD-binding domain containing 1 (Predicted), isoform CRA_b OS=Rattus norvegicus GN=Oxnad1 PE=1 SV=1	35	13	33	13	334	37.4	8.97	116.3	100.3	112.6	120.3	117	114.2
Q5U2U5	Plin2	Perilipin OS=Rattus norvegicus GN=Plin2 PE=2 SV=1	7	3	4	3	422	46.2	7.05	133.7	141.4	143.6	114.2	104	100.1
Q68FY4	Gc	Group specific component OS=Rattus norvegicus GN=Gc PE=1 SV=1	58	23	103	23	476	53.5	5.86	125.4	126	110.8	118	102	107.7
D4A197	Mcee	Methylmalonyl CoA epimerase OS=Rattus norvegicus GN=Mcee PE=1 SV=1	26	4	18	4	178	18.8	8.82	116.4	106.1	111.6	113.4	115.3	105.3
D3ZB55	Coa5	Cytochrome C oxidase assembly factor 5 OS=Rattus norvegicus GN=Coa5 PE=1 SV=1	58	3	8	3	74	8.4	8.7	114.8	95.3	95.5	118.2	110.3	109.8
A0A0G2K151	Apoe	Apolipoprotein E OS=Rattus norvegicus GN=Apoe PE=1 SV=1	47	19	78	19	359	41.2	5.83	110.4	103.7	96	96.9	96	100.2
Q925Q9	Sh3kbp1	SH3 domain-containing kinase-binding protein 1 OS=Rattus norvegicus GN=Sh3kbp1 PE=1 SV=2	9	9	21	8	709	78	7.55	110.4	98.6	105.2	107.5	113.8	113.7
B4F7A1	Lyrm7	Complex III assembly factor LYRM7 OS=Rattus norvegicus GN=Lyrm7 PE=3 SV=1	39	4	9	4	104	12	9.45	104.7	94.1	105.5	111.8	113.6	109.2
G3V9Z3	Maoa	Amine oxidase OS=Rattus norvegicus GN=Maoa PE=1 SV=1	51	23	199	23	526	59.5	7.93	84	77.3	79.4	97.9	96	113.8
A0A0G2JSH2	Bdh1	3-hydroxybutyrate dehydrogenase, type 1, isoform CRA_a OS=Rattus norvegicus GN=Bdh1 PE=1 SV=1	38	13	86	13	344	38.3	8.84	103.4	90	107.3	105.7	106.4	97.5
B2RZ87	Myadml2	Myeloid-associated differentiation marker-like protein 2 OS=Rattus norvegicus GN=Myadml2 PE=2 SV=1	8	2	4	2	307	33.1	8.22	109.8	130.6	109.9	108	85.4	112.8
P16409	Myl3	Myosin light chain 3 OS=Rattus norvegicus GN=Myl3 PE=1 SV=2	82	18	852	14	200	22.1	5.1	95.9	90.5	98	106.7	107.9	100.8
A0A0G2JZH8	Pdhx	Dihydrolipoamide acetyltransferase component of pyruvate dehydrogenase complex OS=Rattus norvegicus GN=Pdhx PE=1 SV=1	35	15	98	15	502	54.1	8.75	112	98.6	106.8	111.1	111.4	106.9
B2GV06	Oxct1	Succinyl-CoA:3-ketoacid coenzyme A transferase 1, mitochondrial OS=Rattus norvegicus GN=Oxct1 PE=1 SV=1	61	25	454	25	520	56.2	8.47	90.2	90.1	97	100.7	100.2	101.4
A0A0G2K427	Ivns1abp	Influenza virus NS1A binding protein (Predicted), isoform CRA_b OS=Rattus norvegicus GN=Ivns1abp PE=1 SV=1	14	9	15	9	642	71.5	5.41	101	93.5	101	104.5	112.2	117.6
A0A0G2JVK3	Prkab2	5'-AMP-activated protein kinase subunit beta-2 OS=Rattus norvegicus GN=Prkab2 PE=1 SV=1	19	4	6	3	271	30.2	6.46	132.7	99.5	110.9	97.4	110.2	108.9
P04692	Tpm1	Tropomyosin alpha-1 chain OS=Rattus norvegicus GN=Tpm1 PE=1 SV=3	77	42	1052	7	284	32.7	4.74	104.1	94.1	102.7	104.8	106.2	99.4
P56571		ES1 protein homolog, mitochondrial OS=Rattus norvegicus PE=1 SV=2	57	13	153	13	266	28.2	8.92	121.2	104.7	113	115.4	109.6	107.3
D3ZY71	NEWGENE_1586233	RCG21156 OS=Rattus norvegicus GN=NEWGENE_1586233 PE=1 SV=1	71	5	12	5	76	8.8	5.48	103.2	103.3	114.1	129.2	107.8	116
Q68FW7	Tars2	Threonine--tRNA ligase, mitochondrial OS=Rattus norvegicus GN=Tars2 PE=2 SV=1	23	17	42	16	723	81.6	7.87	108.5	98.3	103.5	108.8	110.3	106.1
P42123	Ldhb	L-lactate dehydrogenase B chain OS=Rattus norvegicus GN=Ldhb PE=1 SV=2	52	21	569	18	334	36.6	6.05	99.4	88.7	103.7	104.1	104.1	102.3
Q4QQV3	Fam162a	Protein FAM162A OS=Rattus norvegicus GN=Fam162a PE=2 SV=1	42	9	64	9	155	17.8	9.99	114.8	96.9	107.4	106.4	113.3	106.4
F1LQI1	Hagh	Hydroxyacyl glutathione hydrolase OS=Rattus norvegicus GN=Hagh PE=1 SV=2	27	8	35	8	309	34.1	7.94	97.4	93.1	100	103.8	98.9	103.9
M0RBF1	C3	Complement C3 OS=Rattus norvegicus GN=C3 PE=1 SV=1	52	81	437	81	1663	186.2	6.47	119.3	106.3	95.5	98.1	97.6	113.8
A0A0G2JXR0	Ldb3	LIM domain-binding 3 OS=Rattus norvegicus GN=Ldb3 PE=1 SV=1	72	17	160	5	288	31.4	9.19	124	90.6	120.2	106	115.7	108.8
Q1PBJ1	Mfge8	Lactadherin OS=Rattus norvegicus GN=Mfge8 PE=1 SV=1	39	16	39	16	483	53.1	6.65	47	80.8	90.1	83.8	90.6	109.2
D3ZHD3	Pet100	PET100 homolog OS=Rattus norvegicus GN=Pet100 PE=1 SV=1	21	2	4	2	76	9.4	9.17	126.1	90.8	99.9	114.1	118.8	104
B2RZD6	Ndufa4	NDUFA4, mitochondrial complex-associated OS=Rattus norvegicus GN=Ndufa4 PE=1 SV=1	56	7	116	7	82	9.3	9.52	116.1	103.6	112.7	114.2	112.8	104
A0A0G2K189	Scrn3	Secernin 3 OS=Rattus norvegicus GN=Scrn3 PE=1 SV=1	25	8	22	8	418	47.7	6.06	106.1	95.1	105.4	109	109	108.5
P16221	Cox8b	Cytochrome c oxidase subunit 8B, mitochondrial OS=Rattus norvegicus GN=Cox8b PE=1 SV=3	10	1	5	1	70	7.5	10.37	115.7	96.8	134.4	120.1	121.1	100.3
G3V679	Tfrc	Transferrin receptor protein 1 OS=Rattus norvegicus GN=Tfrc PE=1 SV=1	14	11	15	11	761	85.8	6.18	102.8	107.3	98.1	105.5	106.8	107.7
P11951	Cox6c2	Cytochrome c oxidase subunit 6C-2 OS=Rattus norvegicus GN=Cox6c2 PE=1 SV=3	63	6	67	6	76	8.4	10.07	117.2	99.5	120.3	112.9	115.6	102.1
Q5XI78	Ogdh	2-oxoglutarate dehydrogenase, mitochondrial OS=Rattus norvegicus GN=Ogdh PE=1 SV=1	55	57	465	50	1023	116.2	6.77	119.5	104.3	111.6	111.9	114.9	108.7
A0A0G2JUM8	Coa6	Cytochrome c oxidase assembly factor 6 OS=Rattus norvegicus GN=Coa6 PE=1 SV=1	44	4	7	4	79	9.4	7.75	110.3	106.4	109.3	110.6	112.1	103
Q925F0	Smpx	Small muscular protein OS=Rattus norvegicus GN=Smpx PE=1 SV=1	55	5	21	5	85	9.1	9.99	95.5	89.7	101.1	120	102	108.8
P11030	Dbi	Acyl-CoA-binding protein OS=Rattus norvegicus GN=Dbi PE=1 SV=3	76	7	48	7	87	10	8.82	104.8	86.5	109.9	110	109.6	98.7
D3ZRP5	Tnks2	Poly [ADP-ribose] polymerase OS=Rattus norvegicus GN=Tnks2 PE=4 SV=1	2	2	4	2	1166	126.7	7.09	103.7	93.3	102.3	99.9	103.9	102.4
A0A0G2K2Q2	Gcat	Glycine C-acetyltransferase OS=Rattus norvegicus GN=Gcat PE=1 SV=1	14	4	10	4	416	45.2	7.65	112.7	100.1	113.6	104.7	115.2	107.4
Q78ZR5	Hopx	Homeodomain-only protein OS=Rattus norvegicus GN=Hopx PE=1 SV=1	74	3	5	3	73	8.3	4.88	98.9	96.8	86.1	121	114.4	112.9
Q80W59	Hrc	Histidine-rich calcium binding protein OS=Rattus norvegicus GN=Hrc PE=2 SV=1	14	7	22	7	755	86.6	4.54	151.3	116.5	119.2	100.9	104.8	108.4
M0RAQ6	Hk1	Hexokinase-1 OS=Rattus norvegicus GN=Hk1 PE=1 SV=2	43	37	185	1	893	99.5	7.14	93	89.1	89.9	108.4	109.6	111
Q5VJM3	Ttn	Cardiac titin adult N2BA isoform (Fragment) OS=Rattus norvegicus GN=Ttn PE=2 SV=1	47	36	180	1	683	76.8	6.7	80.2	76.4	89.9	104.9	105.8	106.9
P08461	Dlat	Dihydrolipoyllysine-residue acetyltransferase component of pyruvate dehydrogenase complex, mitochondrial OS=Rattus norvegicus GN=Dlat PE=1 SV=3	44	23	239	23	632	67.1	8.53	114.2	102.9	108.6	116.4	115.7	108.3
P04916	Rbp4	Retinol-binding protein 4 OS=Rattus norvegicus GN=Rbp4 PE=1 SV=1	23	5	12	5	201	23.2	5.99	99.8	119.6	102.5	133.8	101.5	114.5
P04636	Mdh2	Malate dehydrogenase, mitochondrial OS=Rattus norvegicus GN=Mdh2 PE=1 SV=2	68	20	542	20	338	35.7	8.68	115	106.4	112.5	108.7	108.9	103.9
Q5U2U8	Bag3	Bcl2-associated athanogene 3 OS=Rattus norvegicus GN=Bag3 PE=1 SV=1	52	25	138	2	574	61.5	7.03	103.7	105.4	103.8	92.6	114	111.3
P80432	Cox7c	Cytochrome c oxidase subunit 7C, mitochondrial OS=Rattus norvegicus GN=Cox7c PE=1 SV=2	29	2	42	2	63	7.4	11	115.6	101.6	106.8	128.8	111.5	103.8
P0C5I0	Cdnf	Cerebral dopamine neurotrophic factor OS=Rattus norvegicus GN=Cdnf PE=3 SV=1	30	7	13	7	187	21.3	6.86	115	105.1	104.5	117.9	106.7	104.4
P56574	Idh2	Isocitrate dehydrogenase [NADP], mitochondrial OS=Rattus norvegicus GN=Idh2 PE=1 SV=2	62	30	694	29	452	50.9	8.69	117.7	104.4	105.9	105.6	110.2	105.6
Q9WVA1	Timm8a	Mitochondrial import inner membrane translocase subunit Tim8 A OS=Rattus norvegicus GN=Timm8a PE=1 SV=1	88	6	29	6	97	11	5.16	107.6	102.5	107.9	108.1	110.4	103.6
F1LR92	Serpina3m	Serine protease inhibitor A3M OS=Rattus norvegicus GN=Serpina3m PE=1 SV=3	29	12	39	11	419	46.8	5.66	112.9	121.2	116.5	125.6	100.2	113.6
D4A7L4	Ndufb11	NADH dehydrogenase (Ubiquinone) 1 beta subcomplex, 11 (Predicted) OS=Rattus norvegicus GN=Ndufb11 PE=1 SV=1	50	6	54	6	151	17.6	5.24	114.6	104.5	112.6	118	118.8	109.3
P85834	Tufm	Elongation factor Tu, mitochondrial OS=Rattus norvegicus GN=Tufm PE=1 SV=1	72	29	253	29	452	49.5	7.56	117.3	100.7	111.4	111.3	112.9	113.5
Q4V8I9	Ugp2	UDP-glucose pyrophosphorylase 2 OS=Rattus norvegicus GN=Ugp2 PE=1 SV=1	56	25	122	25	508	57	7.61	107.7	95	105.7	99.2	109.2	103.7
A0A0G2JVL6	Ndufa8	NADH dehydrogenase [ubiquinone] 1 alpha subcomplex subunit 8 OS=Rattus norvegicus GN=Ndufa8 PE=1 SV=1	58	9	61	9	172	20	8.29	118.1	112.5	108.6	115	115	105.2
O35796	C1qbp	Complement component 1 Q subcomponent-binding protein, mitochondrial OS=Rattus norvegicus GN=C1qbp PE=1 SV=2	32	6	52	6	279	31	4.87	112	101.2	109	111.3	115.3	109.9
G3V6P2	Dlst	Dihydrolipoamide S-succinyltransferase (E2 component of 2-oxo-glutarate complex), isoform CRA_a OS=Rattus norvegicus GN=Dlst PE=1 SV=1	37	16	205	16	454	48.9	8.7	117.3	103.1	116.3	112.8	113.5	107.8
Q6AYQ3	Fars2	Phenylalanine--tRNA ligase, mitochondrial OS=Rattus norvegicus GN=Fars2 PE=2 SV=1	15	7	12	7	472	55.1	7.88	124.4	108.4	97	116.2	114.7	111.9
M0R515	Nudt13	Nudix hydrolase 13 OS=Rattus norvegicus GN=Nudt13 PE=1 SV=1	28	12	25	12	352	39.3	7.46	121.8	104.5	106	115.4	107.7	105.1
D3ZH75	Akt1s1	AKT1 substrate 1 OS=Rattus norvegicus GN=Akt1s1 PE=1 SV=1	7	2	4	2	257	27.6	4.82	101.6	100.4	92.3	98.9	91.3	102.1
Q7M0E7	Mrpl14	39S ribosomal protein L14, mitochondrial OS=Rattus norvegicus GN=Mrpl14 PE=1 SV=2	13	2	6	2	145	15.9	10.8	110.6	112.1	108.5	108.3	100.9	96.7
B0BMS8	Myl9	Myl9 protein OS=Rattus norvegicus GN=Myl9 PE=1 SV=1	66	9	41	4	172	19.8	4.92	72	106.2	91.9	103.1	100.5	106.9
D4A5L9	LOC679794	Similar to Cytochrome c, somatic OS=Rattus norvegicus GN=LOC679794 PE=3 SV=1	70	9	213	8	105	11.6	9.58	120.2	105.2	105.9	103.8	111.3	104.7
P38718	Mpc2	Mitochondrial pyruvate carrier 2 OS=Rattus norvegicus GN=Mpc2 PE=2 SV=1	24	4	46	4	127	14.2	10.48	111.9	103.4	123.6	130.8	121.5	107.3
D3ZTN2	Cmc1	COX assembly mitochondrial protein OS=Rattus norvegicus GN=Cmc1 PE=1 SV=2	34	3	7	3	106	12.6	8.24	115.9	105.6	100.7	102.9	105.5	103
Q9QYU2	Tsfm	Elongation factor Ts, mitochondrial OS=Rattus norvegicus GN=Tsfm PE=2 SV=1	33	8	28	8	324	35.2	6.43	107.5	98.5	102.1	114.7	111.4	108.9
Q6P6R2	Dld	Dihydrolipoyl dehydrogenase, mitochondrial OS=Rattus norvegicus GN=Dld PE=1 SV=1	69	24	285	24	509	54	7.87	113.5	103.2	111.9	110.8	109.7	105.2
Q5I0P2	Gcsh	Glycine cleavage system H protein, mitochondrial OS=Rattus norvegicus GN=Gcsh PE=2 SV=1	39	4	26	4	170	18.5	5.01	108.2	99.3	109.9	116.7	111.6	112.3
E9PTV9	RGD1562758	Glyceraldehyde-3-phosphate dehydrogenase OS=Rattus norvegicus GN=RGD1562758 PE=1 SV=2	38	11	221	4	333	35.8	7.72	107	104	87.5	98.2	122	94.8
A0A0G2JZA2	Grpel1	GrpE protein homolog OS=Rattus norvegicus GN=Grpel1 PE=1 SV=1	53	12	58	12	230	25.8	8.15	112.4	102	109.9	111.9	111.5	104.6
Q2TA68	Opa1	Dynamin-like 120 kDa protein, mitochondrial OS=Rattus norvegicus GN=Opa1 PE=1 SV=1	58	53	199	53	960	111.2	7.53	114.6	102.1	104.1	111.6	112.4	107.7
P26772	Hspe1	10 kDa heat shock protein, mitochondrial OS=Rattus norvegicus GN=Hspe1 PE=1 SV=3	77	10	80	10	102	10.9	8.92	113.9	104.2	106	106.9	106.7	106.3
P63031	Mpc1	Mitochondrial pyruvate carrier 1 OS=Rattus norvegicus GN=Mpc1 PE=3 SV=1	22	4	35	4	109	12.4	9.61	115.5	102	115.2	124.3	120.4	106
Q99N97	Cald1	H-caldesmon (Fragment) OS=Rattus norvegicus GN=Cald1 PE=2 SV=1	15	4	7	4	227	26.6	4.98	73.4	98.3	104.4	117.9	95	106.5
A0A0G2K995	Fblim1	Filamin binding LIM protein 1, isoform CRA_a OS=Rattus norvegicus GN=Fblim1 PE=4 SV=1	42	12	31	12	376	41.5	6.19	85.4	92.8	101.2	100.4	97.8	113.9
Q4KLZ6	Tkfc	Triokinase/FMN cyclase OS=Rattus norvegicus GN=Tkfc PE=1 SV=1	10	5	8	5	578	59.4	7.52	105.6	109.4	94.4	98.2	106.6	102.7
F1LM47	Sucla2	Succinate--CoA ligase [ADP-forming] subunit beta, mitochondrial OS=Rattus norvegicus GN=Sucla2 PE=1 SV=1	62	31	258	31	465	50.3	7.69	121.8	110.7	111.4	112.7	111	110.7
G3V615	Cfb	Complement factor B OS=Rattus norvegicus GN=Cfb PE=1 SV=1	32	23	62	23	763	85.3	6.96	117.3	107.4	96	101.5	97	107.9
P07483	Fabp3	Fatty acid-binding protein, heart OS=Rattus norvegicus GN=Fabp3 PE=1 SV=2	80	11	288	11	133	14.8	6.33	114.4	105.3	118.8	111.6	104.5	98.1
Q8VH49	Higd1a	HIG1 domain family member 1A, mitochondrial OS=Rattus norvegicus GN=Higd1a PE=1 SV=2	19	1	7	1	93	10.3	9.99	122.4	105.4	103.2	127.5	118.4	103.5
F1LRV6	Gmpr	GMP reductase OS=Rattus norvegicus GN=Gmpr PE=3 SV=1	31	10	36	10	345	37.4	6.98	117.5	100	110.4	104.6	114.4	105.7
D3ZFU9	Mylk	Myosin light chain kinase OS=Rattus norvegicus GN=Mylk PE=1 SV=2	10	18	42	17	1961	214.8	6.02	77.2	99.5	97.6	115	89.7	98.8
Q5XIF3	Ndufs4	NADH dehydrogenase [ubiquinone] iron-sulfur protein 4, mitochondrial OS=Rattus norvegicus GN=Ndufs4 PE=1 SV=1	41	8	77	8	175	19.7	10.14	118	108.6	109.7	113.9	112.9	103
P14604	Echs1	Enoyl-CoA hydratase, mitochondrial OS=Rattus norvegicus GN=Echs1 PE=1 SV=1	53	18	236	18	290	31.5	8.13	112	101.2	114.8	115	113.6	106.4
B5DEL8	Ndufs5	NADH dehydrogenase (Ubiquinone) Fe-S protein 5 OS=Rattus norvegicus GN=Ndufs5 PE=1 SV=1	61	8	70	8	106	12.7	8.92	120.6	109.9	108.6	116.6	111.1	104.5
Q6IMX3	Acads	Acetyl-Coenzyme A dehydrogenase, short chain, isoform CRA_a OS=Rattus norvegicus GN=Acads PE=1 SV=1	55	18	162	18	414	44.9	8.28	121.1	106.2	111.8	114.3	116	110.9
B0BMY7	Twf2	Protein tyrosine kinase 9-like (A6-related protein) (Predicted), isoform CRA_b OS=Rattus norvegicus GN=Twf2 PE=1 SV=1	47	15	48	12	349	39.4	6.8	102.6	94.1	104.2	113.4	113.4	112.2
Q63704	Cpt1b	Carnitine O-palmitoyltransferase 1, muscle isoform OS=Rattus norvegicus GN=Cpt1b PE=1 SV=1	41	28	169	2	772	88.2	8.6	117.8	112.3	111	119.8	111.7	110.2
D4ABA5	Smtn	RCG35999, isoform CRA_a OS=Rattus norvegicus GN=Smtn PE=1 SV=1	12	10	16	10	921	99.8	8.72	105.7	118.7	116.9	113	106.5	108.1
P63039	Hspd1	60 kDa heat shock protein, mitochondrial OS=Rattus norvegicus GN=Hspd1 PE=1 SV=1	81	42	511	42	573	60.9	6.18	117.5	104.8	110.9	111.7	113.4	109.4
P16290	Pgam2	Phosphoglycerate mutase 2 OS=Rattus norvegicus GN=Pgam2 PE=1 SV=2	60	19	231	15	253	28.7	8.72	124.1	94.5	110.3	102.9	114.1	105.1
Q7TPJ1	Igtp	Ac2-233 OS=Rattus norvegicus GN=Igtp PE=2 SV=1	6	6	8	6	1431	161.5	6.54	106.5	104.2	112.9	107	101.7	97.8
Q6TUF2	Sdhaf3	Succinate dehydrogenase assembly factor 3, mitochondrial OS=Rattus norvegicus GN=Sdhaf3 PE=2 SV=2	26	4	6	4	125	14.5	9.54	118.9	105.4	104.4	113.4	106.2	107.7
P29266	Hibadh	3-hydroxyisobutyrate dehydrogenase, mitochondrial OS=Rattus norvegicus GN=Hibadh PE=1 SV=3	63	14	76	14	335	35.3	8.47	114.4	104.1	103.4	108.5	108.3	107.6
P53534	Pygb	Glycogen phosphorylase, brain form (Fragment) OS=Rattus norvegicus GN=Pygb PE=1 SV=3	53	44	289	2	838	96.1	6.68	135.2	122.7	121.1	110.8	114.8	111.5
A0A0G2KAQ5	Myoz2	Myozenin 2 OS=Rattus norvegicus GN=Myoz2 PE=1 SV=1	79	19	171	19	264	29.8	7.55	105	86.4	103.3	104.3	104.5	106.9
G3V8M4	Cox6a2	Cytochrome c oxidase subunit 6A, mitochondrial OS=Rattus norvegicus GN=Cox6a2 PE=3 SV=1	49	3	25	3	97	10.8	9.07	127.2	101	112.1	114	117.4	111.2
D4ADG2	Iba57	IBA57 homolog, iron-sulfur cluster assembly OS=Rattus norvegicus GN=Iba57 PE=1 SV=1	49	10	29	10	358	38.6	9.13	106.3	103.4	102.1	102	108.8	109.3
Q07803	Gfm1	Elongation factor G, mitochondrial OS=Rattus norvegicus GN=Gfm1 PE=1 SV=2	34	23	74	23	751	83.4	6.8	115.8	106.2	111.2	115	109.7	111.2
P15650	Acadl	Long-chain specific acyl-CoA dehydrogenase, mitochondrial OS=Rattus norvegicus GN=Acadl PE=1 SV=1	53	24	480	24	430	47.8	7.74	113.7	105.1	115.4	112.2	109.8	107.2
Q91ZW1	Tfam	Transcription factor A, mitochondrial OS=Rattus norvegicus GN=Tfam PE=2 SV=1	42	13	37	13	244	28.2	9.74	100.4	102.3	102	111.8	107.4	108.9
M0RAN7	Tpcr12	Putative olfactory receptor OS=Rattus norvegicus GN=Tpcr12 PE=3 SV=1	2	1	3	1	317	35.5	8.53	111.9	61.4	96.7	148.4	76	86.1
Q9Z2L0	Vdac1	Voltage-dependent anion-selective channel protein 1 OS=Rattus norvegicus GN=Vdac1 PE=1 SV=4	78	19	551	19	283	30.7	8.54	118.4	105.9	104.7	110.8	115.1	106.7
A0A0A0MXZ0	Isca1	Iron-sulfur cluster assembly 1 homolog, mitochondrial OS=Rattus norvegicus GN=Isca1 PE=1 SV=1	38	4	8	4	129	14.1	8.87	116.3	112.9	109.7	111.2	119.6	113.1
P02767	Ttr	Transthyretin OS=Rattus norvegicus GN=Ttr PE=1 SV=1	31	5	22	5	147	15.7	6.16	127.9	140.9	132.7	159.2	118.6	131.6
D2E6L7	ND1	NADH-ubiquinone oxidoreductase chain 1 OS=Rattus norvegicus GN=ND1 PE=3 SV=1	14	4	15	4	318	36	6.92	116.2	120.8	78.3	92.4	102.3	101.2
A0A0A1G491	ND2	NADH-ubiquinone oxidoreductase chain 2 OS=Rattus norvegicus GN=ND2 PE=3 SV=1	5	2	19	2	345	38.5	9.89	118.1	105.5	110.3	123.8	117	110.1
P08503	Acadm	Medium-chain specific acyl-CoA dehydrogenase, mitochondrial OS=Rattus norvegicus GN=Acadm PE=1 SV=1	54	20	130	20	421	46.5	8.41	116.7	107.1	113.9	116.6	110.4	108.5
F1M953	Hspa9	Stress-70 protein, mitochondrial OS=Rattus norvegicus GN=Hspa9 PE=1 SV=1	65	49	355	48	679	73.7	6.16	112.4	103.5	111	114.1	111.3	106.8
D3ZYU4	Cox20	COX20 cytochrome C oxidase assembly factor OS=Rattus norvegicus GN=Cox20 PE=1 SV=1	12	1	8	1	117	13.1	9.01	114.6	108	110.6	114	109.7	107.5
Q9JJW3	Usmg5	Up-regulated during skeletal muscle growth protein 5 OS=Rattus norvegicus GN=Usmg5 PE=1 SV=1	47	5	41	5	58	6.4	9.83	123.6	108.7	114.1	113.1	116.8	105.2
Q6IN39	Hsd17b4	Hsd17b4 protein OS=Rattus norvegicus GN=Hsd17b4 PE=1 SV=1	38	24	79	24	751	81	8.48	95.7	85.6	92.3	101.2	107	105.7
A0A0G2QC17	Pdp1	Protein phosphatase 2C, magnesium dependent, catalytic subunit, isoform CRA_a OS=Rattus norvegicus GN=Pdp1 PE=1 SV=1	20	10	22	10	563	63.8	6.81	115.6	108.2	114.5	109.6	111	111.2
P02564	Myh7	Myosin-7 OS=Rattus norvegicus GN=Myh7 PE=1 SV=2	71	200	7683	2	1935	222.9	5.82	123.4	109	123.4	98.9	96.4	86.3
Q4QR73	Dnaja4	DnaJ (Hsp40) homolog, subfamily A, member 4 OS=Rattus norvegicus GN=Dnaja4 PE=1 SV=1	34	21	72	20	555	61.8	8.46	105.6	96.7	92.8	98.2	104.6	106.4
D2E6K0	ND4	NADH-ubiquinone oxidoreductase chain 4 OS=Rattus norvegicus GN=ND4 PE=3 SV=1	12	7	41	7	459	51.8	9.41	116.2	105.5	101.6	115.7	112.7	106.2
Q9QZ76	Mb	Myoglobin OS=Rattus norvegicus GN=Mb PE=1 SV=3	80	16	703	16	154	17.1	8.1	103.4	99.1	105.9	105.1	105.6	103.4
Q5XIE6	Hibch	3-hydroxyisobutyryl-CoA hydrolase, mitochondrial OS=Rattus norvegicus GN=Hibch PE=1 SV=2	49	18	77	18	385	43	8.46	114.3	105.1	111	109.5	109.3	108
B0BNC9		Quinone oxidoreductase-like protein 2 OS=Rattus norvegicus PE=2 SV=1	16	5	13	5	350	37.5	8.69	121	103.1	123.5	110.9	123.9	95.4
Q5FWT5	Qrsl1	Glutamyl-tRNA(Gln) amidotransferase subunit A, mitochondrial OS=Rattus norvegicus GN=Qrsl1 PE=2 SV=1	23	9	16	9	525	56.8	5.91	107.1	110.1	110.2	113.4	108	106.4
D3ZIK1	Lin28b	Lin-28 homolog B OS=Rattus norvegicus GN=Lin28b PE=4 SV=1	6	2	8	2	271	30.1	8.57	121.5	114.8	84.7	84.1	88.2	122.6
A0A0H2UHE1	Suclg1	Succinate--CoA ligase [ADP/GDP-forming] subunit alpha, mitochondrial OS=Rattus norvegicus GN=Suclg1 PE=1 SV=1	34	11	130	11	360	37.5	9.48	118.3	110.3	112.7	111.3	109.1	105.7
O55171	Acot2	Acyl-coenzyme A thioesterase 2, mitochondrial OS=Rattus norvegicus GN=Acot2 PE=1 SV=1	41	19	129	19	453	49.7	7.83	123.5	109	117.2	111.9	112	106.3
Q5FVJ3	Plpp7	Inactive phospholipid phosphatase 7 OS=Rattus norvegicus GN=Plpp7 PE=2 SV=1	10	2	5	2	271	29.7	9.99	117	109.5	114.6	119.7	110.9	115.4
A0A0G2K8S1	Slc12a7	Solute carrier family 12 member 7 OS=Rattus norvegicus GN=Slc12a7 PE=1 SV=1	20	20	42	20	1088	119.9	6.51	98.1	90.8	96.8	101.1	102.2	107.7
P31211	Serpina6	Corticosteroid-binding globulin OS=Rattus norvegicus GN=Serpina6 PE=1 SV=2	11	5	11	5	396	44.6	4.98	121.2	126.4	120.4	109.2	118.1	122.9
P0DN35	Ndufb1	NADH dehydrogenase [ubiquinone] 1 beta subcomplex subunit 1 OS=Rattus norvegicus GN=Ndufb1 PE=3 SV=1	32	2	14	2	57	7	8.59	120.4	104.9	102.5	122.3	116.7	101.6
Q9JM53	Aifm1	Apoptosis-inducing factor 1, mitochondrial OS=Rattus norvegicus GN=Aifm1 PE=1 SV=1	49	28	187	28	612	66.7	8.97	113.8	104.1	109.6	112.1	112.7	105.1
Q5XIG9	Mtfp1	Mitochondrial fission process 1 OS=Rattus norvegicus GN=Mtfp1 PE=1 SV=1	28	5	16	5	166	18.4	9.45	121.7	104.5	118	113.7	122.3	105.8
Q7M079	Hsp90b1	Calcium-binding protein 4 (Fragment) OS=Rattus norvegicus GN=Hsp90b1 PE=1 SV=1	89	1	6	1	18	2	4.01	101.3	104.4	81.5	93.9	93.3	102.4
A0A0G2K9I6	Cp	Ceruloplasmin OS=Rattus norvegicus GN=Cp PE=1 SV=1	35	35	143	35	1084	123.6	5.68	95.7	90.5	82.5	81.4	81.4	102.2
Q5XIC0	Eci2	Enoyl-CoA delta isomerase 2, mitochondrial OS=Rattus norvegicus GN=Eci2 PE=1 SV=1	47	12	91	7	391	43	8.98	127.6	110.6	110.4	112.5	113.6	108.5
Q6QI69	LOC500350	LRRGT00139 OS=Rattus norvegicus GN=LOC500350 PE=2 SV=1	3	2	19	1	409	46	8.84	87.4	84.4	97.6	70	96	65.2
A0A0G2K135	Cfi	Complement factor I OS=Rattus norvegicus GN=Cfi PE=1 SV=1	18	11	24	10	626	69.7	7.52	103.8	98.3	90.7	86.2	97	103.9
M0R7R2	LOC683897	Similar to Protein C6orf203 OS=Rattus norvegicus GN=LOC683897 PE=1 SV=1	20	5	12	5	253	29.2	9.16	121.4	107.7	112.4	115.7	113.4	106.7
P07335	Ckb	Creatine kinase B-type OS=Rattus norvegicus GN=Ckb PE=1 SV=2	57	16	171	15	381	42.7	5.67	93.9	92.6	92	100.8	91.4	102.8
D3ZCZ9	LOC100912599	NADH dehydrogenase [ubiquinone] iron-sulfur protein 6, mitochondrial OS=Rattus norvegicus GN=LOC100912599 PE=1 SV=1	65	8	87	8	116	13	9.22	121.9	102.1	119.6	117.4	118.1	104.5
Q9Z1N4	Bpnt1	3'(2'),5'-bisphosphate nucleotidase 1 OS=Rattus norvegicus GN=Bpnt1 PE=1 SV=1	45	12	54	12	308	33.2	5.87	97.6	95.3	96.7	103.7	99.7	106.5
Q9Z2Q7	Stx8	Syntaxin-8 OS=Rattus norvegicus GN=Stx8 PE=1 SV=1	15	3	5	3	236	26.9	5.01	104.1	107.4	100.8	103.7	96.6	99.6
A0A0G2JYI5	Mgll	Monoglyceride lipase OS=Rattus norvegicus GN=Mgll PE=1 SV=1	22	6	10	6	318	35.3	7.21	116	112.2	106.8	111.3	113	114.3
F1LM33	Lrpprc	Leucine-rich PPR motif-containing protein, mitochondrial OS=Rattus norvegicus GN=Lrpprc PE=1 SV=2	49	67	251	67	1392	156.6	6.61	116	111.7	110.4	113.1	109.9	111.1
O88637	Pcyt2	Ethanolamine-phosphate cytidylyltransferase OS=Rattus norvegicus GN=Pcyt2 PE=1 SV=1	30	11	25	11	404	45.2	6.67	101.1	92.4	100.6	101.8	102.6	109.3
Q5EBA1	Supv3l1	ATP-dependent RNA helicase SUPV3L1, mitochondrial OS=Rattus norvegicus GN=Supv3l1 PE=2 SV=1	21	15	28	15	776	86.7	7.93	110.9	102.5	108.5	106.1	110.2	105.9
D3ZT71	Bcl2l13	BCL2-like 13 OS=Rattus norvegicus GN=Bcl2l13 PE=1 SV=3	28	10	34	10	434	46.7	4.53	108.5	96	101.7	104.7	105	106.1
B2RZ79	Iscu	Iron-sulfur cluster assembly enzyme OS=Rattus norvegicus GN=Iscu PE=1 SV=1	43	8	19	8	167	18	9.29	97.1	94.9	104.6	105.8	102.5	105
P14408	Fh	Fumarate hydratase, mitochondrial OS=Rattus norvegicus GN=Fh PE=1 SV=1	69	25	314	25	507	54.4	8.95	115.3	105.2	111.1	112.9	109.8	108.2
Q5BJN5	Chchd4	Mitochondrial intermembrane space import and assembly protein 40 OS=Rattus norvegicus GN=Chchd4 PE=2 SV=1	6	1	3	1	139	15.5	4.32	108.8	100	112.5	106.8	105.6	107.8
O70595	Abcb6	ATP-binding cassette sub-family B member 6, mitochondrial OS=Rattus norvegicus GN=Abcb6 PE=2 SV=1	8	5	8	5	836	93.2	8.28	86.9	92.2	97.4	104.2	104.9	106.8
A0A0G2K2P6	Hbs1l	HBS1-like protein OS=Rattus norvegicus GN=Hbs1l PE=1 SV=1	20	11	21	11	679	74.8	6.6	96.5	93.5	100.5	101.4	100.3	100.8
Q03626	Mug1	Murinoglobulin-1 OS=Rattus norvegicus GN=Mug1 PE=2 SV=1	34	42	341	16	1487	165.2	6.01	102.9	95.6	100.2	100.1	96.9	117.1
Q5XIH3	Ndufv1	NADH dehydrogenase [ubiquinone] flavoprotein 1, mitochondrial OS=Rattus norvegicus GN=Ndufv1 PE=1 SV=1	63	26	259	26	464	50.7	8.07	116.3	105.2	112.8	115	115.4	105.7
P09606	Glul	Glutamine synthetase OS=Rattus norvegicus GN=Glul PE=1 SV=3	26	8	13	8	373	42.2	7.08	91.8	91.9	104.1	96.3	92.7	98
A0A096XKT2	COX3	Cytochrome c oxidase subunit 3 OS=Rattus norvegicus GN=COX3 PE=3 SV=1	5	1	10	1	261	29.9	7.14	114.8	103.8	101.2	118.6	118.3	109.6
B2GUZ6	Rtn4ip1	Reticulon 4-interacting protein 1 OS=Rattus norvegicus GN=Rtn4ip1 PE=1 SV=1	40	13	44	13	396	43.6	9.2	117.2	101.9	112.6	112.7	112.9	107.6
D4AAD6	Neto1	Neuropilin and tolloid-like 1 OS=Rattus norvegicus GN=Neto1 PE=4 SV=1	1	1	3	1	533	60.2	6.99	100.5	117.4	117.5	94.4	93.4	95.1
Q62651	Ech1	Delta(3,5)-Delta(2,4)-dienoyl-CoA isomerase, mitochondrial OS=Rattus norvegicus GN=Ech1 PE=1 SV=2	65	16	148	16	327	36.1	7.99	120.6	109.1	114.6	119.5	116.8	108
Q769K2	Napepld	N-acyl-phosphatidylethanolamine-hydrolyzing phospholipase D OS=Rattus norvegicus GN=Napepld PE=1 SV=1	15	5	7	5	396	45.7	6.04	125.8	108.3	100	103.3	104.5	95.4
A0A0G2K022	Rcn3	Reticulocalbin 3 OS=Rattus norvegicus GN=Rcn3 PE=1 SV=1	24	7	12	7	337	38.9	4.86	78.4	108.1	94	107.1	106.3	110.1
Q5M9I5	Uqcrh	Cytochrome b-c1 complex subunit 6, mitochondrial OS=Rattus norvegicus GN=Uqcrh PE=3 SV=1	80	6	68	6	89	10.4	4.97	122.1	107	125.4	118.6	121.7	104.2
A0A096XKT9	ND5	NADH-ubiquinone oxidoreductase chain 5 OS=Rattus norvegicus GN=ND5 PE=3 SV=1	11	6	58	6	609	68.5	9.26	116.7	106.3	106.5	120.4	116.4	107.1
F1LMM8	Pdk2	[Pyruvate dehydrogenase (acetyl-transferring)] kinase isozyme 2, mitochondrial OS=Rattus norvegicus GN=Pdk2 PE=1 SV=3	43	14	76	11	407	46.2	7.36	123.9	111.6	119.8	115.4	114.2	108.1
F1LZW6	Slc25a13	Solute carrier family 25 member 13 OS=Rattus norvegicus GN=Slc25a13 PE=1 SV=2	40	23	115	18	484	54.1	7.25	120.7	105.8	110.2	116.6	115.3	108.5
Q58FK9	Kyat3	Kynurenine--oxoglutarate transaminase 3 OS=Rattus norvegicus GN=Kyat3 PE=2 SV=1	44	18	64	17	454	51	8.35	116.7	110.3	111.5	110.6	108.4	106.1
P15999	Atp5a1	ATP synthase subunit alpha, mitochondrial OS=Rattus norvegicus GN=Atp5a1 PE=1 SV=2	59	36	1390	36	553	59.7	9.19	119.7	108.9	117.3	113.3	112.3	101.9
P34058	Hsp90ab1	Heat shock protein HSP 90-beta OS=Rattus norvegicus GN=Hsp90ab1 PE=1 SV=4	64	48	315	30	724	83.2	5.03	118.5	109.2	109.5	107.6	109.3	110.5
P11240	Cox5a	Cytochrome c oxidase subunit 5A, mitochondrial OS=Rattus norvegicus GN=Cox5a PE=1 SV=1	60	9	136	9	146	16.1	6.54	119	101	118.6	112.1	115.4	103.7
P36201	Crip2	Cysteine-rich protein 2 OS=Rattus norvegicus GN=Crip2 PE=2 SV=1	48	7	44	7	208	22.7	8.63	89.9	79.1	95.8	101.3	92.6	97.3
Q9ER34	Aco2	Aconitate hydratase, mitochondrial OS=Rattus norvegicus GN=Aco2 PE=1 SV=2	62	45	902	45	780	85.4	7.83	113.6	109.8	107.1	109	107.1	107.3
Q4G064	Coq5	2-methoxy-6-polyprenyl-1,4-benzoquinol methylase, mitochondrial OS=Rattus norvegicus GN=Coq5 PE=2 SV=1	46	12	39	12	327	37.3	8.81	113.7	104.7	107.2	108.6	111.4	107.6
D3ZAQ0	Fundc2	FUN14 domain-containing 2 OS=Rattus norvegicus GN=Fundc2 PE=1 SV=1	27	5	20	5	151	16.3	10.05	123.4	115	106.8	117.5	116.3	108
Q66HF1	Ndufs1	NADH-ubiquinone oxidoreductase 75 kDa subunit, mitochondrial OS=Rattus norvegicus GN=Ndufs1 PE=1 SV=1	76	44	542	44	727	79.4	5.9	115.2	107.3	111	113.9	113.8	106.3
D4A0T0	Ndufb10	NADH:ubiquinone oxidoreductase subunit B10 OS=Rattus norvegicus GN=Ndufb10 PE=1 SV=1	73	15	154	15	176	20.8	7.69	117.8	107.9	113.6	114.9	114.3	104.3
A0A0G2KAM3	Pdhb	Pyruvate dehydrogenase E1 component subunit beta, mitochondrial OS=Rattus norvegicus GN=Pdhb PE=1 SV=1	43	15	239	15	423	46.2	8.41	118.2	109	115	114.8	112.3	107.1
A0A0G2K0B0	Cdv3	Protein CDV3 homolog OS=Rattus norvegicus GN=Cdv3 PE=1 SV=1	32	7	18	7	281	29.6	5.68	84.6	85	98.5	105.9	96.3	104.4
G3V7I0	Prdx3	Peroxiredoxin 3 OS=Rattus norvegicus GN=Prdx3 PE=1 SV=1	43	8	85	8	257	28.3	7.55	112	101.1	108.2	110.5	108.6	106.4
P62076	Timm13	Mitochondrial import inner membrane translocase subunit Tim13 OS=Rattus norvegicus GN=Timm13 PE=3 SV=1	78	6	55	6	95	10.5	8.18	109.8	103	106.1	109	108.8	102.5
D4A3V2	Ndufa6	NADH dehydrogenase [ubiquinone] 1 alpha subcomplex subunit 6 OS=Rattus norvegicus GN=Ndufa6 PE=1 SV=1	58	8	70	8	130	15.2	10.15	115.3	107.4	113.5	113.6	118.1	105.2
G3V8V3	Pygm	Alpha-1,4 glucan phosphorylase OS=Rattus norvegicus GN=Pygm PE=1 SV=1	64	60	488	49	842	97.2	7.11	122.2	110.4	112.8	110.9	111	109.7
D4A830	Ppa2	Pyrophosphatase (inorganic) 2 OS=Rattus norvegicus GN=Ppa2 PE=1 SV=2	57	17	70	17	304	35	6.52	122.8	108.7	112.2	110.9	112.1	107.4
F7F2F3	Hspa4l	Heat shock 70 kDa protein 4L OS=Rattus norvegicus GN=Hspa4l PE=1 SV=1	16	13	24	11	1017	114.2	5.83	108.1	105.5	110.5	112	103.5	103.5
Q03344	Atpif1	ATPase inhibitor, mitochondrial OS=Rattus norvegicus GN=Atpif1 PE=3 SV=2	34	6	29	6	107	12.2	9.6	103.7	91.7	107.9	115.7	113.4	103.4
B6RK61	Myh7b	Myosin heavy chain 7B OS=Rattus norvegicus GN=Myh7b PE=2 SV=1	8	21	633	5	1941	221.5	5.91	129.5	116.8	130.2	104.3	103.5	92.7
D3ZEH6	Nudt8	Nudix hydrolase 8 OS=Rattus norvegicus GN=Nudt8 PE=1 SV=1	31	5	13	5	210	23.1	6.93	112	106.2	114.6	101.1	110.7	111.5
F1LNF7	Idh3a	Isocitrate dehydrogenase [NAD] subunit, mitochondrial OS=Rattus norvegicus GN=Idh3a PE=1 SV=2	42	17	138	17	382	41.2	6.93	112.1	105.1	111.1	111.8	105.8	105.9
D3ZTW7	Atpaf2	ATP synthase mitochondrial F1 complex assembly factor 2 OS=Rattus norvegicus GN=Atpaf2 PE=1 SV=1	19	5	18	5	298	34.2	6.55	108.2	104.7	106.2	110	106.2	106.7
G3V9U2	Acaa2	3-ketoacyl-CoA thiolase, mitochondrial OS=Rattus norvegicus GN=Acaa2 PE=1 SV=3	83	25	574	25	397	41.9	8.15	134.5	112.7	128	111.1	117.5	105.5
F1LPG5	Ndufb4	NADH:ubiquinone oxidoreductase subunit B4 OS=Rattus norvegicus GN=Ndufb4 PE=1 SV=1	47	6	49	6	129	15.1	9.82	118.2	106.9	114.6	112.4	117.4	106.2
B2RYM3	Itih1	Inter-alpha trypsin inhibitor, heavy chain 1 OS=Rattus norvegicus GN=Itih1 PE=1 SV=1	16	12	41	12	904	100.5	6.86	89.5	97	91.1	109.7	98.8	111.1
F1MA54	Pdk1	[Pyruvate dehydrogenase (acetyl-transferring)] kinase isozyme 1, mitochondrial OS=Rattus norvegicus GN=Pdk1 PE=1 SV=2	51	18	83	16	434	49.1	8	122.2	107.8	115	114.4	115.2	107.6
A0A0G2K7D7	Nars2	Asparaginyl-tRNA synthetase 2, mitochondrial OS=Rattus norvegicus GN=Nars2 PE=1 SV=1	8	4	8	4	442	49.7	6.79	106.7	105.5	108.3	103	109.3	101.8
Q561S0	Ndufa10	NADH dehydrogenase [ubiquinone] 1 alpha subcomplex subunit 10, mitochondrial OS=Rattus norvegicus GN=Ndufa10 PE=1 SV=1	73	23	204	23	355	40.5	7.8	119.7	109.4	113.1	117.5	115.6	106.7
Q5XIN6	Letm1	Mitochondrial proton/calcium exchanger protein OS=Rattus norvegicus GN=Letm1 PE=1 SV=1	47	31	141	31	739	83	6.6	115.5	108.7	107.4	115.7	110.8	109.3
A0A140TAE6	Mecr	Enoyl-[acyl-carrier-protein] reductase, mitochondrial OS=Rattus norvegicus GN=Mecr PE=1 SV=1	34	9	32	9	373	40.3	8.78	121.2	103.8	107.9	112.5	109.2	109.7
Q62760	Tomm20	Mitochondrial import receptor subunit TOM20 homolog OS=Rattus norvegicus GN=Tomm20 PE=1 SV=2	14	2	9	2	145	16.3	8.6	112.6	104.7	96.6	112.6	107.2	94.5
A0A0G2K5E4	Dnaja3	DnaJ heat shock protein family (Hsp40) member A3 OS=Rattus norvegicus GN=Dnaja3 PE=1 SV=1	33	15	60	15	480	52.4	9.28	125.7	105.8	111.4	114.6	115	109.5
D3ZD09	Cox6b1	Cytochrome c oxidase subunit OS=Rattus norvegicus GN=Cox6b1 PE=1 SV=1	71	7	134	7	86	10.1	8.72	116.2	107.3	117.2	110.5	110	101.4
D3ZZ68	Synpo2l	Synaptopodin 2-like OS=Rattus norvegicus GN=Synpo2l PE=1 SV=1	35	25	77	25	978	103	9.73	99.4	94.7	99.5	103	98.9	100.7
M0R776	Mrps36	Mitochondrial ribosomal protein S36 OS=Rattus norvegicus GN=Mrps36 PE=1 SV=1	70	6	27	6	103	11.4	10.35	108.3	99.1	103.8	108.3	109.7	111
D3ZG43	Ndufs3	NADH dehydrogenase (Ubiquinone) Fe-S protein 3 (Predicted), isoform CRA_c OS=Rattus norvegicus GN=Ndufs3 PE=1 SV=1	51	17	173	17	264	30.2	7.53	115.9	107.7	109.5	112	114	106.1
B4F768	Aldh4a1	Aldh4a1 protein (Fragment) OS=Rattus norvegicus GN=Aldh4a1 PE=2 SV=1	48	22	89	1	572	62.9	8.35	118	103.6	109.5	107.8	113.9	109.7
D4A565	Ndufb5	NADH dehydrogenase (Ubiquinone) 1 beta subcomplex, 5 (Predicted), isoform CRA_b OS=Rattus norvegicus GN=Ndufb5 PE=1 SV=1	25	6	69	6	189	21.7	9.47	116.9	107.8	114.1	116.6	114.9	106.6
Q68FU3	Etfb	Electron transfer flavoprotein subunit beta OS=Rattus norvegicus GN=Etfb PE=1 SV=3	66	16	183	16	255	27.7	7.75	114.2	109.5	118	112.9	111.3	104.7
Q6PCU8	Ndufv3	NADH dehydrogenase [ubiquinone] flavoprotein 3, mitochondrial OS=Rattus norvegicus GN=Ndufv3 PE=3 SV=1	36	6	41	2	108	11.9	9.41	120.7	106.1	132.5	122.9	119.9	100.6
P07895	Sod2	Superoxide dismutase [Mn], mitochondrial OS=Rattus norvegicus GN=Sod2 PE=1 SV=2	33	9	76	9	222	24.7	8.81	108.5	107.4	103	106.7	100.6	99.3
P10888	Cox4i1	Cytochrome c oxidase subunit 4 isoform 1, mitochondrial OS=Rattus norvegicus GN=Cox4i1 PE=1 SV=1	64	15	235	15	169	19.5	9.44	116	106.5	109.7	109.2	110.1	103.4
P13803	Etfa	Electron transfer flavoprotein subunit alpha, mitochondrial OS=Rattus norvegicus GN=Etfa PE=1 SV=4	61	17	252	17	333	34.9	8.38	121.3	109.6	115.9	115	112.3	107.4
P29117	Ppif	Peptidyl-prolyl cis-trans isomerase F, mitochondrial OS=Rattus norvegicus GN=Ppif PE=1 SV=2	50	11	65	9	206	21.8	9.14	104.6	100.2	103.2	104.9	104.7	107.2
Q5BJZ6	Carnmt1	Carnosine N-methyltransferase OS=Rattus norvegicus GN=Carnmt1 PE=1 SV=1	8	3	8	3	400	46.4	6.27	105.5	100.2	107	107.3	104.1	106.1
D4A6X4	Acyp1	Acylphosphatase OS=Rattus norvegicus GN=Acyp1 PE=1 SV=1	74	8	29	8	99	11.3	9.31	94.4	93.3	93.2	98.3	97.6	103.7
A0A0G2JSQ0	Ppp2r2d	Serine/threonine-protein phosphatase 2A 55 kDa regulatory subunit B OS=Rattus norvegicus GN=Ppp2r2d PE=1 SV=1	16	7	12	2	453	51.9	6.49	105.5	110.7	105.9	87.8	84.8	99.7
D3ZM60	Ppp1r3a	Protein phosphatase 1, regulatory subunit 3A OS=Rattus norvegicus GN=Ppp1r3a PE=1 SV=1	8	7	7	7	1096	122.1	5.17	125.5	109.8	123.5	111.2	99.5	111.5
Q63362	Ndufa5	NADH dehydrogenase [ubiquinone] 1 alpha subcomplex subunit 5 OS=Rattus norvegicus GN=Ndufa5 PE=1 SV=3	68	10	75	10	116	13.4	7.43	120.6	112.3	111.8	113.9	115.2	106.4
F1M8H2	Wars2	Tryptophanyl tRNA synthetase 2 (mitochondrial) OS=Rattus norvegicus GN=Wars2 PE=1 SV=2	22	8	14	8	360	40.1	8.54	105.4	107.6	106.5	100.4	105.6	104.3
P27881	Hk2	Hexokinase-2 OS=Rattus norvegicus GN=Hk2 PE=1 SV=1	43	36	105	32	917	102.5	6.1	102.8	98.6	97.4	103.6	104.9	109.9
Q5I0M3	Cfhr1	Complement component factor h-like 1 OS=Rattus norvegicus GN=Cfhr1 PE=1 SV=1	17	4	6	3	274	30.6	7.64	117	115.6	112.8	108	106.5	106.6
D3ZCV0	Actn2	Actinin alpha 2 OS=Rattus norvegicus GN=Actn2 PE=1 SV=1	72	61	1283	44	894	103.8	5.45	98	91.6	98	106	109.9	106.7
D3ZIC4	Ppp1r12b	Protein phosphatase 1, regulatory (Inhibitor) subunit 12B (Predicted) OS=Rattus norvegicus GN=Ppp1r12b PE=1 SV=1	38	39	108	37	993	111.3	5.62	99.9	89	97.9	99.4	101.1	106.5
Q4PP99	Tnnc1	Cardiac troponin C OS=Rattus norvegicus GN=Tnnc1 PE=2 SV=1	90	16	394	16	161	18.4	4.18	103.3	95.2	103.9	107.6	113	102.3
P08733	Myl2	Myosin regulatory light chain 2, ventricular/cardiac muscle isoform OS=Rattus norvegicus GN=Myl2 PE=1 SV=2	90	19	1286	19	166	18.9	4.93	96.3	87.9	105.2	106	114	100.6
Q6IMZ5	Tmod1	Tropomodulin-1 OS=Rattus norvegicus GN=Tmod1 PE=1 SV=1	58	23	121	22	359	40.4	5.05	96.7	87.6	94.4	103.9	106.7	102.4
O88989	Mdh1	Malate dehydrogenase, cytoplasmic OS=Rattus norvegicus GN=Mdh1 PE=1 SV=3	48	17	294	17	334	36.5	6.58	106.7	96.9	107.8	103.7	103.1	100.6
P05708	Hk1	Hexokinase-1 OS=Rattus norvegicus GN=Hk1 PE=1 SV=4	50	47	225	11	918	102.3	6.71	96	93.2	98.5	105.6	107.5	105.7
D3Z9R8	Mp68	6.8 kDa mitochondrial proteolipid OS=Rattus norvegicus GN=Mp68 PE=1 SV=1	12	1	14	1	60	6.9	9.92	120.1	100.7	138.1	117.3	120.9	102.5
A0A0A6YYM0	Acsl6	Long-chain-fatty-acid--CoA ligase 6 OS=Rattus norvegicus GN=Acsl6 PE=1 SV=2	8	6	16	5	722	80.9	7.09	106.4	107.1	102.1	102.1	112.5	103.6
Q8K4M9	Osbpl1a	Oxysterol-binding protein-related protein 1 OS=Rattus norvegicus GN=Osbpl1a PE=1 SV=1	3	2	4	2	950	107.7	6.54	100.7	109.9	93.1	100	92.2	105.7
P97615	Txn2	Thioredoxin, mitochondrial OS=Rattus norvegicus GN=Txn2 PE=2 SV=1	41	5	21	5	166	18.2	7.9	118.6	109.1	110.6	116.4	109.9	103.6
Q68FX0	Idh3B	Isocitrate dehydrogenase [NAD] subunit beta, mitochondrial OS=Rattus norvegicus GN=Idh3B PE=2 SV=1	45	15	110	15	385	42.3	8.75	112.5	107.9	110.4	111.8	108.6	107.2
Q5PQZ9	Ndufc2	NADH dehydrogenase [ubiquinone] 1 subunit C2 OS=Rattus norvegicus GN=Ndufc2 PE=1 SV=1	36	7	76	7	120	14.3	9.39	115	105.2	113.2	117.9	115.3	104.2
P24090	Ahsg	Alpha-2-HS-glycoprotein OS=Rattus norvegicus GN=Ahsg PE=1 SV=2	32	8	47	8	352	38	6.51	132.3	137.3	117.6	128.2	102.9	121.9
G3V6D8	Myh3	Myosin-3 OS=Rattus norvegicus GN=Myh3 PE=1 SV=1	19	49	1432	4	1940	223.6	5.81	134.8	99.1	114	106.2	106.8	100.3
D4A4W6	Slirp	RCG20695, isoform CRA_b OS=Rattus norvegicus GN=Slirp PE=1 SV=1	38	4	9	4	111	12.6	7.65	115.4	110.4	106.8	117.9	112.3	103.7
O08591	Hspg2	Perlecan (Fragment) OS=Rattus norvegicus GN=Hspg2 PE=2 SV=1	21	1	7	1	68	7.4	4.64	106.7	111.1	116.4	112.5	114.6	105.2
Q9WVK7	Hadh	Hydroxyacyl-coenzyme A dehydrogenase, mitochondrial OS=Rattus norvegicus GN=Hadh PE=2 SV=1	63	19	167	19	314	34.4	8.76	135.9	114	127.4	114.8	116.2	102.3
Q2PS20	Jph2	Junctophilin-2 OS=Rattus norvegicus GN=Jph2 PE=1 SV=1	38	24	90	24	692	74.2	8.37	108.8	98.9	108.3	108.2	106.9	104.8
D4A520	Pptc7	PTC7 protein phosphatase homolog OS=Rattus norvegicus GN=Pptc7 PE=1 SV=1	31	7	17	7	307	32.8	5.27	106.2	101.9	108.3	115.7	107.3	108.4
Q5I0M1	Apoh	Apolipoprotein H OS=Rattus norvegicus GN=Apoh PE=1 SV=1	37	12	49	12	345	38.4	8.21	101.6	120	99.1	110.6	100.5	111.3
F7F9U6	Plec	Plectin OS=Rattus norvegicus GN=Plec PE=1 SV=1	63	279	1090	1	4544	517.1	5.76	104.9	98.2	102.2	106.5	106.6	105
Q7TT49	Cdc42bpb	Serine/threonine-protein kinase MRCK beta OS=Rattus norvegicus GN=Cdc42bpb PE=1 SV=1	6	10	14	7	1713	194.8	6.46	95.1	96.2	92.3	95.7	90	98.7
B1WBY5	Dnajc11	DnaJ (Hsp40) homolog, subfamily C, member 11 OS=Rattus norvegicus GN=Dnajc11 PE=1 SV=1	34	18	44	18	559	63.2	8.32	106	101.7	101.3	106.5	109.3	104.2
F1LTR7	LOC680920	Similar to natural cytotoxicity triggering receptor 2 OS=Rattus norvegicus GN=LOC680920 PE=4 SV=3	3	1	3	1	232	25.7	6.89	129.7	115.4	122.3	109.3	115.1	110.8
P19234	Ndufv2	NADH dehydrogenase [ubiquinone] flavoprotein 2, mitochondrial OS=Rattus norvegicus GN=Ndufv2 PE=1 SV=2	53	12	125	12	248	27.4	6.68	116.3	106.7	110.9	116.2	113.4	107.2
Q3V5X8	Endog	Endonuclease G OS=Rattus norvegicus GN=Endog PE=1 SV=1	51	12	45	12	294	32.2	9.51	116	105	105.8	109.7	111.9	103.1
B2RYW3	Ndufb9	NADH dehydrogenase (Ubiquinone) 1 beta subcomplex, 9 OS=Rattus norvegicus GN=Ndufb9 PE=1 SV=1	60	8	96	8	179	21.9	8.07	112.2	103.7	109.6	111.4	114.2	103.9
A1A5L2	Pgm1	Pgm1 protein (Fragment) OS=Rattus norvegicus GN=Pgm1 PE=2 SV=1	49	27	190	27	583	63.3	6.4	93.2	87.8	90.3	98.2	96.7	102.4
P02770	Alb	Serum albumin OS=Rattus norvegicus GN=Alb PE=1 SV=2	72	46	789	46	608	68.7	6.48	117.6	127.2	123.5	122.3	100.8	115.3
D4AAI5	Cand2	Cullin-associated NEDD8-dissociated protein 2 OS=Rattus norvegicus GN=Cand2 PE=4 SV=1	30	32	85	29	1235	135.6	5.58	103.1	95.7	104.1	108.5	106.3	108.4
G3V616	Cuta	Divalent cation tolerant protein CUTA, isoform CRA_b OS=Rattus norvegicus GN=Cuta PE=1 SV=1	16	3	15	3	177	18.7	7.34	98.6	96.3	99.5	101.6	101.7	102.2
D4A4L5	Isca2	Iron-sulfur cluster assembly 2 OS=Rattus norvegicus GN=Isca2 PE=1 SV=1	45	6	22	6	154	16.7	5.27	110.8	106.4	110.8	111.3	110.2	108.8
A0A0G2JZW8	Gm26965	Predicted gene, 26965 OS=Rattus norvegicus GN=Gm26965 PE=4 SV=1	7	1	5	1	104	12	5.91	104	97	103.7	103.1	97.9	94.3
G3V7U0	Csrp3	Cysteine and glycine-rich protein 3 OS=Rattus norvegicus GN=Csrp3 PE=1 SV=1	56	12	146	11	194	20.8	8.54	74.1	63.9	67.5	84.5	85.9	99.6
Q6U6G5	Zc3h15	Zinc finger CCCH domain-containing protein 15 OS=Rattus norvegicus GN=Zc3h15 PE=1 SV=1	4	2	4	2	426	48.3	5.3	103.8	89.7	92.1	106.3	101.2	95.5
Q75Q41	Tomm22	Mitochondrial import receptor subunit TOM22 homolog OS=Rattus norvegicus GN=Tomm22 PE=1 SV=1	48	4	21	4	142	15.5	4.34	118.9	107.7	103.5	105.3	115.2	104.1
A1L1L9	Tmem65	RGD1563224 protein OS=Rattus norvegicus GN=Tmem65 PE=2 SV=1	29	7	33	7	261	27.9	8.1	123.4	119.3	111.8	110.3	111.4	106.7
D4A7Z5	LOC100360940	Diablo-like OS=Rattus norvegicus GN=LOC100360940 PE=4 SV=2	21	5	16	5	253	28.8	7.94	105.1	101.5	101.3	105.4	103.6	101.4
D3ZDK2	Ube2d1	Ubiquitin-conjugating enzyme E2 D1 OS=Rattus norvegicus GN=Ube2d1 PE=1 SV=1	12	2	8	2	147	16.6	7.42	108.3	99.4	104.6	109.9	105.8	107.1
D3ZGP9	Dhrs7c	Dehydrogenase/reductase 7C OS=Rattus norvegicus GN=Dhrs7c PE=3 SV=1	49	12	35	12	311	34.3	8.47	112	103	113.6	120.1	109.9	106.5
P12007	Ivd	Isovaleryl-CoA dehydrogenase, mitochondrial OS=Rattus norvegicus GN=Ivd PE=1 SV=2	45	18	169	18	424	46.4	7.9	106.5	96.2	105.8	104.7	106.7	106.2
B0BN94	Fam136a	Protein FAM136A OS=Rattus norvegicus GN=Fam136a PE=1 SV=1	49	8	19	8	138	15.6	7.61	100.9	102	103.8	106.9	105.3	103.5
Q63ZY8	Chchd10	Coiled-coil-helix-coiled-coil-helix domain-containing 10 OS=Rattus norvegicus GN=Chchd10 PE=1 SV=1	17	1	16	1	138	13.8	8.22	122.7	111.8	129.5	123.3	128.7	112.3
A9UMV9	Ndufa7	NADH:ubiquinone oxidoreductase subunit A7 OS=Rattus norvegicus GN=Ndufa7 PE=1 SV=1	63	9	83	9	112	12.5	10.48	116.3	106.9	112.2	114.1	112.4	104.8
Q5XIH4	Lias	Lipoyl synthase, mitochondrial OS=Rattus norvegicus GN=Lias PE=2 SV=1	16	6	12	6	373	41.8	8.65	123.2	109.2	117	119.4	111.5	113.9
G3V6D3	Atp5b	ATP synthase subunit beta OS=Rattus norvegicus GN=Atp5b PE=1 SV=1	75	30	1245	11	529	56.3	5.27	119.8	106.1	116.4	113.3	116.4	100.3
D3ZTR5	Zbed5	RCG21454 OS=Rattus norvegicus GN=Zbed5 PE=4 SV=1	6	3	15	3	757	84	8.63	119.9	96.6	128	107.1	115.9	103.9
F1LSM0	Usp24	Ubiquitin-specific peptidase 24 OS=Rattus norvegicus GN=Usp24 PE=1 SV=2	7	19	25	19	2617	293.8	6.14	105.5	101	104.1	98.8	99.2	100.5
P10959	Ces1c	Carboxylesterase 1C OS=Rattus norvegicus GN=Ces1c PE=1 SV=3	26	14	62	8	549	60.1	5.73	103.5	122.7	120.8	125.7	107.6	117.3
Q8CGS4	Chmp3	Charged multivesicular body protein 3 OS=Rattus norvegicus GN=Chmp3 PE=1 SV=3	17	5	9	5	223	25	5.12	84.9	89.3	96.1	94.7	96.4	100.4
Q5BK77	Rarres2	Retinoic acid receptor responder (Tazarotene induced) 2 OS=Rattus norvegicus GN=Rarres2 PE=1 SV=1	10	2	3	2	163	18.5	8.72	89.2	106.1	91.7	112	100.2	94.7
B2GV15	Dbt	Dihydrolipoamide acetyltransferase component of pyruvate dehydrogenase complex OS=Rattus norvegicus GN=Dbt PE=1 SV=1	46	22	108	22	482	53.2	8.41	120	108.3	113.1	107.4	113.4	105.9
A0A0G2JSP8	Ckm	Creatine kinase M-type OS=Rattus norvegicus GN=Ckm PE=1 SV=1	79	26	834	25	381	43	7.06	109.8	101.8	106.7	106.5	105.5	100.8
B0K040	Sh3bgr	Sh3bgr protein (Fragment) OS=Rattus norvegicus GN=Sh3bgr PE=2 SV=1	42	9	42	9	240	25.7	4.11	104.4	93.3	100	101.7	108.1	102.8
Q4QQW3	Adhfe1	Hydroxyacid-oxoacid transhydrogenase, mitochondrial OS=Rattus norvegicus GN=Adhfe1 PE=1 SV=1	26	11	27	11	467	50.2	7.55	110.8	98.2	112.2	106.8	107.9	102.3
Q5XIJ3	Idh3g	Isocitrate dehydrogenase [NAD] subunit, mitochondrial OS=Rattus norvegicus GN=Idh3g PE=1 SV=1	54	17	86	1	393	42.8	9.01	96.8	101.6	111.4	107.1	104.9	108.5
P27867	Sord	Sorbitol dehydrogenase OS=Rattus norvegicus GN=Sord PE=1 SV=4	34	11	34	11	357	38.2	7.44	100.3	92.7	101.1	104.5	101.9	105.6
G3V9X2	Gpsm1	G-protein signalling modulator 1 (AGS3-like, C. elegans), isoform CRA_c OS=Rattus norvegicus GN=Gpsm1 PE=1 SV=1	12	5	8	5	673	74.4	6.3	111.1	93.7	114.2	103.2	106.5	103.8
P14882	Pcca	Propionyl-CoA carboxylase alpha chain, mitochondrial OS=Rattus norvegicus GN=Pcca PE=1 SV=3	46	30	187	2	737	81.6	7.69	120	113.5	119.1	104	118.6	102.9
Q9Z2J4	Nexn	Nexilin OS=Rattus norvegicus GN=Nexn PE=1 SV=1	39	26	74	10	656	78.3	5.36	106.4	95.2	97.6	100.8	101.7	106.1
G3V879	Coq7	5-demethoxyubiquinone hydroxylase, mitochondrial OS=Rattus norvegicus GN=Coq7 PE=3 SV=4	41	9	30	9	179	20.1	5.76	123.6	114.9	110.7	114.5	105.5	105.2
A0A0G2JSS8	Prdx5	Peroxiredoxin 5, isoform CRA_c OS=Rattus norvegicus GN=Prdx5 PE=1 SV=1	58	12	120	12	213	22.2	8.66	109.1	106.2	99.8	101	103.1	101
D3ZLT1	Ndufb7	NADH dehydrogenase (Ubiquinone) 1 beta subcomplex, 7 (Predicted) OS=Rattus norvegicus GN=Ndufb7 PE=1 SV=1	71	8	156	8	137	16.6	8.46	110.8	105.4	109.8	111.5	109.3	103.9
G3V792	Dync1i1	Cytoplasmic dynein 1 intermediate chain 1 OS=Rattus norvegicus GN=Dync1i1 PE=1 SV=3	1	1	4	1	643	72.6	5.12	90	100.3	96.1	109.3	103.5	121.7
F1M9C9	Hars2	Histidyl-tRNA synthetase 2, mitochondrial OS=Rattus norvegicus GN=Hars2 PE=1 SV=1	30	15	23	13	507	57.3	7.85	119.3	112.5	103	110.2	103.7	107.8
Q5U3Z5	Bri3bp	BRI3-binding protein OS=Rattus norvegicus GN=Bri3bp PE=1 SV=1	19	4	4	4	253	28.3	8.92	99.8	97.6	98.9	106	96.3	101.8
C0JPT7	Flna	Filamin A OS=Rattus norvegicus GN=Flna PE=1 SV=1	58	122	402	110	2639	280.3	6.04	58.3	95.5	84.1	103.4	87.9	99.7
Q5M891	C4bpa	C4b-binding protein alpha chain OS=Rattus norvegicus GN=C4bpa PE=1 SV=1	19	11	18	11	601	67.2	7.78	81.7	67.5	67.2	72.3	67.2	94.7
P32551	Uqcrc2	Cytochrome b-c1 complex subunit 2, mitochondrial OS=Rattus norvegicus GN=Uqcrc2 PE=1 SV=2	56	20	225	20	452	48.4	9.14	116.6	108.8	108.8	110.9	111.5	105.5
P51647	Aldh1a1	Retinal dehydrogenase 1 OS=Rattus norvegicus GN=Aldh1a1 PE=1 SV=3	50	23	78	21	501	54.4	7.83	80.4	105.9	84.4	96.1	94.6	107.5
Q7TP08	Amacr	Alpha-methylacyl-CoA racemase OS=Rattus norvegicus GN=Amacr PE=1 SV=1	8	4	8	4	454	49.9	6.6	108.2	103.5	107.8	104.1	101.9	103.4
G3V9R9	Afm	Afamin OS=Rattus norvegicus GN=Afm PE=1 SV=1	44	24	69	24	608	69.2	6.21	114	135.3	122.7	132.6	104.6	115.5
Q5FWT1	Fam98a	Protein FAM98A OS=Rattus norvegicus GN=Fam98a PE=2 SV=1	11	4	8	3	515	55	8.91	97.5	96.6	90.4	103.9	99.8	107.9
D3ZS75	Ndufc1	NADH:ubiquinone oxidoreductase subunit C1 OS=Rattus norvegicus GN=Ndufc1 PE=1 SV=1	14	1	7	1	76	8.8	10.11	120.1	104.7	82.7	95.7	109.5	107.6
A2RRU1	Gys1	Glycogen [starch] synthase, muscle OS=Rattus norvegicus GN=Gys1 PE=1 SV=1	38	23	85	23	738	84	6.18	119.2	109.2	106.5	106.2	111.4	111.7
P50753	Tnnt2	Troponin T, cardiac muscle OS=Rattus norvegicus GN=Tnnt2 PE=1 SV=2	46	22	315	22	299	35.7	4.98	105.2	93.5	101.1	101.5	108.5	100.1
M0RAD5	Clpp	ATP-dependent Clp protease proteolytic subunit OS=Rattus norvegicus GN=Clpp PE=1 SV=1	35	7	28	7	272	29.7	7.85	119.2	104.8	108.1	109	108.3	108.2
G3V6H0	LOC100363782	RAB1B, member RAS oncogene family-like OS=Rattus norvegicus GN=LOC100363782 PE=1 SV=1	83	15	96	8	201	22.2	5.73	116.8	105.9	107	109.5	107.5	105.3
Q5XIM0	Bcs1l	BCS1 homolog, ubiquinol-cytochrome c reductase complex chaperone OS=Rattus norvegicus GN=Bcs1l PE=1 SV=1	32	12	23	12	418	47.4	8.24	108.8	106.5	105.7	112.2	110.5	104.8
B0K017	Adprhl2	ADP-ribosylhydrolase like 2 (Predicted) OS=Rattus norvegicus GN=Adprhl2 PE=1 SV=1	23	6	11	6	370	39.4	4.96	100.5	102.9	99.7	98.4	101.9	97.2
Q91XQ2	Epm2a	Laforin OS=Rattus norvegicus GN=Epm2a PE=2 SV=2	13	3	6	3	331	37.1	6.35	119.7	112.9	95.8	95.4	110.7	111.2
Q5FVL8	Abcb10	ATP-binding cassette subfamily B member 10 OS=Rattus norvegicus GN=Abcb10 PE=1 SV=1	14	7	11	7	715	77.3	9.63	110.2	110.2	110.3	106.7	105.2	104.1
A0A0G2K5P5	Myom1	Myomesin 1 OS=Rattus norvegicus GN=Myom1 PE=1 SV=1	68	101	785	97	1688	187.5	6.48	104.3	96.7	101.1	105.4	107.5	104
D4A305	Ccdc58	Coiled-coil domain containing 58 (Predicted), isoform CRA_c OS=Rattus norvegicus GN=Ccdc58 PE=1 SV=1	48	5	27	5	144	16.7	8.16	106.1	102.6	107.1	112.7	106.9	107.6
D4A478	Ntpcr	Nucleoside-triphosphatase, cancer-related OS=Rattus norvegicus GN=Ntpcr PE=1 SV=1	20	3	4	3	192	20.8	9.83	109.2	104.1	108.8	92.8	112.4	102.3
D4ABX6	Mmrn2	Multimerin 2 OS=Rattus norvegicus GN=Mmrn2 PE=1 SV=1	7	6	9	6	933	104.1	5.88	105.5	101.6	101.2	92.2	98.2	101.8
Q5BK63	Ndufa9	NADH dehydrogenase [ubiquinone] 1 alpha subcomplex subunit 9, mitochondrial OS=Rattus norvegicus GN=Ndufa9 PE=1 SV=2	56	19	135	19	377	42.5	9.82	116.5	110.3	106.8	111.8	108.9	102.4
Q5RKI1	Eif4a2	Eukaryotic initiation factor 4A-II OS=Rattus norvegicus GN=Eif4a2 PE=1 SV=1	41	18	69	6	407	46.4	5.48	109.6	102.6	98.7	105.1	109.6	111.9
P21913	Sdhb	Succinate dehydrogenase [ubiquinone] iron-sulfur subunit, mitochondrial OS=Rattus norvegicus GN=Sdhb PE=2 SV=2	66	22	181	22	282	31.8	8.68	118.9	110.1	111.9	112.5	112	106.4
A0A0G2JSG6	Ak2	Adenylate kinase 2, mitochondrial OS=Rattus norvegicus GN=Ak2 PE=1 SV=1	68	14	121	14	232	25.5	7.46	111.4	110.3	109.9	111.4	108.3	107.1
Q4FZT0	Stoml2	Stomatin-like protein 2, mitochondrial OS=Rattus norvegicus GN=Stoml2 PE=1 SV=1	45	11	32	11	353	38.4	8.63	101.9	97.1	103	104.8	105.9	96.8
P29418	Atp5e	ATP synthase subunit epsilon, mitochondrial OS=Rattus norvegicus GN=Atp5e PE=1 SV=2	59	4	36	4	51	5.8	10.01	122.2	108.2	117.8	113.8	112.9	94.7
B2GV65	Higd2a	HIG1 domain family, member 2A OS=Rattus norvegicus GN=Higd2a PE=2 SV=1	33	2	12	2	106	11.4	9.79	105.6	93	101.9	106.6	109.6	114.4
Q6AYQ8	Fahd1	Acylpyruvase FAHD1, mitochondrial OS=Rattus norvegicus GN=Fahd1 PE=1 SV=1	57	12	34	12	221	24.5	7.74	109.3	104.3	108.1	112.7	106	105.8
Q920F5	Mlycd	Malonyl-CoA decarboxylase, mitochondrial OS=Rattus norvegicus GN=Mlycd PE=1 SV=1	47	19	65	19	492	54.7	8.72	118.6	107.1	112.4	118.2	112.9	107.6
D4AEH9	Agl	Amylo-1, 6-glucosidase, 4-alpha-glucanotransferase (Glycogen debranching enzyme, glycogen storage disease type III) (Predicted), isoform CRA_a OS=Rattus norvegicus GN=Agl PE=1 SV=1	52	69	251	69	1532	174.2	6.74	116.7	109.3	108.2	105.3	110.2	107.7
Q66HF3	Etfdh	Electron transfer flavoprotein-ubiquinone oxidoreductase, mitochondrial OS=Rattus norvegicus GN=Etfdh PE=1 SV=1	57	29	241	29	616	68.1	7.56	117.4	108.2	116.7	116.5	115.2	105.6
D3ZXA6	Pdpr	Pyruvate dehydrogenase phosphatase regulatory subunit OS=Rattus norvegicus GN=Pdpr PE=1 SV=1	29	25	60	25	878	98.8	6.48	112.3	108.9	110.8	108.5	109.8	110.8
B2GV57	Cars2	Cysteinyl-tRNA synthetase 2, mitochondrial OS=Rattus norvegicus GN=Cars2 PE=1 SV=1	23	10	22	10	550	60.9	8.29	111.5	111.2	115.1	110.9	109.6	106.4
Q3B8R7	Mrpl47	Mitochondrial ribosomal protein L47 OS=Rattus norvegicus GN=Mrpl47 PE=1 SV=1	19	5	14	5	252	29.6	10.17	109.5	108.9	112.6	112.3	105.3	103.5
D4A5W8	Pgs1	Phosphatidylglycerophosphate synthase 1 OS=Rattus norvegicus GN=Pgs1 PE=4 SV=2	4	2	3	2	510	57.7	7.14	106.4	102.4	104.4	98.1	108.1	107.3
G3V9E3	Cald1	Caldesmon 1, isoform CRA_b OS=Rattus norvegicus GN=Cald1 PE=1 SV=1	33	18	46	17	531	60.6	6.58	74.3	93	93.6	105.6	93.1	103.1
A0A096P6L9	C5	Complement C5 OS=Rattus norvegicus GN=C5 PE=1 SV=2	13	25	42	25	1681	189	6.62	97.4	95.7	90.6	93.8	87.4	106.2
B2RYS2	Uqcrb	Cytochrome b-c1 complex subunit 7 OS=Rattus norvegicus GN=Uqcrb PE=1 SV=1	73	12	99	12	111	13.6	9.31	117.7	107.4	110	112	117.3	108.3
Q566R0	Them4	Acyl-coenzyme A thioesterase THEM4 OS=Rattus norvegicus GN=Them4 PE=2 SV=1	22	4	10	4	230	26.1	8.92	111.5	107.6	105.8	108.6	108.7	105.2
F1LXA0	Ndufa12	NADH dehydrogenase [ubiquinone] 1 alpha subcomplex subunit 12 OS=Rattus norvegicus GN=Ndufa12 PE=1 SV=2	75	11	112	11	145	17.2	9.7	116.4	108.1	107.4	111.3	113.9	105.2
B0K020	Cisd1	CDGSH iron-sulfur domain-containing protein 1 OS=Rattus norvegicus GN=Cisd1 PE=3 SV=1	53	6	73	6	108	12.1	8.84	115.4	103.2	110.6	110.4	116.1	103.4
D3ZLY0	Fam173b	Family with sequence similarity 173, member B OS=Rattus norvegicus GN=Fam173b PE=4 SV=1	3	1	5	1	216	24	7.83	94.1	90	94.6	101.6	102.4	107.8
G3V6G7	Pnpt1	Polyribonucleotide nucleotidyltransferase 1 OS=Rattus norvegicus GN=Pnpt1 PE=1 SV=1	29	22	48	22	784	85.8	8.13	116.8	105.6	109.6	107.9	109.2	107.2
Q80ZA3	Serpinf1	Alpha-2 antiplasmin OS=Rattus norvegicus GN=Serpinf1 PE=1 SV=1	30	10	14	10	418	46.4	6.47	85.9	111.5	102.6	113.5	99	117.1
D4A264	Zadh2	Zinc-binding alcohol dehydrogenase, domain-containing 2 OS=Rattus norvegicus GN=Zadh2 PE=1 SV=2	35	12	31	12	377	40.5	7.77	117.3	104.9	113.5	108.5	116.7	107.3
P35284	Rab12	Ras-related protein Rab-12 OS=Rattus norvegicus GN=Rab12 PE=1 SV=2	48	13	45	12	243	27.3	8.41	106.7	102.3	107.1	111	103.9	104.4
P20069	Pmpca	Mitochondrial-processing peptidase subunit alpha OS=Rattus norvegicus GN=Pmpca PE=1 SV=1	36	19	51	19	524	58.6	8.09	104.3	101.5	104.6	104.1	100.5	103.2
A0A0G2K1F2	Acacb	Acetyl-CoA carboxylase beta OS=Rattus norvegicus GN=Acacb PE=1 SV=1	19	42	77	37	2455	276.2	6.25	112.4	106.1	105.1	105	107.2	109.8
Q63525	Nudc	Nuclear migration protein nudC OS=Rattus norvegicus GN=Nudc PE=1 SV=1	37	11	20	11	332	38.4	5.38	105	97.9	102.7	100	100	105.8
P04182	Oat	Ornithine aminotransferase, mitochondrial OS=Rattus norvegicus GN=Oat PE=1 SV=1	42	14	37	14	439	48.3	6.99	102.2	101.9	101.9	110.2	107.2	110.7
Q9WVJ4	Synj2bp	Synaptojanin-2-binding protein OS=Rattus norvegicus GN=Synj2bp PE=1 SV=2	57	6	25	6	145	15.8	6.8	119.9	107	112.8	112.2	115.8	106
Q641Y2	Ndufs2	NADH dehydrogenase [ubiquinone] iron-sulfur protein 2, mitochondrial OS=Rattus norvegicus GN=Ndufs2 PE=1 SV=1	60	21	343	21	463	52.5	6.99	114.5	106.5	108.6	112	114	106.5
Q5RJN0	Ndufs7	NADH dehydrogenase (Ubiquinone) Fe-S protein 7 OS=Rattus norvegicus GN=Ndufs7 PE=1 SV=1	35	8	93	8	218	23.9	9.99	116.6	100.8	110.1	114.2	121.3	105.5
Q63159	Coq3	Ubiquinone biosynthesis O-methyltransferase, mitochondrial OS=Rattus norvegicus GN=Coq3 PE=2 SV=2	25	7	34	7	345	38.7	7.97	120.1	111.8	109.4	110.7	112	104.2
B2RYX1	Uqcr10	LOC685322 protein OS=Rattus norvegicus GN=Uqcr10 PE=2 SV=1	50	3	37	3	64	7.5	9.13	121.2	105.6	114.6	122.7	118	107.5
D4A5G8	Pdha1l1	Pyruvate dehydrogenase E1 component subunit alpha OS=Rattus norvegicus GN=Pdha1l1 PE=1 SV=3	73	28	254	28	390	43.2	8.19	115.8	105.6	111.2	111.9	111.9	105.5
Q920L2	Sdha	Succinate dehydrogenase [ubiquinone] flavoprotein subunit, mitochondrial OS=Rattus norvegicus GN=Sdha PE=1 SV=1	67	32	358	32	656	71.6	7.17	115.2	106.7	112.4	111.3	112.9	105.8
M0RDK9	Acad8	Acyl-CoA dehydrogenase family, member 8 OS=Rattus norvegicus GN=Acad8 PE=1 SV=2	35	15	51	15	411	45.1	8.07	112.5	108	110.8	106.8	104.8	100.4
Q7TP14	Chid1	Cc1-9 OS=Rattus norvegicus GN=Chid1 PE=1 SV=1	9	5	8	5	564	62.8	7.15	100.9	113.3	111.3	100.6	101	98.2
G3V985	Sco1	SCO1 cytochrome c oxidase assembly protein OS=Rattus norvegicus GN=Sco1 PE=1 SV=1	14	6	9	6	284	31.7	8.75	112.3	105.3	101.5	111.1	109.6	101.8
P16296	F9	Coagulation factor IX OS=Rattus norvegicus GN=F9 PE=2 SV=2	13	5	9	5	462	51.8	5.3	108.6	108.1	106.1	100.4	88.5	110.4
A0A0A1FZ34	COX1	Cytochrome c oxidase subunit 1 OS=Rattus norvegicus GN=COX1 PE=3 SV=1	8	2	9	2	514	56.9	6.8	118.8	119.8	76.2	98.2	109.1	90.9
P20788	Uqcrfs1	Cytochrome b-c1 complex subunit Rieske, mitochondrial OS=Rattus norvegicus GN=Uqcrfs1 PE=1 SV=2	54	16	211	16	274	29.4	8.87	114.5	109.4	107.8	111	112.3	103.4
G3V9S0	Cyb5r1	NADH-cytochrome b5 reductase OS=Rattus norvegicus GN=Cyb5r1 PE=1 SV=1	34	8	23	8	305	34.2	8.84	107	104.4	98.2	105.3	107.3	107.2
D3ZKG1	Mut	Methylmalonyl CoA mutase OS=Rattus norvegicus GN=Mut PE=1 SV=2	37	26	97	25	833	92	7.72	118.2	110	114.3	110.3	105.8	101.9
Q920J3	Coro6	Coronin-6 OS=Rattus norvegicus GN=Coro6 PE=2 SV=2	20	12	36	10	472	52.9	6.05	104	99.2	109.7	107.7	109.5	103.2
Q03346	Pmpcb	Mitochondrial-processing peptidase subunit beta OS=Rattus norvegicus GN=Pmpcb PE=1 SV=3	42	17	51	16	489	54.2	6.7	105.4	101.5	101.7	103	99.7	100.5
A0A0G2K8K3	Serpind1	Heparin cofactor 2 OS=Rattus norvegicus GN=Serpind1 PE=1 SV=1	12	7	13	7	511	58	6.73	95.9	107	101.8	100.8	92.1	119.5
Q5PQN7	Lzic	Protein LZIC OS=Rattus norvegicus GN=Lzic PE=2 SV=1	44	9	18	9	190	21.4	4.96	100.7	93.3	99.1	104.2	101.9	102.3
G3V936	Cs	Citrate synthase OS=Rattus norvegicus GN=Cs PE=1 SV=1	42	19	281	19	466	51.8	8.41	113.9	106.1	118	106.9	110.4	104.5
G3V827	Kyat1	Cysteine conjugate-beta lyase 1, isoform CRA_a OS=Rattus norvegicus GN=Kyat1 PE=1 SV=1	24	11	33	10	457	51.5	7.5	111.2	107.4	109.6	107.8	107.4	105.5
Q8K3X8	Hsbp1	Heat shock factor-binding protein 1 OS=Rattus norvegicus GN=Hsbp1 PE=3 SV=1	24	2	3	2	76	8.6	4.31	92.2	110.5	98.4	99.8	92.3	101.8
B2RYT5	Cox7a2l	Cox7a2l protein OS=Rattus norvegicus GN=Cox7a2l PE=2 SV=1	69	7	40	7	113	12.6	9.77	122.2	99.7	106.5	105.5	108.3	101.3
A0A0G2K2T1	Txlnb	Taxilin beta OS=Rattus norvegicus GN=Txlnb PE=1 SV=1	26	17	40	16	685	76.9	5.1	128.1	112.8	115.2	111.6	116.7	110.1
Q5U1Z9	Mtx2	Metaxin 2 OS=Rattus norvegicus GN=Mtx2 PE=1 SV=1	41	10	56	10	263	29.7	5.34	111	107.2	108.2	106.8	105.9	103.3
B0BNC0	Ckmt2	Ckmt2 protein OS=Rattus norvegicus GN=Ckmt2 PE=2 SV=1	62	22	833	22	419	47.4	8.4	117.7	106.6	115.7	118.2	114.3	105.9
G3V9E5	Sts	Steroid sulfatase OS=Rattus norvegicus GN=Sts PE=1 SV=1	9	4	8	4	577	62.7	7.4	89.8	88.4	97.1	98.5	101.4	110.1
D3ZKU6	Gbp1	Guanylate-binding protein 1 OS=Rattus norvegicus GN=Gbp1 PE=4 SV=2	18	10	24	10	593	68.4	6	91.2	85.3	86.1	93.7	91.3	99.2
Q7TSA0	Rhot2	Mitochondrial Rho GTPase 2 OS=Rattus norvegicus GN=Rhot2 PE=2 SV=1	23	9	15	7	622	69.1	5.71	93.6	105.2	100.2	103.6	103.7	102.2
D3ZZ21	Ndufb6	NADH dehydrogenase (Ubiquinone) 1 beta subcomplex, 6 (Predicted) OS=Rattus norvegicus GN=Ndufb6 PE=1 SV=1	60	8	70	8	128	15.6	10.04	110.8	106.4	110.2	112	109.5	101.9
B2RZB5	Chmp2a	Charged multivesicular body protein 2A OS=Rattus norvegicus GN=Chmp2a PE=1 SV=1	34	8	17	8	222	25.1	5.97	89.3	96	91.5	99.5	94.9	102.2
A0A096MK47	Mlip	Muscular LMNA-interacting protein OS=Rattus norvegicus GN=Mlip PE=1 SV=1	24	17	36	17	807	86.1	8.85	112.5	95.7	104.5	97.6	99.8	97.4
A0A0G2K478	Dguok	Deoxyguanosine kinase OS=Rattus norvegicus GN=Dguok PE=1 SV=1	42	9	40	9	277	32.1	8.57	113.3	106	102.4	106.7	107.2	106.6
G3V7J0	Aldh6a1	Aldehyde dehydrogenase family 6, subfamily A1, isoform CRA_b OS=Rattus norvegicus GN=Aldh6a1 PE=1 SV=1	55	28	287	28	535	57.7	8.18	120.9	108.7	114.5	108.8	112.6	107.6
P00507	Got2	Aspartate aminotransferase, mitochondrial OS=Rattus norvegicus GN=Got2 PE=1 SV=2	57	28	375	28	430	47.3	9	116.6	107.5	112.4	108.1	109.4	104.3
P18886	Cpt2	Carnitine O-palmitoyltransferase 2, mitochondrial OS=Rattus norvegicus GN=Cpt2 PE=1 SV=1	54	33	202	33	658	74.1	7.33	115.7	106.9	114.8	115.4	109.2	102.1
Q01177	Plg	Plasminogen OS=Rattus norvegicus GN=Plg PE=2 SV=2	42	31	109	31	812	90.5	7.08	115.6	127.4	117.2	120.9	106.1	118.4
Q5BJZ3	Nnt	Nicotinamide nucleotide transhydrogenase OS=Rattus norvegicus GN=Nnt PE=1 SV=1	41	45	619	45	1086	113.8	7.88	116.2	108.3	116.1	115.4	117.4	104.7
Q68FS4	Lap3	Cytosol aminopeptidase OS=Rattus norvegicus GN=Lap3 PE=1 SV=1	42	20	68	20	519	56.1	7.21	101.3	94.2	96.5	98.5	104.3	100.9
D4A4T9	Chordc1	Cysteine and histidine-rich domain-containing protein 1 OS=Rattus norvegicus GN=Chordc1 PE=3 SV=1	29	7	12	7	331	37.3	7.9	103.9	98.9	102.9	116.9	105.9	104.8
G3V907	LOC100911356	Peroxisomal biogenesis factor 19-like OS=Rattus norvegicus GN=LOC100911356 PE=1 SV=1	33	9	15	9	299	32.5	4.36	108.7	101.6	105.4	105.1	107.2	101
Q4G012	Fmc1	Protein FMC1 homolog OS=Rattus norvegicus GN=Fmc1 PE=3 SV=1	28	2	7	2	113	12.7	10.08	105.5	103.1	116	100.1	108.3	97
Q641X9	Mrpl9	39S ribosomal protein L9, mitochondrial OS=Rattus norvegicus GN=Mrpl9 PE=2 SV=1	30	8	16	8	262	30.1	10.08	105.7	107.2	109.9	109.8	104.7	103.3
Q68FS2	Cops4	COP9 signalosome complex subunit 4 OS=Rattus norvegicus GN=Cops4 PE=1 SV=1	50	16	37	16	406	46.3	5.85	98.6	98.2	98.2	98.7	93.1	96
O35244	Prdx6	Peroxiredoxin-6 OS=Rattus norvegicus GN=Prdx6 PE=1 SV=3	77	17	122	17	224	24.8	5.94	98	91.3	90.4	97	99.4	102.9
D3ZE15	Ndufa13	NADH dehydrogenase [ubiquinone] 1 alpha subcomplex subunit 13-like OS=Rattus norvegicus GN=Ndufa13 PE=1 SV=1	63	10	116	10	144	16.8	9.48	114.9	105.4	111.6	113.6	116.8	106.1
B2RZ57	Mrpl18	Mitochondrial ribosomal protein L18 OS=Rattus norvegicus GN=Mrpl18 PE=1 SV=1	13	2	7	2	180	20.6	8.85	107	104.7	107.8	96.9	105.6	98.5
D3ZS58	Ndufa2	NADH dehydrogenase [ubiquinone] 1 alpha subcomplex subunit 2 OS=Rattus norvegicus GN=Ndufa2 PE=1 SV=1	59	7	74	7	97	10.8	9.72	111.4	105.6	118.7	111.5	113.1	104.1
Q9WUS0	Ak4	Adenylate kinase 4, mitochondrial OS=Rattus norvegicus GN=Ak4 PE=2 SV=1	39	8	25	8	223	25.2	8.02	122.1	111	110.8	108.7	106.4	105.2
D3ZF13	Ndufab1	Acyl carrier protein OS=Rattus norvegicus GN=Ndufab1 PE=1 SV=1	21	4	68	4	156	17.5	5.07	120.8	105.8	114.3	114.6	119.3	111
A0A0G2JWS2	Nebl	Nebulette OS=Rattus norvegicus GN=Nebl PE=1 SV=1	73	77	469	77	952	108.9	7.34	106.4	93.1	108.1	104.5	103	105.2
P84076	Hpca	Neuron-specific calcium-binding protein hippocalcin OS=Rattus norvegicus GN=Hpca PE=1 SV=2	19	4	8	1	193	22.4	4.97	113.8	118.2	109.6	107.7	103.1	104.5
Q68FU7	Coq6	Ubiquinone biosynthesis monooxygenase COQ6, mitochondrial OS=Rattus norvegicus GN=Coq6 PE=2 SV=1	13	6	23	6	476	51.5	7.21	108.2	110.6	103	105.7	108.6	105.6
F1M9D6	Stat1	Signal transducer and activator of transcription OS=Rattus norvegicus GN=Stat1 PE=1 SV=2	31	20	46	20	749	87.2	5.82	110.8	104.7	103.7	99.1	98.8	98.1
D3ZZN3	Acss1	Acetyl-coenzyme A synthetase OS=Rattus norvegicus GN=Acss1 PE=3 SV=1	40	22	120	22	682	74.8	6.86	128.7	112	117.4	107.7	112.3	102
P83565	Mrpl40	39S ribosomal protein L40, mitochondrial OS=Rattus norvegicus GN=Mrpl40 PE=1 SV=2	19	3	10	3	206	24.4	9.55	109.5	107.4	110.3	106.6	109	101.3
A0A0G2JXH2	Ccdc51	Coiled-coil domain-containing protein 51 OS=Rattus norvegicus GN=Ccdc51 PE=1 SV=1	36	16	35	16	429	48	8.68	117.7	108.9	111	112.9	112.6	103.1
Q642A4		UPF0598 protein C8orf82 homolog OS=Rattus norvegicus PE=2 SV=1	60	10	38	10	218	24.4	8.59	107	101.6	106	102.8	108.5	106.5
D3ZYT2	Mrps5	Mitochondrial ribosomal protein S5 OS=Rattus norvegicus GN=Mrps5 PE=1 SV=1	25	12	22	12	432	48.1	10.01	107.1	113	111.4	106.2	103.6	101.8
P07633	Pccb	Propionyl-CoA carboxylase beta chain, mitochondrial OS=Rattus norvegicus GN=Pccb PE=2 SV=1	53	23	131	1	541	58.6	7.47	108.6	102	104.9	106.9	115.5	99.3
A0A1B0GWY3	Tomm5	RCG54790, isoform CRA_c OS=Rattus norvegicus GN=Tomm5 PE=1 SV=1	29	3	10	3	51	6	9.6	119.9	102	106.6	113	111.7	101.8
P19357	Slc2a4	Solute carrier family 2, facilitated glucose transporter member 4 OS=Rattus norvegicus GN=Slc2a4 PE=1 SV=1	12	4	11	4	509	54.9	7.3	128.2	116.3	114.1	108.5	111.2	104.9
D3ZZQ4	Aamdc	Adipogenesis-associated, Mth938 domain-containing OS=Rattus norvegicus GN=Aamdc PE=1 SV=1	52	6	16	6	124	13.5	8.46	106.4	103.9	103.8	109.8	102.1	102.8
D3ZMR1	Tomm7	Translocase of outer mitochondrial membrane 7 OS=Rattus norvegicus GN=Tomm7 PE=1 SV=1	44	2	8	2	55	6.2	10.17	119.2	104.9	109	109.7	113.8	103.9
C6ZII9	Sirt3	NAD-dependent protein deacetylase OS=Rattus norvegicus GN=Sirt3 PE=1 SV=1	27	9	24	9	320	35	7.42	109.3	105.9	104	112	111.7	107.4
O08776	Ndufaf3	NADH dehydrogenase [ubiquinone] 1 alpha subcomplex assembly factor 3 OS=Rattus norvegicus GN=Ndufaf3 PE=2 SV=1	24	3	12	3	185	20.7	7.84	119.3	104.4	109.8	102.2	112.2	103.1
D3ZWC6	Sntb1	Syntrophin, basic 1 (Predicted) OS=Rattus norvegicus GN=Sntb1 PE=1 SV=1	48	23	80	21	539	58.3	8.31	104.4	98.2	104.6	103.9	107.1	103.3
F1LP30	Mccc1	Methylcrotonoyl-CoA carboxylase subunit alpha, mitochondrial OS=Rattus norvegicus GN=Mccc1 PE=1 SV=1	55	31	128	31	715	79.2	7.14	115.1	109.6	109.8	106.3	113	107.8
Q5RKI9	Mrrf	Ribosome-recycling factor, mitochondrial OS=Rattus norvegicus GN=Mrrf PE=2 SV=1	27	5	9	5	262	29.1	9.74	108.3	112.9	121.4	106.2	107.7	101.7
Q704E8	Abcb7	ATP-binding cassette sub-family B member 7, mitochondrial OS=Rattus norvegicus GN=Abcb7 PE=1 SV=1	19	12	32	12	752	82.5	9.31	114.5	105.9	111.3	115.7	111	106.1
P23693	Tnni3	Troponin I, cardiac muscle OS=Rattus norvegicus GN=Tnni3 PE=1 SV=2	53	14	325	14	211	24.1	9.55	103.9	95.6	104.7	101.1	106.4	97.3
F1LVY9	Pdf	Peptide deformylase OS=Rattus norvegicus GN=Pdf PE=1 SV=2	30	7	13	7	231	25.9	9.26	116.9	106.3	108.5	108.4	111	104.4
Q5U2Q8	Asph	Aspartate-beta-hydroxylase OS=Rattus norvegicus GN=Asph PE=1 SV=1	31	8	37	6	207	22.6	9.7	112.3	98.2	102.9	110.6	101.8	102.5
P56741	Mybpc3	Myosin-binding protein C, cardiac-type OS=Rattus norvegicus GN=Mybpc3 PE=1 SV=2	68	81	1430	81	1274	140.7	6.54	97.5	92.1	100	104.3	107.8	102.1
Q66HG9	Mavs	Mitochondrial antiviral-signaling protein OS=Rattus norvegicus GN=Mavs PE=1 SV=1	37	12	25	12	507	53.8	6.46	97.6	84.2	100.2	91.6	94.2	102.4
Q5XHZ0	Trap1	Heat shock protein 75 kDa, mitochondrial OS=Rattus norvegicus GN=Trap1 PE=1 SV=1	44	29	108	28	706	80.4	7.03	117	105.9	111.2	105.8	108.8	106.3
Q924S5	Lonp1	Lon protease homolog, mitochondrial OS=Rattus norvegicus GN=Lonp1 PE=2 SV=1	36	30	90	30	950	105.7	6.6	108.9	105.5	105.2	104.5	108.7	107.7
D4ABV0	Smim26	RGD1566320 OS=Rattus norvegicus GN=Smim26 PE=1 SV=1	10	1	3	1	107	12.1	4.97	102.3	103.2	110.3	111	111.3	110.2
P20291	Alox5ap	Arachidonate 5-lipoxygenase-activating protein OS=Rattus norvegicus GN=Alox5ap PE=1 SV=2	8	1	3	1	161	18.1	8.46	88.5	86.8	90.8	79	101.2	89.2
D3ZDX7	Mrpl48	Mitochondrial ribosomal protein L48 OS=Rattus norvegicus GN=Mrpl48 PE=1 SV=1	9	2	5	2	211	24	9.51	122.8	95.5	107.7	98.6	107.7	102.6
Q32PX9	Afg1l	AFG1-like ATPase OS=Rattus norvegicus GN=Afg1l PE=2 SV=1	19	9	22	9	480	54.5	8.43	119	112.8	112.1	111.9	111.3	109.4
D3ZT90	Gcdh	Glutaryl-CoA dehydrogenase OS=Rattus norvegicus GN=Gcdh PE=1 SV=1	23	10	34	10	447	49.7	8.72	119.8	104.5	112.3	111.9	110.8	105.3
A0A0G2JVH4	Immt	MICOS complex subunit MIC60 OS=Rattus norvegicus GN=Immt PE=1 SV=1	58	46	348	46	776	86.2	5.85	115.1	108.5	112.2	112.6	111.8	104.5
B1H230	Map2k3	Dual-specificity mitogen-activated protein kinase kinase 3-like OS=Rattus norvegicus GN=Map2k3 PE=1 SV=1	28	9	16	9	347	39.3	7.43	105	105.6	110.4	111.5	113.1	107.9
Q7TMZ9		Cardiac titin N2B isoform (Fragment) OS=Rattus norvegicus PE=2 SV=1	70	70	597	51	1249	136.8	4.94	98.2	91.4	103	106.7	108.2	107.8
Q923M1	Msra	Mitochondrial peptide methionine sulfoxide reductase OS=Rattus norvegicus GN=Msra PE=1 SV=1	49	9	27	9	233	25.8	8.07	100.8	101	100.8	102.4	98.5	100.5
Q6MG08	Abcf1	ATP-binding cassette sub-family F member 1 OS=Rattus norvegicus GN=Abcf1 PE=1 SV=1	15	11	25	11	839	95.2	6.65	97.2	93.4	92.2	101.6	95.6	103.7
P70673	Kcnj11	ATP-sensitive inward rectifier potassium channel 11 OS=Rattus norvegicus GN=Kcnj11 PE=1 SV=1	5	2	6	2	390	43.6	8.19	109.2	100.3	107.1	105.3	104.4	99.8
A0A0H2UI19	F12	Coagulation factor XII OS=Rattus norvegicus GN=F12 PE=1 SV=1	7	5	6	5	603	66.7	7.3	111	127.2	107.4	127.7	102.8	104.4
D3ZA85	Nfu1	Histone cell cycle regulation defective interacting protein 5 (Predicted), isoform CRA_a OS=Rattus norvegicus GN=Nfu1 PE=1 SV=1	30	6	18	6	253	28.3	4.96	109.6	104.9	103.1	104.1	106.4	104.7
Q8VID1	Dhrs4	Dehydrogenase/reductase SDR family member 4 OS=Rattus norvegicus GN=Dhrs4 PE=2 SV=2	44	13	74	13	279	29.8	9.55	112.9	107.9	114.6	110.8	111.2	102
D3ZVK1	Mcm8	DNA helicase MCM8 OS=Rattus norvegicus GN=Mcm8 PE=3 SV=1	2	2	11	2	830	91.9	7.84	97.6	97.1	100.1	105.7	101	99.9
D3ZZV1	Pam16	Presequence translocase-associated motor 16 OS=Rattus norvegicus GN=Pam16 PE=1 SV=1	36	6	11	6	125	13.8	9.52	123.7	108.6	122.3	109	113.3	101.3
M0R4L6	Gatb	Glutamyl-tRNA(Gln) amidotransferase subunit B, mitochondrial OS=Rattus norvegicus GN=Gatb PE=1 SV=1	7	5	8	5	557	61.9	7.31	113.4	108.6	109.1	108.3	106.1	102.9
Q6XVN8	Map1lc3a	Microtubule-associated proteins 1A/1B light chain 3A OS=Rattus norvegicus GN=Map1lc3a PE=1 SV=1	23	3	8	3	121	14.3	8.68	89.5	91.9	95.6	98.2	88.3	104.5
O35092	Timm17a	Mitochondrial import inner membrane translocase subunit Tim17-A OS=Rattus norvegicus GN=Timm17a PE=2 SV=1	18	2	5	2	171	18	7.9	135.3	116.1	91.6	116.3	120.1	106.6
D3ZXK4	Abhd11	Abhydrolase domain-containing 11 OS=Rattus norvegicus GN=Abhd11 PE=1 SV=1	26	8	23	8	307	33.2	9.31	107.5	106.7	107.8	99.8	108	104.2
Q4G067	Mrpl44	Mitochondrial ribosomal protein L44 OS=Rattus norvegicus GN=Mrpl44 PE=1 SV=1	14	4	12	4	332	37.4	8.82	102.7	104.5	98.4	98.5	101.1	103.7
Q7TQ16	Uqcrq	Cytochrome b-c1 complex subunit 8 OS=Rattus norvegicus GN=Uqcrq PE=3 SV=1	45	5	38	5	82	9.8	10.52	113.2	107.2	110.9	109.4	110.4	102
Q9WV97	Timm9	Mitochondrial import inner membrane translocase subunit Tim9 OS=Rattus norvegicus GN=Timm9 PE=1 SV=3	78	6	24	6	89	10.4	7.21	120.7	103.1	105.5	103.8	109.4	102.2
D4AEG6	Mrpl32	Mitochondrial ribosomal protein L32 OS=Rattus norvegicus GN=Mrpl32 PE=1 SV=1	20	3	6	3	187	21.6	9.67	113.6	107.4	113.5	115.6	108.4	104.6
A1IVX5	Hacd1	Very-long-chain (3R)-3-hydroxyacyl-CoA dehydratase OS=Rattus norvegicus GN=Hacd1 PE=2 SV=1	8	2	6	2	248	28.6	9.25	110.3	100.5	100.5	97.5	111.2	102.1
G3V6H5	Slc25a11	Mitochondrial 2-oxoglutarate/malate carrier protein OS=Rattus norvegicus GN=Slc25a11 PE=1 SV=1	52	15	110	15	314	34.1	9.96	124.2	111.2	110.7	110.1	115.3	106
G3V628	RGD1302996	Hypothetical protein MGC:15854 OS=Rattus norvegicus GN=RGD1302996 PE=1 SV=1	15	6	12	6	311	35.5	9.42	115.6	109.8	100.8	107.7	112.2	103.1
F1M944	Casq2	Calsequestrin OS=Rattus norvegicus GN=Casq2 PE=1 SV=2	41	15	204	15	427	49.4	4.31	107.9	104.7	100.9	104.7	104.4	103.5
Q5XIT9	Mccc2	Methylcrotonoyl-CoA carboxylase beta chain, mitochondrial OS=Rattus norvegicus GN=Mccc2 PE=2 SV=1	65	28	140	28	563	61.5	8.31	115.7	110.3	108.7	110.7	113.5	109.8
B0BMW2	Hsd17b10	3-hydroxyacyl-CoA dehydrogenase type-2 OS=Rattus norvegicus GN=Hsd17b10 PE=1 SV=1	67	15	114	15	261	27.2	8.59	115.9	108.8	114.6	109.6	112.7	102.8
Q5I0K3	Clybl	Citramalyl-CoA lyase, mitochondrial OS=Rattus norvegicus GN=Clybl PE=2 SV=2	54	18	85	18	338	37.3	7.97	121.7	112	111.6	109	109.9	107.4
Q68FY0	Uqcrc1	Cytochrome b-c1 complex subunit 1, mitochondrial OS=Rattus norvegicus GN=Uqcrc1 PE=1 SV=1	54	19	216	18	480	52.8	5.88	116.2	106.9	113.6	113.5	112.2	103.9
D3ZFE9	LOC100359687	Mitochondrial ribosomal protein L1-like OS=Rattus norvegicus GN=LOC100359687 PE=1 SV=3	28	8	15	8	328	36.9	9.42	110.8	103.9	105.6	108.8	107.2	107.7
D4AC65	Coa7	Cytochrome c oxidase assembly factor 7 OS=Rattus norvegicus GN=Coa7 PE=1 SV=1	21	5	8	5	231	25.7	6.07	104.3	107.9	111.3	102.3	108.2	108.6
Q7TP77	Mrpl49	Aa2-277 OS=Rattus norvegicus GN=Mrpl49 PE=1 SV=1	31	5	13	5	166	19.4	9.35	108.9	104.3	105.8	109.5	112.7	102.9
B2RZD0	Mrpl57	Mitochondrial ribosomal protein 63 OS=Rattus norvegicus GN=Mrpl57 PE=1 SV=1	7	1	3	1	102	12	10.21	112.4	109.2	107.8	114.8	106.8	100.5
P13697	Me1	NADP-dependent malic enzyme OS=Rattus norvegicus GN=Me1 PE=1 SV=2	29	15	41	15	572	64	6.93	95.6	92.9	97.4	96.2	95.8	96.9
P31044	Pebp1	Phosphatidylethanolamine-binding protein 1 OS=Rattus norvegicus GN=Pebp1 PE=1 SV=3	87	12	139	12	187	20.8	5.8	97.2	94.1	96.8	99.2	99.3	100.4
Q5XI79	Ndufaf7	Protein arginine methyltransferase NDUFAF7, mitochondrial OS=Rattus norvegicus GN=Ndufaf7 PE=2 SV=1	23	8	12	8	436	48.7	6.73	101.6	104.8	103.2	110.4	101	105.4
F1LNL2	Smarca5	SWI/SNF related, matrix associated, actin dependent regulator of chromatin, subfamily a, member 5 (Predicted), isoform CRA_a OS=Rattus norvegicus GN=Smarca5 PE=1 SV=2	4	4	5	4	995	116.6	8.41	99.1	103.7	103.7	96.8	99.3	96.4
P23965	Eci1	Enoyl-CoA delta isomerase 1, mitochondrial OS=Rattus norvegicus GN=Eci1 PE=1 SV=1	40	12	132	12	289	32.2	9.54	123.9	113.9	115.6	114.1	111.7	104
Q6PCU0	Atp5c1	ATP synthase subunit gamma OS=Rattus norvegicus GN=Atp5c1 PE=1 SV=1	41	14	239	14	298	33	9.01	122.6	109.9	115.9	113.3	111.6	100.7
P67779	Phb	Prohibitin OS=Rattus norvegicus GN=Phb PE=1 SV=1	59	16	116	16	272	29.8	5.76	116.8	107.7	111.5	112.6	114.4	103.9
Q06647	Atp5o	ATP synthase subunit O, mitochondrial OS=Rattus norvegicus GN=Atp5o PE=1 SV=1	65	13	257	13	213	23.4	10.02	116.8	109.4	112.5	110.4	114.3	102.1
Q4KLZ1	Tmem186	Transmembrane protein 186 OS=Rattus norvegicus GN=Tmem186 PE=2 SV=1	25	5	12	5	216	24.6	10.11	114.2	99	101.8	106.5	114.7	104
Q498T4	Mrpl2	39S ribosomal protein L2, mitochondrial OS=Rattus norvegicus GN=Mrpl2 PE=2 SV=1	25	5	9	5	304	33	11.15	108	102.6	104.1	104.1	106	99
A0A0H2UI42	Mrpl30	39S ribosomal protein L30, mitochondrial OS=Rattus norvegicus GN=Mrpl30 PE=1 SV=1	16	2	3	2	179	20.7	10.04	107.7	106.3	107.2	104.1	105.6	103.5
M0R959	Mmab	Methylmalonic aciduria (cobalamin deficiency) cblB type OS=Rattus norvegicus GN=Mmab PE=1 SV=1	25	4	9	4	237	26.2	9.06	114.2	109.6	105.5	98.4	108.4	109
A0A0G2JVD6	Kmt2d	Lysine methyltransferase 2D OS=Rattus norvegicus GN=Kmt2d PE=1 SV=1	2	12	33	10	5840	628.4	5.87	110.5	103.6	105.7	108.3	106.5	100.5
Q80W89	Ndufa11	NADH dehydrogenase [ubiquinone] 1 alpha subcomplex subunit 11 OS=Rattus norvegicus GN=Ndufa11 PE=2 SV=1	36	4	40	4	141	14.8	8.09	115.2	107.2	115.7	122.5	115.1	106.8
F1LU71	Auh	Methylglutaconyl-CoA hydratase, mitochondrial OS=Rattus norvegicus GN=Auh PE=1 SV=2	38	13	53	13	315	33.3	9.42	115.1	113	113.1	108.2	111	106.7
D4A465	Lamtor2	Late endosomal/lysosomal adaptor, MAPK and MTOR activator 2 OS=Rattus norvegicus GN=Lamtor2 PE=1 SV=1	22	2	9	2	125	13.5	5.4	100.9	93.9	102	92.7	96.4	97.3
D4A742	Romo1	RCG37250, isoform CRA_a OS=Rattus norvegicus GN=Romo1 PE=1 SV=1	32	2	11	2	79	8.2	9.33	98.9	96.8	102.6	113	117.9	104.5
Q5XFV8	Cox14	Cytochrome c oxidase assembly protein COX14 OS=Rattus norvegicus GN=Cox14 PE=3 SV=1	40	3	9	3	57	6.4	9.55	111	98.8	105.4	112.3	109.1	103
Q5PQN8	Ppp2r3a	Protein phosphatase 2 (Formerly 2A), regulatory subunit B'', alpha OS=Rattus norvegicus GN=Ppp2r3a PE=2 SV=1	16	8	12	8	530	61	4.98	106.9	109.2	115.1	107.3	103.3	115.9
P12346	Tf	Serotransferrin OS=Rattus norvegicus GN=Tf PE=1 SV=3	52	39	294	1	698	76.3	7.28	132.9	143.2	126.7	121.3	94.6	106.3
Q5HZA9	Tmem126a	Transmembrane protein 126A OS=Rattus norvegicus GN=Tmem126a PE=2 SV=1	25	5	10	5	196	21.6	9.54	108.8	113.2	103.6	112.4	107.8	104.8
P21571	Atp5j	ATP synthase-coupling factor 6, mitochondrial OS=Rattus norvegicus GN=Atp5j PE=1 SV=1	51	10	100	10	108	12.5	9.44	118.4	111.9	107.6	117.3	118.1	107.3
D3ZL85	Hccs	Cytochrome c heme lyase OS=Rattus norvegicus GN=Hccs PE=1 SV=1	46	12	32	12	274	31.1	6.73	114.4	107.8	99.3	109.5	111.1	100.7
D3ZFQ8	Cyc1	Cytochrome c-1 OS=Rattus norvegicus GN=Cyc1 PE=1 SV=3	55	13	170	13	326	35.4	9.26	119.7	105.3	110.7	109.2	117.8	107.1
G3V7K1	Myom2	Myomesin 2 OS=Rattus norvegicus GN=Myom2 PE=1 SV=1	67	93	853	93	1464	164.6	5.88	107.8	100.5	103.8	106.4	109.8	103.6
F1LRK4	Grsf1	G-rich RNA sequence-binding factor 1 OS=Rattus norvegicus GN=Grsf1 PE=1 SV=2	11	5	11	5	479	52.9	6.67	114.5	103.4	114.8	111.1	109.2	105.6
Q5RK00	Mrpl46	39S ribosomal protein L46, mitochondrial OS=Rattus norvegicus GN=Mrpl46 PE=2 SV=1	22	6	14	6	277	31.7	7.44	105.7	103.6	97.3	110.9	109.5	94.9
P97519	Hmgcl	Hydroxymethylglutaryl-CoA lyase, mitochondrial OS=Rattus norvegicus GN=Hmgcl PE=2 SV=1	43	13	61	13	325	34.2	8.41	107.6	98.1	106.9	102	105	107.7
Q923V4	Fbxo6	F-box only protein 6 OS=Rattus norvegicus GN=Fbxo6 PE=1 SV=1	23	7	15	7	284	32.8	6.86	95.6	93.1	99.1	92	88.6	91.8
P25977	Ubtf	Nucleolar transcription factor 1 OS=Rattus norvegicus GN=Ubtf PE=1 SV=1	10	6	8	6	764	89.4	5.81	94.3	101.5	93.7	100.5	87.2	97.6
Q9G898	Mt-cyb	Cytochrome b OS=Rattus norvegicus GN=Mt-cyb PE=2 SV=1	7	3	13	3	381	42.8	7.91	118.2	95.6	145.8	121.1	127.3	102.5
P84817	Fis1	Mitochondrial fission 1 protein OS=Rattus norvegicus GN=Fis1 PE=1 SV=1	48	8	46	8	152	17	8.53	117.3	110.5	105.3	113.5	116.1	107
Q5XIC2	Ecsit	Evolutionarily conserved signaling intermediate in Toll pathway, mitochondrial OS=Rattus norvegicus GN=Ecsit PE=1 SV=1	17	6	9	6	434	49.6	6.43	98.5	106.6	110.1	85.9	106.8	103
D4ABS5	Pithd1	PITH domain-containing 1 OS=Rattus norvegicus GN=Pithd1 PE=1 SV=2	35	3	10	3	118	13.7	5.69	100.2	100.7	100.5	106.9	101.6	100.4
P80431	Cox7b	Cytochrome c oxidase subunit 7B, mitochondrial OS=Rattus norvegicus GN=Cox7b PE=1 SV=3	10	2	34	2	80	9	10.11	117.1	106	113.3	120.5	113.5	103.8
G3V778	Pdk4	Pyruvate dehydrogenase kinase, isoenzyme 4 OS=Rattus norvegicus GN=Pdk4 PE=1 SV=1	39	14	54	13	412	46.6	7.08	121.2	121.5	142	131.7	130.1	106.3
A9UMW0	Ubl5	Ubiquitin-Like 5 Protein, isoform CRA_a OS=Rattus norvegicus GN=Ubl5 PE=1 SV=1	41	4	10	4	73	8.5	8.44	101.3	92.2	94.4	100.3	89	100.1
F1LN88	Aldh2	Aldehyde dehydrogenase, mitochondrial OS=Rattus norvegicus GN=Aldh2 PE=1 SV=2	51	28	254	26	519	56.5	7.33	93.8	95.1	98.3	102.1	98.3	102.4
Q6J2U6	Rnf114	E3 ubiquitin-protein ligase RNF114 OS=Rattus norvegicus GN=Rnf114 PE=2 SV=1	35	8	20	8	229	25.6	6.81	106.3	92.2	109.9	107.5	106.3	100.8
D3ZAI6	Nt5dc3	5'-nucleotidase domain-containing 3 OS=Rattus norvegicus GN=Nt5dc3 PE=1 SV=2	11	6	7	6	546	63.1	8.62	97.7	96	97.7	94.4	111	105
D4AE79	Chmp1a	Charged multivesicular body protein 1A OS=Rattus norvegicus GN=Chmp1a PE=1 SV=1	21	5	12	5	196	21.6	8.06	95	99.4	92.3	98.2	101.6	107.6
P16970	Abcd3	ATP-binding cassette sub-family D member 3 OS=Rattus norvegicus GN=Abcd3 PE=1 SV=3	13	8	19	8	659	75.3	9.25	102.4	101.9	100.1	114.1	109.1	104.3
P18163	Acsl1	Long-chain-fatty-acid--CoA ligase 1 OS=Rattus norvegicus GN=Acsl1 PE=1 SV=1	57	39	330	34	699	78.1	6.99	127.9	114.3	116.4	117.6	116.4	106.2
Q5BJX1	Mrpl41	39S ribosomal protein L41, mitochondrial OS=Rattus norvegicus GN=Mrpl41 PE=1 SV=1	56	7	15	7	134	15.2	9.91	111.5	107.1	103.9	111.1	107.1	105
D4A8Y1		Uncharacterized protein OS=Rattus norvegicus PE=1 SV=1	51	36	322	36	655	71	9.41	97.5	89.6	104	103.1	105.8	106.8
F1LUW0		Uncharacterized protein OS=Rattus norvegicus PE=4 SV=2	3	1	4	1	266	29.6	8.84	94.5	89.9	102.7	106.3	107.4	106.6
G3V8B1	Gpld1	Glycosylphosphatidylinositol specific phospholipase D1, isoform CRA_a OS=Rattus norvegicus GN=Gpld1 PE=1 SV=1	4	3	5	3	843	93.6	6.7	96.1	105.3	103.2	108.7	92.2	100.4
P63025	Vamp3	Vesicle-associated membrane protein 3 OS=Rattus norvegicus GN=Vamp3 PE=1 SV=1	39	3	11	1	103	11.5	8.5	105.9	85.9	114	92.1	97.6	101
Q7TQN4	Rela	RELA OS=Rattus norvegicus GN=Rela PE=1 SV=1	9	4	5	4	550	60.2	5.78	95	105.1	94.4	102.8	102.6	92.1
Q641Z9	Sdhc	Succinate dehydrogenase complex subunit C OS=Rattus norvegicus GN=Sdhc PE=1 SV=1	12	2	25	2	169	18.2	10.21	116	104.3	112.6	109.8	109.9	104.2
P35171	Cox7a2	Cytochrome c oxidase subunit 7A2, mitochondrial OS=Rattus norvegicus GN=Cox7a2 PE=1 SV=1	28	2	39	2	83	9.3	10.27	117.5	103.1	105.5	110.2	117.9	103.8
F1LX07	Slc25a12	Solute carrier family 25 member 12 OS=Rattus norvegicus GN=Slc25a12 PE=1 SV=3	55	30	177	25	655	71.9	8.12	120.1	108.2	111.6	109.7	114.7	104.7
F6Q5K7	Mrps18b	Mitochondrial ribosomal protein S18B OS=Rattus norvegicus GN=Mrps18b PE=1 SV=1	25	5	10	5	257	29.1	8.81	117	108.1	107.5	107.7	104.6	104.5
A1L1M0	Prkaca	Protein kinase, cAMP-dependent, catalytic, alpha OS=Rattus norvegicus GN=Prkaca PE=1 SV=1	50	17	70	9	351	40.6	8.79	106.5	105.8	108	102.9	102.3	102.2
A0A0G2K3W1	Vwa8	von Willebrand factor A domain-containing 8 OS=Rattus norvegicus GN=Vwa8 PE=1 SV=1	34	16	48	16	481	53.7	8.76	120.8	111.5	115	110.3	111.3	109.6
P48500	Tpi1	Triosephosphate isomerase OS=Rattus norvegicus GN=Tpi1 PE=1 SV=2	88	19	245	19	249	26.8	7.24	97.8	94.1	94.7	95.2	98.8	99.2
B1PRL5	Cavin4	Caveolae-associated protein 4 OS=Rattus norvegicus GN=Cavin4 PE=1 SV=1	36	10	53	10	362	41.1	8.63	106	100.6	107.7	105.2	104.5	102
P12075	Cox5b	Cytochrome c oxidase subunit 5B, mitochondrial OS=Rattus norvegicus GN=Cox5b PE=1 SV=2	58	9	169	9	129	13.9	7.78	117.9	104.7	116.3	115	115.6	104
Q5BJX0	Ntmt1	N-terminal Xaa-Pro-Lys N-methyltransferase 1 OS=Rattus norvegicus GN=Ntmt1 PE=2 SV=3	20	3	7	3	223	25.4	6.9	93.9	85.8	98.1	88.1	98.1	95
Q5XIM4	Atp5s	ATP synthase subunit s, mitochondrial OS=Rattus norvegicus GN=Atp5s PE=2 SV=1	50	10	19	10	200	23.3	8.09	119.6	111.2	105.8	106.4	112.2	111.4
D4A4P3	Ndufb3	NADH:ubiquinone oxidoreductase subunit B3 OS=Rattus norvegicus GN=Ndufb3 PE=1 SV=1	58	5	55	5	99	11.3	9.04	121.2	110.5	110.8	118.5	111.8	108.2
P97851		Titin protein homolog (Fragment) OS=Rattus norvegicus PE=2 SV=1	68	4	85	4	63	7.1	5.38	101.5	96.5	94.7	107.2	109.1	102.2
G3V945	Aldh5a1	Aldehyde dehydrogenase family 5, subfamily A1 OS=Rattus norvegicus GN=Aldh5a1 PE=1 SV=1	47	21	94	21	523	56.1	8.09	115.5	109.8	109	112.3	109	106.7
B1H270	Suclg2	Succinate--CoA ligase [GDP-forming] subunit beta, mitochondrial OS=Rattus norvegicus GN=Suclg2 PE=2 SV=1	59	27	139	27	434	47	7.72	111.5	108.9	108.6	105.2	107.5	101.7
G3V6L9	Fkbp3	Peptidylprolyl isomerase OS=Rattus norvegicus GN=Fkbp3 PE=1 SV=1	50	10	34	10	224	25.2	9.28	115.9	105.3	106.9	111.6	107.4	104.8
P10818	Cox6a1	Cytochrome c oxidase subunit 6A1, mitochondrial OS=Rattus norvegicus GN=Cox6a1 PE=1 SV=2	42	3	39	3	111	12.3	9.32	102.4	104.2	102.8	102.1	101.8	101.2
Q09073	Slc25a5	ADP/ATP translocase 2 OS=Rattus norvegicus GN=Slc25a5 PE=1 SV=3	65	22	329	9	298	32.9	9.73	102.6	98.2	99.4	104.1	105.5	102.6
B4F7B9	Ndufa1	Uncharacterized protein (Fragment) OS=Rattus norvegicus GN=Ndufa1 PE=2 SV=1	12	1	8	1	86	9.8	8.78	115.5	104.9	102.4	106.8	110.9	100.7
Q9NQR8	Ndufaf4	NADH dehydrogenase [ubiquinone] 1 alpha subcomplex assembly factor 4 OS=Rattus norvegicus GN=Ndufaf4 PE=1 SV=1	48	9	28	9	174	20.1	9	119.4	108.2	110.8	109.4	111.3	106.1
B1WBS7	Fam185a	RGD1562135 protein OS=Rattus norvegicus GN=Fam185a PE=2 SV=1	17	3	6	3	208	21.8	6.54	115.3	110.7	92.4	115.1	107.8	101.9
P61016	Pln	Cardiac phospholamban OS=Rattus norvegicus GN=Pln PE=1 SV=1	23	2	39	2	52	6.1	8.81	99.7	93.4	104.6	103.3	107.4	102.6
Q499R6	Zfyve19	Similar to Zinc finger, FYVE domain containing 19 OS=Rattus norvegicus GN=Zfyve19 PE=1 SV=1	4	3	12	2	386	43	6.21	92.8	91.2	101.7	111.9	110.1	102.8
Q5PQM2	Klc4	Kinesin light chain 4 OS=Rattus norvegicus GN=Klc4 PE=1 SV=1	12	8	16	5	619	68.9	6.25	97.1	100.6	108.8	102.7	98.9	99.1
A0A0G2K459	Mtch2	Mitochondrial carrier 2 OS=Rattus norvegicus GN=Mtch2 PE=1 SV=1	47	11	60	11	303	33.7	8.94	114.4	107.5	105.4	108	114.7	104
F1LWG4	Ndufaf1	NADH dehydrogenase (Ubiquinone) 1 alpha subcomplex, assembly factor 1 (Predicted), isoform CRA_a OS=Rattus norvegicus GN=Ndufaf1 PE=1 SV=2	33	11	21	11	328	37.8	8.1	115.2	111	105.8	110	108.4	107.5
D4AE56	Ptges2	Prostaglandin E synthase 2 OS=Rattus norvegicus GN=Ptges2 PE=1 SV=1	44	15	58	15	384	43.4	9.25	117.9	111.1	109.4	112.1	110.5	105.5
Q6AXT5	Rab21	Ras-related protein Rab-21 OS=Rattus norvegicus GN=Rab21 PE=2 SV=1	35	7	22	7	223	24.1	7.94	98.4	99.9	98.1	104.3	103.3	104.6
F1LPM9	Tnni3k	Serine/threonine-protein kinase TNNI3K OS=Rattus norvegicus GN=Tnni3k PE=4 SV=2	14	11	20	11	835	92.7	6.46	103.2	107.4	117	110.4	107.7	107.4
P62994	Grb2	Growth factor receptor-bound protein 2 OS=Rattus norvegicus GN=Grb2 PE=1 SV=1	68	14	30	14	217	25.2	6.32	104.3	102.8	105.3	107.7	97.4	101.9
Q64240	Ambp	Protein AMBP OS=Rattus norvegicus GN=Ambp PE=1 SV=1	31	10	36	10	349	38.8	6	89.3	94.2	85.2	104.8	87.3	93.3
A0A0A1FZ38	ND3	NADH-ubiquinone oxidoreductase chain 3 OS=Rattus norvegicus GN=ND3 PE=3 SV=1	13	1	7	1	115	13.1	4.44	117.6	110.1	109.5	113.9	114.7	108.2
Q5XIG4	Ociad1	OCIA domain-containing protein 1 OS=Rattus norvegicus GN=Ociad1 PE=1 SV=1	51	10	27	10	247	27.6	7.42	119.3	107.2	116.7	109.7	112.4	99.4
A0A0G2K0Q8	Susd2	Sushi domain-containing 2 OS=Rattus norvegicus GN=Susd2 PE=1 SV=1	14	9	19	9	825	90.6	6.39	92	99.1	92.9	100.5	105.7	104.2
E9PT51	Poldip2	DNA polymerase delta-interacting protein 2 OS=Rattus norvegicus GN=Poldip2 PE=1 SV=3	33	11	30	11	368	41.8	8.63	106.6	105.5	105.9	106.1	106.1	104.2
Q6AXT0	Mrpl37	39S ribosomal protein L37, mitochondrial OS=Rattus norvegicus GN=Mrpl37 PE=2 SV=1	27	9	23	9	423	48.3	8.92	111.3	110.1	106.3	108.6	106.7	104.1
P84850	D2hgdh	D-2-hydroxyglutarate dehydrogenase, mitochondrial OS=Rattus norvegicus GN=D2hgdh PE=3 SV=1	26	12	32	12	535	58.8	8.13	102.3	105.7	102.9	106.7	103.5	105.8
P13221	Got1	Aspartate aminotransferase, cytoplasmic OS=Rattus norvegicus GN=Got1 PE=1 SV=3	61	23	218	23	413	46.4	7.21	110.2	102.1	108.3	109.3	103.7	102.7
G3V6Y6	Pygb	Alpha-1,4 glucan phosphorylase OS=Rattus norvegicus GN=Pygb PE=1 SV=2	52	43	294	1	846	96.7	6.9	131.3	110.2	118.1	111.8	110.9	106.8
A0A0G2JW88	Map4	Microtubule-associated protein OS=Rattus norvegicus GN=Map4 PE=1 SV=1	28	47	131	9	2201	233.3	5.62	109.6	105.2	118.8	107.6	104.3	115.5
P07943	Akr1b1	Aldose reductase OS=Rattus norvegicus GN=Akr1b1 PE=1 SV=3	69	20	157	19	316	35.8	6.71	103.8	98.7	108	101.5	100.6	99.5
Q0D2L6	Rragc	Ras-related GTP-binding C OS=Rattus norvegicus GN=Rragc PE=1 SV=1	22	7	17	7	398	44.1	5.1	103.9	99.2	102.2	99.9	103.7	103.8
P05504	Mt-atp6	ATP synthase subunit a OS=Rattus norvegicus GN=Mt-atp6 PE=1 SV=3	4	1	8	1	226	25.1	9.88	103.7	98	88.6	116.7	113.6	104.5
M0R7V3	Apoo	MICOS complex subunit OS=Rattus norvegicus GN=Apoo PE=1 SV=2	32	5	29	5	198	22.6	9.23	116.1	115.2	93.9	108.9	110.6	104
P31399	Atp5h	ATP synthase subunit d, mitochondrial OS=Rattus norvegicus GN=Atp5h PE=1 SV=3	80	14	261	13	161	18.8	6.6	120.1	111.9	113.2	113.4	114.8	104.8
G3V8F5	Tomm40	Mitochondrial import receptor subunit TOM40 homolog OS=Rattus norvegicus GN=Tomm40 PE=1 SV=1	24	7	32	7	361	37.9	7.97	107.7	105.8	105.2	108.4	111.2	106.4
P29419	Atp5i	ATP synthase subunit e, mitochondrial OS=Rattus norvegicus GN=Atp5i PE=1 SV=3	72	6	94	6	71	8.2	9.35	116.2	109.9	113.3	116	114.6	103.6
A0JPQ4	Trim72	Tripartite motif-containing protein 72 OS=Rattus norvegicus GN=Trim72 PE=1 SV=1	62	26	179	26	477	52.8	6.27	86.3	82.8	95.8	103	105.6	101.8
D3ZZU8	Fn3k	Fructosamine 3 kinase OS=Rattus norvegicus GN=Fn3k PE=4 SV=2	17	3	9	3	203	23.6	6.73	107.2	111.2	113.9	109.8	108.6	109.5
P62078	Timm8b	Mitochondrial import inner membrane translocase subunit Tim8 B OS=Rattus norvegicus GN=Timm8b PE=3 SV=1	45	4	11	4	83	9.3	5.12	122	114.8	110.7	110.6	109.3	104.5
Q641Z6	Ehd1	EH domain-containing protein 1 OS=Rattus norvegicus GN=Ehd1 PE=1 SV=1	60	32	170	22	534	60.6	6.83	94.1	94.9	96.7	98.9	100.5	101.6
D3Z874		Uncharacterized protein OS=Rattus norvegicus PE=1 SV=1	77	29	219	29	440	47.5	5.43	100.7	93.5	100.7	103	103.5	102.9
A0A0G2JU15	Ptcd3	Pentatricopeptide repeat domain 3 OS=Rattus norvegicus GN=Ptcd3 PE=1 SV=1	18	11	15	11	747	84.5	6.62	116.7	111.8	108.6	107.5	106.7	101.8
B5DEH2	Erlin2	Erlin-2 OS=Rattus norvegicus GN=Erlin2 PE=1 SV=1	50	18	58	15	339	37.7	5.74	102.4	100.9	103.4	104.7	105.8	100.2
Q4V8K5	Brox	BRO1 domain-containing protein BROX OS=Rattus norvegicus GN=Brox PE=2 SV=1	12	6	16	6	411	46.2	7.68	95.2	96.4	98.6	99	98.7	104.3
Q5U302	Ctnna1	Catenin (Cadherin associated protein), alpha 1 OS=Rattus norvegicus GN=Ctnna1 PE=1 SV=1	61	52	192	51	908	100.2	6.23	89.5	92	106	110.1	108.2	113.6
P47875	Csrp1	Cysteine and glycine-rich protein 1 OS=Rattus norvegicus GN=Csrp1 PE=1 SV=2	68	13	50	12	193	20.6	8.57	72.4	92.7	92.6	99.9	86	99.7
P81155	Vdac2	Voltage-dependent anion-selective channel protein 2 OS=Rattus norvegicus GN=Vdac2 PE=1 SV=2	73	16	213	15	295	31.7	7.49	120.4	111.4	108.8	107.2	112.7	103.2
D3ZTN1	Tesc	Tescalcin OS=Rattus norvegicus GN=Tesc PE=4 SV=1	34	7	20	7	214	24.6	4.98	104.6	97.5	102.6	101.1	107.6	103.5
A0A0G2K2M2	LOC102556337	Mitochondrial fission factor-like OS=Rattus norvegicus GN=LOC102556337 PE=1 SV=1	6	2	7	2	353	39.7	8.94	117.6	98.9	107.8	94.8	92.1	97.2
Q68FZ8	Pccb	Propionyl coenzyme A carboxylase, beta polypeptide OS=Rattus norvegicus GN=Pccb PE=1 SV=1	58	25	149	3	541	58.6	7.84	121.6	110.7	115.5	115.5	117.1	109.7
F1LN92	Afg3l2	AFG3-like matrix AAA peptidase subunit 2 OS=Rattus norvegicus GN=Afg3l2 PE=1 SV=1	47	41	145	37	802	89.3	8.6	113.3	107	111.1	106.8	111.2	105.1
F1LQJ2	Fhod3	Formin homology 2 domain-containing 3 OS=Rattus norvegicus GN=Fhod3 PE=4 SV=4	6	9	11	9	1578	175.7	5.68	113	102.2	108.1	106.1	101.5	106.2
B2RYW8	Minos1	MICOS complex subunit Mic10 OS=Rattus norvegicus GN=Minos1 PE=3 SV=1	21	2	9	2	76	8.5	9.25	108.6	104.4	112	125.7	115.5	103.9
B5DEF6	Acad10	RGD1310159 protein OS=Rattus norvegicus GN=Acad10 PE=2 SV=1	40	40	109	40	1069	119.2	8.44	117.4	112.7	116.2	109.2	107	106.8
D3ZSD8	Tmem143	Putative uncharacterized protein RGD1305013_predicted OS=Rattus norvegicus GN=Tmem143 PE=1 SV=1	26	12	39	12	458	51.5	9.19	115.1	112.4	115.5	110.8	114.1	108.1
Q63580		Titin (Fragment) OS=Rattus norvegicus PE=2 SV=1	65	13	92	13	207	22.6	8.21	98.6	92.8	104.3	113.2	107	104.8
Q8VHI8	Bnip1	Vesicle transport protein SEC20 OS=Rattus norvegicus GN=Bnip1 PE=2 SV=1	22	5	6	5	228	26.2	8.75	127.6	103	105.3	117	101.6	105.4
G3V6R7	Oxsm	3-oxoacyl-[acyl-carrier-protein] synthase, mitochondrial OS=Rattus norvegicus GN=Oxsm PE=1 SV=1	21	9	33	9	456	48	7.34	108.6	104.6	113.2	106.7	109.4	106.1
B5DEH7	C1r	C1r protein OS=Rattus norvegicus GN=C1r PE=1 SV=1	2	2	4	2	707	80.4	6.24	90.7	90.5	79.7	96.2	76.3	83.2
G3V9T7	Asna1	ATPase Asna1 OS=Rattus norvegicus GN=Asna1 PE=1 SV=1	25	8	15	8	348	38.8	4.91	98.2	95.8	86	93.8	92.2	98.1
D3ZIN7	Mrps23	Mitochondrial ribosomal protein S23 OS=Rattus norvegicus GN=Mrps23 PE=1 SV=1	26	5	10	5	177	20.3	9.25	110.4	108.4	112.2	105.7	105.1	101.9
Q6AY55	Dcakd	Dephospho-CoA kinase domain-containing protein OS=Rattus norvegicus GN=Dcakd PE=2 SV=1	24	6	9	6	240	27.3	9.69	96.7	99.2	101.8	96.5	104.5	102.5
P05065	Aldoa	Fructose-bisphosphate aldolase A OS=Rattus norvegicus GN=Aldoa PE=1 SV=2	73	28	551	23	364	39.3	8.09	100.6	96	100.7	99.7	99.1	97.1
D3Z8P1	Rnf7	Ring finger protein 7 OS=Rattus norvegicus GN=Rnf7 PE=1 SV=1	19	2	5	2	113	12.7	5.44	114.9	105.1	110.8	95	100	99.7
P62632	Eef1a2	Elongation factor 1-alpha 2 OS=Rattus norvegicus GN=Eef1a2 PE=1 SV=1	51	20	221	12	463	50.4	9.03	102.1	98.1	103.2	103.9	103.5	102.1
A0A0G2JV32	Phldb1	Pleckstrin homology-like domain family B member 1 OS=Rattus norvegicus GN=Phldb1 PE=1 SV=1	9	9	15	9	1386	152.2	8.69	108	102.2	114.3	107	108.1	107.9
P04166	Cyb5b	Cytochrome b5 type B OS=Rattus norvegicus GN=Cyb5b PE=1 SV=2	53	5	20	5	146	16.3	5.06	114	102	103	107.5	110.8	108.5
A0A0G2JSR0	Vdac3	Voltage-dependent anion-selective channel protein 3 OS=Rattus norvegicus GN=Vdac3 PE=1 SV=1	65	15	163	14	283	30.8	8.59	122.2	113.7	112.2	109.8	112.7	103.7
D3ZEH2	Foxred1	FAD-dependent oxidoreductase domain containing 1 OS=Rattus norvegicus GN=Foxred1 PE=1 SV=1	14	6	16	6	487	54.2	6.9	107.9	106.3	106.4	101.3	99.3	100.5
B5DF80	Pabpc6	Polyadenylate-binding protein OS=Rattus norvegicus GN=Pabpc6 PE=1 SV=1	17	12	36	1	643	71	9.26	99	96.8	107.3	106.4	101	102.7
B2RYS8	Ndufb8	NADH dehydrogenase [ubiquinone] 1 beta subcomplex subunit 8, mitochondrial OS=Rattus norvegicus GN=Ndufb8 PE=1 SV=1	59	10	99	10	186	21.9	6.05	109.3	106.8	111.2	117.9	113	106.4
Q6AY80	Nqo2	Ribosyldihydronicotinamide dehydrogenase [quinone] OS=Rattus norvegicus GN=Nqo2 PE=1 SV=3	46	9	40	9	231	26.3	7.36	108.6	101	106.7	109.2	102.8	106.5
Q5M7W1	Txnip	Thioredoxin-interacting protein OS=Rattus norvegicus GN=Txnip PE=2 SV=1	16	6	7	6	394	44	6.87	110.4	115.7	112.4	115.6	108.5	111
A0A0G2JSV0	Ndrg2	N-myc downstream regulated gene 2, isoform CRA_a OS=Rattus norvegicus GN=Ndrg2 PE=1 SV=1	39	10	82	10	371	40.7	5.3	115.8	111.6	103.1	108.6	107.5	100.1
P35444	Comp	Cartilage oligomeric matrix protein OS=Rattus norvegicus GN=Comp PE=1 SV=1	8	6	9	5	755	82.6	4.73	48.5	80.2	105.5	120.9	110.4	92.8
Q5XIH7	Phb2	Prohibitin-2 OS=Rattus norvegicus GN=Phb2 PE=1 SV=1	76	22	132	22	299	33.3	9.83	116.4	107.3	108.5	111.2	113	104
D4AAB5	Pm20d2	Peptidase M20 domain-containing 2 OS=Rattus norvegicus GN=Pm20d2 PE=4 SV=1	17	7	9	7	431	46.7	5.57	107.3	112.5	118.2	102.7	110.8	115.7
B1H271	Slc25a42	Mitochondrial coenzyme A transporter SLC25A42 OS=Rattus norvegicus GN=Slc25a42 PE=1 SV=1	13	4	15	4	318	35.2	9.86	130.1	121.5	118.2	119.2	112.8	101.5
P23928	Cryab	Alpha-crystallin B chain OS=Rattus norvegicus GN=Cryab PE=1 SV=1	70	13	262	13	175	20.1	7.33	86	78.8	82.3	85.8	93.4	93.4
A0A0G2JSI1	Aldh9a1	4-trimethylaminobutyraldehyde dehydrogenase OS=Rattus norvegicus GN=Aldh9a1 PE=1 SV=1	45	19	95	19	497	54	6.67	101.6	97.7	103	102.5	103.7	102.8
Q9JJ49		Titin (Fragment) OS=Rattus norvegicus PE=2 SV=1	79	13	111	13	201	22.3	5.34	98.4	96.8	102.4	109.4	106.3	105.9
Q5M818	Mrpl16	39S ribosomal protein L16, mitochondrial OS=Rattus norvegicus GN=Mrpl16 PE=2 SV=1	28	6	17	6	251	28.9	10.32	107	106.3	105.6	115.5	108.3	107.2
D4ACL2	Ttc38	Tetratricopeptide repeat domain 38 OS=Rattus norvegicus GN=Ttc38 PE=1 SV=2	35	14	32	14	512	57	6.44	101.7	97.1	100	101.7	94.8	98.4
M0R7S5	Plin4	Perilipin 4 OS=Rattus norvegicus GN=Plin4 PE=4 SV=2	73	21	108	21	1395	141.2	9.04	116.5	102.9	124.7	99.9	102.3	99.4
F1LST4	Mapt	Microtubule-associated protein OS=Rattus norvegicus GN=Mapt PE=1 SV=1	14	9	22	9	752	78.5	6.3	89.2	85.7	99.2	94.1	93.5	107.8
D3ZPP9	Card19	Caspase recruitment domain family, member 19 OS=Rattus norvegicus GN=Card19 PE=4 SV=1	20	4	5	4	203	23.3	8.4	96.9	107	96	98.9	100.5	100.5
Q5XI37	Mrps15	28S ribosomal protein S15, mitochondrial OS=Rattus norvegicus GN=Mrps15 PE=2 SV=1	20	5	11	5	257	29.7	10.2	111.1	108.6	105.9	108.1	105.5	100.1
D3ZFR9	Rdh13	Retinol dehydrogenase 13 OS=Rattus norvegicus GN=Rdh13 PE=1 SV=1	35	10	26	10	334	36.4	8.87	121.9	109.2	110.6	111	112	109.3
D3ZYM7	Lyrm4	LYR motif-containing 4 OS=Rattus norvegicus GN=Lyrm4 PE=1 SV=1	58	8	20	8	91	10.8	10.05	93.1	105.2	102.8	111	108.6	107.1
P97521	Slc25a20	Mitochondrial carnitine/acylcarnitine carrier protein OS=Rattus norvegicus GN=Slc25a20 PE=1 SV=1	60	17	100	17	301	33.1	9.48	123.1	115.4	114.6	111.9	113.6	104.5
A0A0G2K1W9	Ldhd	Lactate dehydrogenase D OS=Rattus norvegicus GN=Ldhd PE=1 SV=1	34	13	48	13	482	51.8	7.11	115.4	112.1	117.9	123.4	108.7	106.9
P09456	Prkar1a	cAMP-dependent protein kinase type I-alpha regulatory subunit OS=Rattus norvegicus GN=Prkar1a PE=1 SV=2	48	19	90	19	381	43.1	5.35	108.7	104.7	103.7	102.6	105	104.9
Q6AY99	Akr1b10	Aldo-keto reductase family 1 member B10 OS=Rattus norvegicus GN=Akr1b10 PE=1 SV=1	24	8	18	7	316	36	8.32	111	107.3	110.4	106.6	102.7	105.7
P06214	Alad	Delta-aminolevulinic acid dehydratase OS=Rattus norvegicus GN=Alad PE=1 SV=1	26	7	17	7	330	36	6.79	104.3	101.2	104.8	103.7	101.5	104.1
D4ADN6	Fsd2	Fibronectin type III and SPRY domain-containing 2 OS=Rattus norvegicus GN=Fsd2 PE=4 SV=2	14	9	14	9	746	84.6	4.94	114	108.9	114.3	106.2	99.4	105
G3V6S3	Calu	Calumenin OS=Rattus norvegicus GN=Calu PE=1 SV=1	49	12	28	12	315	37	4.67	87.4	104.5	88.7	98.9	95.9	105.8
Q68FS8	Rtca	RNA terminal phosphate cyclase domain 1 OS=Rattus norvegicus GN=Rtca PE=1 SV=1	36	11	27	11	366	39.3	7.66	97.6	95.3	103.4	99.2	98.9	99.3
B1WBX6	Smap2	Small ArfGAP2 OS=Rattus norvegicus GN=Smap2 PE=1 SV=1	15	6	8	6	428	46.5	8.87	99.6	97.9	101.6	110	110.9	100.1
Q811A2	Bst2	Bone marrow stromal antigen 2 OS=Rattus norvegicus GN=Bst2 PE=1 SV=1	11	2	5	2	172	19.7	8.19	134.1	113.3	113.5	112.8	115.2	112.3
Q7M6Z3	Smyd2	N-lysine methyltransferase SMYD2 OS=Rattus norvegicus GN=Smyd2 PE=1 SV=1	18	7	14	7	433	49.6	6.98	99.8	99.7	105.3	109.4	102.6	101.8
D3ZUX5	Chchd3	MICOS complex subunit OS=Rattus norvegicus GN=Chchd3 PE=1 SV=1	61	17	124	17	227	26.4	8.13	114.9	108.4	109.5	113	111.8	105.2
Q80UL1	Myom1	Myomesin 1 (Fragment) OS=Rattus norvegicus GN=Myom1 PE=2 SV=1	82	6	71	2	124	13.5	4.75	103.1	97.7	99.4	103.6	110.6	106.1
Q5BK81	Ptgr2	Prostaglandin reductase 2 OS=Rattus norvegicus GN=Ptgr2 PE=2 SV=2	31	8	48	8	351	38.1	5.54	96.2	93.6	98.3	100.8	99.3	99.5
Q5XFW4	Mrpl13	Mitochondrial ribosomal protein L13 OS=Rattus norvegicus GN=Mrpl13 PE=1 SV=1	52	9	14	9	178	20.5	9.16	110.2	105.5	103.9	106.7	100.7	99.6
Q4KM51	Tefm	Transcription elongation factor, mitochondrial OS=Rattus norvegicus GN=Tefm PE=2 SV=1	19	7	13	7	365	41.5	9.7	112.5	103.8	100.4	104.8	106	95.7
D4A9G1	Rpl3l	Ribosomal protein L3-like OS=Rattus norvegicus GN=Rpl3l PE=3 SV=2	38	17	56	15	407	46.4	10.45	118.7	97.6	107.4	98.3	107.3	107
D4A3E8	Mrps27	Mitochondrial ribosomal protein S27 OS=Rattus norvegicus GN=Mrps27 PE=1 SV=1	30	11	27	11	415	47.6	5.33	113.3	112.8	104.1	111.2	110.2	105.3
D3ZQX3	Mrps12	Mitochondrial ribosomal protein S12 OS=Rattus norvegicus GN=Mrps12 PE=1 SV=1	14	2	5	2	139	15.4	10.86	115.6	104.3	115.6	109.6	105.4	102.1
M0R660		Glyceraldehyde-3-phosphate dehydrogenase OS=Rattus norvegicus PE=1 SV=1	73	18	398	6	333	35.8	8.25	104	98	107.8	100	102.4	98.2
F7EV94	Bckdha	2-oxoisovalerate dehydrogenase subunit alpha, mitochondrial OS=Rattus norvegicus GN=Bckdha PE=1 SV=1	50	20	98	20	464	52.8	8.06	124.4	111.3	113.4	114.1	112.7	111.6
A0A0G2K401	Pcca	Propionyl-CoA carboxylase alpha chain, mitochondrial OS=Rattus norvegicus GN=Pcca PE=1 SV=1	50	33	202	5	723	79.8	7.21	118.6	108.7	110.4	112.2	106.8	105.8
Q5XIW0	LOC100362432	Mitochondrial import inner membrane translocase subunit TIM23 OS=Rattus norvegicus GN=LOC100362432 PE=1 SV=1	36	6	25	6	209	21.9	8.6	119.4	107.7	112.2	104.3	110.3	108.3
D4AB01	Hint2	Histidine triad nucleotide binding protein 2 (Predicted), isoform CRA_a OS=Rattus norvegicus GN=Hint2 PE=1 SV=1	50	7	36	7	163	17.4	9.42	111.5	109.4	115.4	108.6	109.3	106.8
P01015	Agt	Angiotensinogen OS=Rattus norvegicus GN=Agt PE=1 SV=1	19	7	22	7	477	51.9	5.57	89.5	111.7	111.5	97.5	89.9	107.4
Q7TT47	Spg7	Paraplegin OS=Rattus norvegicus GN=Spg7 PE=2 SV=2	19	14	23	14	781	86	8.81	110.3	104.8	110	106.4	109.6	104.7
P02651	Apoa4	Apolipoprotein A-IV OS=Rattus norvegicus GN=Apoa4 PE=1 SV=2	38	15	41	15	391	44.4	5.22	119.3	142.5	121.4	114.5	100.9	126.7
Q66H47	Mrpl24	39S ribosomal protein L24, mitochondrial OS=Rattus norvegicus GN=Mrpl24 PE=2 SV=1	22	5	9	5	216	25	9.5	105	105.1	109.4	106.6	109.5	102.5
Q499N6	Ubxn1	UBX domain-containing protein 1 OS=Rattus norvegicus GN=Ubxn1 PE=3 SV=2	34	8	14	8	297	33.6	5.26	98.6	86.7	95	98.7	92.4	99.3
G3V9K0	Cars	Cysteinyl-tRNA synthetase OS=Rattus norvegicus GN=Cars PE=1 SV=1	11	7	8	7	748	85.5	6.52	95.6	94.5	93	102.1	91.6	96.3
A1A5Q0	Lmod2	Leiomodin-2 OS=Rattus norvegicus GN=Lmod2 PE=1 SV=1	37	17	36	17	549	61.7	5.82	109.7	94.7	102.2	101.1	103	105.3
Q5U1Z8	Pyurf	Protein preY, mitochondrial OS=Rattus norvegicus GN=Pyurf PE=3 SV=1	7	1	3	1	112	12.6	9.29	167.5	81.9	108.3	80.4	121.6	111.2
P28042	Ssbp1	Single-stranded DNA-binding protein, mitochondrial OS=Rattus norvegicus GN=Ssbp1 PE=1 SV=2	54	7	23	7	151	17.4	9.83	108.1	105	99.9	103.1	106	100.4
Q6P722	Popdc2	Popeye domain-containing 2 OS=Rattus norvegicus GN=Popdc2 PE=1 SV=1	9	3	12	3	368	41.3	4.87	102.2	107.3	99.1	110.9	104.9	108.1
A0A0G2K785	Gk	Glycerol kinase OS=Rattus norvegicus GN=Gk PE=1 SV=1	27	16	36	16	559	61.2	5.9	103.8	101.3	101.6	106.7	106.4	103.2
Q6IRH6	Slc25a3	Phosphate carrier protein, mitochondrial OS=Rattus norvegicus GN=Slc25a3 PE=1 SV=1	36	15	282	15	357	39.6	9.29	118	108.4	113.6	111.6	114.9	105.2
D4A1G1	Acyp2	Acylphosphatase OS=Rattus norvegicus GN=Acyp2 PE=1 SV=2	48	6	27	6	124	13.6	9.74	103.1	96.1	99.8	104	100.6	103
Q6PDW6	Mrpl17	39S ribosomal protein L17, mitochondrial OS=Rattus norvegicus GN=Mrpl17 PE=2 SV=1	22	5	7	5	176	20.3	10.04	112.6	106.7	106	103	102.8	102.6
P52287	Gnb3	Guanine nucleotide-binding protein G(I)/G(S)/G(T) subunit beta-3 OS=Rattus norvegicus GN=Gnb3 PE=1 SV=1	38	12	37	9	340	37.2	5.83	102.9	98.3	107.7	108.7	118.2	99.2
Q9R0H4	Myh7	Beta cardiac myosin heavy chain (Fragment) OS=Rattus norvegicus GN=Myh7 PE=2 SV=1	87	21	992	1	163	19.1	4.88	104.1	106.9	97.4	103.9	99.8	99.4
Q5XIB3	Adprhl1	[Protein ADP-ribosylarginine] hydrolase-like protein 1 OS=Rattus norvegicus GN=Adprhl1 PE=2 SV=1	51	19	63	6	353	39.9	6.16	94.5	91.9	97.3	106.3	101.7	98.6
B5DF46	Pmm2	Phosphomannomutase OS=Rattus norvegicus GN=Pmm2 PE=1 SV=1	48	13	54	13	242	27.7	7.3	95.9	93.1	99.4	99.9	99.4	99.7
Q5M9H7	Dnaja2	DnaJ (Hsp40) homolog, subfamily A, member 2 OS=Rattus norvegicus GN=Dnaja2 PE=1 SV=1	40	18	61	17	412	45.7	6.48	100.5	98.7	98.5	101.1	100.4	103.9
Q3KRD0	Dars2	Aspartate--tRNA ligase, mitochondrial OS=Rattus norvegicus GN=Dars2 PE=1 SV=1	9	6	10	6	652	73.9	7.18	109.1	110.5	106.3	107.4	103.7	109.2
D3ZM09	Sars2	Seryl-tRNA synthetase 2 (Predicted) OS=Rattus norvegicus GN=Sars2 PE=1 SV=1	29	13	24	13	518	58.3	8.06	109.1	104.3	100.6	108.6	107	103.3
Q6AYD9	Nudt19	Nucleoside diphosphate-linked moiety X motif 19 OS=Rattus norvegicus GN=Nudt19 PE=2 SV=1	27	8	20	8	357	39.9	6.89	103.8	98.2	100.2	105.6	105.4	101.7
Q64560	Tpp2	Tripeptidyl-peptidase 2 OS=Rattus norvegicus GN=Tpp2 PE=2 SV=3	32	37	104	37	1249	138.2	6.38	103.1	97.3	93.2	97.2	100.8	105.5
A0JPM9	Eif3j	Eukaryotic translation initiation factor 3 subunit J OS=Rattus norvegicus GN=Eif3j PE=1 SV=1	51	12	36	12	259	29.2	4.81	97.4	93.6	94.6	99.4	102.3	102.7
Q8K1Q0	Nmt1	Glycylpeptide N-tetradecanoyltransferase 1 OS=Rattus norvegicus GN=Nmt1 PE=1 SV=1	23	9	16	9	496	56.8	7.99	99.5	92.1	100	97.1	99.9	103.6
B1WC88		UPF0729 protein C18orf32 homolog OS=Rattus norvegicus PE=3 SV=1	24	3	6	3	72	8.2	9.17	96.6	98.1	96.4	103	102.7	104.7
Q3ZAV2	Ybx1	Nuclease-sensitive element-binding protein 1 OS=Rattus norvegicus GN=Ybx1 PE=1 SV=1	20	4	17	3	326	36.2	9.88	103.5	98.4	100.2	106.5	104.6	101.1
A0A0A0MXW1	Bckdhb	2-oxoisovalerate dehydrogenase subunit beta, mitochondrial OS=Rattus norvegicus GN=Bckdhb PE=1 SV=1	33	10	58	10	391	42.9	6.9	120.4	114.9	109.1	117.8	111.1	108.9
D3ZQR6	Eml6	Echinoderm microtubule-associated protein-like 6 OS=Rattus norvegicus GN=Eml6 PE=4 SV=3	0	1	3	1	1958	217.7	7.42	102.9	94	97.3	106.2	106.5	111.5
B0LPN4	Ryr2	Ryanodine receptor 2 OS=Rattus norvegicus GN=Ryr2 PE=1 SV=2	47	198	748	186	4953	562.6	6.1	115.9	105.7	104.9	103	104.9	102.9
Q68FX9	Sirt5	NAD-dependent protein deacylase sirtuin-5, mitochondrial OS=Rattus norvegicus GN=Sirt5 PE=2 SV=1	26	7	22	7	310	34.1	8.75	106.9	105.3	106.3	108.9	112.2	103.8
Q7TS56	Cbr4	Carbonyl reductase family member 4 OS=Rattus norvegicus GN=Cbr4 PE=2 SV=1	26	6	15	6	236	25.3	9.58	122	101.2	115.5	106.7	109	103.2
Q9Z339	Gsto1	Glutathione S-transferase omega-1 OS=Rattus norvegicus GN=Gsto1 PE=1 SV=2	49	14	51	14	241	27.7	6.68	89.2	91.4	93	98	92.2	99.1
G3V8U8	Bcat2	Branched-chain-amino-acid aminotransferase OS=Rattus norvegicus GN=Bcat2 PE=1 SV=1	39	14	65	14	393	44.2	8.16	121.6	111.3	106	103.2	107.3	101.4
A0A0G2K4T8	Mipep	Mitochondrial intermediate peptidase OS=Rattus norvegicus GN=Mipep PE=1 SV=1	21	13	24	13	711	80.8	6.57	108.6	106.3	105	104.8	102.3	102.3
D3ZDP2	Mrpl58	Mitochondrial ribosomal protein L58 OS=Rattus norvegicus GN=Mrpl58 PE=1 SV=1	32	6	8	6	206	23.5	10.18	122.3	113.8	106.9	112.6	100	105.4
D3ZYW7	Fxn	Frataxin, mitochondrial OS=Rattus norvegicus GN=Fxn PE=1 SV=1	18	3	8	3	208	23.1	8.56	118.5	113.9	115.3	114.7	106.1	110.4
O08618	Prpsap2	Phosphoribosyl pyrophosphate synthase-associated protein 2 OS=Rattus norvegicus GN=Prpsap2 PE=1 SV=1	37	12	23	9	369	40.8	7.17	101.2	97.5	97.1	102.5	109	112
D4ADF5	Pdcd5	Programmed cell death 5 OS=Rattus norvegicus GN=Pdcd5 PE=1 SV=1	73	9	28	9	125	14.2	5.68	91.8	92.7	92.3	100.3	95.6	99.6
D4A9M6	Akap1	A kinase (PRKA) anchor protein 1, isoform CRA_b OS=Rattus norvegicus GN=Akap1 PE=1 SV=2	20	15	29	15	854	91.8	5.07	110.5	97.7	110.4	103.8	100.5	110.9
D3ZRH1	Oxa1l	OXA1L, mitochondrial inner membrane protein OS=Rattus norvegicus GN=Oxa1l PE=1 SV=1	11	5	10	5	433	48	9.72	125.4	114.4	108.8	118.5	107.9	101.6
Q6GMM8	Slc27a1	Long-chain fatty acid transport protein 1 OS=Rattus norvegicus GN=Slc27a1 PE=1 SV=1	42	19	40	18	646	71.3	8.46	122	113.8	117.7	108.6	118.7	104.3
P97532	Mpst	3-mercaptopyruvate sulfurtransferase OS=Rattus norvegicus GN=Mpst PE=1 SV=3	49	13	71	13	297	32.9	6.32	111.1	111.1	106.2	105	105.6	102.3
D4A500	Hddc3	HD domain containing 3 (Predicted), isoform CRA_b OS=Rattus norvegicus GN=Hddc3 PE=1 SV=1	22	3	10	3	179	20.2	6.15	110	107.8	94.7	113.5	99.9	100.4
G3V7Y3	Atp5d	ATP synthase subunit delta, mitochondrial OS=Rattus norvegicus GN=Atp5d PE=1 SV=1	14	2	36	2	168	17.6	5.24	118.7	110.8	113.8	113.1	111	103.7
A0A096MJ01	Ldb3	LIM domain-binding 3 OS=Rattus norvegicus GN=Ldb3 PE=1 SV=1	50	29	278	17	726	76.8	7.75	106.6	92.3	99.4	94.5	101.8	104.9
D3ZJS3	Tomm6	RCG43475 OS=Rattus norvegicus GN=Tomm6 PE=1 SV=1	19	1	9	1	74	7.9	4.89	116	116.1	109.4	109.2	110.6	106.1
Q07969	Cd36	Platelet glycoprotein 4 OS=Rattus norvegicus GN=Cd36 PE=1 SV=3	25	11	91	11	472	52.7	8.56	108.4	101.5	106.2	104.8	106.2	101.5
P18297	Spr	Sepiapterin reductase OS=Rattus norvegicus GN=Spr PE=1 SV=1	35	7	16	7	262	28.1	5.71	106.3	98.3	110	93.9	103.7	100.9
Q8VI04	Asrgl1	Isoaspartyl peptidase/L-asparaginase OS=Rattus norvegicus GN=Asrgl1 PE=1 SV=1	33	10	20	10	333	34.4	7.88	98.6	98.7	101.1	100.2	101.8	101.6
G3V6R5	Suox	Sulfite oxidase OS=Rattus norvegicus GN=Suox PE=1 SV=1	24	12	28	12	546	60.8	6.8	108.3	108.5	109.1	105.9	100.3	106.4
A0JN30	Cnpy2	Canopy 2 homolog (Zebrafish) OS=Rattus norvegicus GN=Cnpy2 PE=1 SV=1	21	3	6	3	182	20.7	5.14	94.2	103.3	94.1	101.6	94	97.3
Q5M9G9	Tbrg4	Protein TBRG4 OS=Rattus norvegicus GN=Tbrg4 PE=2 SV=1	20	12	18	12	629	71.1	8.37	107.5	96.6	102.6	104.9	106	101.2
P19511	Atp5f1	ATP synthase F(0) complex subunit B1, mitochondrial OS=Rattus norvegicus GN=Atp5f1 PE=1 SV=1	45	15	162	15	256	28.9	9.36	119.2	110.7	106.8	109.9	113.1	100.9
D3ZVS2	L2hgdh	L-2-hydroxyglutarate dehydrogenase OS=Rattus norvegicus GN=L2hgdh PE=1 SV=1	30	11	32	11	463	50.7	8.48	110.7	110.2	108.4	107.3	109.6	103.9
A0A0G2K261	Iars2	Isoleucyl-tRNA synthetase 2, mitochondrial OS=Rattus norvegicus GN=Iars2 PE=1 SV=1	36	30	95	30	1011	112.6	6.74	112.7	106.9	105.5	107.7	107	105.8
P56522	Fdxr	NADPH:adrenodoxin oxidoreductase, mitochondrial OS=Rattus norvegicus GN=Fdxr PE=1 SV=1	26	11	25	11	494	54.3	9.23	112.7	108.5	109.2	106.8	106.7	104.1
Q6PEB9	Ccdc127	Coiled-coil domain-containing protein 127 OS=Rattus norvegicus GN=Ccdc127 PE=2 SV=2	36	8	12	8	260	30.5	9.03	113.7	100.9	109.7	110	99.6	101.8
F1M1A6	LOC681355	Similar to potassium channel tetramerisation domain-containing 12b OS=Rattus norvegicus GN=LOC681355 PE=1 SV=2	9	3	6	3	292	33.3	5.94	96.9	106.4	93	95.6	96.8	104.6
Q4V8F9	Hsdl2	Hydroxysteroid dehydrogenase-like protein 2 OS=Rattus norvegicus GN=Hsdl2 PE=2 SV=1	51	25	152	25	524	58.3	6.19	128	117.9	125.4	115.5	114	107.9
M0R5N4	Pfdn4	Prefoldin subunit 4 OS=Rattus norvegicus GN=Pfdn4 PE=1 SV=2	28	3	7	3	139	15.8	4.73	96.7	102	97.5	100.6	99.3	101.1
D3ZEG8	Timm29	Putative uncharacterized protein RGD1309188_predicted OS=Rattus norvegicus GN=Timm29 PE=1 SV=1	19	4	9	4	267	29.9	8.03	109.9	103.3	104.5	101.7	107.5	101.7
P58200	Vti1b	Vesicle transport through interaction with t-SNAREs homolog 1B OS=Rattus norvegicus GN=Vti1b PE=1 SV=2	24	4	6	4	232	26.7	9.06	102.5	97.4	97.3	99.5	109.1	104.4
P24155	Thop1	Thimet oligopeptidase OS=Rattus norvegicus GN=Thop1 PE=1 SV=4	25	17	27	15	687	78.3	5.94	100.4	98.9	99.6	94.8	94.7	98.1
B1WC34	Prkcsh	Protein kinase C substrate 80K-H OS=Rattus norvegicus GN=Prkcsh PE=1 SV=1	19	11	26	11	525	59.2	4.48	85.8	96.9	85.4	91.1	93.6	93.3
D4A471	Cmc2	COX assembly mitochondrial protein OS=Rattus norvegicus GN=Cmc2 PE=1 SV=1	25	2	8	2	79	9.4	7.88	102.5	102.9	103	97.6	106.3	104.4
Q5RK08	Nipsnap2	Glioblastoma amplified sequence OS=Rattus norvegicus GN=Nipsnap2 PE=1 SV=1	50	15	115	15	281	32.9	9.36	120.3	112.3	115.6	114.1	115.5	105.8
D4A3D2	Smyd1	RCG56113, isoform CRA_a OS=Rattus norvegicus GN=Smyd1 PE=4 SV=1	48	20	127	20	490	56.5	6.84	104	98.1	102.2	104.9	107.3	102.7
Q561R9	Lactb2	Endoribonuclease LACTB2 OS=Rattus norvegicus GN=Lactb2 PE=2 SV=1	58	13	28	13	288	32.5	6.33	106.4	105.3	101.6	101.5	101.5	100.2
P0C2C4	Mrpl10	39S ribosomal protein L10, mitochondrial OS=Rattus norvegicus GN=Mrpl10 PE=1 SV=1	13	3	6	3	263	29.9	9.31	109.9	106.3	105.7	112.3	105.6	106.4
Q5UAJ5	ATP8	ATP synthase protein 8 OS=Rattus norvegicus GN=ATP8 PE=3 SV=1	46	3	83	3	67	7.6	9.32	115	107.8	116.7	121	113.8	100.3
B0BN56	Mrps31	28S ribosomal protein S31, mitochondrial OS=Rattus norvegicus GN=Mrps31 PE=2 SV=1	25	9	19	9	387	43.9	8.28	116.2	105.2	108.8	105.2	98.4	100.1
Q32PY7	Nudcd3	Nudcd3 protein OS=Rattus norvegicus GN=Nudcd3 PE=2 SV=1	20	5	9	5	299	33.1	6.27	98.6	98.3	98.4	102.1	105.5	100.1
Q6AYF8	Serpinb9	RCG43931 OS=Rattus norvegicus GN=Serpinb9 PE=1 SV=1	11	4	7	4	374	42.3	5.86	94.2	104.4	102.7	102.3	99.7	97
A0A0G2JU49	Mtx1	Metaxin 1 OS=Rattus norvegicus GN=Mtx1 PE=1 SV=1	21	10	31	10	463	51.9	9.28	111.3	110.8	93.9	99.5	107.8	103.1
Q9Z0J5	Txnrd2	Thioredoxin reductase 2, mitochondrial OS=Rattus norvegicus GN=Txnrd2 PE=1 SV=3	40	17	64	16	526	56.5	8.56	115.3	107.3	108.7	111.7	105.9	106.1
A7BFV9		Epidermal growth factor receptor pathway substrate 15 OS=Rattus norvegicus PE=1 SV=1	9	7	10	7	897	98.6	4.61	97.7	106.7	100.3	95.5	97.4	104.9
F7F588	Nmnat3	Nicotinamide-nucleotide adenylyltransferase OS=Rattus norvegicus GN=Nmnat3 PE=1 SV=1	42	9	18	9	245	27.6	8.76	132.8	109.9	119.1	102.5	110.5	102.8
D3ZZT9	Col14a1	Collagen type XIV alpha 1 chain OS=Rattus norvegicus GN=Col14a1 PE=1 SV=3	10	17	27	17	1794	192.4	5.22	94.7	113.4	94.1	111.2	109.7	124.6
P10860	Glud1	Glutamate dehydrogenase 1, mitochondrial OS=Rattus norvegicus GN=Glud1 PE=1 SV=2	51	30	164	30	558	61.4	8	111.2	110.9	108.5	106.6	106.3	101.5
Q3MHT2	Nfs1	Cysteine desulfurase, mitochondrial OS=Rattus norvegicus GN=Nfs1 PE=1 SV=1	31	13	34	13	459	50.6	8.6	107.6	102.3	111.7	105.7	104.4	105.8
P16617	Pgk1	Phosphoglycerate kinase 1 OS=Rattus norvegicus GN=Pgk1 PE=1 SV=2	73	29	334	29	417	44.5	7.9	92	95.4	93.6	99.2	95.6	97.8
A0A0G2K038	Rexo2	Oligoribonuclease, mitochondrial OS=Rattus norvegicus GN=Rexo2 PE=1 SV=1	22	6	11	6	254	28.7	6.95	91.4	93.5	94	95.7	99.5	101.6
Q66H09	Ttc1	Tetratricopeptide repeat domain 1 OS=Rattus norvegicus GN=Ttc1 PE=1 SV=1	13	4	6	4	292	33.3	4.87	107.9	96.4	95.1	103.6	97.3	103.9
D3ZHA7	RGD1560334_predicted	Similar to Myosin light chain 1 slow a (Predicted) OS=Rattus norvegicus GN=RGD1560334_predicted PE=4 SV=1	10	2	8	1	207	22.8	5.71	89.7	101.9	90.3	101	100.5	103.5
D4A6D7	Ttc19	Tetratricopeptide repeat protein 19, mitochondrial OS=Rattus norvegicus GN=Ttc19 PE=3 SV=1	20	7	11	7	365	41.3	6.21	108.7	107.6	101.5	105	107.9	104.5
Q6PDU7	Atp5l	ATP synthase subunit g, mitochondrial OS=Rattus norvegicus GN=Atp5l PE=1 SV=2	49	4	102	4	103	11.4	9.58	116.7	110.2	117.1	111.1	122.5	108.6
M0R6J0	Mrpl39	Mitochondrial ribosomal protein L39 OS=Rattus norvegicus GN=Mrpl39 PE=1 SV=2	31	12	23	12	336	38.4	9.09	112.5	107.4	106.7	105.6	104.4	103
F1LTF8	Lama4	Laminin subunit alpha 4 OS=Rattus norvegicus GN=Lama4 PE=1 SV=3	24	45	114	45	1773	196.8	6.33	100.8	102.5	104.7	104.9	106.1	110.9
P00388	Por	NADPH--cytochrome P450 reductase OS=Rattus norvegicus GN=Por PE=1 SV=3	34	22	51	22	678	76.9	5.48	93.4	96.2	94.7	103.2	100.1	101
G3V644	Ndufv3	NADH dehydrogenase (Ubiquinone) flavoprotein 3-like, isoform CRA_a OS=Rattus norvegicus GN=Ndufv3 PE=1 SV=1	31	13	34	9	458	49.3	8.84	115	103.4	109.5	107.1	101.1	107.2
P17220	Psma2	Proteasome subunit alpha type-2 OS=Rattus norvegicus GN=Psma2 PE=1 SV=3	49	8	21	8	234	25.9	7.43	99.4	98.7	96	96.2	96.3	97.3
A0A0G2K5Q8	Clk2	Secretory carrier-associated membrane protein OS=Rattus norvegicus GN=Clk2 PE=1 SV=1	12	8	16	8	799	92.5	9.26	102	86.6	91.5	90.6	95.6	91.9
D3ZWD6	C8a	Complement C8 alpha chain OS=Rattus norvegicus GN=C8a PE=1 SV=1	20	11	17	11	587	66.2	5.96	112.1	109.5	102.7	105.1	100.3	109
F1LM32	St3gal3	CMP-N-acetylneuraminate-beta-1,4-galactoside alpha-2,3-sialyltransferase OS=Rattus norvegicus GN=St3gal3 PE=1 SV=2	2	1	5	1	374	42.1	9.07	91.3	100.1	75.7	91	98.5	105.3
D3ZXF9	Mrpl12	Mitochondrial ribosomal protein L12 OS=Rattus norvegicus GN=Mrpl12 PE=1 SV=1	34	8	35	8	276	29.4	9.66	117.8	110.7	94.2	97.5	102.9	106.7
P24473	Gstk1	Glutathione S-transferase kappa 1 OS=Rattus norvegicus GN=Gstk1 PE=1 SV=3	61	14	64	14	226	25.5	9.07	122.1	108.6	111.7	102.3	112.8	100.8
Q5PQN9	Mrpl38	39S ribosomal protein L38, mitochondrial OS=Rattus norvegicus GN=Mrpl38 PE=2 SV=2	14	4	8	4	380	44.8	7.88	114.2	104.5	95	106.3	98.9	101
D3ZJR7	Dsc2	Desmocollin 2 OS=Rattus norvegicus GN=Dsc2 PE=1 SV=3	16	12	15	12	902	100	5.06	109.7	97.5	115.5	98.3	103.6	103.3
D3ZJX5	Timm50	RCG54610, isoform CRA_a OS=Rattus norvegicus GN=Timm50 PE=1 SV=2	27	9	37	9	353	39.8	8.13	115.4	106.5	109.7	108.2	112.5	105.2
Q5M9H2	Acadvl	Acyl-Coenzyme A dehydrogenase, very long chain OS=Rattus norvegicus GN=Acadvl PE=1 SV=1	65	41	437	41	655	70.8	8.81	123.4	117.2	122.1	117.5	115.6	105.1
G3V7T3	Pank4	Pantothenate kinase 4 OS=Rattus norvegicus GN=Pank4 PE=1 SV=1	25	14	28	14	773	86.1	6.32	107.8	104.5	108	105.8	107.9	104
B1H248	Vps36	Vacuolar protein-sorting-associated protein 36 OS=Rattus norvegicus GN=Vps36 PE=1 SV=1	20	9	18	9	386	43.7	7.46	89.5	93.8	98.1	101.1	98.5	99.8
D7UNT5	RyR	Cardiac-type ryanodine receptor (Fragment) OS=Rattus norvegicus GN=RyR PE=2 SV=1	51	2	7	2	47	5.7	9.99	112.1	110.1	109.7	101.3	96.4	103.9
M0RAK2	LOC684270	RCG22622 OS=Rattus norvegicus GN=LOC684270 PE=1 SV=2	41	5	19	4	209	22.9	8.85	120.8	111.1	109.8	105.2	110.4	102.6
Q6WN19	Rtn2	Reticulon OS=Rattus norvegicus GN=Rtn2 PE=1 SV=1	9	3	11	3	469	50.9	4.97	114.1	98.8	105.9	110.1	112.5	109.2
A0A0G2K3V9	Clpb	Caseinolytic peptidase B protein homolog OS=Rattus norvegicus GN=Clpb PE=1 SV=1	21	12	16	12	707	79.1	8.56	112.2	110.9	106.1	109.7	112.6	103
O35303	Dnm1l	Dynamin-1-like protein OS=Rattus norvegicus GN=Dnm1l PE=1 SV=1	45	34	102	34	755	83.9	7.08	104.5	105.6	100.4	104	101.1	103
M0RBM6		Uncharacterized protein OS=Rattus norvegicus PE=4 SV=2	14	1	5	1	56	6.6	6.25	103.1	95.6	96.6	93.3	98.3	110.4
O70257	Stx7	Syntaxin-7 OS=Rattus norvegicus GN=Stx7 PE=1 SV=4	26	5	8	5	261	29.8	5.43	104.7	104.7	102.6	101.3	103.2	102.4
Q63486	Rraga	Ras-related GTP-binding protein A OS=Rattus norvegicus GN=Rraga PE=1 SV=1	20	6	10	6	313	36.5	7.72	106.5	103.3	104	99.7	102	100.5
D4A833	Mrps30	Mitochondrial ribosomal protein S30 OS=Rattus norvegicus GN=Mrps30 PE=1 SV=1	22	6	9	6	440	50	9.44	110.1	103.4	108.9	107.3	111.9	102.2
A0A0G2K3I9	Dusp3	Dual-specificity phosphatase 3 OS=Rattus norvegicus GN=Dusp3 PE=1 SV=1	44	7	38	7	211	23.1	5.85	86.2	86.1	89.3	95.6	97.4	102
Q9JIX3	Fhit	Bis(5'-adenosyl)-triphosphatase OS=Rattus norvegicus GN=Fhit PE=1 SV=1	31	4	7	4	150	17.3	6.64	116	110.1	110.3	109.2	102.2	101.4
D4ADE5	Setd7	Histone-lysine N-methyltransferase SETD7 OS=Rattus norvegicus GN=Setd7 PE=1 SV=1	14	4	6	4	366	40.5	4.65	91.5	102.3	74.5	92	85.9	101.9
G3V647	Pdxk	Pyridoxal kinase OS=Rattus norvegicus GN=Pdxk PE=1 SV=1	23	4	7	4	312	34.8	6.8	101.5	103.7	103.6	99.1	105.4	101.2
Q71DI1		Dermcidin OS=Rattus norvegicus PE=2 SV=1	23	3	9	3	110	11.3	6.54	105.3	104.1	112.7	128.4	92.5	96.7
Q66HA8	Hsph1	Heat shock protein 105 kDa OS=Rattus norvegicus GN=Hsph1 PE=1 SV=1	28	20	37	18	858	96.4	5.55	131.6	109.8	108.4	95.8	104.6	104.9
D4A7N1	Chchd6	MICOS complex subunit Mic25 OS=Rattus norvegicus GN=Chchd6 PE=1 SV=1	26	7	18	7	261	29.2	7.94	114.4	107.4	105.4	99.5	105.6	102.6
D3ZH76	Perm1	PPARGC1 and ESRR-induced regulator, muscle 1 OS=Rattus norvegicus GN=Perm1 PE=1 SV=1	17	8	12	8	788	83.3	5.24	115.6	111.8	117.2	109.4	118	106.1
A2VD10	Slc13a3	Solute carrier family 13 (Sodium-dependent dicarboxylate transporter), member 3 OS=Rattus norvegicus GN=Slc13a3 PE=2 SV=1	2	1	3	1	600	66.1	8.15	92.1	100.2	99	99	99.4	101.7
D3ZNQ6	Ube2m	Ubiquitin-conjugating enzyme E2M OS=Rattus norvegicus GN=Ube2m PE=1 SV=1	51	10	36	10	183	20.9	7.69	101.5	97.6	99.3	101.5	99.7	102.3
D3ZZX1	Inpp5a	Inositol polyphosphate-5-phosphatase A OS=Rattus norvegicus GN=Inpp5a PE=1 SV=1	22	10	18	10	412	47.6	6.92	95.6	95.8	95.2	104.9	100.5	97.1
Q5XI17	Tarsl2	Threonyl-tRNA synthetase-like 2 OS=Rattus norvegicus GN=Tarsl2 PE=2 SV=1	10	6	8	6	553	64.1	7.8	98	105.8	105.9	104.7	101.2	107.5
Q8VI65		Beta II spectrin-short isoform (Fragment) OS=Rattus norvegicus PE=2 SV=1	33	2	11	1	66	7.4	5.95	101.4	84.2	93.4	97.2	103.2	106.2
G3V7L0	Fdx1	Adrenodoxin, mitochondrial OS=Rattus norvegicus GN=Fdx1 PE=1 SV=1	24	5	12	5	188	20.1	5.88	109.2	97.5	112.3	103.3	101.3	106.5
Q6AYT5	Armt1	Protein-glutamate O-methyltransferase OS=Rattus norvegicus GN=Armt1 PE=1 SV=1	33	16	41	16	439	50.2	5.76	108.8	105.3	98.7	101.8	98.9	100.3
D3ZY50	Atpaf1	ATP synthase mitochondrial F1 complex assembly factor 1 OS=Rattus norvegicus GN=Atpaf1 PE=1 SV=1	27	9	12	9	348	38.6	5.67	111.4	110.8	109.6	111.4	102.3	106.1
A0A0G2JUE4	Golga4	Golgin subfamily A member 4 OS=Rattus norvegicus GN=Golga4 PE=1 SV=1	3	7	11	7	2281	262.3	5.34	96.4	99	101.7	98.9	99.1	101.7
Q4FZU0	Acp6	Acid phosphatase 6, lysophosphatidic OS=Rattus norvegicus GN=Acp6 PE=1 SV=1	29	9	23	9	413	47.3	7.75	101.4	107.2	101	104.2	98.8	102.8
Q5EB94	Myzap	Myocardial zonula adherens protein OS=Rattus norvegicus GN=Myzap PE=1 SV=1	48	24	67	24	466	53.9	6.6	92.1	88.1	95.3	103	106.1	105.6
A0A0G2JXC1	Lman1	Protein ERGIC-53 OS=Rattus norvegicus GN=Lman1 PE=1 SV=1	26	13	31	13	517	58.1	6.49	100.9	110.6	95	92.7	94.5	100.6
M0R557	Cmya5	Cardiomyopathy-associated 5 OS=Rattus norvegicus GN=Cmya5 PE=1 SV=2	23	64	110	64	3943	433.3	4.75	113.9	107.6	107.9	104.3	100.2	103.9
A0A0G2K0S7	Rap1gap2	RAP1 GTPase-activating protein 2 OS=Rattus norvegicus GN=Rap1gap2 PE=1 SV=1	6	4	4	4	731	80.5	6.67	115.7	105.5	108.7	113.4	102	101.6
A0A096MJY6	Gbe1	1,4-alpha-glucan branching enzyme 1 (Fragment) OS=Rattus norvegicus GN=Gbe1 PE=1 SV=1	32	12	27	9	412	47.1	6.61	96.5	94.7	96.2	95.3	93.7	103.6
Q6AYT7	Abhd12	Monoacylglycerol lipase ABHD12 OS=Rattus norvegicus GN=Abhd12 PE=2 SV=1	6	2	4	2	398	45.3	8.72	104.2	95.8	104.8	106	98.5	96.2
Q5XIL4	Sorbs3	Sorbin and SH3 domain containing 3, isoform CRA_b OS=Rattus norvegicus GN=Sorbs3 PE=1 SV=1	13	7	19	3	733	82	9.06	96.1	100.8	101.8	95.7	101.1	104.6
A0A0G2K9L2	Tom1l2	Target of myb1-like 2 membrane-trafficking protein OS=Rattus norvegicus GN=Tom1l2 PE=1 SV=1	15	7	18	7	528	57.9	4.82	108.3	115	106.7	100.3	90.7	100.5
D4A1D3	Sacs	Sacsin molecular chaperone OS=Rattus norvegicus GN=Sacs PE=1 SV=2	1	5	7	5	4590	521.2	7.09	74.4	85.4	86.9	92.5	88.8	93.2
P13668	Stmn1	Stathmin OS=Rattus norvegicus GN=Stmn1 PE=1 SV=2	28	5	8	5	149	17.3	5.97	92.1	100.2	86.8	111.2	93.6	111
D3ZSA9	Nomo1	Nodal modulator 1 OS=Rattus norvegicus GN=Nomo1 PE=1 SV=1	17	16	30	16	1214	133.4	6.07	94.1	97.7	97.6	91.4	94.4	95.4
D4AC12	Anks1a	Ankyrin repeat and SAM domain containing 1 (Predicted) OS=Rattus norvegicus GN=Anks1a PE=1 SV=1	4	3	6	3	1125	122	5.95	112.4	105.2	113.7	103.8	105.4	111.9
G3V698	Coq2	4-hydroxybenzoate polyprenyltransferase, mitochondrial OS=Rattus norvegicus GN=Coq2 PE=1 SV=1	10	4	10	4	374	40.5	8.88	121	109.3	112.4	112.5	116.4	103.4
G3V6U9	Setd3	Histone-lysine N-methyltransferase OS=Rattus norvegicus GN=Setd3 PE=1 SV=1	5	3	5	3	596	67.4	5.41	99	109.6	102.2	101.8	100.3	103.3
A0A0G2K5C9	Selenoi	Selenoprotein I OS=Rattus norvegicus GN=Selenoi PE=1 SV=1	4	1	5	1	394	45	7.03	107.6	101	95.6	102.1	114.6	110.8
D3ZN43	Ndufaf6	NADH dehydrogenase (ubiquinone) complex I, assembly factor 6 OS=Rattus norvegicus GN=Ndufaf6 PE=3 SV=1	10	3	6	3	333	38.5	9.63	107.6	100.7	105.5	101	107.7	102
F1LNR1	Clasp1	Cytoplasmic linker-associated protein 1 OS=Rattus norvegicus GN=Clasp1 PE=1 SV=3	11	15	25	12	1467	162.1	8.85	104.7	98	98.5	105.4	101.6	103.1
D3ZJZ0	Tmem205	RGD1563250 (Predicted), isoform CRA_a OS=Rattus norvegicus GN=Tmem205 PE=1 SV=1	16	2	6	2	189	21.2	8.6	97.4	101	96.2	103.6	105.6	104.7
D4A9W3	Dglucy	Similar to hypothetical protein FLJ20950 OS=Rattus norvegicus GN=Dglucy PE=1 SV=1	32	14	53	14	618	66	6.68	108.9	104.7	106.7	105.5	104.8	102
A0JPJ7	Ola1	Obg-like ATPase 1 OS=Rattus norvegicus GN=Ola1 PE=2 SV=1	63	20	61	20	396	44.5	7.77	101	95.7	100.4	99.2	100.6	101.6
Q9JKW1	Timm22	Mitochondrial import inner membrane translocase subunit Tim22 OS=Rattus norvegicus GN=Timm22 PE=2 SV=2	12	2	7	2	192	19.9	8.24	116.2	107.2	109.7	111.5	111.5	104
P62634	Cnbp	Cellular nucleic acid-binding protein OS=Rattus norvegicus GN=Cnbp PE=2 SV=1	46	7	24	7	177	19.5	7.71	108.5	94.1	105.8	109.2	95	98.2
F1LQ55	Scp2	Podocan OS=Rattus norvegicus GN=Scp2 PE=1 SV=3	27	17	60	17	547	58.7	7.03	78.3	77.4	83.1	86.5	99.3	91.1
B2RYM2	Wipi1	WD repeat domain, phosphoinositide-interacting 1 OS=Rattus norvegicus GN=Wipi1 PE=1 SV=1	11	4	11	4	446	48.7	6.39	102.3	98.8	106.5	103.3	101.3	100.5
D4A7X5	Ppm1k	Protein phosphatase 1K (PP2C domain containing) (Predicted) OS=Rattus norvegicus GN=Ppm1k PE=1 SV=1	18	6	23	6	372	41	6.54	105.3	97.1	106.2	101.8	102.3	103.6
Q9QWJ9	Nrp1	Neuropilin-1 OS=Rattus norvegicus GN=Nrp1 PE=1 SV=1	7	5	7	5	922	103	6.06	105.3	108.9	111.7	100.5	103.9	109.5
Q80ZF5	Obscn	Obscurin (Fragment) OS=Rattus norvegicus GN=Obscn PE=2 SV=1	34	20	54	2	803	88.4	5.77	98.4	99.9	94.1	98.4	106.7	101.6
Q568Z0	Tcp11l2	T-complex protein 11-like protein 2 OS=Rattus norvegicus GN=Tcp11l2 PE=1 SV=1	21	10	15	10	517	57.9	5.15	93.7	90.5	111.1	113.7	121.2	104.5
Q9QVC8	Fkbp4	Peptidyl-prolyl cis-trans isomerase FKBP4 OS=Rattus norvegicus GN=Fkbp4 PE=1 SV=3	30	15	26	15	458	51.4	5.62	128.4	125.6	115.7	111.4	102.6	107.4
P39069	Ak1	Adenylate kinase isoenzyme 1 OS=Rattus norvegicus GN=Ak1 PE=1 SV=3	80	17	151	17	194	21.6	7.9	101.6	97	100.1	101.2	99	101.2
M0RCY2	LOC683961	Similar to ribosomal protein S13 OS=Rattus norvegicus GN=LOC683961 PE=3 SV=1	55	10	37	10	155	17.8	10.56	99.4	100	91.1	94.1	94.5	93.9
B2GV54	Nceh1	Neutral cholesterol ester hydrolase 1 OS=Rattus norvegicus GN=Nceh1 PE=2 SV=1	39	12	35	12	408	45.8	7.05	101.1	106.9	92.8	102.5	102.1	99.4
F1M6D0	Mrps6	Mitochondrial ribosomal protein S6 OS=Rattus norvegicus GN=Mrps6 PE=1 SV=2	37	5	10	5	125	14.3	9.5	110.8	111.3	107.8	106.4	101.9	99.6
D3ZA93	Acot13	Acyl-CoA thioesterase 13 OS=Rattus norvegicus GN=Acot13 PE=1 SV=1	36	5	26	5	140	15.3	8.84	124.5	121.9	128.9	119.1	111	101.7
Q52KS1	Pfkm	ATP-dependent 6-phosphofructokinase OS=Rattus norvegicus GN=Pfkm PE=1 SV=1	54	37	189	33	780	85.3	7.88	119.1	114.7	115	111.5	108.9	105.4
B0BN68	Mrps9	Mitochondrial ribosomal protein S9 OS=Rattus norvegicus GN=Mrps9 PE=1 SV=1	25	8	13	8	390	45	9.11	91	110.5	107.4	99.7	99.2	96.4
A0A0H2UI21	Crat	Carnitine O-acetyltransferase OS=Rattus norvegicus GN=Crat PE=1 SV=1	37	23	140	23	626	71	8.21	126.2	116.7	121.4	117.9	110	103.4
B1WC02	Ctps1	CTP synthase OS=Rattus norvegicus GN=Ctps1 PE=1 SV=1	13	7	13	7	591	66.6	6.58	99.1	97.1	96.4	103.8	100.2	99.5
Q63632	Slc12a4	Solute carrier family 12 member 4 OS=Rattus norvegicus GN=Slc12a4 PE=1 SV=1	4	4	4	4	1085	120.6	6.67	91.2	99.9	79.5	94.1	92.5	97.3
Q6AYE2	Sh3glb1	Endophilin-B1 OS=Rattus norvegicus GN=Sh3glb1 PE=2 SV=1	33	12	38	11	365	40.8	6.04	109.9	107.8	109.4	107.2	107.4	103.1
Q04462	Vars	Valine--tRNA ligase OS=Rattus norvegicus GN=Vars PE=2 SV=2	30	33	87	33	1264	140.3	7.61	99.7	98.1	98.8	101.4	96.5	104
Q5RK19	Snf8	Vacuolar-sorting protein SNF8 OS=Rattus norvegicus GN=Snf8 PE=1 SV=1	16	3	9	3	258	28.9	6.65	116.1	92.7	95.8	87.8	100.8	99.1
F7FHF3	Serpinf2	Serpin family F member 2 OS=Rattus norvegicus GN=Serpinf2 PE=1 SV=1	14	7	17	7	554	62.3	6.8	116.5	125.6	109.4	110.7	94.8	109.5
O88801	Homer2	Homer protein homolog 2 OS=Rattus norvegicus GN=Homer2 PE=1 SV=1	9	3	4	3	354	40.5	6.01	89.5	91.7	87.3	86.7	102.1	97.3
M0R6L8	Dnajc19	DnaJ heat shock protein family (Hsp40) member C19 OS=Rattus norvegicus GN=Dnajc19 PE=1 SV=1	30	6	13	6	178	19.4	8.9	120.7	101.7	108.4	98.2	106.9	98.1
A0A0G2K9E5	Lars2	Leucyl-tRNA synthetase 2, mitochondrial OS=Rattus norvegicus GN=Lars2 PE=1 SV=1	9	6	10	6	902	101.5	8.41	116.1	105.8	107.8	105.7	108.1	105.7
Q6AXV4	Samm50	Sorting and assembly machinery component 50 homolog OS=Rattus norvegicus GN=Samm50 PE=1 SV=1	56	23	118	23	469	51.9	6.8	112.5	111.4	106.2	108.1	109.5	103
Q7TP52	Cmbl	Carboxymethylenebutenolidase homolog OS=Rattus norvegicus GN=Cmbl PE=2 SV=1	39	11	48	11	245	27.9	6.71	106.2	99.1	101.5	100.1	105	100.2
D3ZTW8	Mrpl27	Mitochondrial ribosomal protein L27 OS=Rattus norvegicus GN=Mrpl27 PE=1 SV=2	39	5	9	5	148	15.8	10.2	106.2	111	105.4	111	106.5	102.6
Q99MA2	Xpnpep2	Xaa-Pro aminopeptidase 2 OS=Rattus norvegicus GN=Xpnpep2 PE=1 SV=1	8	5	7	5	674	76	5.74	98.9	95.9	106	99.7	100.3	101.7
D3ZX74	Coq10a	Coenzyme Q10 homolog A (Yeast) (Predicted), isoform CRA_b OS=Rattus norvegicus GN=Coq10a PE=4 SV=1	37	9	26	9	217	24.7	8.94	127.1	111.4	117.1	117.7	108.5	107.6
Q5U2X7	Timm21	Mitochondrial import inner membrane translocase subunit Tim21 OS=Rattus norvegicus GN=Timm21 PE=2 SV=1	35	9	37	9	245	27.9	9.99	118.5	111.6	112.7	113.5	111	105.3
D3ZXF8	Mrpl43	Mitochondrial ribosomal protein L43 OS=Rattus norvegicus GN=Mrpl43 PE=1 SV=3	25	5	8	5	156	17.6	10.3	106.3	108.1	106.2	107.1	110	101.8
B5DEM3	Tmed4	Tmed4 protein OS=Rattus norvegicus GN=Tmed4 PE=2 SV=1	20	5	10	4	227	26.1	8.59	105.9	97.8	96.6	93.8	101.2	101.3
P0C0A1	Vps25	Vacuolar protein-sorting-associated protein 25 OS=Rattus norvegicus GN=Vps25 PE=1 SV=1	23	5	9	5	176	20.7	6.34	94.7	97	91.4	94.5	98.4	98.4
D4A040	Mrps11	Mitochondrial ribosomal protein S11 OS=Rattus norvegicus GN=Mrps11 PE=1 SV=1	10	2	8	2	191	20.2	10.8	112.1	108.6	109.3	107.8	104.5	101
A0A0U1RRV5	Cluh	Clustered mitochondria protein homolog OS=Rattus norvegicus GN=Cluh PE=1 SV=1	32	39	76	39	1349	151.1	6.02	111.7	111.7	111.9	109.3	105	104.4
P07632	Sod1	Superoxide dismutase [Cu-Zn] OS=Rattus norvegicus GN=Sod1 PE=1 SV=2	59	9	82	9	154	15.9	6.35	98.4	93	107.8	107.8	96.1	97
P80386	Prkab1	5'-AMP-activated protein kinase subunit beta-1 OS=Rattus norvegicus GN=Prkab1 PE=1 SV=4	23	4	8	3	270	30.4	6.23	119.4	116.3	108	102.7	111.2	101.3
B1WC61	Acad9	Acad9 protein OS=Rattus norvegicus GN=Acad9 PE=1 SV=1	52	32	145	32	625	68.8	7.69	107.7	106	104.7	103	104.7	101.3
B0BN63	Ahsa1	Activator of Hsp90 ATPase activity 1 OS=Rattus norvegicus GN=Ahsa1 PE=1 SV=1	46	15	31	15	338	38.1	5.53	104.1	102.3	97.2	101.8	100.1	101.6
Q5XIT1	Mapre3	Microtubule-associated protein RP/EB family member 3 OS=Rattus norvegicus GN=Mapre3 PE=1 SV=1	15	6	16	3	281	31.9	5.54	98.9	101.4	101.2	101.8	97.5	107.9
Q6AY21	G3bp2	G3BP stress granule assembly factor 2 OS=Rattus norvegicus GN=G3bp2 PE=1 SV=1	8	3	7	3	449	50.7	5.43	112.8	104.6	105.1	105	99.9	102.5
Q6P6V0	Gpi	Glucose-6-phosphate isomerase OS=Rattus norvegicus GN=Gpi PE=1 SV=1	40	25	204	25	558	62.8	7.77	91.6	91.3	93.9	93.2	95.1	98.9
P18265	Gsk3a	Glycogen synthase kinase-3 alpha OS=Rattus norvegicus GN=Gsk3a PE=1 SV=1	25	10	22	5	483	51	8.82	98.1	97	101	107.2	102.2	106.8
A0A0H2UHK3	Fastkd2	FAST kinase domain-containing protein 2, mitochondrial OS=Rattus norvegicus GN=Fastkd2 PE=1 SV=1	9	7	9	7	689	78.8	8.7	111.7	102.5	92.4	98.5	102.3	94.6
B0BNE6	Ndufs8	NADH dehydrogenase (Ubiquinone) Fe-S protein 8 (Predicted), isoform CRA_a OS=Rattus norvegicus GN=Ndufs8 PE=1 SV=1	36	9	65	9	212	24	6.21	117.4	115.5	109.2	109.5	113.3	105.5
F1LU03		Uncharacterized protein OS=Rattus norvegicus PE=1 SV=3	10	2	9	2	299	32.2	7.47	106.3	105.1	97.5	97.2	111.3	102.8
Q6IRI3	Pacsin2	Protein kinase C and casein kinase substrate in neurons 2 OS=Rattus norvegicus GN=Pacsin2 PE=1 SV=1	43	18	52	18	486	55.7	5.2	108.9	108.4	106.3	110.6	105.5	104.7
D3ZXS4	Lrrc39	Leucine-rich repeat-containing protein 39 OS=Rattus norvegicus GN=Lrrc39 PE=1 SV=1	28	9	18	9	334	38.7	5.9	111.9	110.6	118.2	113	108.4	100.2
B2RYT0	Mrps21	Mitochondrial ribosomal protein S21 OS=Rattus norvegicus GN=Mrps21 PE=2 SV=1	46	4	13	4	87	10.6	10.37	110.7	108	114.2	112.8	101	104.4
D3ZJY1	Mrpl28	Mitochondrial ribosomal protein L28 OS=Rattus norvegicus GN=Mrpl28 PE=1 SV=1	29	9	17	9	257	30.2	8.32	110.8	119	107.6	110.2	103	105.6
Q75Q39	Tomm70	Mitochondrial import receptor subunit TOM70 OS=Rattus norvegicus GN=Tomm70 PE=1 SV=1	47	26	74	26	610	67.4	7.5	101.9	97.5	98.6	97.8	103.6	100.6
P62074	Timm10	Mitochondrial import inner membrane translocase subunit Tim10 OS=Rattus norvegicus GN=Timm10 PE=3 SV=1	78	8	22	8	90	10.3	6.29	110.7	102.2	106.5	113	105.1	104.1
P22062	Pcmt1	Protein-L-isoaspartate(D-aspartate) O-methyltransferase OS=Rattus norvegicus GN=Pcmt1 PE=1 SV=2	56	12	62	12	227	24.6	7.68	97.9	98.4	99.1	99.4	103	102.7
Q5XIJ4	Fam210a	Protein FAM210A OS=Rattus norvegicus GN=Fam210a PE=2 SV=1	16	4	23	4	273	31.5	9.82	121.7	109.7	115.1	110.4	117.1	101.9
Q498R7		UPF0587 protein C1orf123 homolog OS=Rattus norvegicus PE=2 SV=1	55	8	24	8	160	18.1	5.12	104.1	99.8	101.6	102.4	101	100.5
O88767	Park7	Protein/nucleic acid deglycase DJ-1 OS=Rattus norvegicus GN=Park7 PE=1 SV=1	64	13	138	13	189	20	6.77	98.8	96.4	99.9	97.3	95.7	97.2
Q6MG60	Ddah2	N(G),N(G)-dimethylarginine dimethylaminohydrolase 2 OS=Rattus norvegicus GN=Ddah2 PE=1 SV=1	56	14	50	13	285	29.7	6.01	95.8	99.8	95.1	100.7	98.6	99.9
B2RZ22	Paip1	Paip1 protein (Fragment) OS=Rattus norvegicus GN=Paip1 PE=2 SV=1	12	6	11	6	404	46.1	4.54	97.7	99.2	98.2	94.7	97.3	102
Q56R17	Kpna4	Importin subunit alpha OS=Rattus norvegicus GN=Kpna4 PE=1 SV=1	23	9	25	5	521	57.9	4.94	96.5	97	102	96.7	96.4	99.4
M0R589	Parl	Presenilins-associated rhomboid-like protein, mitochondrial OS=Rattus norvegicus GN=Parl PE=1 SV=2	14	4	7	4	377	42.1	9.8	110.4	103.4	98.7	101.2	100.2	107.1
A0A0G2JWM2	Sirt2	NAD-dependent protein deacetylase OS=Rattus norvegicus GN=Sirt2 PE=1 SV=1	26	9	24	9	388	43.1	5.53	107.7	105.5	104.7	104.9	102.8	102.7
A0A0G2JYU2	mrpl11	Mitochondrial ribosomal protein L11 OS=Rattus norvegicus GN=mrpl11 PE=1 SV=1	53	9	20	9	192	20.7	9.96	111.2	102.3	110.7	112.1	102.7	103.1
Q5XJW2	Gadd45gip1	Growth arrest and DNA damage-inducible proteins-interacting protein 1 OS=Rattus norvegicus GN=Gadd45gip1 PE=2 SV=2	37	6	12	6	228	26.5	10.02	110.5	98.9	105.9	109.4	104.6	101.9
Q5RJR9	Serpinh1	Serine (Or cysteine) proteinase inhibitor, clade H, member 1, isoform CRA_b OS=Rattus norvegicus GN=Serpinh1 PE=1 SV=1	41	16	70	1	417	46.5	8.82	98.3	97.5	95.3	99.5	103.2	113.5
A0A0G2K2B6	Tpmt	Thiopurine S-methyltransferase OS=Rattus norvegicus GN=Tpmt PE=1 SV=1	35	7	10	7	259	30.3	7.33	104.2	101.8	103.1	103.1	105.5	100.9
A0A0G2JXP1	Gyg1	Glycogenin-1 OS=Rattus norvegicus GN=Gyg1 PE=1 SV=1	25	9	52	9	361	40.6	5.87	91.9	91.1	90.9	92.8	97.8	101
Q9JHW5	Vamp7	Vesicle-associated membrane protein 7 OS=Rattus norvegicus GN=Vamp7 PE=1 SV=1	26	7	11	7	220	24.8	8.44	89.2	98.3	92.6	93.4	92.4	100.3
D4ADD7	Glrx5	Glutaredoxin 5 OS=Rattus norvegicus GN=Glrx5 PE=1 SV=1	35	5	16	4	152	16.4	7.28	121.5	109.8	121.1	113.8	125.1	112.3
Q6TXE7	Grtp1	Growth hormone-regulated TBC protein 1 OS=Rattus norvegicus GN=Grtp1 PE=2 SV=1	14	30	78	17	2531	278	8	100.3	93.5	99.9	98.6	98.5	111.4
Q6AY86	Vps26a	Vacuolar protein sorting-associated protein 26A OS=Rattus norvegicus GN=Vps26a PE=1 SV=1	54	16	39	15	327	38.1	6.57	95.7	100.4	99.6	100.9	98.9	103.8
B0K008	Eif1	Eukaryotic translation initiation factor 1 OS=Rattus norvegicus GN=Eif1 PE=1 SV=1	64	5	7	5	113	12.7	7.44	102.3	99.3	96	101.4	102.2	103.2
Q6AY56	Tuba8	Tubulin alpha-8 chain OS=Rattus norvegicus GN=Tuba8 PE=2 SV=1	50	17	175	6	449	50	5.1	105.3	108.7	112.9	102.6	106.7	105.9
Q5UAJ6	COX2	Cytochrome c oxidase subunit 2 OS=Rattus norvegicus GN=COX2 PE=3 SV=1	31	6	202	1	227	25.9	4.73	121.7	121.3	98.4	106.1	108.3	98.2
Q9JHZ4	Gripap1	GRIP1-associated protein 1 OS=Rattus norvegicus GN=Gripap1 PE=1 SV=1	18	13	15	13	837	96	5.21	101.9	99.8	100.9	104.3	96	96.2
Q9JK93	Agrn	Agrin (Fragment) OS=Rattus norvegicus GN=Agrn PE=2 SV=1	15	1	4	1	142	15.8	5.14	99.3	108.6	95.7	99.8	105.6	103.3
Q6AY30	Sccpdh	Saccharopine dehydrogenase-like oxidoreductase OS=Rattus norvegicus GN=Sccpdh PE=1 SV=1	34	12	35	12	429	47.1	8.84	111.8	108	104.4	107.6	114.1	104.7
D4A4A9	Mrpl19	Mitochondrial ribosomal protein L19 OS=Rattus norvegicus GN=Mrpl19 PE=1 SV=1	22	7	15	7	292	33.6	9.36	111.3	105.6	108.4	112.5	108	102
Q9WTQ2	Podxl	Podocalyxin OS=Rattus norvegicus GN=Podxl PE=1 SV=2	13	4	15	4	485	51.6	4.91	101.6	102.5	96.4	101.1	109.2	98.1
G3V8A5	Vps35	Vacuolar protein sorting-associated protein 35 OS=Rattus norvegicus GN=Vps35 PE=1 SV=1	38	28	73	28	796	91.7	5.44	95.1	102.5	95.8	95.6	96.6	99.9
F1LWE6	Msi2	Musashi RNA-binding protein 2 OS=Rattus norvegicus GN=Msi2 PE=1 SV=3	29	6	23	6	278	29.8	9.17	103.6	103	98.1	100	101.2	104.3
P62738	Acta2	Actin, aortic smooth muscle OS=Rattus norvegicus GN=Acta2 PE=2 SV=1	72	24	2312	3	377	42	5.39	103.4	100.8	105.3	103	108.5	103.7
P53987	Slc16a1	Monocarboxylate transporter 1 OS=Rattus norvegicus GN=Slc16a1 PE=1 SV=1	17	9	44	9	494	53.2	8.32	86.4	84.6	86.2	93.4	102.9	97
F1MA89	Ccny	Cyclin Y OS=Rattus norvegicus GN=Ccny PE=1 SV=2	11	3	5	3	341	39.3	7.2	100.6	100.7	89.9	83.6	99.2	103.1
A0A0G2JTG7	Hnrnph1	Heterogeneous nuclear ribonucleoprotein H OS=Rattus norvegicus GN=Hnrnph1 PE=1 SV=1	29	10	34	3	449	49.2	6.3	103.9	113	108.4	108.3	107.5	104.4
Q66HG4	Galm	Aldose 1-epimerase OS=Rattus norvegicus GN=Galm PE=1 SV=1	16	5	9	5	342	37.9	6.65	101.1	101.4	101.2	104	103.3	103.5
D3ZM21	Comtd1	Catechol-O-methyltransferase domain containing 1 (Predicted), isoform CRA_a OS=Rattus norvegicus GN=Comtd1 PE=1 SV=1	13	2	4	2	262	29	8.76	101.6	94.1	90.2	95.3	96.7	90.5
Q5U1W6	Apool	MICOS complex subunit OS=Rattus norvegicus GN=Apool PE=1 SV=1	52	13	65	13	254	28.2	9.01	115.3	103	106	102.5	106.7	99
Q3BCU4	Bves	Blood vessel epicardial substance OS=Rattus norvegicus GN=Bves PE=1 SV=2	27	9	26	9	356	40.8	7.33	103.6	99.1	100.2	105.6	99.9	101.6
Q9ER30	Klhl41	Kelch-like protein 41 OS=Rattus norvegicus GN=Klhl41 PE=1 SV=1	39	23	83	23	606	68.2	5.17	88.8	80.4	80	93.4	87.6	93.7
Q3T1K5	Capza2	F-actin-capping protein subunit alpha-2 OS=Rattus norvegicus GN=Capza2 PE=1 SV=1	65	12	69	10	286	32.9	5.85	100.6	97.9	100.8	102.3	105.3	101.3
D3ZKG5	Parvb	Parvin, beta OS=Rattus norvegicus GN=Parvb PE=1 SV=1	33	10	24	8	365	41.7	6.33	98.9	97.3	95.4	101.1	100.8	102.5
D3ZTR1	Mrps17	Mitochondrial ribosomal protein S17 OS=Rattus norvegicus GN=Mrps17 PE=1 SV=1	7	1	3	1	127	14	9.69	118.5	112.6	114.5	111.9	112.8	106.1
Q3MIE0	Echdc3	Enoyl-CoA hydratase domain-containing protein 3, mitochondrial OS=Rattus norvegicus GN=Echdc3 PE=2 SV=1	25	7	14	7	300	32.4	8.57	107.5	106	107.6	108.6	105.1	98.9
Q5M7T1	Ciao1	Probable cytosolic iron-sulfur protein assembly protein CIAO1 OS=Rattus norvegicus GN=Ciao1 PE=2 SV=1	7	2	3	2	339	37.6	4.88	102.9	77.7	96.5	93.2	96.6	93.8
Q4KLI7	Sf3a3	Splicing factor 3a, subunit 3 OS=Rattus norvegicus GN=Sf3a3 PE=1 SV=1	14	6	8	6	501	58.8	5.34	104.2	102.6	93.9	94.8	99	94
D3ZDK7	Pgp	Glycerol-3-phosphate phosphatase OS=Rattus norvegicus GN=Pgp PE=1 SV=1	49	13	43	13	321	34.6	5.35	97.3	102.3	99.7	105.5	95.7	101.5
A0A0G2K2U7	Gpam	Glycerol-3-phosphate acyltransferase 1, mitochondrial OS=Rattus norvegicus GN=Gpam PE=1 SV=1	9	6	13	6	828	93.7	8.07	107.4	112.9	108	105.9	110.7	98.1
F7EZZ0	Dap3	Death-associated protein 3 OS=Rattus norvegicus GN=Dap3 PE=1 SV=1	26	9	17	9	396	45.1	9.1	122.6	109	113.5	100.4	102.8	100.6
D3ZNY3	Mmaa	Methylmalonic aciduria (Cobalamin deficiency) cblA type (Predicted), isoform CRA_a OS=Rattus norvegicus GN=Mmaa PE=1 SV=1	24	9	18	9	415	46.3	9.58	109	107.7	107.5	109.7	105.2	105.2
A0A0G2KAA3	Ndufa3	NADH:ubiquinone oxidoreductase subunit A3 OS=Rattus norvegicus GN=Ndufa3 PE=1 SV=1	38	2	14	2	91	10.2	9.41	125.2	98.4	107.2	117.3	116	105.9
Q9WTT7	Bzw2	Basic leucine zipper and W2 domain-containing protein 2 OS=Rattus norvegicus GN=Bzw2 PE=1 SV=1	42	21	73	19	419	48	6.68	105.6	100.1	104.3	101.5	105.5	103.4
F1M512	Apol11a	Apolipoprotein L 11a OS=Rattus norvegicus GN=Apol11a PE=4 SV=2	18	6	8	6	319	34.9	6.2	96.7	102.9	86	99.7	97.7	93
G3V803	Cdh2	Cadherin-2 OS=Rattus norvegicus GN=Cdh2 PE=1 SV=1	32	20	83	20	906	99.6	4.78	92.3	87.9	97	101.4	101.5	105.4
Q0D2L2	Mrps22	Mitochondrial ribosomal protein S22 OS=Rattus norvegicus GN=Mrps22 PE=1 SV=1	27	8	16	8	359	41.2	8.31	111.8	110	115	107	105.1	101.6
B1A2U8	Mtus1	Growth factor inhibitor OS=Rattus norvegicus GN=Mtus1 PE=1 SV=1	7	8	11	8	1210	134.1	6.8	112.2	108.1	106.2	104.8	103.6	97.1
G3V7Z3	Nol3	Nucleolar protein 3 OS=Rattus norvegicus GN=Nol3 PE=1 SV=1	22	3	12	3	221	24.5	4.07	82.3	77.1	87.9	94.8	93.8	93.9
P97850		Titin protein homolog (Fragment) OS=Rattus norvegicus PE=2 SV=1	13	1	10	1	72	8.1	7.96	101.5	94.4	100	106.7	102.1	101.9
P40307	Psmb2	Proteasome subunit beta type-2 OS=Rattus norvegicus GN=Psmb2 PE=1 SV=1	42	9	15	9	201	22.9	7.44	95.8	97.3	82.3	89	89.5	95
D3ZEY0	Ccdc141	Coiled-coil domain-containing 141 OS=Rattus norvegicus GN=Ccdc141 PE=1 SV=2	37	53	137	53	1530	173.4	6.02	104.3	104.1	104	107.2	103	107.9
A0A0G2JYU5	LOC103694902	Ubiquitin-conjugating enzyme E2 B OS=Rattus norvegicus GN=LOC103694902 PE=1 SV=1	9	1	4	1	180	20.2	5.1	95.3	97.4	94.1	97	101.4	99.3
Q9EPJ3	Mrps26	28S ribosomal protein S26, mitochondrial OS=Rattus norvegicus GN=Mrps26 PE=1 SV=1	35	7	16	7	200	23.3	9.96	116.4	111.3	109.4	104.6	104	104.5
B2RYW9	Fahd2	Fumarylacetoacetate hydrolase domain-containing protein 2 OS=Rattus norvegicus GN=Fahd2 PE=1 SV=1	48	12	44	12	313	34.6	8.35	118.2	110.4	111.1	111.1	108	104.8
P17764	Acat1	Acetyl-CoA acetyltransferase, mitochondrial OS=Rattus norvegicus GN=Acat1 PE=1 SV=1	65	26	307	26	424	44.7	8.76	129.4	118	121.9	108.5	113.2	103.6
Q6MG55	Abhd16a	Protein ABHD16A OS=Rattus norvegicus GN=Abhd16a PE=2 SV=1	27	13	23	13	558	63	8.21	104.7	106.5	101.8	102.8	100.2	99.3
B0BNJ4	Ethe1	ETHE1, persulfide dioxygenase OS=Rattus norvegicus GN=Ethe1 PE=1 SV=1	25	5	12	5	254	27.7	7.06	99.1	100.5	102.5	105.9	107	103.6
F7FDM3	Mtif2	Mitochondrial translational initiation factor 2 OS=Rattus norvegicus GN=Mtif2 PE=1 SV=2	9	6	10	6	727	81.3	7.72	115.7	105.8	113.4	108.9	101.3	104
D3ZWW5	Slc30a9	RCG64242 OS=Rattus norvegicus GN=Slc30a9 PE=1 SV=1	12	7	14	7	567	62.6	8.48	112	104.9	106.2	113.3	106.5	102.7
A0A0G2K7M1		Glyceraldehyde-3-phosphate dehydrogenase OS=Rattus norvegicus PE=1 SV=1	24	6	307	3	333	35.7	7.69	104.4	98.1	102.5	102	104	103.9
D4A4Z9	Ktn1	Kinectin 1 OS=Rattus norvegicus GN=Ktn1 PE=1 SV=2	27	35	74	35	1325	151.7	6.01	102	98.1	96.3	97.5	98.1	100.3
Q6P7Q2	Gpc1	Glypican-1 OS=Rattus norvegicus GN=Gpc1 PE=2 SV=1	42	19	71	19	558	61.6	7.21	80.8	84.3	85.9	94.5	95.6	97.5
A0A0G2JX46	Kcmf1	Potassium channel modulatory factor 1 OS=Rattus norvegicus GN=Kcmf1 PE=1 SV=1	4	2	4	2	381	41.7	5.9	111.7	88.5	107.8	97.6	88.8	95.1
Q7TMA5	Apob	Apolipoprotein B-100 OS=Rattus norvegicus GN=Apob PE=1 SV=1	2	12	15	12	4743	535.7	7.42	102	91.8	83.3	101.6	97.7	99.1
A0A0G2K586	Fabp4	Fatty acid-binding protein, adipocyte OS=Rattus norvegicus GN=Fabp4 PE=1 SV=1	52	9	110	9	149	16.4	9	101.9	92.5	101.8	99.2	100.1	96.3
P20171	Hras	GTPase HRas OS=Rattus norvegicus GN=Hras PE=1 SV=2	70	9	21	3	189	21.3	5.31	101.6	114.9	102.2	106.9	93	102.6
Q63083	Nucb1	Nucleobindin-1 OS=Rattus norvegicus GN=Nucb1 PE=1 SV=1	43	19	46	19	459	53.5	5.12	97.9	107.6	90.6	100.6	96.1	96.9
Q6PCT8	Sdhd	Succinate dehydrogenase [ubiquinone] cytochrome b small subunit, mitochondrial OS=Rattus norvegicus GN=Sdhd PE=2 SV=1	11	2	16	2	159	17	9.29	113.6	110.2	112.4	110.3	110.4	103.5
D3ZBJ0	Lsm5	LSM5 homolog, U6 small nuclear RNA and mRNA degradation-associated OS=Rattus norvegicus GN=Lsm5 PE=4 SV=1	21	1	4	1	91	9.9	4.54	107.2	113	106.6	91.2	90.8	95.3
Q4V8C3	Eml1	Echinoderm microtubule-associated protein-like 1 OS=Rattus norvegicus GN=Eml1 PE=1 SV=2	19	16	35	16	814	89.7	7.02	109.8	113.1	112	110.7	109.3	105.1
D3ZZB0	Dip2c	Disco-interacting protein 2 homolog C OS=Rattus norvegicus GN=Dip2c PE=1 SV=2	9	15	18	14	1586	173.9	7.87	109.7	103.6	107.3	108	110	105.7
Q6AYA7	Rfk	RCG48018 OS=Rattus norvegicus GN=Rfk PE=1 SV=1	7	1	3	1	155	17.5	7.55	112	105.7	108.4	110.4	104.1	106.4
Q9ES53	Ufd1	Ubiquitin recognition factor in ER-associated degradation protein 1 OS=Rattus norvegicus GN=Ufd1 PE=1 SV=1	22	6	19	6	307	34.5	6.7	96.4	94.2	92.9	96.3	102.6	100.4
Q2PQA9	Kif5b	Kinesin-1 heavy chain OS=Rattus norvegicus GN=Kif5b PE=1 SV=1	58	52	137	45	963	109.5	6.44	96.8	96.8	97.9	98	97.6	105
B0BNG0	Emc2	ER membrane protein complex subunit 2 OS=Rattus norvegicus GN=Emc2 PE=2 SV=1	16	4	8	4	297	34.8	6.81	107.6	95	104.6	102.1	103	97.4
Q5I0K8	Mrps7	28S ribosomal protein S7, mitochondrial OS=Rattus norvegicus GN=Mrps7 PE=2 SV=2	42	9	22	9	242	28.2	10.02	107.7	107.8	104.3	103.6	106.6	101.7
G3V7W1	Pdcd6	Programmed cell death protein 6 OS=Rattus norvegicus GN=Pdcd6 PE=2 SV=1	33	6	13	6	191	21.9	5.64	87.6	99.7	91.1	86.1	94.4	96.8
D4A9Z6	Mrps35	Mitochondrial ribosomal protein S35 OS=Rattus norvegicus GN=Mrps35 PE=1 SV=1	10	5	11	5	320	36.2	9.16	112.4	109.5	111.4	105.8	108.1	100
Q9QYU4	Crym	Ketimine reductase mu-crystallin OS=Rattus norvegicus GN=Crym PE=1 SV=1	36	9	25	9	313	33.5	5.53	92.4	97.2	101.8	108.6	96.2	98.1
F1M5N4	Me3	Malic enzyme OS=Rattus norvegicus GN=Me3 PE=3 SV=2	40	25	80	24	605	67.2	7.97	116.1	114	112.9	109.5	104.7	103.3
B2RZD7	Lyrm9	LYR motif-containing protein 9 OS=Rattus norvegicus GN=Lyrm9 PE=3 SV=1	40	3	13	3	78	9.4	9.25	114.1	111.2	114.8	110.9	107.4	101.9
D3ZI16	Cops6	COP9 (Constitutive photomorphogenic) homolog, subunit 6 (Arabidopsis thaliana) (Predicted), isoform CRA_a OS=Rattus norvegicus GN=Cops6 PE=1 SV=1	25	7	16	7	344	37.7	6.14	101.7	101.3	98.6	98.3	94.6	97.3
Q4KM69	Cops5	COP9 (Constitutive photomorphogenic) homolog, subunit 5 (Arabidopsis thaliana) OS=Rattus norvegicus GN=Cops5 PE=2 SV=1	30	8	17	8	334	37.6	6.54	99.5	99.3	96.1	97.6	100.2	98.7
Q6AYN7	Osgepl1	Osgepl1 protein (Fragment) OS=Rattus norvegicus GN=Osgepl1 PE=2 SV=1	9	4	4	4	467	50.8	9.36	111.1	117.1	120.1	118.5	105.6	102.4
P41562	Idh1	Isocitrate dehydrogenase [NADP] cytoplasmic OS=Rattus norvegicus GN=Idh1 PE=1 SV=1	57	25	88	24	414	46.7	6.99	84.1	89.5	94.4	98.1	95.1	97.9
Q9QZA6	Cd151	CD151 antigen OS=Rattus norvegicus GN=Cd151 PE=1 SV=2	16	4	11	4	253	28.3	7.84	93.2	93.3	106	96.9	92.6	103.4
Q5RKG9	Eif4b	Eukaryotic translation initiation factor 4B OS=Rattus norvegicus GN=Eif4b PE=1 SV=1	13	6	19	6	611	69	5.81	100.8	97.7	104	101	95.6	100.6
Q5XI07	Lpp	Lipoma-preferred partner homolog OS=Rattus norvegicus GN=Lpp PE=1 SV=1	18	8	14	7	632	68.2	7.66	83	98.1	99.9	101.3	101.6	106
A0A0G2JWG8	Scn5a	Sodium channel protein OS=Rattus norvegicus GN=Scn5a PE=1 SV=1	3	5	6	5	2019	227.2	5.71	107.6	101.6	93.1	101.6	106.9	93.8
P00173	Cyb5a	Cytochrome b5 OS=Rattus norvegicus GN=Cyb5a PE=1 SV=2	48	5	22	5	134	15.3	4.98	103.7	102.4	105.2	105.3	97.5	99.2
D4A131	Mrpl4	Mitochondrial ribosomal protein L4 OS=Rattus norvegicus GN=Mrpl4 PE=1 SV=1	11	3	8	3	294	33.1	9.74	102.8	113.8	112.1	102.2	104	99.7
D3ZPF2	Mcat	Malonyl-CoA-acyl carrier protein transacylase OS=Rattus norvegicus GN=Mcat PE=1 SV=1	21	5	9	5	380	41.8	8.09	102	103.8	111	98.7	105.9	104.2
A0A0A0MXX5	Bdh2	3-hydroxybutyrate dehydrogenase type 2 OS=Rattus norvegicus GN=Bdh2 PE=1 SV=1	20	4	10	4	255	27.7	6.57	94.6	95	103.9	107.6	93.7	96.1
Q5U2U0	Clpx	ATP-dependent Clp protease ATP-binding subunit clpX-like, mitochondrial OS=Rattus norvegicus GN=Clpx PE=2 SV=1	24	14	32	14	633	69.2	7.72	110.9	106.7	109.1	101.7	104.1	103.6
F1LS86	Iars	Isoleucine-tRNA synthetase (Predicted) OS=Rattus norvegicus GN=Iars PE=1 SV=2	22	25	44	25	1262	144.2	6.3	100.7	99.6	96.2	97.7	96.3	99.6
D3Z9D2	Fyco1	FYVE and coiled-coil domain containing 1 (Predicted) OS=Rattus norvegicus GN=Fyco1 PE=1 SV=1	13	17	23	17	1451	163.5	5.07	109.5	108	110.6	100.8	101.9	105.7
Q6AY04	Maip1	m-AAA protease-interacting protein 1, mitochondrial OS=Rattus norvegicus GN=Maip1 PE=2 SV=1	26	6	16	6	291	33.1	9.04	115.1	109.3	92.7	105.1	105.9	106.9
D3ZAF6	Atp5j2	ATP synthase subunit f, mitochondrial OS=Rattus norvegicus GN=Atp5j2 PE=1 SV=1	34	4	38	4	88	10.4	10.04	114.1	117.5	95.3	100.9	104.4	102.4
Q62614		Na-Ca exchanger isoform NACA1 (Fragment) OS=Rattus norvegicus PE=2 SV=1	83	9	26	1	140	15.9	4.86	91	100.7	73.3	85.1	92.8	98.2
Q62862	Map2k5	Dual specificity mitogen-activated protein kinase kinase 5 OS=Rattus norvegicus GN=Map2k5 PE=1 SV=1	2	1	4	1	448	50.2	6.39	130.4	155.9	103.3	119.7	92.2	114.8
Q3B8N9	Bphl	Biphenyl hydrolase-like OS=Rattus norvegicus GN=Bphl PE=1 SV=1	27	8	15	8	291	32.8	8.79	111.9	112.2	109	101	107.3	100.4
A0A0G2K7L0	Mrps10	28S ribosomal protein S10, mitochondrial OS=Rattus norvegicus GN=Mrps10 PE=1 SV=1	25	4	9	4	201	23.1	9.28	111.1	109.1	109.8	105.2	110.3	101.7
D3ZW59	Itgb1bp2	Integrin beta 1 binding protein 2 (Predicted) OS=Rattus norvegicus GN=Itgb1bp2 PE=4 SV=1	14	5	7	5	349	38.6	4.88	113.5	101.3	99.1	104.4	99.8	112.6
Q5XI81	Fxr1	Fragile X mental retardation syndrome-related protein 1 OS=Rattus norvegicus GN=Fxr1 PE=1 SV=1	35	16	34	14	568	63.9	6.39	104.6	103.8	97.8	105.9	96	100.9
Q6RJR6	Rtn3	Reticulon-3 OS=Rattus norvegicus GN=Rtn3 PE=1 SV=1	7	4	18	3	940	101.5	5.11	100.1	106.2	88.8	98.5	95.3	95.1
P14668	Anxa5	Annexin A5 OS=Rattus norvegicus GN=Anxa5 PE=1 SV=3	74	22	183	21	319	35.7	5.05	81.7	85.4	76.2	85.7	89.1	98.6
P83941	Eloc	Elongin-C OS=Rattus norvegicus GN=Eloc PE=1 SV=1	74	5	18	5	112	12.5	4.78	99.8	105	98.1	99.3	95.7	101.6
A0A0G2JT93	Ctnnb1	Catenin (Cadherin associated protein), beta 1, isoform CRA_a OS=Rattus norvegicus GN=Ctnnb1 PE=1 SV=1	40	28	99	22	781	85.4	5.86	88.9	88.3	96.3	97.5	96.8	107
A0A0G2JTN8	Atp5g2	ATP synthase F(0) complex subunit C2, mitochondrial OS=Rattus norvegicus GN=Atp5g2 PE=3 SV=1	5	1	21	1	146	15.5	9.89	106.7	100.7	113.9	124.1	121	105.7
Q6AYT1	Trim5	Similar to 9230105E10Rik protein OS=Rattus norvegicus GN=Trim5 PE=1 SV=1	8	5	8	5	511	59	6.33	97.1	101.2	109	107.8	102.4	104.3
G3V6Z7	Golga5	Golgi autoantigen, golgin subfamily a, 5, isoform CRA_a OS=Rattus norvegicus GN=Golga5 PE=1 SV=1	5	3	5	3	729	82.4	6.18	122.3	114	101.9	106.9	112.6	102.2
D4A104	Mrpl45	Mitochondrial ribosomal protein L45 OS=Rattus norvegicus GN=Mrpl45 PE=1 SV=1	25	9	14	9	306	35.4	9.41	109	106.5	104.1	109.8	100.1	100.4
A0A0G2JVG4	Pecr	Peroxisomal trans-2-enoyl-CoA reductase OS=Rattus norvegicus GN=Pecr PE=1 SV=1	36	8	25	8	305	32.7	8.59	120.9	119.3	120.8	112.3	115.7	106
B0BN83	Armc1	Armadillo repeat-containing protein 1 OS=Rattus norvegicus GN=Armc1 PE=1 SV=1	19	5	16	5	282	31.2	5.57	96.4	98.8	97	99.3	100	97.2
A0A0G2JUX4	Usp47	Ubiquitin-specific peptidase 47 OS=Rattus norvegicus GN=Usp47 PE=1 SV=1	8	10	15	10	1375	157.2	5.12	99.7	105.6	98.9	98.8	102.4	97.5
F1LTX8	Lpgat1	Lysophosphatidylglycerol acyltransferase 1 OS=Rattus norvegicus GN=Lpgat1 PE=1 SV=2	5	2	4	2	370	43	8.98	104.9	103.4	105.4	102.7	104	98.6
A0A0G2K435	Dnajc7	DnaJ heat shock protein family (Hsp40) member C7 OS=Rattus norvegicus GN=Dnajc7 PE=1 SV=1	12	7	13	7	579	65.5	8.38	93.2	96.5	92.9	98.1	96.3	102.7
Q6TXG7	Shmt1	Serine hydroxymethyltransferase OS=Rattus norvegicus GN=Shmt1 PE=1 SV=1	7	5	9	4	681	75.3	7.93	85.2	83.4	84.3	82.8	92.2	92.5
G3V6D9	Slc9a3r2	Na(+)/H(+) exchange regulatory cofactor NHE-RF OS=Rattus norvegicus GN=Slc9a3r2 PE=1 SV=1	39	11	23	11	337	37.3	7.58	106.4	104.2	105.7	106.7	98.9	103.3
G3V6F5	Elac2	ElaC homolog 2 (E. coli) OS=Rattus norvegicus GN=Elac2 PE=1 SV=1	2	2	3	2	827	92.3	7.36	109.7	104.7	107.2	103.9	94.7	101
A0A0G2JW34	Cisd3	CDGSH iron sulfur domain 3 OS=Rattus norvegicus GN=Cisd3 PE=1 SV=1	49	7	27	7	127	14.4	9.88	112.1	107.9	104.7	105.1	102.2	107.9
B5DFB4	Ttc7b	Tetratricopeptide repeat domain 7B OS=Rattus norvegicus GN=Ttc7b PE=2 SV=1	5	3	3	3	585	64.9	6.49	90	97.5	111.2	99.3	105	99.3
P63012	Rab3a	Ras-related protein Rab-3A OS=Rattus norvegicus GN=Rab3a PE=1 SV=1	53	9	31	4	220	25	5.03	146.3	137	125.6	126.1	112.4	117.4
B0BNB9	Htra2	HtrA serine peptidase 2 OS=Rattus norvegicus GN=Htra2 PE=1 SV=1	28	9	28	9	458	49.1	9.5	108.2	110.5	108	106.1	106.1	100.4
D3ZXS8	Ube2k	Huntingtin interacting protein 2 (Predicted), isoform CRA_a OS=Rattus norvegicus GN=Ube2k PE=1 SV=1	37	7	22	7	200	22.4	5.44	97.5	102.7	96.9	98.7	95.4	91.8
G3V886	LOC108348078	ATP-dependent zinc metalloprotease YME1L1 OS=Rattus norvegicus GN=LOC108348078 PE=1 SV=1	10	8	11	8	715	79.7	8.9	105.3	104.3	101.7	103.1	101.1	97.6
Q9Z269	Vapb	Vesicle-associated membrane protein-associated protein B OS=Rattus norvegicus GN=Vapb PE=1 SV=3	65	13	53	12	243	26.9	7.78	103.6	93.4	98.5	93.5	96.3	99.9
O54924	Exoc8	Exocyst complex component 8 OS=Rattus norvegicus GN=Exoc8 PE=1 SV=1	8	6	11	6	716	81	5.4	95.6	81.1	94.7	94.2	103.6	93.9
Q6AYL0	Slc25a19	RCG35015, isoform CRA_a OS=Rattus norvegicus GN=Slc25a19 PE=2 SV=1	6	2	7	2	318	35.6	9.38	117.3	126.5	76	113.6	110.2	94.7
G3V9T4	Tmem38a	Transmembrane protein 38a (Predicted), isoform CRA_b OS=Rattus norvegicus GN=Tmem38a PE=4 SV=1	17	6	17	6	298	33.4	8.37	124.7	106.4	103.7	100.1	109.8	102.4
Q6P9X1	Clns1a	Chloride channel, nucleotide-sensitive, 1A OS=Rattus norvegicus GN=Clns1a PE=1 SV=1	10	2	4	2	241	26.6	4.12	103.1	106	94	101.8	101.3	101.1
H6X2V7	crp	Pentaxin OS=Rattus norvegicus GN=crp PE=3 SV=1	27	4	14	4	230	25.5	5.11	108.3	111.2	95.7	93.9	97.5	109.2
B2RYW4	Mrpl53	39S ribosomal protein L53, mitochondrial OS=Rattus norvegicus GN=Mrpl53 PE=1 SV=1	36	4	7	4	119	12.7	9.85	105.1	112.1	109.2	104.7	106.6	102
D3ZMR9	Mrpl21	Mitochondrial ribosomal protein L21 OS=Rattus norvegicus GN=Mrpl21 PE=1 SV=1	36	6	16	6	209	23.4	9.95	107.1	107.2	105.4	107.2	104.7	104.2
P05197	Eef2	Elongation factor 2 OS=Rattus norvegicus GN=Eef2 PE=1 SV=4	61	51	245	50	858	95.2	6.83	95.6	97.2	91.8	94.2	96.5	101.1
Q5U2S6	Asb2	Ankyrin repeat and SOCS box protein 2 OS=Rattus norvegicus GN=Asb2 PE=2 SV=1	16	7	9	7	634	70.2	7.12	98.9	105.1	108.1	102.9	98.9	97.2
A0A0G2K7Y2	Oxr1	Oxidation resistance protein 1 OS=Rattus norvegicus GN=Oxr1 PE=1 SV=1	12	8	13	8	873	97	5.34	102.6	107.5	103.7	104.4	100	100.2
O70593	Sgta	Small glutamine-rich tetratricopeptide repeat-containing protein alpha OS=Rattus norvegicus GN=Sgta PE=1 SV=1	22	6	12	6	314	34.1	5.12	102.6	106.2	94.8	95.2	96.4	97.5
S4VP54	Map2k4	MAP2K4delta OS=Rattus norvegicus GN=Map2k4 PE=2 SV=1	14	5	11	5	408	45.4	8.03	96.9	100.3	99.7	98.2	96.8	99.2
A0A0G2JSH9	Prdx2	Peroxiredoxin-2 OS=Rattus norvegicus GN=Prdx2 PE=1 SV=1	61	9	81	9	198	21.8	5.59	93.2	89.6	93.4	90.2	89.7	97.3
D4A4P4	Flad1	FAD synthase OS=Rattus norvegicus GN=Flad1 PE=1 SV=2	30	13	24	13	490	54.6	6.8	100.8	99.2	100.4	106	101.3	102.7
P25409	Gpt	Alanine aminotransferase 1 OS=Rattus norvegicus GN=Gpt PE=1 SV=2	25	9	27	9	496	55.1	6.46	120.8	113	125.7	107.7	107.1	101.9
Q6TMG5	Ikbkg	NF-kappa-B essential modulator OS=Rattus norvegicus GN=Ikbkg PE=2 SV=1	8	3	4	3	412	48	5.83	85.3	106.5	104.9	98.4	105.1	97.1
Q5BJU0	Rras2	RAS-related 2 OS=Rattus norvegicus GN=Rras2 PE=1 SV=1	58	12	55	10	204	23.4	6.01	91.5	93.3	100.6	102.9	99.1	99.2
Q641W2	Myg1	UPF0160 protein MYG1, mitochondrial OS=Rattus norvegicus GN=Myg1 PE=1 SV=1	13	5	6	5	381	42.9	6.47	99.3	102.4	92.8	100	87.4	100.2
D3ZQL6	Micall1	MICAL-like protein 1 OS=Rattus norvegicus GN=Micall1 PE=1 SV=1	5	5	8	5	855	92.6	6.9	104.3	101.4	112.8	96	108.9	107
A0A0G2K598	Tacc2	Transforming, acidic coiled-coil-containing protein 2 OS=Rattus norvegicus GN=Tacc2 PE=1 SV=1	2	6	8	6	2876	304.6	4.81	99	103.8	90.1	100.3	96.9	100.7
Q5PQN5	Trim55	Tripartite motif-containing protein 55 OS=Rattus norvegicus GN=Trim55 PE=1 SV=1	25	12	31	9	545	59.9	4.65	111.1	103.5	101.6	97	102	100.6
A0A0G2K9G3	Mrps24	Mitochondrial ribosomal protein S24 OS=Rattus norvegicus GN=Mrps24 PE=1 SV=1	11	2	4	2	179	19.8	9.31	111.2	113	107.5	105.9	101.1	105
Q4V8H5	Dnpep	Aspartyl aminopeptidase OS=Rattus norvegicus GN=Dnpep PE=1 SV=1	44	17	61	17	475	52.5	7.25	88.3	89.7	83.1	86.4	93	95
Q8VHJ9	Syne1	Nesprin-1 OS=Rattus norvegicus GN=Syne1 PE=2 SV=1	5	13	13	13	2838	324.9	5.29	111.5	114.4	104.8	106.7	95.7	105.3
F1LPJ1	Ptprm	Protein tyrosine phosphatase, receptor type, M OS=Rattus norvegicus GN=Ptprm PE=4 SV=2	5	7	11	7	1486	167.1	6.65	106.1	101.5	100.3	105.9	101.9	108.7
Q5XID1	Ciapin1	Anamorsin OS=Rattus norvegicus GN=Ciapin1 PE=1 SV=1	24	8	18	8	309	33	5.44	93.7	98.4	92.2	94	99	93.2
Q5U204	Lamtor3	Ragulator complex protein LAMTOR3 OS=Rattus norvegicus GN=Lamtor3 PE=2 SV=1	15	2	7	2	124	13.6	7.34	102.4	97.9	106.1	101.4	104.4	103.6
Q64559	Acot7	Cytosolic acyl coenzyme A thioester hydrolase OS=Rattus norvegicus GN=Acot7 PE=1 SV=4	23	7	13	7	381	42.7	8.54	125.3	116.6	112.2	107.5	105	112.9
A0A0G2K562	Adam10	Disintegrin and metalloproteinase domain-containing protein 10 OS=Rattus norvegicus GN=Adam10 PE=1 SV=1	4	3	4	3	749	84	7.77	108.2	99.8	98.2	90	105.9	96.6
D3ZPI8	C8g	Complement C8 gamma chain OS=Rattus norvegicus GN=C8g PE=1 SV=1	22	3	5	3	164	18.4	8.32	100.2	118.4	103.4	87.9	98.8	105.3
Q4QQT3	Celf1	CUGBP Elav-like family member 1 OS=Rattus norvegicus GN=Celf1 PE=2 SV=1	11	5	11	4	487	52.2	8.46	107.2	105.2	110.9	107.9	92.3	101.6
P42346	Mtor	Serine/threonine-protein kinase mTOR OS=Rattus norvegicus GN=Mtor PE=1 SV=1	3	10	11	10	2549	288.6	7.17	98.6	104.5	93.1	96.4	98.6	99.7
Q5M7A4	Uba5	Ubiquitin-like modifier-activating enzyme 5 OS=Rattus norvegicus GN=Uba5 PE=1 SV=1	14	5	9	5	403	44.9	4.96	96.2	98	105.4	99	94	99.3
B5DFF4	Vps37c	VPS37C, ESCRT-I subunit OS=Rattus norvegicus GN=Vps37c PE=1 SV=1	17	4	7	4	353	38.4	5.21	93.6	108.3	107.3	99.6	105.2	102.1
D3ZAQ4	Psmg2	Proteasome assembly chaperone 2 OS=Rattus norvegicus GN=Psmg2 PE=1 SV=1	6	2	5	2	264	29.6	6.06	97	95.2	89.9	99.3	102.7	79.8
Q6P9Y4	Slc25a4	ADP/ATP translocase 1 OS=Rattus norvegicus GN=Slc25a4 PE=1 SV=1	69	23	626	10	298	32.9	9.74	124	117.7	106.5	108.4	111.4	100.7
D3ZUU6	Clec3b	C-type lectin domain family 3, member B OS=Rattus norvegicus GN=Clec3b PE=1 SV=1	12	2	7	2	202	22.3	5.44	89.5	152.7	121.9	127.7	99.8	121.4
Q4V897	Ccdc90b	Coiled-coil domain-containing protein 90B, mitochondrial OS=Rattus norvegicus GN=Ccdc90b PE=2 SV=1	13	4	5	4	256	29.8	8.37	112.6	105.3	106.2	111	104.8	96
G3V9N0	Pabpc4	Polyadenylate-binding protein OS=Rattus norvegicus GN=Pabpc4 PE=1 SV=2	31	19	62	7	644	70.8	9.26	104.9	105.5	102.5	101.5	100.1	104.4
P54319	Plaa	Phospholipase A-2-activating protein OS=Rattus norvegicus GN=Plaa PE=1 SV=3	34	21	61	21	795	87	6.09	100.4	96.8	96.2	96.7	95.5	98.4
Q5FVQ8	Nlrx1	NLR family member X1 OS=Rattus norvegicus GN=Nlrx1 PE=2 SV=1	27	21	45	21	973	107.5	7.56	104.8	111.9	107.1	104.4	106.4	102.9
D3ZAP9	Gpd1l	Glycerol-3-phosphate dehydrogenase [NAD(+)] OS=Rattus norvegicus GN=Gpd1l PE=1 SV=1	46	18	64	15	351	38	7.01	94.6	90.5	96.5	96.5	104	98
A0A0G2JSH4	Gsk3b	Glycogen synthase kinase 3 beta, isoform CRA_b OS=Rattus norvegicus GN=Gsk3b PE=1 SV=1	45	14	34	9	420	46.7	8.78	94.6	93	94.3	101.4	104.4	105.1
P70470	Lypla1	Acyl-protein thioesterase 1 OS=Rattus norvegicus GN=Lypla1 PE=1 SV=1	31	6	24	6	230	24.7	6.51	99.1	91.2	103.1	100.5	98.2	101
D4A8C5	Plcb4	Phosphoinositide phospholipase C OS=Rattus norvegicus GN=Plcb4 PE=1 SV=2	5	7	9	7	1206	137.5	6.73	101.3	109.8	104.2	109	94.6	100.1
B0BNB2	Denr	Density-regulated protein OS=Rattus norvegicus GN=Denr PE=2 SV=1	23	4	10	4	194	21.7	5.29	95.5	102.7	102.1	105.5	93.1	102.3
P13852	Prnp	Major prion protein OS=Rattus norvegicus GN=Prnp PE=1 SV=2	13	3	8	3	254	27.8	9.23	79.5	76.7	77.9	92.5	88.8	102.2
Q5XI97	Aarsd1	Alanyl-tRNA editing protein Aarsd1 OS=Rattus norvegicus GN=Aarsd1 PE=1 SV=1	25	10	23	10	412	45.1	6.48	109.5	115.4	110.9	99.3	100.6	100.9
A0A0G2K6D5	Pitrm1	Pitrilysin metallopeptidase 1 OS=Rattus norvegicus GN=Pitrm1 PE=1 SV=1	31	30	77	30	1035	117.3	6.89	103.4	105	103.2	100.6	99	101.2
A0A0G2K9J2	Atp6v1h	ATPase H+-transporting V1 subunit H OS=Rattus norvegicus GN=Atp6v1h PE=1 SV=1	14	4	10	4	483	55.8	6.61	99.5	97.8	95.2	98.7	98.9	95.8
P06686	Atp1a2	Sodium/potassium-transporting ATPase subunit alpha-2 OS=Rattus norvegicus GN=Atp1a2 PE=1 SV=1	41	39	203	18	1020	112.1	5.55	134	144.3	140.1	127.7	109.3	99.8
G3V940	Coro1b	Coronin OS=Rattus norvegicus GN=Coro1b PE=1 SV=1	18	11	27	9	484	53.9	5.77	87.2	92.1	86.2	97.6	88	93.8
Q6AY48	Pcbp3	Poly(rC)-binding protein 3 OS=Rattus norvegicus GN=Pcbp3 PE=1 SV=1	35	9	33	3	319	33.8	8.51	98.9	88.1	87.5	102.8	82.9	100.5
A9LNM8	Prkg1	cGMP-dependent protein kinase OS=Rattus norvegicus GN=Prkg1 PE=2 SV=1	25	15	32	15	671	76.3	5.87	94	86.9	88.8	102.3	92.1	105
Q6AXS5	Serbp1	Plasminogen activator inhibitor 1 RNA-binding protein OS=Rattus norvegicus GN=Serbp1 PE=1 SV=2	35	13	36	13	407	44.7	8.54	109.1	98.9	103.6	91.7	92.1	93.1
D3ZEA0	Fndc3a	Fibronectin type III domain containing 3a (Predicted), isoform CRA_a OS=Rattus norvegicus GN=Fndc3a PE=1 SV=2	1	1	6	1	1170	128.9	6.83	100.7	111.3	73.2	86.9	83.9	92.7
A0A0G2K7M2	Rad23a	RAD23 homolog A, nucleotide excision repair protein OS=Rattus norvegicus GN=Rad23a PE=1 SV=1	20	9	25	7	362	39.5	4.58	92.8	89.1	95.7	93.4	96.1	98.3
O89035	Slc25a10	Mitochondrial dicarboxylate carrier OS=Rattus norvegicus GN=Slc25a10 PE=1 SV=1	32	8	14	8	286	31.4	9.29	113.8	103.1	103.8	102.5	105.9	107.2
F1M446	RGD1306148	Similar to KIAA0368 OS=Rattus norvegicus GN=RGD1306148 PE=1 SV=3	15	23	32	23	1839	203.8	7.14	101.6	100.9	104	100.5	98.4	98.6
Q5FWY5	Aip	AH receptor-interacting protein OS=Rattus norvegicus GN=Aip PE=1 SV=1	13	4	12	4	330	37.6	6.54	96.5	90.5	97.8	95.4	101.7	99.1
P19356	Hmbs	Porphobilinogen deaminase OS=Rattus norvegicus GN=Hmbs PE=1 SV=2	31	10	22	10	361	39.3	6.65	105.1	108.7	104.4	102.9	100.5	103
A0A0G2K6R8	Ehbp1l1	EH domain-binding protein 1-like 1 OS=Rattus norvegicus GN=Ehbp1l1 PE=1 SV=1	16	20	26	20	1699	182.4	4.82	105.6	99.2	105.3	102.5	98.7	106.4
Q5U2S7	Psmd3	Proteasome (Prosome, macropain) 26S subunit, non-ATPase, 3 OS=Rattus norvegicus GN=Psmd3 PE=1 SV=1	42	23	65	23	530	60.7	8.44	95.8	97	92.5	94.3	92.5	97
Q5U2X6	Ccdc47	Coiled-coil domain-containing protein 47 OS=Rattus norvegicus GN=Ccdc47 PE=2 SV=1	20	9	16	9	483	55.7	4.84	101.6	105.6	101.4	98.6	100.1	96.5
Q5BK85	Tmed1	Transmembrane emp24 domain-containing protein 1 OS=Rattus norvegicus GN=Tmed1 PE=2 SV=1	20	4	7	4	227	25.2	4.45	103.5	106.1	106.2	105	97.5	99.1
P85515	Actr1a	Alpha-centractin OS=Rattus norvegicus GN=Actr1a PE=1 SV=1	37	10	27	6	376	42.6	6.64	93.1	92.5	83.7	97.3	100.2	95.3
Q6QI86	Hdhd2	Haloacid dehalogenase-like hydrolase domain-containing protein 2 OS=Rattus norvegicus GN=Hdhd2 PE=1 SV=1	19	7	21	7	384	42.4	7.34	104.8	104.4	94.3	101.8	97	97.1
D4ACN8	Plgrkt	Plasminogen receptor (KT) OS=Rattus norvegicus GN=Plgrkt PE=1 SV=1	27	4	6	4	147	17.3	9.5	109	107.8	104.9	107.7	108.5	98.8
Q3KRE0	Atad3	ATPase family AAA domain-containing protein 3 OS=Rattus norvegicus GN=Atad3 PE=1 SV=1	46	25	54	25	591	66.7	9.29	109.1	101.7	102.3	102.4	108.1	98.9
D3ZUX7	Acsf3	Acyl-CoA synthetase family member 3 OS=Rattus norvegicus GN=Acsf3 PE=1 SV=1	38	20	57	20	583	65.2	8.69	119.1	114.6	111	109.1	105.4	103.4
Q5HZV9	Ppp1r7	Protein phosphatase 1 regulatory subunit 7 OS=Rattus norvegicus GN=Ppp1r7 PE=1 SV=1	24	8	18	8	360	41.3	4.92	93.5	98.5	94.8	97.6	96.1	97.8
Q4G079	Aimp1	Aminoacyl tRNA synthetase complex-interacting multifunctional protein 1 OS=Rattus norvegicus GN=Aimp1 PE=1 SV=1	40	10	20	10	315	34.6	8.29	102.1	102.4	96	102.1	100	100.9
F1LPK7	Pls3	Plastin 3 (T-isoform), isoform CRA_a OS=Rattus norvegicus GN=Pls3 PE=1 SV=2	36	20	47	17	630	70.7	5.54	66	90.8	85.6	102.4	89.6	95.7
Q9EQV8	Cpn1	Carboxypeptidase N catalytic chain OS=Rattus norvegicus GN=Cpn1 PE=2 SV=1	2	1	3	1	457	51.9	8.44	97.7	87.1	92.6	99.6	82.7	93.6
P63312	Tmsb10	Thymosin beta-10 OS=Rattus norvegicus GN=Tmsb10 PE=1 SV=2	64	3	13	1	44	5	5.36	87.9	87.2	98.1	110.1	85.4	95.3
G3V7P3	Mrpl3	39S ribosomal protein L3, mitochondrial OS=Rattus norvegicus GN=Mrpl3 PE=1 SV=1	31	10	15	10	348	38.5	9.44	113.9	105.9	106.4	110.9	105.7	107.4
Q5I0K5	Abhd10	Mycophenolic acid acyl-glucuronide esterase, mitochondrial OS=Rattus norvegicus GN=Abhd10 PE=1 SV=2	21	5	11	5	297	33.1	8.9	97.4	102.9	99.3	101.8	104.7	97.9
Q6P7Q4	Glo1	Lactoylglutathione lyase OS=Rattus norvegicus GN=Glo1 PE=1 SV=3	51	10	41	10	184	20.8	5.31	100.4	99	95.1	96.3	94.4	102.5
M0R4P9	Ube2h	Ubiquitin-conjugating enzyme E2H OS=Rattus norvegicus GN=Ube2h PE=1 SV=2	19	3	7	3	183	20.6	4.7	88.1	114.3	101.6	95	94.1	105.7
A0A0G2JZI2	Eprs	Glutamyl-prolyl-tRNA synthetase OS=Rattus norvegicus GN=Eprs PE=1 SV=1	35	46	129	45	1512	169.8	7.44	103.2	103	93.6	97.5	96	100
Q3KRD5	Tomm34	Mitochondrial import receptor subunit TOM34 OS=Rattus norvegicus GN=Tomm34 PE=1 SV=1	26	7	12	7	309	34.4	9.13	102.9	103.7	99.2	99.3	96.4	99.7
B0BNM1	Naxe	NAD(P)H-hydrate epimerase OS=Rattus norvegicus GN=Naxe PE=2 SV=1	28	9	32	9	282	30.9	6.89	111.1	107.5	109	103.2	109.3	103.3
Q63692	Cdc37	Hsp90 co-chaperone Cdc37 OS=Rattus norvegicus GN=Cdc37 PE=1 SV=2	36	13	47	13	379	44.5	5.34	105.9	103.2	105.8	102	101.5	104.2
M0R5J4		Uncharacterized protein OS=Rattus norvegicus PE=3 SV=1	69	24	450	19	434	47	6.37	79.5	83	84.3	89.8	91.9	93.3
A0A0G2K4G3	Nedd8	NEDD8 OS=Rattus norvegicus GN=Nedd8 PE=1 SV=1	28	3	31	3	81	9	5.48	95.6	95.2	95.8	101	100.1	97.4
P82995	Hsp90aa1	Heat shock protein HSP 90-alpha OS=Rattus norvegicus GN=Hsp90aa1 PE=1 SV=3	56	42	229	26	733	84.8	5.01	86.8	80.6	83.9	84.9	84	98.4
Q6IMX7	Hspbp1	Hsp70-binding protein 1 OS=Rattus norvegicus GN=Hspbp1 PE=1 SV=1	14	4	5	4	357	39.2	5.29	98.3	107.8	106.4	96	101.9	98.5
G3V7B5	Prpsap1	Phosphoribosyl pyrophosphate synthase-associated protein 1 OS=Rattus norvegicus GN=Prpsap1 PE=1 SV=1	20	6	13	3	385	42.5	8.32	94.5	97	93.9	98.8	101.9	113
Q7TP58	Bpgm	Phosphoglycerate mutase OS=Rattus norvegicus GN=Bpgm PE=1 SV=1	14	6	20	6	395	45.3	6.92	82.7	85.5	90.3	70.6	73.7	83.4
P16975	Sparc	SPARC OS=Rattus norvegicus GN=Sparc PE=1 SV=4	26	5	10	5	301	34.3	4.89	91.9	111.3	84	88.5	99.4	105
G3V8C0	Dctn5	Dynactin subunit 5 OS=Rattus norvegicus GN=Dctn5 PE=1 SV=1	19	4	8	4	182	20.1	8.02	95.4	94.6	97.6	95.4	98.5	92.7
Q99M64	Pi4k2a	Phosphatidylinositol 4-kinase type 2-alpha OS=Rattus norvegicus GN=Pi4k2a PE=1 SV=1	13	6	7	6	478	54.3	8.07	96	93.8	107.1	98.7	96.1	97.3
P26453	Bsg	Basigin OS=Rattus norvegicus GN=Bsg PE=1 SV=2	26	9	65	9	388	42.4	5.4	93.3	89.5	90.9	99.8	99.1	99.6
Q4V8J4	Gpat3	Glycerol-3-phosphate acyltransferase 3 OS=Rattus norvegicus GN=Gpat3 PE=1 SV=1	11	4	6	4	457	51	8.56	118.6	106	93.8	92	108.8	99
B5DF65	Blvrb	Biliverdin reductase B OS=Rattus norvegicus GN=Blvrb PE=1 SV=1	68	10	54	10	206	22.1	6.8	90.8	93.3	94.2	89.5	89.6	95.6
A0A0G2JUP3	Obscn	Obscurin, cytoskeletal calmodulin and titin-interacting RhoGEF OS=Rattus norvegicus GN=Obscn PE=1 SV=1	47	224	747	46	7496	814.9	5.86	92.3	89.4	93.9	96.7	94.2	100.3
Q9QXQ0	Actn4	Alpha-actinin-4 OS=Rattus norvegicus GN=Actn4 PE=1 SV=2	61	54	307	1	911	104.8	5.44	64.1	92	77.5	83.8	87.8	97.4
D4A7Z2	LOC100360654	Ribosomal protein L37 OS=Rattus norvegicus GN=LOC100360654 PE=3 SV=2	15	2	5	2	97	11.1	11.74	108.7	97.2	83.7	64.1	85.7	85.9
G3V845	Plcg1	Phosphoinositide phospholipase C OS=Rattus norvegicus GN=Plcg1 PE=1 SV=1	2	4	7	4	1290	148.4	5.96	103.2	103.8	105.2	96.5	98.6	109
D3ZAH4	Skor2	SKI family transcriptional corepressor 2 OS=Rattus norvegicus GN=Skor2 PE=4 SV=3	1	1	6	1	1007	105.5	6.7	92.2	112.9	68.5	96.6	91.2	98.3
D3ZLK9	Naxd	ATP-dependent (S)-NAD(P)H-hydrate dehydratase OS=Rattus norvegicus GN=Naxd PE=1 SV=2	26	8	13	8	365	38.7	8.05	115.6	98.6	97.7	104.7	103.5	96.2
Q9ES71	Gnpat	Dihydroxyacetone phosphate acyltransferase OS=Rattus norvegicus GN=Gnpat PE=1 SV=1	5	3	3	3	678	77	7.72	111.8	110.7	104.6	111.5	116	105.5
B2GV71	Ndufaf5	Arginine-hydroxylase NDUFAF5, mitochondrial OS=Rattus norvegicus GN=Ndufaf5 PE=2 SV=1	18	6	7	6	343	38.2	6.47	103.3	105.6	106	105.5	104.5	103.4
B4F789	Apobec2	Apolipoprotein B editing complex 2 (Predicted), isoform CRA_a OS=Rattus norvegicus GN=Apobec2 PE=1 SV=1	61	9	31	9	224	25.6	4.79	106.5	100.9	89.1	95.8	100.4	95.6
Q5BK37	Arhgef1	RCG53872, isoform CRA_a OS=Rattus norvegicus GN=Arhgef1 PE=2 SV=1	8	6	8	6	919	102.7	5.53	91	102.8	93.1	94.8	99.7	98.1
A0A0G2JXP4	Tango2	Transport and golgi organization 2 homolog OS=Rattus norvegicus GN=Tango2 PE=1 SV=1	20	5	10	5	286	31.9	5.05	95.2	98.2	101.4	91.7	101.2	101.1
Q8CIN7	Impa2	Inositol monophosphatase 2 OS=Rattus norvegicus GN=Impa2 PE=2 SV=1	26	7	13	7	290	31.8	6.04	124.5	110.7	119.2	107.1	109	100
G3V7G8	Gars	Glycine--tRNA ligase OS=Rattus norvegicus GN=Gars PE=1 SV=1	29	19	52	19	728	81.7	6.57	96.4	94.7	97.2	96.8	97	93.8
Q4KM62	Palmd	Palmdelphin OS=Rattus norvegicus GN=Palmd PE=1 SV=1	26	15	31	15	551	62.4	5.59	106.1	92.7	95.3	92.8	101.6	100.7
D3ZP47	Phpt1	Phosphohistidine phosphatase 1 OS=Rattus norvegicus GN=Phpt1 PE=1 SV=1	75	9	41	9	124	14	5.53	99.2	95.5	96.3	98.8	94.6	98.1
M0RCH6		Uncharacterized protein OS=Rattus norvegicus PE=1 SV=2	30	6	20	2	222	24.8	5	87.1	94.2	90.5	99.9	100	99.7
F7F1Y3	Vps4a	Vacuolar protein sorting-associated protein 4A OS=Rattus norvegicus GN=Vps4a PE=1 SV=1	16	9	12	5	510	56.1	7.97	95	102	101.7	92.6	100.4	100.6
P52925	Hmgb2	High mobility group protein B2 OS=Rattus norvegicus GN=Hmgb2 PE=2 SV=2	20	5	9	5	210	24.1	7.39	77.1	91.2	79.9	107.4	96.3	92.3
A0A0G2K9B1	LOC299282	Serine protease inhibitor OS=Rattus norvegicus GN=LOC299282 PE=1 SV=1	42	16	86	16	432	48.3	5.57	114.4	97.5	78.7	84.8	86	92.4
P00762	Prss1	Anionic trypsin-1 OS=Rattus norvegicus GN=Prss1 PE=1 SV=1	8	1	52	1	246	25.9	4.89	95.1	104.1	82.9	113.5	111.2	91.9
P20595	Gucy1b3	Guanylate cyclase soluble subunit beta-1 OS=Rattus norvegicus GN=Gucy1b3 PE=1 SV=2	7	5	10	5	619	70.4	5.4	104.8	110.9	106.7	109.8	102.9	109.2
Q32Q54	Uqcc1	RCG37273, isoform CRA_a OS=Rattus norvegicus GN=Uqcc1 PE=1 SV=1	19	6	16	6	299	34.5	8.76	116.7	125	123.6	110.8	114.9	111
P46462	Vcp	Transitional endoplasmic reticulum ATPase OS=Rattus norvegicus GN=Vcp PE=1 SV=3	62	46	232	46	806	89.3	5.26	92.2	92.4	91	92.1	96.7	96
A0A0G2JSL8	Adk	Adenosine kinase OS=Rattus norvegicus GN=Adk PE=1 SV=1	42	13	40	13	361	40.1	6.2	92.9	94.3	99.8	106	93.8	97.2
Q5BJN7	LOC100360647	40S ribosomal protein S30 OS=Rattus norvegicus GN=LOC100360647 PE=1 SV=1	8	1	7	1	133	14.4	10.17	105.5	93.3	80.8	69.6	87.5	84.1
Q498N3	Dctn4	Dctn4 protein OS=Rattus norvegicus GN=Dctn4 PE=2 SV=1	25	9	14	9	460	52.2	7.69	95.4	102.1	104.2	96.3	98.1	98.9
Q63488	Slc20a2	Sodium-dependent phosphate transporter 2 OS=Rattus norvegicus GN=Slc20a2 PE=1 SV=1	2	1	3	1	656	70.7	6.48	109.4	93.7	102.4	93.7	100.2	98.6
B2RZ96	Ube2r2	LOC689226 protein OS=Rattus norvegicus GN=Ube2r2 PE=1 SV=1	25	6	9	6	238	27.1	4.42	94	93	89.8	95	94	97.4
F1LWG8	Srl	Sarcalumenin OS=Rattus norvegicus GN=Srl PE=1 SV=3	38	28	285	28	904	98.3	4.44	115	109.6	100.5	103.6	105.2	102.9
D4AAU8	LOC100911101	Leucine-rich repeat-containing 10 (Predicted) OS=Rattus norvegicus GN=LOC100911101 PE=1 SV=1	25	6	14	6	273	31.1	8.47	110.6	104.3	94.3	94.8	100.8	98.9
Q921A4	Cygb	Cytoglobin OS=Rattus norvegicus GN=Cygb PE=1 SV=1	35	7	14	7	190	21.5	6.8	89.3	99.6	78.2	97.1	90.6	88.3
Q64232	Tecr	Very-long-chain enoyl-CoA reductase OS=Rattus norvegicus GN=Tecr PE=1 SV=1	27	11	35	11	308	36.1	9.55	110.7	103.2	105.5	103.5	104.4	100.1
Q68FT1	Coq9	Ubiquinone biosynthesis protein COQ9, mitochondrial OS=Rattus norvegicus GN=Coq9 PE=1 SV=2	32	8	97	8	312	35.1	5.77	131.3	123.8	131	113.4	116.2	106.2
Q7TP42	Sec62	Ab2-292 OS=Rattus norvegicus GN=Sec62 PE=1 SV=1	5	3	7	3	605	67.9	7.58	99.1	104.6	97.3	99.5	95.8	96.7
Q63080		Ca2+/Mg2+ ATPase (Fragment) OS=Rattus norvegicus PE=2 SV=1	38	19	486	1	510	56.2	5.67	120.5	110.8	128.1	107.9	101.6	95.7
Q5EB55	Gbe1	Gbe1 protein (Fragment) OS=Rattus norvegicus GN=Gbe1 PE=2 SV=1	25	12	39	9	536	61.8	6.07	97.1	95.5	97	98	95.6	98.5
P97584	Ptgr1	Prostaglandin reductase 1 OS=Rattus norvegicus GN=Ptgr1 PE=2 SV=3	46	13	61	13	329	35.7	8.02	102.5	99.7	100	90.3	99.4	94.3
P97544	Plpp3	Phospholipid phosphatase 3 OS=Rattus norvegicus GN=Plpp3 PE=1 SV=1	9	3	6	3	312	35.3	9.14	91.5	105.5	106.7	104.6	103.1	98.2
A2VCX1	Tiprl	TIP41-like protein OS=Rattus norvegicus GN=Tiprl PE=1 SV=1	28	7	16	7	271	31.2	5.52	104.3	98.9	103.8	102.3	96.7	100.2
A0A0G2K6A9	Rufy3	Protein RUFY3 OS=Rattus norvegicus GN=Rufy3 PE=1 SV=1	10	7	13	6	637	72	5.35	102.9	97.3	100.8	99.1	93.6	99.4
P41350	Cav1	Caveolin-1 OS=Rattus norvegicus GN=Cav1 PE=1 SV=3	51	9	59	3	178	20.5	5.53	112	88.3	102.4	93.8	104.8	99.1
P20059	Hpx	Hemopexin OS=Rattus norvegicus GN=Hpx PE=1 SV=3	43	20	172	20	460	51.3	7.65	130.8	108.3	90.7	82.8	88.6	91
F1LMZ4	Gfm2	Ribosome-releasing factor 2, mitochondrial OS=Rattus norvegicus GN=Gfm2 PE=1 SV=2	8	6	7	6	779	85.9	6.51	103.9	96.2	102.6	105	103.9	101.4
P19139	Csnk2a1	Casein kinase II subunit alpha OS=Rattus norvegicus GN=Csnk2a1 PE=1 SV=2	14	5	11	4	391	45	7.74	97.7	110.7	91.9	99.1	101.5	104.3
D3ZQB6	Hdhd5	Cat eye syndrome chromosome region, candidate 5 OS=Rattus norvegicus GN=Hdhd5 PE=1 SV=1	13	4	8	4	419	46.4	7.37	122.3	107.4	97.5	95.4	104.2	101.3
Q63707	Dhodh	Dihydroorotate dehydrogenase (quinone), mitochondrial OS=Rattus norvegicus GN=Dhodh PE=1 SV=1	26	8	16	8	395	42.6	9.45	109.4	104.3	105	97.8	105.3	102.8
D4A899	Vps13a	Vacuolar protein sorting 13 homolog A OS=Rattus norvegicus GN=Vps13a PE=1 SV=2	7	16	24	16	2335	266.3	5.64	106	106	102.4	99.7	99.9	96.5
D4AC73	Chchd7	Coiled-coil-helix-coiled-coil-helix domain-containing 7 OS=Rattus norvegicus GN=Chchd7 PE=1 SV=2	32	2	4	2	85	10.1	8.51	117.6	108.2	108.8	106.4	105.9	105.1
A0A096MKG5	Nadk2	NAD kinase 2, mitochondrial OS=Rattus norvegicus GN=Nadk2 PE=1 SV=1	31	11	23	11	450	50.6	7.88	109.6	109.7	116.4	105.4	109	105.7
Q99PW9	Hip1r	Huntingtin interacting protein 1 related (Fragment) OS=Rattus norvegicus GN=Hip1r PE=2 SV=1	17	17	19	15	1079	120.5	6.55	106	101.3	97.4	103.6	105.2	102.5
D4ABM3	Daam1	Dishevelled associated activator of morphogenesis 1 (Predicted) OS=Rattus norvegicus GN=Daam1 PE=1 SV=1	6	6	7	6	968	112.6	6.87	89.2	102.3	97.7	93.2	97.4	102
A0A0G2K3B0	Grb14	Growth factor receptor-bound protein 14 OS=Rattus norvegicus GN=Grb14 PE=1 SV=1	17	8	12	8	538	60.6	8.54	104.7	96.9	108.4	105.8	111.7	105.1
D3ZZT3	Tmem182	Putative uncharacterized protein RGD1563696_predicted OS=Rattus norvegicus GN=Tmem182 PE=4 SV=1	10	2	11	2	229	25.8	7.18	107.8	96.2	86.5	99	94.7	92.8
B2RYT9	Taco1	Translational activator of cytochrome c oxidase 1 OS=Rattus norvegicus GN=Taco1 PE=2 SV=1	23	5	10	5	295	32.7	7.93	112.9	106.1	109.9	93.3	103.6	106.4
Q5XIK2	Tmx2	Thioredoxin-related transmembrane protein 2 OS=Rattus norvegicus GN=Tmx2 PE=2 SV=1	20	6	16	6	295	33.8	8.87	116.3	110.9	97.9	103.2	107.3	101.9
P51638	Cav3	Caveolin-3 OS=Rattus norvegicus GN=Cav3 PE=1 SV=1	32	5	30	3	151	17.4	5.81	96.2	106.1	97.7	102.5	97.1	98.3
A0A0G2JX72	Mbnl1	Muscleblind-like-splicing regulator 1 OS=Rattus norvegicus GN=Mbnl1 PE=1 SV=1	9	4	8	4	436	47.2	8.62	107.1	98	110.5	100.2	105.3	106.1
Q7TP91	Surf4	Ab1-205 OS=Rattus norvegicus GN=Surf4 PE=1 SV=1	21	13	35	13	733	83.2	9.16	109.3	110.4	94.7	99.9	104.9	98.5
P85971	Pgls	6-phosphogluconolactonase OS=Rattus norvegicus GN=Pgls PE=1 SV=1	56	9	34	9	257	27.2	5.85	91.6	95.1	94.8	96.6	96.9	95.6
A0JN17	Kras	V-Ki-ras2 Kirsten rat sarcoma viral oncogene homolog OS=Rattus norvegicus GN=Kras PE=2 SV=1	65	8	16	3	188	21.5	8.12	104	102.9	100.3	101.9	99.3	98
Q78P75	Dynll2	Dynein light chain 2, cytoplasmic OS=Rattus norvegicus GN=Dynll2 PE=1 SV=1	45	3	15	2	89	10.3	7.37	106.7	98.5	107.3	105	108.9	105.7
A0A0G2K1B6	Nf1x	Nuclear factor 1 OS=Rattus norvegicus GN=Nf1x PE=1 SV=1	7	3	7	2	502	55.1	8.68	105.2	111.5	102.5	106.8	99.8	106.5
A0A0H2UI10	Mgea5	Protein O-GlcNAcase OS=Rattus norvegicus GN=Mgea5 PE=1 SV=1	8	8	11	8	948	106.1	5.03	98	99.7	93.2	90.8	95.5	96.9
G3V8P2	As3mt	Arsenic (+3 oxidation state) methyltransferase, isoform CRA_a OS=Rattus norvegicus GN=As3mt PE=1 SV=1	16	7	13	7	369	41	6.61	94.2	98.1	98.3	102.4	100	102.1
B1WBS4	Vps26b	Similar to Vacuolar protein sorting 26 homolog (VPS26 protein homolog), isoform CRA_a OS=Rattus norvegicus GN=Vps26b PE=1 SV=1	25	8	16	7	336	39.1	7.37	116.4	104.4	102.7	98	103.6	100.5
Q499R7	Ppa1	Ppa1 protein (Fragment) OS=Rattus norvegicus GN=Ppa1 PE=2 SV=1	47	13	45	13	331	37.7	6.84	90.2	90.4	93.1	91	91.9	94.2
F1LRY5	Sardh	RCG45398 OS=Rattus norvegicus GN=Sardh PE=1 SV=2	18	13	30	13	919	101.4	6.62	102.2	104.9	106.1	99.6	101.8	100.9
Q68FR9	Eef1d	Elongation factor 1-delta OS=Rattus norvegicus GN=Eef1d PE=1 SV=2	42	11	52	10	281	31.3	5.06	96	97.7	94.4	93.5	93.1	99.6
Q5RJS6	Mospd1	Motile sperm domain-containing protein 1 OS=Rattus norvegicus GN=Mospd1 PE=2 SV=1	24	5	12	5	213	24.1	7.74	89.4	94.5	93.5	95.5	102.6	96
P19836	Pcyt1a	Choline-phosphate cytidylyltransferase A OS=Rattus norvegicus GN=Pcyt1a PE=1 SV=2	22	8	13	8	367	41.7	7.03	104	106.9	102	103.8	107.2	102.8
P62959	Hint1	Histidine triad nucleotide-binding protein 1 OS=Rattus norvegicus GN=Hint1 PE=1 SV=5	40	5	26	5	126	13.8	6.87	95.5	95.3	92.5	92.8	91.4	93.5
P63018	Hspa8	Heat shock cognate 71 kDa protein OS=Rattus norvegicus GN=Hspa8 PE=1 SV=1	70	46	469	31	646	70.8	5.52	93.4	93.2	96	95	93.3	96.2
P41499	Ptpn11	Tyrosine-protein phosphatase non-receptor type 11 OS=Rattus norvegicus GN=Ptpn11 PE=1 SV=4	42	23	52	16	597	68.4	7.28	96.2	95.3	95.1	95.2	95.4	99.8
M0R5M7	RGD1563812	Transcription factor BTF3 OS=Rattus norvegicus GN=RGD1563812 PE=3 SV=1	14	4	13	2	162	17.7	7.5	110.2	110.8	105.7	105.2	106.1	107
F1M9G8	Hint3	Histidine triad nucleotide-binding protein 3 OS=Rattus norvegicus GN=Hint3 PE=1 SV=1	19	3	7	3	175	19.7	6.71	121.5	113.8	118.6	105	101.6	99.8
A0A0H2UHW2	Coq4	Ubiquinone biosynthesis protein COQ4 homolog, mitochondrial OS=Rattus norvegicus GN=Coq4 PE=1 SV=1	16	4	8	4	269	30.4	9.42	94.8	96.6	91.9	98.5	96.9	99.5
G3V715	Prkaa2	Non-specific serine/threonine protein kinase OS=Rattus norvegicus GN=Prkaa2 PE=1 SV=1	28	15	33	12	552	62.2	7.74	115.9	109.6	112.7	103.4	110.9	109.2
G3V8B6	Psmd1	26S proteasome non-ATPase regulatory subunit 1 OS=Rattus norvegicus GN=Psmd1 PE=1 SV=1	41	33	80	33	953	105.6	5.39	94.7	98.3	92.2	90.1	94.3	94.5
F1M403	Ube2o	Ubiquitin-conjugating enzyme E2O OS=Rattus norvegicus GN=Ube2o PE=1 SV=2	5	4	4	4	1138	125.2	4.98	99	105.5	102	78.7	97.9	104.1
D3ZPN3	Mlf2	Myeloid leukemia factor 2 OS=Rattus norvegicus GN=Mlf2 PE=1 SV=1	19	4	10	4	247	28	6.98	83.8	87.8	88.2	89.7	95.1	102.7
G3V9N8	Ap1b1	AP complex subunit beta OS=Rattus norvegicus GN=Ap1b1 PE=1 SV=3	30	25	69	13	949	104.5	5.1	92.9	99.9	89.9	95.1	92.2	94.4
A0A0H2UHI7	Atad1	ATPase family AAA domain-containing protein 1 OS=Rattus norvegicus GN=Atad1 PE=1 SV=1	32	12	37	12	403	45.1	7.8	111.5	112.6	89.8	99.5	105.2	102.9
G3V885	Myh6	Myosin-6 OS=Rattus norvegicus GN=Myh6 PE=1 SV=2	72	200	8390	52	1938	223.2	5.73	132.9	123.3	123.9	120	105.3	96
D4A7L6	Rpia	Ribose 5-phosphate isomerase A OS=Rattus norvegicus GN=Rpia PE=1 SV=1	21	5	8	5	303	32.5	8.02	96.8	100.3	101.1	98.4	98.2	97.3
F1M124	Cobll1	Cordon-bleu WH2 repeat protein-like 1 OS=Rattus norvegicus GN=Cobll1 PE=1 SV=2	2	3	6	3	1223	130.8	7.06	103.7	98	100.6	91.7	92.8	96.5
Q66H61	Qars	Glutamine--tRNA ligase OS=Rattus norvegicus GN=Qars PE=1 SV=1	36	23	38	22	775	87.6	7.31	105.8	104.7	97.6	100.8	98.4	103.1
D4A1Y9	Tecrl	Steroid 5 alpha-reductase 2-like 2 (Predicted), isoform CRA_b OS=Rattus norvegicus GN=Tecrl PE=4 SV=1	12	6	14	6	361	42	9.64	116.8	107.1	110	116	110.2	103.6
P62870	Elob	Elongin-B OS=Rattus norvegicus GN=Elob PE=1 SV=1	74	9	27	9	118	13.2	5.01	99.2	99.4	99.3	97.9	96	100.5
D4A781	Ipo5	Importin 5 OS=Rattus norvegicus GN=Ipo5 PE=1 SV=1	39	32	74	32	1097	123.6	4.96	99.2	97.7	94.4	94.6	96.6	100.3
Q566C7	Nudt3	Diphosphoinositol polyphosphate phosphohydrolase 1 OS=Rattus norvegicus GN=Nudt3 PE=1 SV=1	30	4	9	4	168	19.1	6.34	100.1	99.5	100.2	108.9	103.7	103.6
P50503	St13	Hsc70-interacting protein OS=Rattus norvegicus GN=St13 PE=1 SV=1	38	16	60	16	368	41.3	5.39	93.6	91.1	91.4	92.5	93.4	99.2
Q5M7T9	Thnsl2	Threonine synthase-like 2 OS=Rattus norvegicus GN=Thnsl2 PE=2 SV=1	26	10	17	10	485	54.1	6.61	101.6	94.9	102.3	99.3	95.6	93.6
Q4FZT8	Spryd4	SPRY domain-containing protein 4 OS=Rattus norvegicus GN=Spryd4 PE=2 SV=1	38	9	27	9	207	23.2	9.35	112.7	103.3	102.1	105.7	108.4	102.2
Q00972	Bckdk	[3-methyl-2-oxobutanoate dehydrogenase [lipoamide]] kinase, mitochondrial OS=Rattus norvegicus GN=Bckdk PE=1 SV=2	18	6	12	6	412	46.4	8.76	121.2	119.8	116.1	113.9	109.7	105.3
Q64057	Aldh7a1	Alpha-aminoadipic semialdehyde dehydrogenase OS=Rattus norvegicus GN=Aldh7a1 PE=1 SV=2	56	24	104	24	539	58.7	7.87	97.1	97.3	96.5	95.5	96	98.5
D3ZUY0	Rdh14	Retinol dehydrogenase 14 (all-trans/9-cis/11-cis) OS=Rattus norvegicus GN=Rdh14 PE=1 SV=1	35	8	16	8	334	36.2	8.09	104.8	106.8	103	107.9	107.2	98.6
P04762	Cat	Catalase OS=Rattus norvegicus GN=Cat PE=1 SV=3	57	28	120	28	527	59.7	7.5	88.2	92.4	97.5	87.6	97.7	96.8
Q64428	Hadha	Trifunctional enzyme subunit alpha, mitochondrial OS=Rattus norvegicus GN=Hadha PE=1 SV=2	59	39	543	39	763	82.6	9.06	121.5	116.2	123.4	112	112.5	98
M0RBS9	Snx27	Sorting nexin family member 27, isoform CRA_a OS=Rattus norvegicus GN=Snx27 PE=1 SV=1	15	9	15	9	539	60.9	6.35	103.1	106	103.4	100.1	98.7	100.9
Q99ND9	Rwdd1	RWD domain-containing protein 1 OS=Rattus norvegicus GN=Rwdd1 PE=2 SV=1	22	4	8	4	243	27.8	4.26	100.7	103.1	93.9	93.5	92.8	94.8
G3V7G0	Dync1li1	Cytoplasmic dynein 1 light intermediate chain 1 OS=Rattus norvegicus GN=Dync1li1 PE=1 SV=1	26	12	19	11	523	56.6	6.29	90.1	94.6	90.5	95.2	94.7	96.9
F1MAH5	Ppp6r3	Protein phosphatase 6, regulatory subunit 3 OS=Rattus norvegicus GN=Ppp6r3 PE=1 SV=3	5	4	6	4	879	98.3	4.63	115.2	109.2	103.2	93.1	96.8	105.9
F1LM66	Eftud2	Elongation factor Tu GTP-binding domain-containing 2 OS=Rattus norvegicus GN=Eftud2 PE=1 SV=2	13	10	20	9	971	109.3	5	98.4	108.1	103.2	97.2	100.6	95.7
Q6AYS7	Acy1a	Aminoacylase-1A OS=Rattus norvegicus GN=Acy1a PE=1 SV=1	60	20	59	20	408	45.8	6.48	100.3	101.3	103.3	106	100.9	102.2
D3ZFJ6	Lactb	Lactamase, beta OS=Rattus norvegicus GN=Lactb PE=1 SV=1	22	12	20	12	550	60.4	8.82	97.8	94.1	99.2	100.4	97.7	98.5
F1M949	Ckap5	Cytoskeleton-associated protein 5 OS=Rattus norvegicus GN=Ckap5 PE=1 SV=3	8	14	22	14	1698	187.8	8.12	105.7	104.1	102.4	103.5	97.6	102
F1M9Q2	Abcc9	ATP-binding cassette sub-family C member 9 OS=Rattus norvegicus GN=Abcc9 PE=4 SV=3	7	10	12	10	1545	174.3	7.33	100.4	102.7	103.3	102.9	104.9	96.8
B2GV22	Ptdss2	Phosphatidylserine synthase 2 OS=Rattus norvegicus GN=Ptdss2 PE=1 SV=1	5	2	5	2	471	54.7	6.58	102	111.6	106.5	106.7	102.8	106.6
F1M8A5	Hypk	Huntingtin-interacting protein K OS=Rattus norvegicus GN=Hypk PE=1 SV=1	43	5	11	5	129	14.7	4.93	96.2	92	92.9	97.8	96.9	103.3
P53042	Ppp5c	Serine/threonine-protein phosphatase 5 OS=Rattus norvegicus GN=Ppp5c PE=1 SV=1	33	15	40	15	499	56.9	6.2	99.3	99.8	102.2	102.1	99.2	99.3
F1M9C8	Kif1c	Kinesin-like protein KIF1C OS=Rattus norvegicus GN=Kif1c PE=1 SV=1	11	12	17	7	1097	122.2	7.5	100.1	100	100.3	99.7	100.8	101.2
B2RZA9	Ube2l3	Ube2l3 protein OS=Rattus norvegicus GN=Ube2l3 PE=2 SV=1	74	9	45	9	154	17.9	8.51	92	86.2	95.5	96.3	95	95
Q6MG73	C2	Complement C2 OS=Rattus norvegicus GN=C2 PE=1 SV=1	4	3	4	3	758	83.6	7.36	116.8	100.2	94.4	95.9	99	93.7
B2RYJ7	Actr1b	ARP1 actin-related protein 1 homolog B OS=Rattus norvegicus GN=Actr1b PE=1 SV=1	35	10	25	6	376	42.3	6.4	101.6	111.3	89.5	102.9	103.5	102.6
B0BMW0	Rab14	RAB14, member RAS oncogene family OS=Rattus norvegicus GN=Rab14 PE=1 SV=1	76	13	51	12	215	23.9	6.21	96.8	100.2	92.1	98.9	98.4	98.7
A0A0G2K2D6	Tppp	Tubulin polymerization-promoting protein OS=Rattus norvegicus GN=Tppp PE=1 SV=1	37	7	13	7	235	25.6	9.55	100.3	102.6	96.6	87.6	97.8	101.9
D4A1T7	Fam173a	Family with sequence similarity 173, member A OS=Rattus norvegicus GN=Fam173a PE=1 SV=1	5	1	3	1	222	23.9	8.75	116.9	113.7	111.4	103.7	103.4	95.5
A0A0G2JTS3	Vps29	Vacuolar protein sorting-associated protein 29 OS=Rattus norvegicus GN=Vps29 PE=1 SV=1	32	7	24	7	209	23.6	7.37	94.2	96.4	93.9	97.6	95.2	99.9
P42676	Nln	Neurolysin, mitochondrial OS=Rattus norvegicus GN=Nln PE=1 SV=1	14	11	23	9	704	80.2	6.47	101.9	100.6	97.9	102.3	99.7	99.1
P32198	Cpt1a	Carnitine O-palmitoyltransferase 1, liver isoform OS=Rattus norvegicus GN=Cpt1a PE=1 SV=2	25	17	50	15	773	88.1	8.54	105.7	107.5	99	105.2	105.3	98
D3ZW08	Adsl	Adenylosuccinate lyase OS=Rattus norvegicus GN=Adsl PE=1 SV=1	32	14	45	14	484	54.8	7.11	99.7	98.6	98.9	96.9	100.2	100.2
D3ZJ32	Esyt2	Extended synaptotagmin 2 OS=Rattus norvegicus GN=Esyt2 PE=1 SV=3	24	15	25	15	845	93.9	8.24	80.4	108.9	90	97	94.7	95.6
O35567	Atic	Bifunctional purine biosynthesis protein PURH OS=Rattus norvegicus GN=Atic PE=1 SV=2	65	29	116	29	592	64.2	7.14	93.7	95	90.7	94.3	94.8	100.8
Q4KLJ8	Pdcl3	Phosducin-like protein 3 OS=Rattus norvegicus GN=Pdcl3 PE=1 SV=1	8	2	4	2	240	27.7	4.77	98	100.5	108.2	106.9	103.4	109.3
Q9ESH6	Glrx	Glutaredoxin-1 OS=Rattus norvegicus GN=Glrx PE=3 SV=3	25	4	8	4	107	11.9	8.62	98.3	108.8	98.4	95.2	91	96
A0A0G2K916	Ankhd1	Ankyrin repeat and KH domain-containing 1 OS=Rattus norvegicus GN=Ankhd1 PE=1 SV=1	0	1	3	1	2615	276.7	6.05	108.8	100.1	105.1	102.1	101.3	95.8
Q9JI92	Sdcbp	Syntenin-1 OS=Rattus norvegicus GN=Sdcbp PE=1 SV=1	9	3	8	3	300	32.4	7.49	88.1	91.3	90.5	95.6	97.1	100.3
A0A0G2JWC7	Fermt2	Fermitin family member 2 OS=Rattus norvegicus GN=Fermt2 PE=1 SV=1	45	30	94	30	695	79.6	6.92	87.6	93.1	98.5	101.1	94.9	97.5
Q5HZE2	Tmem120a	Transmembrane protein 120A OS=Rattus norvegicus GN=Tmem120a PE=2 SV=1	8	3	5	3	343	40.6	8.78	94	91.3	93	94.6	105.4	96
D4AED6	Mettl27	RCG21708, isoform CRA_a OS=Rattus norvegicus GN=Mettl27 PE=1 SV=1	27	5	10	5	253	27.4	5.2	91.3	99	98.2	100.5	102.8	97.4
Q9R1B1	Timm10b	Mitochondrial import inner membrane translocase subunit Tim10 B OS=Rattus norvegicus GN=Timm10b PE=3 SV=1	35	2	4	2	100	11.3	7.15	106.7	108.8	98.6	100.9	108.1	102.6
Q52KK3	Slc25a51	Solute carrier family 25 member 51 OS=Rattus norvegicus GN=Slc25a51 PE=2 SV=1	6	2	5	2	298	33.8	9.72	103.8	107.4	99.5	97.9	100.7	103.2
Q66H98	Cavin2	Caveolae-associated protein 2 OS=Rattus norvegicus GN=Cavin2 PE=1 SV=3	42	18	67	18	417	46.4	5.29	116.5	110	99.4	91.8	94.6	100.5
D3ZYY0	Sdr39u1	Short chain dehydrogenase/reductase family 39U, member 1 OS=Rattus norvegicus GN=Sdr39u1 PE=1 SV=1	27	7	14	7	298	31.9	8.05	121	117.8	124.5	111.1	112.7	98.7
Q6PDU2	Mrps18a	Mitochondrial ribosomal protein S18A OS=Rattus norvegicus GN=Mrps18a PE=1 SV=1	13	3	9	3	196	22.2	10.3	110.7	108.2	113.7	113.1	106.6	104
B5DFB9	Phospho1	Phosphatase, orphan 1 OS=Rattus norvegicus GN=Phospho1 PE=2 SV=1	27	9	16	9	289	32.4	8.25	105.7	103.3	106.7	106.4	106.6	105.8
D3ZVR9	Pgm5	Phosphoglucomutase 5 OS=Rattus norvegicus GN=Pgm5 PE=1 SV=3	47	24	91	24	567	62.2	7.83	76.9	94	87.4	95	92.6	99.1
P80254	Ddt	D-dopachrome decarboxylase OS=Rattus norvegicus GN=Ddt PE=1 SV=3	82	8	50	8	118	13.1	6.54	94	92.5	92.4	91.6	95	96.5
P12368	Prkar2a	cAMP-dependent protein kinase type II-alpha regulatory subunit OS=Rattus norvegicus GN=Prkar2a PE=1 SV=4	56	18	56	18	401	45.5	4.93	103	100.4	103.2	103.4	100.9	100.2
P16257	Tspo	Translocator protein OS=Rattus norvegicus GN=Tspo PE=1 SV=1	4	1	5	1	169	18.9	9.7	98.3	107.4	100.4	112.5	106.3	97.9
D3ZV82	LOC685067	Similar to guanylate-binding protein family, member 6 OS=Rattus norvegicus GN=LOC685067 PE=1 SV=3	5	3	6	3	626	71.3	5.83	89.1	110.2	96.7	91.5	96.8	94.3
P15178	Dars	Aspartate--tRNA ligase, cytoplasmic OS=Rattus norvegicus GN=Dars PE=1 SV=1	40	20	37	20	501	57.1	6.44	103	102	99.4	94.6	100.7	103.5
B0BN30	Mtch1	Mitochondrial carrier 1 OS=Rattus norvegicus GN=Mtch1 PE=1 SV=1	20	7	11	7	389	41.6	9.32	111.8	115.7	107.6	102	109.5	103.3
P62268	Rps23	40S ribosomal protein S23 OS=Rattus norvegicus GN=Rps23 PE=1 SV=3	30	6	17	6	143	15.8	10.49	101.8	100.8	94.2	93.2	97.4	90.4
B5DF50	Galnt2	Polypeptide N-acetylgalactosaminyltransferase (Fragment) OS=Rattus norvegicus GN=Galnt2 PE=2 SV=1	7	5	7	5	569	64.4	8.62	98.7	100	95.3	102.2	93.7	99.1
O08623	Sqstm1	Sequestosome-1 OS=Rattus norvegicus GN=Sqstm1 PE=1 SV=1	14	3	6	3	439	47.7	5.17	98.6	98.6	109.8	100.1	104.1	97.7
A0A0H2UI26	Steap3	Metalloreductase STEAP3 OS=Rattus norvegicus GN=Steap3 PE=1 SV=1	10	4	6	4	498	55.6	9.22	88.3	112.7	97.8	101.9	91.7	98.5
M0R9L0	Naca	Nascent polypeptide-associated complex alpha subunit OS=Rattus norvegicus GN=Naca PE=1 SV=1	43	73	212	73	2163	220.1	9.32	124.6	116.8	119.7	109.7	103.9	107.3
Q5XIP1	Pelo	Protein pelota homolog OS=Rattus norvegicus GN=Pelo PE=1 SV=1	24	8	11	8	385	43.4	5.99	99.8	94	94.1	96.2	97.5	103.2
F1LP26	Shroom3	Shroom family member 3 OS=Rattus norvegicus GN=Shroom3 PE=1 SV=3	3	5	5	5	1987	216	7.77	94.8	92.6	99.8	91.8	89.2	101
Q6AYU3	Dnajb6	DnaJ homolog subfamily B member 6 OS=Rattus norvegicus GN=Dnajb6 PE=1 SV=1	28	10	27	9	357	38.9	9.36	100	98.7	103.1	105.9	109.4	101
P11507	Atp2a2	Sarcoplasmic/endoplasmic reticulum calcium ATPase 2 OS=Rattus norvegicus GN=Atp2a2 PE=1 SV=1	51	52	1270	27	1043	114.7	5.34	121	112.2	111.8	105.9	107.1	100.7
P97629	Lnpep	Leucyl-cystinyl aminopeptidase OS=Rattus norvegicus GN=Lnpep PE=1 SV=1	15	15	34	15	1025	117.1	5.57	97.5	102.1	92.5	97.5	99.4	98.7
P11348	Qdpr	Dihydropteridine reductase OS=Rattus norvegicus GN=Qdpr PE=1 SV=1	57	10	46	10	241	25.5	7.81	107.2	103.5	106.1	102	101.4	102.7
Q8VGC3	Cacnb2	Voltage-dependent L-type calcium channel subunit beta-2 OS=Rattus norvegicus GN=Cacnb2 PE=1 SV=2	8	5	7	5	655	73.2	8.34	104	102.1	97.3	106.9	104.5	94.5
F1MAA2	Cops7a	COP9 signalosome subunit 7A OS=Rattus norvegicus GN=Cops7a PE=1 SV=1	19	5	14	5	277	30.4	7.4	102.3	101.6	99.8	102.3	92.7	100.4
D4A4U3	Mdp1	Magnesium-dependent phosphatase 1 OS=Rattus norvegicus GN=Mdp1 PE=1 SV=1	44	6	18	6	164	18.6	6.19	96.1	102	96.9	96.8	96.5	94.5
A0A0G2JY08	Myo18a	Myosin XVIIIa OS=Rattus norvegicus GN=Myo18a PE=1 SV=1	14	27	50	27	2054	233.2	6.24	99.2	96.5	96.1	98.5	95.4	101.1
Q6AXM6	Icam2	Intercellular adhesion molecule 2 OS=Rattus norvegicus GN=Icam2 PE=1 SV=1	20	5	14	5	277	31.1	7.83	97.5	94.6	89.1	97.9	97.5	99.5
A0A0H2UHS1	Bles03	RCG47431 OS=Rattus norvegicus GN=Bles03 PE=1 SV=1	13	3	7	3	292	31.4	6.1	80.2	84.4	100.4	80.6	103.8	87.5
P31430	Dpep1	Dipeptidase 1 OS=Rattus norvegicus GN=Dpep1 PE=2 SV=2	7	3	6	3	410	45.5	6.07	102.4	121.2	109	113.7	116.4	116.2
B5DFN3	Uqcc2	Ubiquinol-cytochrome-c reductase complex assembly factor 2 OS=Rattus norvegicus GN=Uqcc2 PE=2 SV=1	56	6	16	6	136	16.3	9.23	127.2	123.9	129.9	121.4	119.6	113.5
D3ZBM3	Fech	Ferrochelatase OS=Rattus norvegicus GN=Fech PE=1 SV=1	32	12	36	12	422	47.5	8.72	107.1	105.5	103.4	98.2	102.4	100.3
F1LQT0	Dnajc25	DnaJ homolog subfamily C member 25 OS=Rattus norvegicus GN=Dnajc25 PE=1 SV=1	5	2	5	2	357	42.1	9.17	101.6	106.9	95.9	104.7	96.1	101.9
D3ZRN5	Trove2	TROVE domain family, member 2 OS=Rattus norvegicus GN=Trove2 PE=1 SV=1	14	7	12	7	538	60	8.06	96	102.3	94.2	94.3	95.1	91.2
P70583	Dut	Deoxyuridine 5'-triphosphate nucleotidohydrolase OS=Rattus norvegicus GN=Dut PE=2 SV=3	37	5	15	5	205	22	8.78	112.1	102.9	99.6	110.4	102.5	101.3
P60892	Prps1	Ribose-phosphate pyrophosphokinase 1 OS=Rattus norvegicus GN=Prps1 PE=1 SV=2	43	14	41	14	318	34.8	6.98	99.3	98.7	98.5	98.4	101.4	110.2
P30904	Mif	Macrophage migration inhibitory factor OS=Rattus norvegicus GN=Mif PE=1 SV=4	30	4	26	4	115	12.5	7.34	87.6	93.3	89.1	88	91.6	92.3
A0A0G2K1V7	Sgcb	RCG57156 OS=Rattus norvegicus GN=Sgcb PE=4 SV=1	36	9	29	9	320	34.9	8.76	99.8	101.5	100.7	104.8	102.7	97.7
A0A0G2JU66	Nploc4	Nuclear protein localization protein 4 homolog OS=Rattus norvegicus GN=Nploc4 PE=1 SV=1	30	16	31	16	608	68	6.49	94.6	97.3	96.4	94.6	95.5	97.5
Q4KLL0	Tcea1	Transcription elongation factor A protein 1 OS=Rattus norvegicus GN=Tcea1 PE=1 SV=1	18	5	6	5	301	33.9	8.38	97.8	107	95.7	96.5	99.9	92.5
Z4YNF4	Acp1	Low molecular weight phosphotyrosine protein phosphatase OS=Rattus norvegicus GN=Acp1 PE=1 SV=2	64	7	22	7	159	18.2	6.32	89.4	93.6	93.3	96	94	98.6
Q62785	Pdap1	28 kDa heat- and acid-stable phosphoprotein OS=Rattus norvegicus GN=Pdap1 PE=1 SV=1	27	6	15	6	181	20.6	7.39	93	99.7	91.8	99.8	95.4	102.7
G3V917	Tanc1	Protein TANC1 OS=Rattus norvegicus GN=Tanc1 PE=1 SV=3	2	3	4	3	1849	200.2	8.29	94.5	98	103.8	95.8	89.2	103.5
Q0ZFS4	Mrps33	Mitochondrial ribosomal protein S33 OS=Rattus norvegicus GN=Mrps33 PE=1 SV=1	11	1	3	1	105	12.4	10.26	113.1	110.2	105.8	112.3	111.5	102.9
F1LRI5	Gcn1l1	GCN1 eIF2 alpha kinase activator-like 1 OS=Rattus norvegicus GN=Gcn1l1 PE=1 SV=3	8	21	34	21	2671	292.9	7.3	99.9	104.1	98.4	98	97.7	99.7
F7FHF7	Mfn2	Mitofusin-2-like OS=Rattus norvegicus GN=Mfn2 PE=1 SV=1	19	13	24	12	762	86.8	6.95	103.5	102.5	99.3	99.7	101.1	102.8
P24329	Tst	Thiosulfate sulfurtransferase OS=Rattus norvegicus GN=Tst PE=1 SV=3	46	12	49	12	297	33.4	7.85	109.3	111.4	108.3	104.6	102.6	99.9
Q5RKI8	Abcb8	ATP-binding cassette sub-family B member 8, mitochondrial OS=Rattus norvegicus GN=Abcb8 PE=2 SV=1	23	16	45	16	714	77.7	9.52	115	106.3	110.6	107.2	107.3	102.3
A0A0G2K3P4	Obscn	Obscurin, cytoskeletal calmodulin and titin-interacting RhoGEF OS=Rattus norvegicus GN=Obscn PE=1 SV=1	38	176	594	4	7785	847	6.11	92.1	96.3	99.5	102.6	100.7	103.5
Q01728	Slc8a1	Sodium/calcium exchanger 1 OS=Rattus norvegicus GN=Slc8a1 PE=1 SV=3	22	17	51	9	971	108.1	5	97.6	98.3	95	96.4	96.4	101.5
D3ZX38	Pfdn1	Prefoldin 1 (Predicted) OS=Rattus norvegicus GN=Pfdn1 PE=1 SV=1	36	5	10	5	122	14.2	6.81	91.5	100.2	92.5	95.1	86.8	95.9
Q5XIF6	Tuba4a	Tubulin alpha-4A chain OS=Rattus norvegicus GN=Tuba4a PE=1 SV=1	58	20	261	6	448	49.9	5.06	90.8	90.1	89.6	94	96.5	101.7
Q01986	Map2k1	Dual specificity mitogen-activated protein kinase kinase 1 OS=Rattus norvegicus GN=Map2k1 PE=1 SV=2	32	11	23	6	393	43.4	6.62	95.7	96.6	78.9	92.6	101	99.6
A0A0H2UHB3	Car4	Carbonic anhydrase 4 OS=Rattus norvegicus GN=Car4 PE=1 SV=1	28	8	22	8	314	35.6	6.8	123.2	111.4	112.3	112.2	117.3	107.2
A0A0G2K5F1	Macrod1	LRP16 protein OS=Rattus norvegicus GN=Macrod1 PE=1 SV=1	38	11	47	11	323	35.3	9.03	123.8	115.7	121.6	113.5	115.6	101.1
Q5I0F0	Drg1	Developmentally-regulated GTP-binding protein 1 OS=Rattus norvegicus GN=Drg1 PE=1 SV=1	23	7	13	7	367	40.5	8.9	105	104.6	96.6	105.2	101.1	97.9
Q6AYR8	Scrn2	Secernin-2 OS=Rattus norvegicus GN=Scrn2 PE=2 SV=1	25	8	12	8	423	46.5	5.39	103.1	103.6	107.1	103.4	93.8	103.1
Q5U2U2	Crkl	Crk-like protein OS=Rattus norvegicus GN=Crkl PE=1 SV=1	40	9	17	9	303	33.8	6.74	91.7	100.9	95.2	101.5	98.6	96.6
F1M790	Ptgfrn	Prostaglandin F2 receptor negative regulator OS=Rattus norvegicus GN=Ptgfrn PE=1 SV=3	10	9	13	9	879	98.6	6.61	100.1	117.4	105.4	95.3	103.3	103.4
D3ZKT8	Hddc2	HD domain containing 2 (Predicted), isoform CRA_b OS=Rattus norvegicus GN=Hddc2 PE=1 SV=1	11	2	6	2	199	23	4.97	99.9	100.9	100.3	106	97.2	95.2
Q9JJ31	Cul5	Cullin-5 OS=Rattus norvegicus GN=Cul5 PE=1 SV=3	31	25	56	25	780	90.8	7.94	102.2	104.3	103.5	97.1	98.3	101.4
P0C5H9	Manf	Mesencephalic astrocyte-derived neurotrophic factor OS=Rattus norvegicus GN=Manf PE=1 SV=1	37	7	31	7	179	20.4	8.25	91	96.5	87	99.3	90.9	101.1
B0BNL2	Pin1	Peptidyl-prolyl cis-trans isomerase OS=Rattus norvegicus GN=Pin1 PE=1 SV=1	33	5	16	5	165	18.3	8.82	95.5	85.1	99.1	100.3	97.8	100.4
Q499R1	Ppp2r5d	Ppp2r5d protein (Fragment) OS=Rattus norvegicus GN=Ppp2r5d PE=2 SV=1	14	7	11	4	622	72	8.09	101.8	108.1	97.2	102.5	94.8	100.6
B2RYC9	Gba	Glucosylceramidase OS=Rattus norvegicus GN=Gba PE=1 SV=1	16	6	8	6	515	57.5	7.39	91.6	105.3	95.3	94.6	95.2	92.1
P13599	Fcgrt	IgG receptor FcRn large subunit p51 OS=Rattus norvegicus GN=Fcgrt PE=1 SV=1	8	3	4	3	366	40.1	5.05	81.5	111.7	86	92	81.8	86.3
A0A0G2K5L2	LOC100911440	Mitochondrial glutamate carrier 1-like OS=Rattus norvegicus GN=LOC100911440 PE=1 SV=1	32	9	25	9	323	34.6	9.09	107.1	109.8	105.1	99.4	106.4	93.9
Q497B0	Nit2	Omega-amidase NIT2 OS=Rattus norvegicus GN=Nit2 PE=1 SV=1	65	17	82	17	276	30.7	7.3	100.9	100.2	98.7	100.5	99.3	98.2
F1LUW9	Tubg2	Tubulin gamma chain OS=Rattus norvegicus GN=Tubg2 PE=3 SV=2	6	3	5	3	476	53.7	6.96	96.8	98.1	96.5	99	106.1	93.3
P63086	Mapk1	Mitogen-activated protein kinase 1 OS=Rattus norvegicus GN=Mapk1 PE=1 SV=3	31	11	31	6	358	41.2	6.98	92.3	106.7	95.7	99	94.8	100
Q5EB77	Rab18	Ras-related protein Rab-18 OS=Rattus norvegicus GN=Rab18 PE=2 SV=1	61	11	45	11	206	23	5.24	99.8	96.5	92.7	96.8	99.2	97.5
Q924K2	Faf1	FAS-associated factor 1 OS=Rattus norvegicus GN=Faf1 PE=1 SV=1	11	7	15	7	649	73.7	4.83	107.2	106.9	100.9	99.7	97.4	103.4
B5DFC6	Gnpda1	Glucosamine-6-phosphate isomerase OS=Rattus norvegicus GN=Gnpda1 PE=2 SV=1	26	7	15	5	289	32.6	6.74	86.5	93.7	96.4	90.3	90.3	95.3
A0A0G2K4N7	Mpp6	Membrane palmitoylated protein 6 OS=Rattus norvegicus GN=Mpp6 PE=1 SV=1	10	6	6	5	557	63	6.32	113.3	102.3	101.3	101.5	97.3	102.1
F1LR42	Rufy1	RUN and FYVE domain-containing 1 OS=Rattus norvegicus GN=Rufy1 PE=1 SV=1	6	4	8	3	711	80.3	5.72	95.4	100.7	99.7	91.1	96	95.8
P35559	Ide	Insulin-degrading enzyme OS=Rattus norvegicus GN=Ide PE=1 SV=1	19	20	39	20	1019	117.6	6.61	91.6	94.2	95	94.3	93.1	100.9
A0A0G2JVM2	Mia3	MIA family member 3, ER export factor OS=Rattus norvegicus GN=Mia3 PE=1 SV=1	7	11	14	11	1377	153.4	5.21	103.9	107	102	103.8	99	107
F1LPS8	Pura	Transcriptional activator protein Pur-alpha OS=Rattus norvegicus GN=Pura PE=1 SV=3	34	9	31	9	289	31.9	8.59	95.5	104.1	99.1	97.3	96.1	99.2
Q641X3	Hexa	Beta-hexosaminidase subunit alpha OS=Rattus norvegicus GN=Hexa PE=2 SV=1	6	3	4	2	528	60.5	7.24	95.7	100.1	94.3	104.2	89.5	102.8
B2RYN8	Kank3	Ankyrin repeat domain 47 (Predicted) OS=Rattus norvegicus GN=Kank3 PE=1 SV=1	7	5	6	5	808	86	5.17	93.6	103	105	94.1	101.5	108.4
P41542	Uso1	General vesicular transport factor p115 OS=Rattus norvegicus GN=Uso1 PE=1 SV=1	26	23	45	23	959	107.1	4.96	91.9	96.4	90.8	93.6	91.9	98.3
Q8R2E7	Fadd	FAS-associated death domain protein OS=Rattus norvegicus GN=Fadd PE=1 SV=1	32	6	11	6	208	23.1	5.55	91.6	84.8	123.2	95.6	97.9	96.5
Q80VJ4	Gpcpd1	Glycerophosphocholine phosphodiesterase GPCPD1 OS=Rattus norvegicus GN=Gpcpd1 PE=1 SV=1	6	4	6	4	672	76.2	5.64	124	108.6	118.7	119.1	105.3	107.6
D3ZY44	Mrps2	Mitochondrial ribosomal protein S2 OS=Rattus norvegicus GN=Mrps2 PE=1 SV=1	18	4	5	4	291	32.2	9.16	102.3	105.8	109.7	103.6	105.6	99
A1L1J8	Rab5b	RAB5B, member RAS oncogene family OS=Rattus norvegicus GN=Rab5b PE=1 SV=1	59	9	38	6	215	23.7	8.13	97.5	100.3	94.5	98.6	101	97
Q5XIH6	Trim54	Tripartite motif-containing protein 54 OS=Rattus norvegicus GN=Trim54 PE=2 SV=1	47	13	40	10	364	41	5.12	109.8	106	96.6	96.8	100.3	96.7
Q63258	Itga7	Integrin alpha-7 OS=Rattus norvegicus GN=Itga7 PE=1 SV=2	23	23	74	22	1135	124.1	6.04	97.5	99.8	96.1	100.7	100.1	99.2
P62198	Psmc5	26S proteasome regulatory subunit 8 OS=Rattus norvegicus GN=Psmc5 PE=1 SV=1	58	21	71	19	406	45.6	7.55	97.8	98.5	91.7	90.6	93.8	97
Q6AYT3	Rtcb	tRNA-splicing ligase RtcB homolog OS=Rattus norvegicus GN=Rtcb PE=2 SV=1	42	19	61	19	505	55.2	7.23	94.4	95.9	93.1	93.4	97.4	96
Q6MG49	Bag6	Large proline-rich protein BAG6 OS=Rattus norvegicus GN=Bag6 PE=1 SV=2	12	11	17	11	1146	119.9	5.66	106.6	101.8	100	92.3	97	96.5
Q5XIM7	Kars	Lysine--tRNA ligase OS=Rattus norvegicus GN=Kars PE=1 SV=1	29	18	43	18	626	71.6	6.6	100.8	104	97.1	98.6	95.4	99.4
G3V9P0	Psmd9	26S proteasome non-ATPase regulatory subunit 9 OS=Rattus norvegicus GN=Psmd9 PE=1 SV=1	31	6	11	6	222	24.8	6.89	92.7	99.2	95	93.2	106.1	100
Q80ZF4	Mapkapk2	Mitogen-activated protein kinase-activated protein kinase-2 OS=Rattus norvegicus GN=Mapkapk2 PE=2 SV=1	25	10	26	10	386	44	8.57	105.4	101.5	103.6	102.6	102.4	100.3
A6Y857		Phosphoinositide phospholipase C OS=Rattus norvegicus PE=2 SV=1	22	11	28	11	783	88.4	6.21	92.8	99	100.7	98.1	100.3	99.8
Q6AZ35	Dync1i2	Cytoplasmic dynein 1 intermediate chain 2 OS=Rattus norvegicus GN=Dync1i2 PE=1 SV=1	26	12	27	12	632	70.5	5.24	96.9	93.3	91	96.6	95.3	100.7
Q5PQK5	Rdx	Radixin OS=Rattus norvegicus GN=Rdx PE=2 SV=1	52	36	117	24	583	68.5	6.27	100	98.1	98.4	97.7	96.8	101.1
B5DFK6	Ap3d1	Adaptor-related protein complex 3, delta 1 subunit OS=Rattus norvegicus GN=Ap3d1 PE=1 SV=1	17	16	35	16	1204	135.6	7.15	93.3	99.9	94.3	101.1	97.4	98.3
P19804	Nme2	Nucleoside diphosphate kinase B OS=Rattus norvegicus GN=Nme2 PE=1 SV=1	84	12	113	6	152	17.3	7.44	88.3	93	79.1	82.1	94.6	91.2
Q5VLR5	Erp44	BWK4 OS=Rattus norvegicus GN=Erp44 PE=1 SV=1	24	9	21	8	406	46.8	5.27	95.7	104.7	83	89.6	95.3	99.5
Q5XID6	Sgcg	Sarcoglycan, gamma OS=Rattus norvegicus GN=Sgcg PE=2 SV=1	37	8	26	8	292	32.2	5.91	102.7	106.6	98.1	102.1	99.9	97.4
G3V8L1	Pycard	PYD and CARD domain-containing OS=Rattus norvegicus GN=Pycard PE=1 SV=1	58	8	16	8	193	21.7	5.27	76.4	84.7	78.3	99.1	88.3	93.1
Q4V8B7	Hsdl1	Inactive hydroxysteroid dehydrogenase-like protein 1 OS=Rattus norvegicus GN=Hsdl1 PE=2 SV=1	15	5	10	5	330	36.9	8.7	118.9	119.5	114.1	103.7	108.4	100.8
A0A0G2K8V2	Vcl	Vinculin OS=Rattus norvegicus GN=Vcl PE=1 SV=1	69	79	517	79	1134	123.5	5.71	87.3	93.3	96	98.9	96.5	99.8
Q6P6U2	Psmc3	26S proteasome regulatory subunit 6A OS=Rattus norvegicus GN=Psmc3 PE=1 SV=1	66	25	72	25	442	49.5	5.19	97.7	94.9	94.2	94.3	97.7	96.8
Q1JU68	Eif3a	Eukaryotic translation initiation factor 3 subunit A OS=Rattus norvegicus GN=Eif3a PE=2 SV=2	23	36	82	36	1354	163.1	6.77	99.5	101	98.1	98.5	93.9	99.2
Q80Z29	Nampt	Nicotinamide phosphoribosyltransferase OS=Rattus norvegicus GN=Nampt PE=1 SV=1	48	20	71	20	491	55.4	7.15	84.9	85.1	94.7	87.7	92.5	97.2
P55314	C8b	Complement component C8 beta chain OS=Rattus norvegicus GN=C8b PE=2 SV=2	10	5	8	5	589	66.6	8.05	112.9	112.3	99	99.2	99.5	109.8
D3ZMS1	Sf3b2	Splicing factor 3b, subunit 2 OS=Rattus norvegicus GN=Sf3b2 PE=1 SV=3	12	9	19	9	878	98.1	5.62	107.5	105	105.8	101.5	90	105
D3ZYL4	Mrpl50	Mitochondrial ribosomal protein L50 OS=Rattus norvegicus GN=Mrpl50 PE=1 SV=1	48	6	11	6	159	18.3	9	110.6	110.4	110.8	111.1	106.9	104.9
Q4QQR9	Memo1	Protein MEMO1 OS=Rattus norvegicus GN=Memo1 PE=1 SV=1	17	4	7	4	297	33.7	7.14	91.7	97.5	97.8	96.8	96.8	97.4
P47196	Akt1	RAC-alpha serine/threonine-protein kinase OS=Rattus norvegicus GN=Akt1 PE=1 SV=1	30	13	24	10	480	55.7	5.9	98.5	99.7	98.6	100.7	98.5	102.5
P84083	Arf5	ADP-ribosylation factor 5 OS=Rattus norvegicus GN=Arf5 PE=1 SV=2	64	10	44	4	180	20.5	6.79	97.5	97.1	95	97.4	100.8	100.3
B2RYI2	Srp68	Signal recognition particle subunit SRP68 OS=Rattus norvegicus GN=Srp68 PE=1 SV=1	18	9	13	9	625	70.4	8.57	98.4	102.5	98.2	91.3	102.4	99
D4A8G0	Lsm12	LSM12 homolog OS=Rattus norvegicus GN=Lsm12 PE=1 SV=1	19	3	7	3	195	21.7	7.74	115	104.8	116.7	97.9	95.6	103.9
Q5HZY0	Ubxn4	UBX domain-containing protein 4 OS=Rattus norvegicus GN=Ubxn4 PE=1 SV=1	8	3	8	3	506	56.4	6.04	99.6	102.3	93.2	95.2	98.1	93.1
E9PTV0	Guk1	Guanylate kinase 1 OS=Rattus norvegicus GN=Guk1 PE=1 SV=2	19	4	8	4	219	24	6.15	75.1	86.3	81.7	86.8	90.1	92.9
P63159	Hmgb1	High mobility group protein B1 OS=Rattus norvegicus GN=Hmgb1 PE=1 SV=2	38	10	31	10	215	24.9	5.74	86.1	97.8	90.9	108.1	93.5	96.2
A0A0G2K2P3	Tnfaip8	TNF alpha-induced protein 8 OS=Rattus norvegicus GN=Tnfaip8 PE=4 SV=1	12	3	4	3	192	22.2	8.92	82.9	104.7	91.1	105.1	100.5	91.9
P08009	Gstm3	Glutathione S-transferase Yb-3 OS=Rattus norvegicus GN=Gstm3 PE=1 SV=2	84	19	108	8	218	25.7	7.33	106.6	109.8	96.9	103.9	104	96
Q9QX69	Lancl1	LanC-like protein 1 OS=Rattus norvegicus GN=Lancl1 PE=1 SV=2	23	8	26	8	399	45.2	7.65	106.7	109.8	102.3	99.7	102.1	102.6
Q9ESS6	Bcam	Basal cell adhesion molecule OS=Rattus norvegicus GN=Bcam PE=2 SV=1	45	20	70	20	624	67.5	5.78	92.3	108.9	97.7	99.7	94.9	97.4
Q5U3Z7	Shmt2	Serine hydroxymethyltransferase OS=Rattus norvegicus GN=Shmt2 PE=1 SV=1	41	19	38	17	504	55.7	8.21	109.8	97.2	97.8	92.5	99.2	96.4
A0A096MJB5	Unc45b	Unc-45 myosin chaperone B OS=Rattus norvegicus GN=Unc45b PE=4 SV=1	46	39	108	39	929	103.3	7.81	99.9	95.7	94.9	92.4	93	98.2
G3V7H2	Minpp1	Multiple inositol polyphosphate phosphatase 1 OS=Rattus norvegicus GN=Minpp1 PE=3 SV=1	6	3	5	3	481	54.6	6.9	101.6	101.7	97.8	97.1	97.7	99.5
B1WC37	Trmu	Mitochondrial tRNA-specific 2-thiouridylase 1 OS=Rattus norvegicus GN=Trmu PE=2 SV=1	7	4	5	4	441	49.7	8.51	97.2	107.5	95.4	88.8	93.8	102.3
Q4QR80	Mrps25	28S ribosomal protein S25, mitochondrial OS=Rattus norvegicus GN=Mrps25 PE=2 SV=1	37	5	10	5	171	19.8	9	110.6	112	106.6	108	106.8	98.4
[truncated: 1,601 more rows]
