# Supplementary material for: Deciphering the Protein, Modular Connections and Precision Medicine for Heart Failure With Preserved Ejection Fraction and Hypertension Based on TMT Quantitative Proteomics and Molecular Docking
Source: Front Physiol. 2021 Oct 14;12:607089. doi: 10.3389/fphys.2021.607089 (PMC8552070; doi:10.3389/fphys.2021.607089)
Supplement: Supplementary file 2 [file Data_Sheet_2.ZIP › HTN/HTN.xlsx]

## Sheet: Sheet2
Gene Name	CON71	CON72	CON73	HTN1	HTN2	HTN3
Igkv1-35		122.7	107.7		175.9	186.5
Sema4d	48.5	50.3	66.1	68.1	92.7	95.4
Acta1	82	63.8	83.8	104.9	120.3	117.2
Myh7	72	66.6	73.2	84.1	98.5	101.1
Mt1m	29.5	32.7	34.5	41.5	40	45.8
Csrp3	74.1	63.9	67.5	84.5	85.9	99.6
Pglyrp2	127.3		139.4	175.8		171.9
Ttn	80.2	76.4	89.9	104.9	105.8	106.9
Mgst3	106.1	95.2	90.3	128.1	135.6	111.6
Maoa	84	77.3	79.4	97.9	96	113.8
Kdelr3	85.9	95	90	129.6	108.8	104.4
Ttn	68.3	62.4	72.1	83.6	78.8	88.8
Hopx	98.9	96.8	86.1	121	114.4	112.9
Prnp	79.5	76.7	77.9	92.5	88.8	102.2
Hk1	93	89.1	89.9	108.4	109.6	111
	74.9	74.7	80.3	91	90.3	95.6
Dcaf11	171.5		174.4	147.4		139.1
Adipoq	112.2	108.6	99.1	80.5	92.6	90.4
Pkia	126.1	121.9		99.5	102.6
Atp1a2	134	144.3	140.1	127.7	109.3	99.8
Fhl2	105.4	114.8	104.9	83.7	91.9	85.4
Tmod4	139.9	128.9	125.1	107	108.4	100.6
Tf	132.9	143.2	126.7	121.3	94.6	106.3
Myh7b	129.5	116.8	130.2	104.3	103.5	92.7
Myh7	123.4	109	123.4	98.9	96.4	86.3
Eno2	130.5	112.8	120.7	97.4	90.6	99.9
Gng2	169.8	174.1		128.1	143.7
Plin2	133.7	141.4	143.6	114.2	104	100.1
Cpe	185	205.9		142.4	149.9
Corin	153.8	155		108.6	119.7
Hmgn2	118.2	106	108.1	83	69.8	71.5
Decr1	148.7	151.4	148.8	99.7	104.8	88.7
Mybphl	302.2	424.2		93.7	62.5
Myl7	218.9	321.7	191.1	57	28.4	64.9
Myl4	220.8	327.1	151.7	58.6	26.4	54.8
Hp	300.9	196.3	115.8	37.2	31.4	33.4
Arfgap3	96.7	61.7		113.1	148.1
Prob1	139.3	66.2		146.7	183
Col3a1	116.4	202		191.6	285.7
Cav1	115.4		134.4	216		154.4
Krt2	71.1	65.5	65.4	177.9	59	59.5
Xirp2	51.3	65.6	66.7	76.4	80.4	110.4
Myh11	47	88.4	77.7	105.3	88.8	115.4
Acta2	41.9	98.6	77.5	109.8	96.6	105.2
Ncam1	42.3	33.7	36.4	61.1	34.5	64.9
Col5a1	48.2	115.5	138.4	187.3	132	108.6
Comp	48.5	80.2	105.5	120.9	110.4	92.8
Serf1	148.5	137.2		207.7	179.5
LOC500712	78.2	56.3	91.1	92.7	112.1	99.9
Tpm2	44.1	84.7	73	98.7	71.7	99.7
Krt10	77.5	52.2	70	154	49.4	62.9
Mfge8	47	80.8	90.1	83.8	90.6	109.2
Nrap	64	59.3	71.4	75.8	69	105.9
LOC502684		104.9	87.4		123.8	122.1
Mt1	68.9	51.4	63.8	85.4	67.5	82.5
Apom	83.6	87.8	84	126.4	88.7	110.3
Apoa2	95.1	94.5	107.2	139.2	97.3	141.4
Sorbs2	70.6	72.2	78.3	87.1	84.9	109.4
Herc2	127.5		168.3	222.8		151.6
Krt6a	95.6	51.7	99.8	175.5	50	86.5
Krt1	98.1	46.7	73.1	160	51.1	63.2
Tgm2	62.1	67.8	67	73.5	77.8	95.5
Apoa1	96.7	95.4	82.8	128.3	96.9	119.3
NEWGENE_621351	47.9	166.9	162.5	190	151.9	129.4
Bgn	55.1	117.1	81.8	108.2	93.3	110.7
Vps13a	101.3	88.5	101	95	145.9	116.3
Vim	56.9	96.4	67	104.2	78.8	87.4
Tpm1	54	101.6	83.5	100.9	85.7	106.3
Flna	58.3	95.5	84.1	103.4	87.9	99.7
Myh4		136.8	160		183.1	178.5
Pi16	86.1	146.9		152.8	130.6
Flnc	72.5	65.2	72.7	81.4	79.4	95.1
Dsp	74.8	95.5	124	126.2	110.6	120
Xirp2	80.4	70.2	63.4	84.2	74.2	100.5
	54.2	67.1	77.7	54	55.4	130.3
Col4a1	86	93.9	121.5	115.3	130.1	117.1
Ube2d2	144	130.3		154.9	174.6
Col18a1	51.2	75.3	70.4	86.7	68.1	81.2
Cacna1a	125.1		149.1	173.8		154.5
Olr1588	76.7	86.2	108.9	108.8	103.5	112.7
Fhl1	69	62.7	70.7	76.2	72.7	92.8
Hmgb2	77.1	91.2	79.9	107.4	96.3	92.3
Dap	71	54.9	61.1	85.7	64	72.4
Pls3	66	90.8	85.6	102.4	89.6	95.7
Mtnd4l	116.3	106	99.6	140	131.4	110.6
Krt5	97.3	58.8	71.7	145.5	60.1	64.2
Ifitm1	54.7	70.7		72.2	76.3
Igfbp7	127.6		155.3	161.8		172.5
Espl1	94.5	84.9	104	119.8	104.8	110.1
F3	71.3	118.4	98.6	114.1	115.8	109.4
Col1a1	48.8	183	167.1	193.4	142.1	133.1
Tmsb4x	70.9	81.5	87.8	112.3	84	85.7
Pkp2	78.4	88.1	110.5	110.8	103	111.4
Trim72	86.3	82.8	95.8	103	105.6	101.8
Pycard	76.4	84.7	78.3	99.1	88.3	93.1
Tax1bp3	74.5	73.9	83.7	89	87.2	95.4
Serpinb2		145.4	137.2		165.4	165.2
Dync1i1	90	100.3	96.1	109.3	103.5	121.7
LOC100910678	133.8	144.3		177.1	147.2
Ckap4	69.6	75.1	65.6	78.5	83.8	82.7
Arpc3	65.6	90.1	80.3	93.1	86.8	94.6
Scp2	78.3	77.4	83.1	86.5	99.3	91.1
Hspb6	95.5	74.2	95.8	98.6	103.9	105
Tsc22d1	44.7	25.4	34.7	45.9	28.8	46.6
Aup1	91	103.2	79.6	94.6	81.9	140.4
Dennd4c	96.8	96.8	91.1	83.4	97.3	148.8
Cald1	73.4	98.3	104.4	117.9	95	106.5
Cald1	74.3	93	93.6	105.6	93.1	103.1
Gns		147.1	124.2		134.1	179.4
Smpx	95.5	89.7	101.1	120	102	108.8
Ctnna1	89.5	92	106	110.1	108.2	113.6
Tinagl1	79.8	93.6	107.1	112.5	105.1	106.2
Tubb5	73.2	84	74.8	85.8	83.8	98.2
Cacfd1		128.2	130.9		146.3	152.7
Rcn3	78.4	108.1	94	107.1	106.3	110.1
Mt-atp6	103.7	98	88.6	116.7	113.6	104.5
	123.3		201.7	190.4		184.4
Pxdn	75.7	85.6	83.6	88	98	96.2
Cnn3	60.2	92.8	80.6	89.8	73.7	105.6
Actn4	64.1	92	77.5	83.8	87.8	97.4
Itih1	89.5	97	91.1	109.7	98.8	111.1
Tpcr12	111.9	61.4	96.7	148.4	76	86.1
Myl9	72	106.2	91.9	103.1	100.5	106.9
Tcp11l2	93.7	90.5	111.1	113.7	121.2	104.5
Postn	38.8	80.6	59.8	68.7	57.3	79.7
Hsd17b4	95.7	85.6	92.3	101.2	107	105.7
Fem1a	132.3	135.6		145.1	162.1
Gpc1	80.8	84.3	85.9	94.5	95.6	97.5
Fbn1	60.6	132.5	127.3	139.1	111.5	116.3
Lmcd1	69.6	64.5	73.3	74.9	74.3	88.2
Cdv3	84.6	85	98.5	105.9	96.3	104.4
Col14a1	94.7	113.4	94.1	111.2	109.7	124.6
Abcb6	86.9	92.2	97.4	104.2	104.9	106.8
Nol3	82.3	77.1	87.9	94.8	93.8	93.9
Myzap	92.1	88.1	95.3	103	106.1	105.6
Gigyf2	124.9	170.5		173.8	163.1
Slc16a1	86.4	84.6	86.2	93.4	102.9	97
S100a4	51.9	62.9	42.3	76.7	44.3	58.1
Myh10	62.1	108.4	84.6	99.9	88.5	102
Zfyve19	92.8	91.2	101.7	111.9	110.1	102.8
Yif1a	90.8	90.5	88.8	100.7	101.9	104.4
Ptgis	55.9	78.3	60.1	79.4	70.6	70.8
Col4a2	88.8	84.5	122.4	124.5	103.7	107.8
A1m	68.9	70.3	75.5	75.9	71.2	96.7
Ctnna3	86.6	88.1	83	94.5	97.1	100.7
Emilin1	61.6	87.7	90.8	89.4	92.7	90.1
Coro1c	69.9	96.1	90.5	105.8	91.6	93
Elovl5	133.2		124.9	145		147.2
Fam210b		148.3	148.5		167	169
Map1a	78.7	78.2	76.4	86.9	80.1	97.1
Actn1	103.4	150.6		137	150.5
Stmn1	92.1	100.2	86.8	111.2	93.6	111
Ivns1abp	101	93.5	101	104.5	112.2	117.6
Fn1	55.6	95.6	90.6	79.6	85.3	108.6
Itga9	53.2	80.2	65.9	68.4	79.2	77.6
Ankrd1	84.6	71	84	83.2	89.4	98
Arpc1b	70	86.8	77.6	90.4	86.6	87.6
Dusp3	86.2	86.1	89.3	95.6	97.4	102
Sh3bgrl3	80.4	87.2	80.1	90.7	100.7	87.9
Lxn	79.6	96.5	80.1	99.8	95.5	93.4
Twf2	102.6	94.1	104.2	113.4	113.4	112.2
Sts	89.8	88.4	97.1	98.5	101.4	110.1
Myl1	65.6	74.2	51.3	74.2	61.7	79.2
Usf3	140.2	148.1		165.9	158.6
Fam126a	141.4		151.6	179.1		150.5
Raph1	83.1	82.1	80.1	95.8	81.3	98.8
Romo1	98.9	96.8	102.6	113	117.9	104.5
Reg3b	41.1	19.4	19.2	48.4	19.1	22.1
Filip1l	109.8	103.1		133.9	105.4
Anxa5	81.7	85.4	76.2	85.7	89.1	98.6
Tmod1	96.7	87.6	94.4	103.9	106.7	102.4
Prss1	95.1	104.1	82.9	113.5	111.2	91.9
Pex3		140.4	137.7		164.9	147.2
Actn2	98	91.6	98	106	109.9	106.7
Dynll1	69.8	83.1	67.4	80.9	85.2	80.9
Fam173b	94.1	90	94.6	101.6	102.4	107.8
Actb	80.2	99.2	83.1	98.8	98.7	96.1
Dnajc5	136		135.5	151.4		152.2
Txnl4a		152.4	134		157.5	162.7
Hspb7	82	62.4	66.4	77	73.7	84.9
Rnase4	71.2	96.5	91.2	112.1	81	96.2
Fblim1	85.4	92.8	101.2	100.4	97.8	113.9
Mrpl52		152.4	148.1		163	172.4
	94.5	89.9	102.7	106.3	107.4	106.6
Map2k2	135.4		133.3	144.2		155.5
Cnn2	57.3	83	72.3	78.9	79.8	78.4
Synm	75.6	84.4	73.8	84.8	81.5	94.4
Pnkd	168.1	156.2		175.2	186.4
Ufm1	81.2	98.5	83.7	90.1	95.8	107.7
	79.5	83	84.3	89.8	91.9	93.3
Pea15	81	93.4	79.2	95.7	90	96.8
Rhoc	75.9	84.8	66.6	77.9	96.7	78.6
Renbp	86.2	86.9	91.8	97	100.1	97.8
Sacs	74.4	85.4	86.9	92.5	88.8	93.2
Hmox1	116.7	103.4		122.4	122.5
LOC100909761	68.7	62.8	75.4	74.5	72.1	83.6
Cdh2	92.3	87.9	97	101.4	101.5	105.4
Rlc-a	63.2	93	86.4	88.4	89.4	92
Ltbp4	67.8	103.9	88	95.5	93.1	100
Mrpl33	165.6	149.1		181.5	168.1
Anxa4	71.2	89.5	76.4	89.6	86.6	87.1
Xirp1	68.7	59.8	73.4	70.5	68.5	85.2
Pde6d		144.8	128.7		149	154.7
Prkg1	94	86.9	88.8	102.3	92.1	105
Pgm5	76.9	94	87.4	95	92.6	99.1
Guk1	75.1	86.3	81.7	86.8	90.1	92.9
Myl3	95.9	90.5	98	106.7	107.9	100.8
Csrp1	72.4	92.7	92.6	99.9	86	99.7
Hk1	96	93.2	98.5	105.6	107.5	105.7
Myl2	96.3	87.9	105.2	106	114	100.6
Zranb1		136.8	148.9		160.9	155.6
Tgfb1i1	60.9	86.9	84	87.3	77.9	91.5
Prss23	112.5	99.8		125.1	110
Acox1	120	93.8	105.5	116.3	129.4	107.8
Coa5	114.8	95.3	95.5	118.2	110.3	109.8
Mlf2	83.8	87.8	88.2	89.7	95.1	102.7
Mylk	77.2	99.5	97.6	115	89.7	98.8
Fads3	133.5	131.4		149.4	143.2
S100a11	63.6	80.5	62.6	77.6	76	74.7
St3gal3	91.3	100.1	75.7	91	98.5	105.3
Cstb	80.7	75.6	79	81.7	88.7	89.2
Cryab	86	78.8	82.3	85.8	93.4	93.4
Gsk3b	94.6	93	94.3	101.4	104.4	105.1
	98.2	91.4	103	106.7	108.2	107.8
Klhl41	88.8	80.4	80	93.4	87.6	93.7
	87.1	94.2	90.5	99.9	100	99.7
Eml6	102.9	94	97.3	106.2	106.5	111.5
Actg1	82.3	97	72.9	94.3	94.7	88.9
Ctnnb1	88.9	88.3	96.3	97.5	96.8	107
Aldh1a1	80.4	105.9	84.4	96.1	94.6	107.5
Smc1b		135.4	143.3		151.9	155.1
NEWGENE_1586233	103.2	103.3	114.1	129.2	107.8	116
LOC103690005	78.6	79.4	80.4	87.8	84.2	90.4
Snx6	131.3		123.2	146.6		133.5
Higd2a	105.6	93	101.9	106.6	109.6	114.4
Crip2	89.9	79.1	95.8	101.3	92.6	97.3
Lyrm7	104.7	94.1	105.5	111.8	113.6	109.2
Lpp	83	98.1	99.9	101.3	101.6	106
Prpsap1	94.5	97	93.9	98.8	101.9	113
	98.6	92.8	104.3	113.2	107	104.8
	101.4	84.2	93.4	97.2	103.2	106.2
Serpinf1	85.9	111.5	102.6	113.5	99	117.1
Ctnna3	71.8	89	96.7	96.4	88.3	98.2
Kank1	108.7		121.6	131.5		121.5
Cap1	75.4	90.7	80.9	93.6	91.7	86
Syngr2	144.5		139.3	158.8		152.8
A2m	43.5	46.6	58.2	50.8	47.4	64.6
Dstn	63.9	65.7	62.8	74.9	64.8	71.4
Parp4	123.6		124.5	131.2		140.9
Atpif1	103.7	91.7	107.9	115.7	113.4	103.4
Fmnl3	136.3		146.5	154		156
Esyt1	134.5		139.3	156.1		144
Pgm1	93.2	87.8	90.3	98.2	96.7	102.4
Sirpa	124.5		126.8	140.2		135.1
Mdk	90.5	55.1		96.5	63
Fam98a	97.5	96.6	90.4	103.9	99.8	107.9
Anxa1	67.6	99.7	69.1	95.6	82.6	80.7
Psap	80.4	87.3	77.2	94.7	85.3	88.2
Pdlim5	90.2	78	90.9	93.2	98.5	92
Ubr2	94.3	95.3	86.6	96.6	99	106.5
Prpsap2	101.2	97.5	97.1	102.5	109	112
Ace	64.4	74.1	62.1	82.8	70.2	66.3
Col6a1	82	119.7	133.3	126	109.1	131.1
Susd2	92	99.1	92.9	100.5	105.7	104.2
Ppt1	89.6	85	69.8	92.7	83	91.4
Atp5g2	106.7	100.7	113.9	124.1	121	105.7
Fscn1	93.6	84.3	88.1	89.2	100.6	100.6
Capg	66.1	83.6	72.8	78.9	83.7	80.3
Fam3c	133.9		136.6	153.4		141.9
Dpysl3	76.7	106.9	79.3	100.5	87	99.5
Map4	91.6	89.6	76.7	96.4	98.6	86.5
Gga1		143.2	149.1		142.3	176.7
Bsg	93.3	89.5	90.9	99.8	99.1	99.6
Oxct1	90.2	90.1	97	100.7	100.2	101.4
Lama5	70.8	84.1	87.1	86.1	86.2	91.5
Actr3	77.4	89.3	84.5	92.6	88.3	92.9
Klc2	139.7	137.5		153.6	148.5
Clec14a		148.1	124.2		130.5	166.2
Adamtsl4	119.5		158.8	143.1		159.9
Mien1	140.3	136.1		146.8	154.1
Slc12a7	98.1	90.8	96.8	101.1	102.2	107.7
Sorbs1	88.3	91.1	102.1	98	100.2	108.2
Ptms	78	101.7	89.6	112.7	90.1	90.3
Arpc4	79.1	92.7	86.5	95.9	93.8	91.4
Sorbs1	91.5	97.3	111.7	107.9	106.9	112.2
	101.5	96.5	94.7	107.2	109.1	102.2
	157.3	150.5		167.3	167.5
RT1-Bb	161.6	164.8		176.2	178.8
Rrm2b	138.9	147		150.9	160
Ska3		159.6	111.5		139.7	155.1
Lgalsl	81.5	85.7	88.1	102.8	84.6	90.2
Tsfm	107.5	98.5	102.1	114.7	111.4	108.9
Actr1a	93.1	92.5	83.7	97.3	100.2	95.3
Pcbd1	131.3		123.9	129.9		147.5
Mrm3		161.4	160.6		180	170
Uap1	81.1	91.9	74.5	95.6	87.4	86
Rbp4	99.8	119.6	102.5	133.8	101.5	114.5
Nt5c2	80.3	80.9	77.9	83.7	83.5	92.6
Gfpt2	76.5	88.5	68.5	80.2	97.6	75.9
Jup	86.2	95.2	115.8	106.7	105.3	110.9
Serpinh1	98.3	97.5	95.3	99.5	103.2	113.5
Idh1	84.1	89.5	94.4	98.1	95.1	97.9
Otulin	128.7		127.8	137.2		141.4
Cfl2	85.5	82.2	85.4	89.3	91.7	93.9
Palldl1	147.8	139.2		148.5	163.2
Snx3	65.2	91.3	83.4	86.5	88.8	85.2
Ndufb2	165	143.8		167.5	167.8
	96.2	114.3	106	123.6	99.8	120.2
Sdcbp	88.1	91.3	90.5	95.6	97.1	100.3
Itih2	85.6	89.4	81.4	94.6	87.7	96
Lyrm4	93.1	105.2	102.8	111	108.6	107.1
Mybpc3	97.5	92.1	100	104.3	107.8	102.1
Snx18	128.7	144.5		144.2	152.2
Dcun1d1	128.4	156.6		144.7	164.5
	97.5	89.6	104	103.1	105.8	106.8
Tcap	96.1	78.7	95.4	95.1	95.2	102.6
Hmgb1	86.1	97.8	90.9	108.1	93.5	96.2
COX3	114.8	103.8	101.2	118.6	118.3	109.6
Unc45a	90.2	99.8	88	102.6	94.5	104.1
Inpp4b		148.4	144.6		159.7	157.5
Cntln	103.3	101.6	102.4	110.7	121.8	100.1
C4bpa	81.7	67.5	67.2	72.3	67.2	94.7
Gbp1	91.2	85.3	86.1	93.7	91.3	99.2
Hspa14	130.8	141.1		150	144.2
Clic4	89.1	87.1	86.1	90.6	92.8	100.4
RGD1560334_predicted	89.7	101.9	90.3	101	100.5	103.5
Prkcd	68.9	84.9	75.2	83.5	76	88.2
	141.1	124.9		141.3	146.4
Eln	136.7	159.3		148.3	171.8
Tsc22d3	140.1	140.9		159.3	144.5
Map2k1	95.7	96.6	78.9	92.6	101	99.6
Adprhl1	94.5	91.9	97.3	106.3	101.7	98.6
	98.4	96.8	102.4	109.4	106.3	105.9
Tuba4a	90.8	90.1	89.6	94	96.5	101.7
Gnai3	87.3	97.2	91.8	100.9	95.3	101.8
Mfap5	63.8	123.9	98.8	114.7	90.8	103.5
Tmem41b	152.2	135.9		159.7	151
Chmp3	84.9	89.3	96.1	94.7	96.4	100.4
Tmem43	72.6	92.9	78.3	92.6	83.2	87.1
Trak1	104.5	100.3	107.5	126.7	98	112
Emc10	102.4	102.8	98.3	111.2	115.6	100.3
Mapt	89.2	85.7	99.2	94.1	93.5	107.8
Ywhag	85.2	83.4	85.5	91.4	88.7	93.6
LOC687508	120.7	93.3	108.6	119.1	114.2	114.1
Apob	102	91.8	83.3	101.6	97.7	99.1
Clip1	87.5	93.1	92.8	98.9	93.4	102.1
Tfam	100.4	102.3	102	111.8	107.4	108.9
Selenoi	107.6	101	95.6	102.1	114.6	110.8
Tagln2	69.4	92.5	72.2	86.5	80.6	84.9
Abcd3	102.4	101.9	100.1	114.1	109.1	104.3
Pacs1		142.6	151		165.2	150.6
Erp29	81.5	90.6	73.6	88.6	84.4	91.2
Rcn1	79.1	89.5	81.4	87.6	88	93.2
Hspb1	66.8	55.4	53.8	61.1	64.3	63.8
Exoc8	95.6	81.1	94.7	94.2	103.6	93.9
Myl6	69	104.9	86	96.8	90.2	92.3
Bak1	137.4		133.6	150.2		140.9
Lancl2	147.1	136.5		151.9	152.7
Smap2	99.6	97.9	101.6	110	110.9	100.1
Gcsh	108.2	99.3	109.9	116.7	111.6	112.3
Rab31	87	93.1	96.5	97.2	96.8	102.8
Lclat1		136.5	126.5		140.4	141.8
Bzw1	84.6	90.3	88.2	93.9	91.7	96.7
S100a9	61.3	52.9	24.3	58.2	60.3	30.1
Pank2	154.9	145		161.1	160.6
Oat	102.2	101.9	101.9	110.2	107.2	110.7
Chmp1a	95	99.4	92.3	98.2	101.6	107.6
Lrrc59	87.8	105.5	80	100.9	101.7	90.3
Tubb4b	89.8	90	93.5	96.2	94.1	102.6
Chordc1	103.9	98.9	102.9	116.9	105.9	104.8
Pgd	82.1	87.7	81.8	90.8	88.1	90.7
Chmp2a	89.3	96	91.5	99.5	94.9	102.2
Lrpap1	139.6		131.7	144.8		145.9
Calu	87.4	104.5	88.7	98.9	95.9	105.8
Myoz2	105	86.4	103.3	104.3	104.5	106.9
Clic5	87.4	86.4	86.7	90.2	94.3	94.5
Etl4	96.3	94.8	104.7	106.4	100.5	109.9
Tln1	77.7	87.2	86.3	91	85.8	92.2
Emd	94	93.5	89.5	100.6	98	98
Ppp1r12b	99.9	89	97.9	99.4	101.1	106.5
Por	93.4	96.2	94.7	103.2	100.1	101
Bpnt1	97.6	95.3	96.7	103.7	99.7	106.5
Prdx6	98	91.3	90.4	97	99.4	102.9
Mpo	99.6		84.5	106.9		90.1
Myo18b	81.1	104.2	88.5	100.3	99.5	93.1
Trim16	92.5	93.9	103.5	106.3	100.2	103.6
Rarres2	89.2	106.1	91.7	112	100.2	94.7
Hebp1	97.4	87	73.2	95.7	91.5	88.2
Med12l	150.6	165.3		180.2	157.5
Actr2	84.1	88.8	85.1	92.8	90.4	92.5
Gsk3a	98.1	97	101	107.2	102.2	106.8
Tnnc1	103.3	95.2	103.9	107.6	113	102.3
Oxnad1	116.3	100.3	112.6	120.3	117	114.2
Pdcd5	91.8	92.7	92.3	100.3	95.6	99.6
Tnfaip8	82.9	104.7	91.1	105.1	100.5	91.9
Stxbp6	148.1		131.1	153.9		144.1
Tra2b	94	99.1	93.6	99.2	101	105.8
Smim12		131.2	134.8		148.2	135.7
Vcl	87.3	93.3	96	98.9	96.5	99.8
Pin1	95.5	85.1	99.1	100.3	97.8	100.4
Cand2	103.1	95.7	104.1	108.5	106.3	108.4
Myom1	103.1	97.7	99.4	103.6	110.6	106.1
Hspb8	90	85.6	91.8	90.1	94.4	100.8
Itm2b	88.6	93.1	84.4	97.3	93.6	93
Pcyt2	101.1	92.4	100.6	101.8	102.6	109.3
Cfp	111.6		116.6	108.3		135.1
Acyp1	94.4	93.3	93.2	98.3	97.6	103.7
Rbpms	149.7		130.5	154.2		144.6
	96.6	98.1	96.4	103	102.7	104.7
Sh3kbp1	110.4	98.6	105.2	107.5	113.8	113.7
Pfn1	84.8	85	86.6	91.7	91.6	90
Eif3j	97.4	93.6	94.6	99.4	102.3	102.7
Synpo	65.2	70.2	70.2	75.7	72.8	70.6
Obscn	92.1	96.3	99.5	102.6	100.7	103.5
Hk2	102.8	98.6	97.4	103.6	104.9	109.9
Homer2	89.5	91.7	87.3	86.7	102.1	97.3
Tmem205	97.4	101	96.2	103.6	105.6	104.7
Nt5dc3	97.7	96	97.7	94.4	111	105
Stk38l	86.6	89.5	90.8	97	91.7	95.6
Gid8	139.6	149		162.3	145.1
Pglyrp2		152.2	147.8		159.6	159.9
Nrdc	86.1	92.4	86.2	96	89.6	96.3
Scrn3	106.1	95.1	105.4	109	109	108.5
Pkm	57.9	69.9	57.6	64	70.5	62.9
	148.9	151.1		158.8	160.6
Tmem245	92.8	110.8	85.6	102	105.5	100.4
Gng12	81.6	94.5	94.7	94.3	98.1	95.9
Gyg1	91.9	91.1	90.9	92.8	97.8	101
Cybb	76.2	90	84.9	90.2	85.5	91.6
Pgam1	82	86.7	80.9	89.8	85	90.9
Tmsb10	87.9	87.2	98.1	110.1	85.4	95.3
Sbds	80.9	89.9	88.5	95.5	87.7	92.8
Rexo2	91.4	93.5	94	95.7	99.5	101.6
Ldhb	99.4	88.7	103.7	104.1	104.1	102.3
Abcf1	97.2	93.4	92.2	101.6	95.6	103.7
Vps36	89.5	93.8	98.1	101.1	98.5	99.8
Tagln	65	86.8	118.7	115.3	78.4	94.1
Apoc3	107.4	112.2	99.5	119.7	94.8	125
Itgav	77.3	96.3	83.5	91.8	88.5	93.2
Hsp90aa1	86.8	80.6	83.9	84.9	84	98.4
Tmem120a	94	91.3	93	94.6	105.4	96
Mief2	155.5	140.1		158.8	155.6
Epn2	136.7		138.7	138.5		154.4
Pet100	126.1	90.8	99.9	114.1	118.8	104
Kng2l1	95.8	89.9	86.9	96.5	100.9	92.4
H1fx	154.1		144.1	163.5		153.5
Atp1b3	91.1	100.4	94.7	99.2	101.6	103.4
Aif1	93.3	105.5		110.2	101.1
LOC100912534	127.4	155.7		146.3	154.6
Akr1cl	80.1	79	81.5	80.2	85.4	90
Ambp	89.3	94.2	85.2	104.8	87.3	93.3
Cox7c	115.6	101.6	106.8	128.8	111.5	103.8
Otud4	143.1	147.9		155.6	153.4
Minos1	108.6	104.4	112	125.7	115.5	103.9
Sdhaf2	104.3	105.4	105.6	131.4	99.4	104
Itgb1	81.5	91.5	89.1	92	92.3	93.9
Ldha	80	84.4	84.8	84.1	89.2	91.2
Phyh	107.1	97.4	108.4	111	115	106.1
Manf	91	96.5	87	99.3	90.9	101.1
Mpc2	111.9	103.4	123.6	130.8	121.5	107.3
Zc3h15	103.8	89.7	92.1	106.3	101.2	95.5
Sord	100.3	92.7	101.1	104.5	101.9	105.6
Arhgef10l		138.4	147.6		150.8	152.6
Fnbp1	91	103.2	82.8	99.2	98.1	96.5
Entpd1	58.1	76.8	66.3	74	68.2	71.2
Fam114a2		151.3	149.4		163.1	155.8
Tigar	149.5		148	161.6		153.9
Tspan7	137.9	133.2		132.6	154.9
	84.8	93.5	89.5	100	87.9	96.1
Mospd1	89.4	94.5	93.5	95.5	102.6	96
Hypk	96.2	92	92.9	97.8	96.9	103.3
Gpd1l	94.6	90.5	96.5	96.5	104	98
Sptbn2	91.6	99.8	88	96.5	97.1	102.4
Abcd1		142.8	159		158.5	161.2
Ckb	93.9	92.6	92	100.8	91.4	102.8
Gstm5	84.1	92.3	83.4	92.3	86.8	95.9
Ap2b1	84.6	97.6	87.9	92.8	95.4	97.7
Tm9sf2	97.3	100.2	87.5	97.5	99.9	104.2
Shmt1	85.2	83.4	84.3	82.8	92.2	92.5
S100a6	64.7	102.9	89	99.4	79.5	92.5
Hprt1	85.3	86.1	83.6	88.4	88.7	92.6
Cst3	83.3	84.3	79.4	92.5	82.7	86
Apoc1	93.7	134.4	94.2	132	88.4	120.4
Gsto1	89.2	91.4	93	98	92.2	99.1
Dusp27	77.9	86.7	82.9	80.1	88.6	93
Mydgf	86.9	95.1	84.8	88.5	94.9	98.7
Mrps36	108.3	99.1	103.8	108.3	109.7	111
Habp2	80.9	89.2	74.9	91.3	82.3	85.4
Tmprss13	89.9	103.1	80.4	103.9	101.4	83.7
Dbi	104.8	86.5	109.9	110	109.6	98.7
Obscn	92.3	89.4	93.9	96.7	94.2	100.3
Canx	85.2	94.1	80.8	90.3	92.6	91.9
Iscu	97.1	94.9	104.6	105.8	102.5	105
Snx12	76.7	86.6	78.3	84.9	82.2	88.1
Sntb2	80.7	106.5	86.4	107.4	94.4	87.2
Rps14	95.6	100.9	97.2	105.2	106	99
Slc25a21		155.5	152.2		165.3	159.6
Slk		145.6	132.4		154.8	138.7
Mvp	65.8	77.3	63.2	72.7	71.5	73.6
Ufd1	96.4	94.2	92.9	96.3	102.6	100.4
Gnb3	102.9	98.3	107.7	108.7	118.2	99.2
LOC500013	132.7		140.3	131.2		157
Eef1b2	81.1	87.1	77.9	87.6	83.1	89.1
Higd1a	122.4	105.4	103.2	127.5	118.4	103.5
Inpp5a	95.6	95.8	95.2	104.9	100.5	97.1
Hagh	97.4	93.1	100	103.8	98.9	103.9
Rras2	91.5	93.3	100.6	102.9	99.1	99.2
RGD1562758	107	104	87.5	98.2	122	94.8
	84	102.7	110.2	100.2	106.1	107
Ap1m1	86.7	99.4	87.4	94.2	96	98.4
Nudt3	100.1	99.5	100.2	108.9	103.7	103.6
S100a8	59.1	67.7	27	57.4	72.3	32.5
Cltb	89.9	90.6	82.3	89.4	94	93.7
Ehd4	80.8	82.4	81.6	87.6	82.6	87.9
Aldh2	93.8	95.1	98.3	102.1	98.3	102.4
Mpc1	115.5	102	115.2	124.3	120.4	106
Efr3a	95.1	90.3	88.9	99.3	91.1	98.7
Trip11		150.6	125.6		143.2	147.8
Ehd1	94.1	94.9	96.7	98.9	100.5	101.6
Pdlim7	76.8	103.6	96.1	97.9	89.7	103.7
Plpp1	99.2	132.7		131.4	112.9
Rab21	98.4	99.9	98.1	104.3	103.3	104.6
Tnpo3	97.7	100.1	102.7	117.2	96.3	103
Sptan1	126.1	152.1		138.7	154.3
Vti1b	102.5	97.4	97.3	99.5	109.1	104.4
Runx2	86.3	108	86.4	98.9	93.2	103.5
Smim26	102.3	103.2	110.3	111	111.3	110.2
Myo1d	76.7	98.6	90.1	90.1	95.4	93.9
Brip1	144.2		161.7	160.4		161.6
Fgb	85.7	90.1	85.3	88.3	84.9	101.6
Pln	99.7	93.4	104.6	103.3	107.4	102.6
Hdac6	116.7		129.6	124.8		134.4
Coro1b	87.2	92.1	86.2	97.6	88	93.8
Mief1	141		172.3	168.8		160.9
Fkbp5	86.1	90.5	87.2	97.4	88.2	92
Lzic	100.7	93.3	99.1	104.2	101.9	102.3
Rab11fip5	130.4	137.7		143.9	138.1
Mug1	102.9	95.6	100.2	100.1	96.9	117.1
Dnajc7	93.2	96.5	92.9	98.1	96.3	102.7
Fermt2	87.6	93.1	98.5	101.1	94.9	97.5
Arhgdia	84.8	89.4	86	91.8	90.7	91
Mrc1	72.5	85.8	70.8	82.9	75	82.9
Dnpep	88.3	89.7	83.1	86.4	93	95
ND2	118.1	105.5	110.3	123.8	117	110.1
Map1lc3a	89.5	91.9	95.6	98.2	88.3	104.5
Dpp3	79.9	89.7	85.8	85.7	88.9	93.7
Eif4a2	109.6	102.6	98.7	105.1	109.6	111.9
Grtp1	100.3	93.5	99.9	98.6	98.5	111.4
Pnp	79.8	90.5	84	94	84.1	89
Fam129a	126	170.5		164.5	146.9
S100a10	79.6	104.4	85.1	98.2	88.9	95.5
Sh3bgr	104.4	93.3	100	101.7	108.1	102.8
	101.5	94.4	100	106.7	102.1	101.9
Clic1	67.1	79.6	69.8	76.5	73.6	77.2
Dip2b	92.2	101.2	80.5	87.8	101.6	98.1
Popdc2	102.2	107.3	99.1	110.9	104.9	108.1
Plcd3	93.1	97.8	90.3	100.7	93.8	100.6
Rab5a	94.5	101	79.9	94.7	96.6	97.7
Arpc2	78.9	92.7	82.2	91	85.3	90
	100.7	93.5	100.7	103	103.5	102.9
Slc12a4	91.2	99.9	79.5	94.1	92.5	97.3
Bcap29	87.8	90.2	92.7	98	95.8	90.2
Vamp5	85.6	69.2	81.7	89.1	75.5	83.5
Myom1	104.3	96.7	101.1	105.4	107.5	104
Obscn	98.4	99.9	94.1	98.4	106.7	101.6
Nme1	84.5	94.6	72.7	96.3	81.6	86.2
Icam2	97.5	94.6	89.1	97.9	97.5	99.5
Dpy19l1	146.8		144.6	150.9		154.6
Slc25a24	77.5	98.7	82.8	89.1	88.7	93.7
Sh3gl1	83.6	89.6	95.1	97	87.5	96.7
Mlec	89.3	94.8	82.2	93.1	92.4	93.6
Dnajb6	100	98.7	103.1	105.9	109.4	101
Tars2	108.5	98.3	103.5	108.8	110.3	106.1
Nampt	84.9	85.1	94.7	87.7	92.5	97.2
Npepps	89.4	88.5	87.5	91	90.3	96.8
As3mt	94.2	98.1	98.3	102.4	100	102.1
Dnaja4	105.6	96.7	92.8	98.2	104.6	106.4
Ethe1	99.1	100.5	102.5	105.9	107	103.6
Ube2g1	128.2	146.8		140.2	147.9
Calm1	89.8	98.4	91	101.3	94.9	96.3
Lsmem2	159.6	151.2		164.9	160.7
Pptc7	106.2	101.9	108.3	115.7	107.3	108.4
Arpc1a	91.6	92.4	90.4	97	91.8	98.6
Camk1	133.7		141.1	147.4		140.4
Taf15	131.6		162.3	153.6		154.2
Dnajb4	92	81.1	85.5	89.2	86.7	94.9
Pdap1	93	99.7	91.8	99.8	95.4	102.7
Ppl	148.5	83.1		161.8	80.7
	121.1	97.2	102.7	97.3	117.1	121.7
Hrg	99.2	111.5	108	119.5	95.9	118.2
Tpm4	75.3	99.1	81.6	88.1	89.8	90
Rhog	88.3	106.1	90.2	103.5	97.4	96.9
Plekho2	105.5	160		151.7	126.1
Ube2l3	92	86.2	95.5	96.3	95	95
Ywhab	86	91.6	81.5	91.3	86.5	93.2
Csnk1a1	88.5	96.4	91.7	91.9	100.8	96.6
Anxa2	75.4	96.8	79.4	88.8	85.8	88.5
Skor2	92.2	112.9	68.5	96.6	91.2	98.3
Rbbp4	145.4		141.8	155.6		144.7
Apon	97.3	128.1	101.3	131.5	99.5	110.6
Msn	68.6	74.8	75.9	77.4	74.9	77
Prps1	99.3	98.7	98.5	98.4	101.4	110.2
Arpc5l	80	95.1	89.1	94.7	90.7	90.8
Bnip3	81	67.3	116.8	83.3	90	103.8
Txndc12	74.7	81.7	75.6	75.7	82.3	84.5
Dffa		137	161.3		155.8	156
Dlat	114.2	102.9	108.6	116.4	115.7	108.3
Lama4	100.8	102.5	104.7	104.9	106.1	110.9
	103.7	138.8		100.2	153.2
Lrp1	74.2	106.9	92.9	97.9	91.6	96.8
Svil	86.7	91.4	93.5	94	89.5	100.2
Acp1	89.4	93.6	93.3	96	94	98.6
Lima1	125.9		137.1	138.5		136.2
Ahnak	88.1	92.2	94.1	97.2	91.8	97.6
C1qbp	112	101.2	109	111.3	115.3	109.9
Rras	84.3	97	95.9	99.6	93.6	96.3
Adck1	168.9	158.1		168.4	173.1
Gpx4	97.1	94.8	96.9	102.1	101.8	97.7
Nub1	136.4		143.8	141.7		150.9
Iqgap1	78	96.2	83.5	92.7	86.4	90
Lasp1	88.8	91.8	95.3	100.9	89.9	97.3
Bcas3	154.2		136.4	147.4		156
Mterf2	142	153.5		155.4	153.1
Akr1a1	78.9	84.7	79.7	86.8	82.6	84.6
Parvb	98.9	97.3	95.4	101.1	100.8	102.5
ND5	116.7	106.3	106.5	120.4	116.4	107.1
Chmp4bl1	87.5	91.8	86.2	85	93.8	98.3
Mprip	72.7	92.1	94.2	90.3	86.6	93.4
Myh9	72	95.5	81.1	83.9	87.8	87.7
Ndufb11	114.6	104.5	112.6	118	118.8	109.3
Fbln5	57.8	119.6	85.5	97.2	87.6	89.5
Psmd9	92.7	99.2	95	93.2	106.1	100
LOC100910957	156.1	150.1		158.9	160.5
Mrpl20	164.9	150.9		161.7	167.7
Setd7	91.5	102.3	74.5	92	85.9	101.9
Pcbp3	98.9	88.1	87.5	102.8	82.9	100.5
Txnrd3	95	92.9	96	95.8	102.3	97.9
Camk2d	96.4	89.2	89.4	95.6	91.7	99.4
Mettl27	91.3	99	98.2	100.5	102.8	97.4
Dync1li1	90.1	94.6	90.5	95.2	94.7	96.9
Pdcl3	98	100.5	108.2	106.9	103.4	109.3
Washc5	141.7		134.2	140.8		146.7
Thnsl1	156.8		155	165.9		159
Nudcd3	98.6	98.3	98.4	102.1	105.5	100.1
Plec	104.9	98.2	102.2	106.5	106.6	105
	91	100.7	73.3	85.1	92.8	98.2
Capzb	95.5	96.5	96.9	100.4	100.1	100.5
Metap1	99.2	94.7	92.3	99.1	98.7	100.3
Zfp516		165.7	151.9		163.8	167
Nedd8	95.6	95.2	95.8	101	100.1	97.4
Gga2	146.1	133.9		143.9	147.7
Hbs1l	96.5	93.5	100.5	101.4	100.3	100.8
Pgk1	92	95.4	93.6	99.2	95.6	97.8
Ndufs7	116.6	100.8	110.1	114.2	121.3	105.5
Dera	98.6	97.5	95.2	107.2	100.2	95.9
Dpep1	102.4	121.2	109	113.7	116.4	116.2
Ahcy	83.3	97.7	86.2	91.6	93.5	93.1
Gnai2	92.5	97.6	93.1	96.6	100.3	97.9
Coq4	94.8	96.6	91.9	98.5	96.9	99.5
Sptbn1	92.6	100.2	88.8	94.6	98.5	100
Rtn2	114.1	98.8	105.9	110.1	112.5	109.2
Adgrl2	149.4		145.5	150.2		156.7
Ablim1	94	87.4	96.3	91	97.4	100.6
Brox	95.2	96.4	98.6	99	98.7	104.3
Grb14	104.7	96.9	108.4	105.8	111.7	105.1
Snx1	82.3	93.9	77.3	89	86.4	88.4
Pigs	145.8		132.4	149		140.5
Dync1i2	96.9	93.3	91	96.6	95.3	100.7
Ap3m1	90.6	97.6	93.2	95.7	99.1	98
Tmx1	76.2	91.6	77.2	83.8	88.6	82.5
Itpr2	145.4		143	153.2		146.8
Lap3	101.3	94.2	96.5	98.5	104.3	100.9
Ormdl3		134.8	117.4		139.8	122.5
Aip	96.5	90.5	97.8	95.4	101.7	99.1
Mcm8	97.6	97.1	100.1	105.7	101	99.9
Slc25a5	102.6	98.2	99.4	104.1	105.5	102.6
Ptgr2	96.2	93.6	98.3	100.8	99.3	99.5
Scpep1	82.3	99	85.2	95.5	86.9	94.7
Igh-6	57.2	51.7	72.8	53.2	57	78.7
Setbp1	153.2	147.3		152.6	159.8
Crym	92.4	97.2	101.8	108.6	96.2	98.1
Fars2	124.4	108.4	97	116.2	114.7	111.9
Ndufb1	120.4	104.9	102.5	122.3	116.7	101.6
Vps45	149		139.5	153.8		145.9
Frmd8	138.3	134.9		137.6	146.2
Snx9	90.5	102.7	87.9	99.9	97.9	94.2
Cul2	95.2	97.5	96.3	101	99.2	100
Lamp1	88.9	103.1	88.1	95.5	98.2	97.2
Glg1	93.3	97.3	90	94.8	97.8	98.8
LOC100362453	94.2	91.8	94.7	98.4	97.3	95.8
Tfrc	102.8	107.3	98.1	105.5	106.8	107.7
Lman2	87.8	101	90.7	91.6	100.2	98.4
Dab2	122.9	136.1		139.6	129.3
Galk2	86	93.5	85.2	90.9	90.4	93.5
Obsl1	90.1	92.5	95.3	95.8	92.6	100.1
Vat1	79.1	90.6	71.7	84.7	87	78.9
Brk1		157.5	126.2		149.6	144.9
LOC103694902	95.3	97.4	94.1	97	101.4	99.3
Dad1	89.5	100.1	97.4	106.4	93.5	98
Des	70.5	74.7	68.1	72.1	77.6	71.7
Mrpl16	107	106.3	105.6	115.5	108.3	107.2
Naa25	99.3	94.8	106.4	99.3	107.3	105.3
Rcn2	83.9	98.9	75.6	90.5	85.6	92.1
Col6a2	84	121.8	132.7	121.4	105.6	124.3
Pars2	161.6	150.5		161.4	162.5
Pdhx	112	98.6	106.8	111.1	111.4	106.9
Cuta	98.6	96.3	99.5	101.6	101.7	102.2
Atic	93.7	95	90.7	94.3	94.8	100.8
Gpi	91.6	91.3	93.9	93.2	95.1	98.9
Rps15	101.9	92.3	93.5	101.6	100.6	96.3
Pebp1	97.2	94.1	96.8	99.2	99.3	100.4
Sypl1	97.6	98.1	98.4	101.8	101.7	101.6
Sirt3	109.3	105.9	104	112	111.7	107.4
Gucy1a3	151		160.2	167.5		155.3
Hist1h1a	85.3	92.6	74.4	76.5	92.7	92.5
Ctps1	99.1	97.1	96.4	103.8	100.2	99.5
Prkcsh	85.8	96.9	85.4	91.1	93.6	93.3
Mob1b	94.4	96.8	93.8	97.8	96.1	101.6
Eif6	92.9	84.8	83	90	89.5	90.8
Pmm2	95.9	93.1	99.4	99.9	99.4	99.7
Rad23a	92.8	89.1	95.7	93.4	96.1	98.3
Dpm3	88.2	93.3	96.2	95.1	95.8	97
	140.2	132.1		131.1	151.2
Pitpna	94.4	95.1	90.5	97.6	94.3	98.3
Ccdc58	106.1	102.6	107.1	112.7	106.9	107.6
Ubxn1	98.6	86.7	95	98.7	92.4	99.3
Clic2	78.2	93	79.4	89.9	83.4	86.3
Map2k3	105	105.6	110.4	111.5	113.1	107.9
Gmfb	88.3	97.6	88.7	90.4	97.5	96.5
Ppp1r12c	85.7	79.3	90	96.3	77.8	90
Dnajc11	106	101.7	101.3	106.5	109.3	104.2
Dnajb5	131.3	124.9		132	133.3
Fuca1	110.7	109.2		115.8	111.9
RT1-Db1		174.5	150.2		193.8	142.4
Lims2	128.1		169.7	151.9		156.4
Stat3	85.7	83	78.5	85.2	82.1	88.6
Coro7	91.4	95.6	85.9	93.5	95	94
Rhot2	93.6	105.2	100.2	103.6	103.7	102.2
Csk	136.2	155.1		154.1	147.4
Capza1	87	96.3	90.9	92.6	95.1	96.1
ND4	116.2	105.5	101.6	115.7	112.7	106.2
Glb1	128.1		135.5	129		143.8
Adk	92.9	94.3	99.8	106	93.8	97.2
Ube2v2	99.6	93.7	96.6	114.7	91.5	93.8
Smyd1	104	98.1	102.2	104.9	107.3	102.7
Cbr1	117.3	101	95	97.1	114.4	112.7
Nudt19	103.8	98.2	100.2	105.6	105.4	101.7
Ube2r2	94	93	89.8	95	94	97.4
Tspo	98.3	107.4	100.4	112.5	106.3	97.9
Idh3g	96.8	101.6	111.4	107.1	104.9	108.5
Vbp1	94	93.7	97	96.3	98.3	99.9
Tnnt2	105.2	93.5	101.1	101.5	108.5	100.1
Ccdc124		159.1	138.1		148.2	159.2
Pin4		143.6	145.8		148.1	151.2
Rab4a	146.6	151.8		155	153.6
Fam129b	125.4	136.3		140.3	130.3
Opa1	114.6	102.1	104.1	111.6	112.4	107.7
Pon1	108.4	122.4	113.7	128.3	105.8	122.1
Glod4	91.7	93.5	91.7	93.8	95.5	97
Wars	88.2	88.8	86.7	91.3	87.9	93.4
Tpp2	103.1	97.3	93.2	97.2	100.8	105.5
Pir	77.8	86.3	94.5	87.6	89.7	90
Ube2d1	108.3	99.4	104.6	109.9	105.8	107.1
Mrpl54	161.4	149		159.2	161.6
Cystm1	79.7	82.1	86.1	81.8	84.2	90.2
Efhd2	78.7	78.7	72.6	80.4	77.1	80.2
Ybx1	103.5	98.4	100.2	106.5	104.6	101.1
Vcp	92.2	92.4	91	92.1	96.7	96
Cygb	89.3	99.6	78.2	97.1	90.6	88.3
Eif4e	85.6	88.2	93.4	88.6	92.1	95.4
Pros1	128.8		135.4	131.4		141.6
Lrrfip1		134.8	135.9		136	143.7
LOC681410	129.9		129	130		137.5
Trip10	88.9	99.4	97.8	98.4	100.3	96.9
Cyb5r1	107	104.4	98.2	105.3	107.3	107.2
Esyt1	86.6	101.2	91.7	101.5	93	94.2
Pcmt1	97.9	98.4	99.1	99.4	103	102.7
Mpdu1	88.4	95.8	83.9	90.8	93.9	92.2
Bud31	140.5	147.7		148.7	148.9
Acox3	96.5	89.5	93.1	93.1	97.5	97.6
St13	93.6	91.1	91.4	92.5	93.4	99.2
Tmem186	114.2	99	101.8	106.5	114.7	104
Ap3d1	93.3	99.9	94.3	101.1	97.4	98.3
Ralgapb	139.1		145.5	144.4		149.4
Tpm3	74.5	84.5	74.1	81.1	77	82.5
Capza2	100.6	97.9	100.8	102.3	105.3	101.3
Flad1	100.8	99.2	100.4	106	101.3	102.7
Nae1	145.1	155.7		161.9	148.5
Camlg	144.9	140.6		154.1	140.5
Cap2	86.4	91.7	89	91.8	90.7	93.1
Pter	87.6	98.3	105.1	99.7	99.2	101.3
Tpm1	104.1	94.1	102.7	104.8	106.2	99.4
Map1b	87.7	106.3	85	105.7	80.3	101.8
Fermt3	120		140	128.6		139.6
Isyna1	91.8	97.7	92.8	98.8	92.3	100.1
Rsu1	85.2	96.1	95.2	95.8	94.2	95.2
Nexn	106.4	95.2	97.6	100.8	101.7	106.1
Ppm1f	98	93.5	88.7	93.9	101.5	93.6
Mrpl55		156.6	158.8		164.3	161
Bcl2l13	108.5	96	101.7	104.7	105	106.1
Gk	103.8	101.3	101.6	106.7	106.4	103.2
Pelo	99.8	94	94.1	96.2	97.5	103.2
Kif5b	96.8	96.8	97.9	98	97.6	105
App		148.6	108.1		127.8	136.9
Lcp1	84.4	88.9	77.9	90.9	83.2	84.9
Snx5	84.1	95.6	84.7	94	86	92.6
Cul4a	89.6	105.4	85.9	88	99.7	101.9
P4hb	76.1	92.8	76.6	85.9	80	87.2
Crkl	91.7	100.9	95.2	101.5	98.6	96.6
Eif1	102.3	99.3	96	101.4	102.2	103.2
Ube2n	89.9	92.9	89.3	91.9	93.4	95.2
Nmt1	99.5	92.1	100	97.1	99.9	103.6
Arf5	97.5	97.1	95	97.4	100.8	100.3
Pdlim1	82.6	74.5	84.2	72.8	83.9	92
Synpo2l	99.4	94.7	99.5	103	98.9	100.7
	98.2	107	92.3	102.1	97	107.5
Ywhaz	80.4	90.4	84.4	89.3	85.1	88.6
Ndufb8	109.3	106.8	111.2	117.9	113	106.4
Nckap1	92.1	95.6	88.8	92.3	94.9	97.7
Slc13a3	92.1	100.2	99	99	99.4	101.7
Cox17	108.3	103.9	118	120.8	111	108.3
Vkorc1l1		149.2	141.3		150.1	149.1
Commd10	134.7	142		139.9	145
Gpnmb	100.4		105.6	103.1		109
Bdh1	103.4	90	107.3	105.7	106.4	97.5
Ap1s2	102.1	97.8	80.7	100.6	93.2	95.1
Clasp1	104.7	98	98.5	105.4	101.6	103.1
Smyd2	99.8	99.7	105.3	109.4	102.6	101.8
Osbpl8	120.1		137.5	113.3		151.9
Ivd	106.5	96.2	105.8	104.7	106.7	106.2
Rabep2	92.3	92.2	90.9	92.5	87	104
Tmx4	92	89.5	94.4	94.7	96.5	92.8
Fam136a	100.9	102	103.8	106.9	105.3	103.5
Cyb5r3	89.1	103.4	90.8	98.6	94.5	98.5
Ddah2	95.8	99.8	95.1	100.7	98.6	99.9
Cox14	111	98.8	105.4	112.3	109.1	103
Myadm	95.5	103.6	92.9	103.6	101.7	95.2
Vps25	94.7	97	91.4	94.5	98.4	98.4
Dync1h1	90.9	95.7	89.6	92.7	92.9	98.6
Fga	85	85.4	85.6	83.4	80.9	99.1
Fgg	88.2	88.2	86.9	88.3	82	100.6
Pxmp2	115.2	102.3	104.8	115.7	109.5	106.4
Vps29	94.2	96.4	93.9	97.6	95.2	99.9
Nme2	88.3	93	79.1	82.1	94.6	91.2
Acyp2	103.1	96.1	99.8	104	100.6	103
Mesd	93.1	105.2	87.7	99.1	95.3	99.8
Esyt2	80.4	108.9	90	97	94.7	95.6
Ppif	104.6	100.2	103.2	104.9	104.7	107.2
	139.8		148.9	144.5		152.4
Mrpl46	105.7	103.6	97.3	110.9	109.5	94.9
Enah	76.5	83.7	87	74.3	82	97.9
Hip1	85.6	96.1	94	96	91.8	95.7
Nhlrc2	86.7	89.7	89.4	91.4	90.9	91
Pafah1b1	96.2	95.1	92.5	98.2	95.1	98.5
Arih2	92.7	101.8	100.9	101.1	97.5	105.1
Dnajc3	97.5	104.1	90.8	100.8	99	100.8
Mcam	84.9	88.9	91	91.9	81.1	99.2
Ptprm	106.1	101.5	100.3	105.9	101.9	108.7
Cfl1	75.7	82.1	77.1	82.4	77.9	81.1
Picalm	79.3	93.2	84.8	82	88	94.4
Eif5a	86.8	84.5	89.7	90.1	88.9	89.2
Twf1	80.1	96.3	99.4	92.5	97.4	93.5
Afdn	95.3	97	100.4	95.9	101.6	103.2
Ssr3	93.2	96	78.2	93.9	90.4	90.4
Insr	81.9	97.5	92.6	94	92.5	92.9
Dnlz	102.8	99.3	99.4	107.4	98.2	104.1
Tars	88.1	96.7	88	91.5	93.3	95.4
Dmac1	115.3	118.5	106.1	123.1	111.7	114.3
Pgls	91.6	95.1	94.8	96.6	96.9	95.6
Rps27a	92.3	95.4	94.8	99.5	92.2	98.4
Ywhaq	77.4	91.4	73.4	82.6	77.4	88.7
Pkd1	148		125.1	136.3		144.1
Cdc5l	143.8		155.5	148.9		158.4
Vps26a	95.7	100.4	99.6	100.9	98.9	103.8
Ide	91.6	94.2	95	94.3	93.1	100.9
Naga	83.7	91.6	83.2	90.4	86.9	88.1
Iba57	106.3	103.4	102.1	102	108.8	109.3
Cd48	87.4	98.9	93.9	90.5	99.8	97.3
Gimap9	144.9	147		150.3	149.3
Bri3bp	99.8	97.6	98.9	106	96.3	101.8
Podxl	101.6	102.5	96.4	101.1	109.2	98.1
Sept9	82.8	97.6	95.4	93.7	91.3	98
Bles03	80.2	84.4	100.4	80.6	103.8	87.5
Cyfip1	82.7	95.8	94.2	91.9	92.5	95.4
Tuba1c	75.5	93.2	77.7	82.3	78.8	91.7
Dnaja2	100.5	98.7	98.5	101.1	100.4	103.9
Nars	86.7	90.7	85.6	88.6	87.7	93.5
Rtn4	74.8	77.7	78.1	78.4	75.9	82.2
Eef1g	90.1	93.5	87.1	93.7	89.1	94.8
Gdi2	89.8	94.3	90.7	94.6	93	94.2
Slc44a2	73.3	77.4	77	82	74.7	76.8
Ndufa3	125.2	98.4	107.2	117.3	116	105.9
Ube2i	143.1		129.1	139.4		139.7
Lsmem1		147.1	153.2		160.5	147.4
Eef2	95.6	97.2	91.8	94.2	96.5	101.1
Serpind1	95.9	107	101.8	100.8	92.1	119.5
Nagk	88.1	103.2	90.1	96.6	91.7	100.2
Dpt	73.3	139.8	135.7	144.1	101.7	111.8
Tufm	117.3	100.7	111.4	111.3	112.9	113.5
Gfm2	103.9	96.2	102.6	105	103.9	101.4
Entpd5		148.2	130.9		139.6	146.5
Tbca	90.6	95.9	93.6	97.5	93.3	96.3
Pithd1	100.2	100.7	100.5	106.9	101.6	100.4
Sptan1	99.4	105.8	92.7	101.8	96.1	107.4
Smpdl3b	131.3	142.6		140.6	140.1
Ehhadh		155.4	168.6		176.9	155.1
Myom2	107.8	100.5	103.8	106.4	109.8	103.6
Wdr1	84.7	91.7	91.6	92	91.2	91.4
Tesc	104.6	97.5	102.6	101.1	107.6	103.5
Bax	139.3		142.7	137		151.9
Cyb5b	114	102	103	107.5	110.8	108.5
Cars	95.6	94.5	93	102.1	91.6	96.3
Pgrmc1		155.6	129.8		142.4	149.9
Sept8	86.9	102.5	100.2	98.7	99.1	98.8
Vwa5a	62.5	60.5	59.2	65.2	57.7	63.7
Fam49b	94.9	98.1	89.8	97.9	94.3	97.4
Dhrs7c	112	103	113.6	120.1	109.9	106.5
Tubg2	96.8	98.1	96.5	99	106.1	93.3
Coro6	104	99.2	109.7	107.7	109.5	103.2
Ap2a1	90.9	96.5	92.6	93.4	92.8	100.5
Rab14	96.8	100.2	92.1	98.9	98.4	98.7
Tubb2a	77.5	106.3	80.3	89.3	83.9	97.2
Rab3gap1		156.9	128.5		148.8	143.4
Pfkl	83.7	93.7	79.1	86.7	86.7	89.2
Flnb	79.6	88.1	84.7	85	85.5	87.9
Get4	93.5	99.9	90	93.5	95.4	101.2
Bag5	89.4	97.9	92.1	94.6	97.3	94.1
Ciao1	102.9	77.7	96.5	93.2	96.6	93.8
Trim5	97.1	101.2	109	107.8	102.4	104.3
Galm	101.1	101.4	101.2	104	103.3	103.5
Ncln	92.1	100.5	90.1	91.4	100	97.9
Fscn1	137.4		145.6	137.6		152
Ndufaf7	101.6	104.8	103.2	110.4	101	105.4
Sntb1	104.4	98.2	104.6	103.9	107.1	103.3
Pabpc6	99	96.8	107.3	106.4	101	102.7
Tnks2	103.7	93.3	102.3	99.9	103.9	102.4
Tpi1	97.8	94.1	94.7	95.2	98.8	99.2
Txn	88.4	90.2	91.7	94.4	90	92.1
Tomm40	107.7	105.8	105.2	108.4	111.2	106.4
Dynll2	106.7	98.5	107.3	105	108.9	105.7
	103.1	95.6	96.6	93.3	98.3	110.4
Herc4	89.8	96.9	82.4	87.6	94.9	92.7
Hist2h3c2	88.1	98	83.3	100.6	91.2	83.7
Rps8	96.5	102.2	92.9	103.8	96.9	97.5
Acbd3	95.3	94.4	97.5	101	94	98.7
	103.2	77.5	81.3	108.1	76.8	83
Itga7	97.5	99.8	96.1	100.7	100.1	99.2
Rbp1	80.5	111.2	89	92.7	95.7	98.6
Ppp2r5a	103.6	101.6	97.9	107.9	102	100
Chmp1b	99.7	83.2	89.2	106	80.8	91.4
Mapre1	84.5	93.7	90	92.5	86.4	95.3
Trappc3	95.5	99.6	96	99.9	99.4	98.3
Cd81	90.3	100.3	82.8	95.9	91.2	92.4
Aldh9a1	101.6	97.7	103	102.5	103.7	102.8
Hexa	95.7	100.1	94.3	104.2	89.5	102.8
Myo1e	136		131.6	138.2		135.3
Mavs	97.6	84.2	100.2	91.6	94.2	102.4
Csnk2a2	135.1	138.1		141.8	137.4
Fam162a	114.8	96.9	107.4	106.4	113.3	106.4
Fam96b	144.6	156.3		137.5	170
Cd2ap		138.7	136.2		142.8	138.1
Actr1b	101.6	111.3	89.5	102.9	103.5	102.6
Lta4h	82.2	89.2	80.8	87.7	83.1	86.9
Mapk12	151.2		153.2	157.2		153.8
Hip1r	106	101.3	97.4	103.6	105.2	102.5
Ilvbl	97.8	99.8	98.6	101.9	99.9	100.8
Lgals1	88.5	98.7	90.9	96.2	94	93.9
Lypla1	99.1	91.2	103.1	100.5	98.2	101
Vamp7	89.2	98.3	92.6	93.4	92.4	100.3
Echs1	112	101.2	114.8	115	113.6	106.4
Rala	104.9	99.7	100.6	103.8	108.1	99.8
Ppp6c	95.6	105.7	91.6	101.8	93.2	104.1
Tbc1d9b	132.4		151.4	142.1		147.6
Vcan	70.1	141.2	87.8	109.3	89.5	106.5
Tpd52l2	91.7	98	90.2	93.9	98.1	93.7
Api5	95.4	100.4	90.2	102.2	96.9	92.8
Cul1	96	100.1	88.3	94.8	94.4	101
Carhsp1	63.2	78.3	60	56.7	77.6	71.3
Cspg4	79	92.8	89.3	88.7	87.5	90.2
Ccar2	139.8		151	149.1		147.6
Bcs1l	108.8	106.5	105.7	112.2	110.5	104.8
Ap3b1	94.8	97	95.6	96.9	95	101.3
Hpcal1	87.8	105	90.3	101.5	91.4	95.9
Eef1a2	102.1	98.1	103.2	103.9	103.5	102.1
	164.9	143.5		153.6	161
Rnf114	106.3	92.2	109.9	107.5	106.3	100.8
Fam185a	115.3	110.7	92.4	115.1	107.8	101.9
Sirt5	106.9	105.3	106.3	108.9	112.2	103.8
Bola3	116.4	101	103.7	115.1	110.7	101.7
Uqcr10	121.2	105.6	114.6	122.7	118	107.5
Arhgef1	91	102.8	93.1	94.8	99.7	98.1
Sparc	91.9	111.3	84	88.5	99.4	105
Ufc1	145	139.1		145.2	144.5
Ttr	127.9	140.9	132.7	159.2	118.6	131.6
Pccb	108.6	102	104.9	106.9	115.5	99.3
Pdlim4	94.7	97.2	104.4	101.9	97.4	102.8
	92.8	99	100.7	98.1	100.3	99.8
Dcakd	96.7	99.2	101.8	96.5	104.5	102.5
Psma7	90.7	97	89.5	93.3	94.7	94.6
Mrpl34	168.3	160.7		163.8	171.6
Prune1	99.6	103.7	105.3	103.9	99.9	110.8
Gmfg	83.5	90.3	78.4	88.6	88	80.5
Tbce	126.3		148.7	129.7		150.6
Bag1	135.6	134.4		141.4	133.8
Gap43	171		163.4	152.8		188
Mrpl49	108.9	104.3	105.8	109.5	112.7	102.9
Rps7	96.3	99	92.9	101.1	96.3	96.3
Sema3b	155.2	159.3		166.6	153.9
Dpp7	90.9	100.9	92.9	96.2	95.8	98.1
Mapre3	98.9	101.4	101.2	101.8	97.5	107.9
Lactb	97.8	94.1	99.2	100.4	97.7	98.5
Cotl1	75.9	96	72.6	80.9	84.5	83.7
Sfxn3	91.7	108.3	82.3	99.5	92.8	95.3
Ndufa11	115.2	107.2	115.7	122.5	115.1	106.8
Trappc9	153.4	149		151.9	156.1
Mb	103.4	99.1	105.9	105.1	105.6	103.4
Acta2	103.4	100.8	105.3	103	108.5	103.7
Ero1a	83.3	89.6	82.7	86.3	84.5	89.5
Esam	94.3	92.5	87.1	88.2	98.6	92.1
Ccdc141	104.3	104.1	104	107.2	103	107.9
Stoml2	101.9	97.1	103	104.8	105.9	96.8
Rnf123	102.1	94.9	105.7	104	104.6	99.6
Gclc	87.9	91.6	91.1	89.2	89.5	96.8
Gbe1	96.5	94.7	96.2	95.3	93.7	103.6
Cd59	53.7	62.7	55.2	59.6	57.1	58
Gnpat	111.8	110.7	104.6	111.5	116	105.5
Ttc1	107.9	96.4	95.1	103.6	97.3	103.9
Lgals3	57.6	67	80.8	62.8	63.8	82.5
Vars	99.7	98.1	98.8	101.4	96.5	104
Triobp	133.3	152.4		140.9	149.9
Fhl3	94.3	91.5	100.5	96.9	94.9	99.6
Trappc5	98.5	98.6	95	96.2	99.3	101.8
Cox7a2	117.5	103.1	105.5	110.2	117.9	103.8
Tram1	136	147.9		142.8	146.1
Tbrg4	107.5	96.6	102.6	104.9	106	101.2
Ddx1	95.8	99.5	94.8	99.7	98.5	97
Asrgl1	98.6	98.7	101.1	100.2	101.8	101.6
Parva	75.8	97.8	86.9	87.8	82	95.2
Fat4	130.4		153.4	147.4		141.3
Csnk2b	96.5	102.9	96.1	99.4	97.2	104
Rnpep	97.5	96.5	95.8	96.7	96.7	101.4
Ndufc1	120.1	104.7	82.7	95.7	109.5	107.6
Acot9	98.6	96.8	90.7	96.8	96.8	97.4
Swap70	136.5	138.2		142.3	137.1
Ube2m	101.5	97.6	99.3	101.5	99.7	102.3
Tacc2	99	103.8	90.1	100.3	96.9	100.7
Tnxb	90.4	118.2	104.9	110.3	101.1	107.4
Uso1	91.9	96.4	90.8	93.6	91.9	98.3
Apol11a	96.7	102.9	86	99.7	97.7	93
Agrn	99.3	108.6	95.7	99.8	105.6	103.3
Hars	93.3	96.6	95.9	98.1	96.4	96.1
Atp6v1e1	91.8	96.1	86.2	90.9	89.7	98.1
Fkbp10	114.7	141.6		147.3	113.3
Tkt	79.6	96	81.1	89.9	84.2	86.9
Purb	88.1	99.6	93.4	95.8	94.8	95.2
Nebl	106.4	93.1	108.1	104.5	103	105.2
LOC685619	96.4	103.7	84	96.5	93	99.3
Akt1	98.5	99.7	98.6	100.7	98.5	102.5
Yipf5	141.8	113.7		135.3	124.4
Ttc7b	90	97.5	111.2	99.3	105	99.3
D2hgdh	102.3	105.7	102.9	106.7	103.5	105.8
Ppp1r7	93.5	98.5	94.8	97.6	96.1	97.8
Ddah1	88.1	87.2	89.5	89.4	85.1	94.6
Hspa9	112.4	103.5	111	114.1	111.3	106.8
Pfdn4	96.7	102	97.5	100.6	99.3	101.1
M6pr	90.1	100.9	93.1	90.4	94.4	103.9
	104.4	98.1	102.5	102	104	103.9
Abhd10	97.4	102.9	99.3	101.8	104.7	97.9
Bag3	103.7	105.4	103.8	92.6	114	111.3
Syap1	151.7	144.3		151.7	149
Msh5	138.2	161.2		155.2	148.9
Trim21	91.6	102.1	94.1	97.7	93.8	100.8
Sars2	109.1	104.3	100.6	108.6	107	103.3
Arl1	96.6	95.3	90.5	94.1	100.4	92.3
Rab18	99.8	96.5	92.7	96.8	99.2	97.5
Galns	88.3	96.9	93.4	96.3	91.8	94.8
Cltc	87.9	96.3	82.3	87.1	90.5	93
Anxa7	73.8	93.7	86.2	85.5	84.7	87.4
Srsf5	88.8	101.6	89.6	94.5	94.5	95.3
Carnmt1	105.5	100.2	107	107.3	104.1	106.1
Csnk2a1	97.7	110.7	91.9	99.1	101.5	104.3
Lgmn	80.2	84.1	71.2	86.5	76.5	76.1
Adh5	97.3	95.6	95	97.2	95.7	99.4
Ddt	94	92.5	92.4	91.6	95	96.5
Atxn10	78.5	75.2	79.3	76.1	77.6	82.8
Rnh1	87.6	91.6	90.6	92	89.3	92.5
Map3k5	145.6	145.8		133.9	161.8
Isca1	116.3	112.9	109.7	111.2	119.6	113.1
Pdia4	87.6	108.3	89.3	95.2	93.5	100.7
Armc1	96.4	98.8	97	99.3	100	97.2
Rab5b	97.5	100.3	94.5	98.6	101	97
Dbnl	91.7	93.8	100.4	96.8	97.4	95.9
Rbks	93.5	74.3	104.7	96.6	96.3	83.6
Asna1	98.2	95.8	86	93.8	92.2	98.1
Ola1	101	95.7	100.4	99.2	100.6	101.6
Preb	90.9	95.1	78	92.6	94.7	80.5
Cat	88.2	92.4	97.5	87.6	97.7	96.8
Plpp7	117	109.5	114.6	119.7	110.9	115.4
Brcc3		153.8	145.7		151.1	152.7
Atp5j	118.4	111.9	107.6	117.3	118.1	107.3
Ywhah	80.8	89.5	83.6	85.4	84.2	87.9
Kank2	94.7	100	103.6	103.4	98.9	100.2
Prrc1	88.2	96.9	91.9	93.1	91	96.8
Arhgap1	90	91.3	82	84.1	89	93.9
Tns1	95	98.4	106.3	103.6	98.7	101.6
Memo1	91.7	97.5	97.8	96.8	96.8	97.4
Cast	85.4	88.5	85.7	87.9	85.2	90.1
Bves	103.6	99.1	100.2	105.6	99.9	101.6
Ndufa13	114.9	105.4	111.6	113.6	116.8	106.1
Macf1	90.9	97.5	93.7	94.5	92.8	98.7
Ghitm	95.2	96.2	98	97.4	100	96
Ak3	92.2	95.6	87.7	92.4	94.4	92.5
Adss		150.8	139.3		147.2	146.9
Mtpn	74.3	95.8	76.6	81	82.5	86.6
Acy1a	100.3	101.3	103.3	106	100.9	102.2
Pcmtd1	141		151.8	154.4		142.4
Cdnf	115	105.1	104.5	117.9	106.7	104.4
Tomm70	101.9	97.5	98.6	97.8	103.6	100.6
Vps11	138.2		152.4	143.3		151.2
Bdh2	94.6	95	103.9	107.6	93.7	96.1
Ilk	89.1	97.1	100	97.8	96	96.2
Ptpn11	96.2	95.3	95.1	95.2	95.4	99.8
Lyz2	79.2	94.7	60.9	81	89.5	67.4
Ikbkg	85.3	106.5	104.9	98.4	105.1	97.1
Bcap31	90.3	99.5	84.5	92.7	91.3	93.9
Prdx3	112	101.1	108.2	110.5	108.6	106.4
Erlin2	102.4	100.9	103.4	104.7	105.8	100.2
C5	97.4	95.7	90.6	93.8	87.4	106.2
Ephx1	98.1	122.6	101.4	112.1	106.3	107.9
Hspb2	91.4	94.8	92	92.6	96.7	92.5
Fkbp15	96.7	96.3	93.6	95.7	98.8	95.8
Timm8a	107.6	102.5	107.9	108.1	110.4	103.6
Lyrm1	158.3	156.5		161.5	157.3
Letm1	115.5	108.7	107.4	115.7	110.8	109.3
Gng11	103.5	114.4	106.7	113.3	111.5	103.9
Eif4h	89.5	96.4	91.7	94.4	91.2	95.5
Ppp1cb	87.3	95.6	94.8	86.2	95.8	99.2
Syncrip	88.3	94.4	88.8	92.3	91.6	91
Aspscr1	96.7	85.4	97.6	92.3	92	98.9
Cpped1	88.9	93.7	99.1	92.6	94.9	97.7
Ppa1	90.2	90.4	93.1	91	91.9	94.2
Alox5ap	88.5	86.8	90.8	79	101.2	89.2
Jph2	108.8	98.9	108.3	108.2	106.9	104.8
Ndufb9	112.2	103.7	109.6	111.4	114.2	103.9
Usp5	90.8	90.6	96	89.6	93.6	97.6
Ntmt1	93.9	85.8	98.1	88.1	98.1	95
Spcs1	120.7	137.2		131.7	129.3
Ndufc2	115	105.2	113.2	117.9	115.3	104.2
Ugp2	107.7	95	105.7	99.2	109.2	103.7
Rtcb	94.4	95.9	93.1	93.4	97.4	96
Lnpep	97.5	102.1	92.5	97.5	99.4	98.7
Tarsl2	98	105.8	105.9	104.7	101.2	107.5
Atpaf2	108.2	104.7	106.2	110	106.2	106.7
Ddx3x	86.2	91.3	91.4	89.6	88.7	93.8
Hnrnpul1	138.7	147.6		144.7	145
Daam1	89.2	102.3	97.7	93.2	97.4	102
Ndufab1	120.8	105.8	114.3	114.6	119.3	111
Sept2	84.5	97.4	91.4	91.5	90.9	94.1
Tsg101	95	96	99.9	93.8	101.3	99.2
Slc8a1	97.6	98.3	95	96.4	96.4	101.5
Dctn2	95.8	98.7	91	95.4	94.7	98.7
Vps4b	93.3	94.2	90.5	92.4	93.1	95.7
Grpel1	112.4	102	109.9	111.9	111.5	104.6
Nit1	94.4	97.8	97.7	101.5	94.6	97.1
Pgp	97.3	102.3	99.7	105.5	95.7	101.5
Crk	93.7	94.4	94.6	97.2	94.6	94.1
Rabggtb	146.1	145.7		143.7	151.4
Impa1	89.2	92.4	93.8	92	91.3	95.2
Fkbp1a	84.6	89.4	93.1	89.8	87.3	93
Mkks	162.3		168.1	175.2		158.9
Zyx	63.6	71.8	79.5	76.5	67.5	73.3
Creld1	89.8	95.3	84.2	90	97.4	84.9
Dock9	88.4	99.7	90.9	95.2	95.5	91.4
Msrb3	91.4	80.7	97.9	94	82.4	96.6
Mapk9	96.9	100.1	102.9	102.3	99.6	101.3
Dek	96.3	109.3	94.6	105	97.6	100.9
Slc25a13	120.7	105.8	110.2	116.6	115.3	108.5
Xpnpep3	102.8	97.7	91.1	98.9	97.9	98
Myo18a	99.2	96.5	96.1	98.5	95.4	101.1
Vdac1	118.4	105.9	104.7	110.8	115.1	106.7
Gosr2	89.4	98.9	87	91.8	89.4	97.1
Mgll	116	112.2	106.8	111.3	113	114.3
Pfdn2	97.5	96.9	94.2	96.6	97	98.1
Mpp7	157.7		151.5	155		157.5
Sco1	112.3	105.3	101.5	111.1	109.6	101.8
Sept7	82	98	92.2	93.5	86.9	94.7
Nceh1	101.1	106.9	92.8	102.5	102.1	99.4
LOC100359687	110.8	103.9	105.6	108.8	107.2	107.7
Iah1	94.9	92.5	95.3	93.3	95.9	96.5
Sgcb	99.8	101.5	100.7	104.8	102.7	97.7
Fis1	117.3	110.5	105.3	113.5	116.1	107
Me1	95.6	92.9	97.4	96.2	95.8	96.9
Ces1c	103.5	122.7	120.8	125.7	107.6	117.3
Ppp1r12a	82.5	81.5	77.9	78.5	80.5	85.4
Ipo4	85.8	97.7	88	88.6	96.7	89
Ubl4a		151.4	141.1		151.6	143.9
Rela	95	105.1	94.4	102.8	102.6	92.1
	107	101.6	106	102.8	108.5	106.5
Gsr	99.1	108.3	97.4	105.4	101.6	100.9
Rab12	106.7	102.3	107.1	111	103.9	104.4
Ppib	87	98.7	84.4	91.9	87.7	93.2
Pdcd6ip	90	95.7	95	90.4	95.5	97.6
Sh3bgrl	78.5	91	81.2	92.2	77.5	83.5
Chmp5	90.7	94.7	95.8	90.1	94.4	99.5
Cul3	91.3	99.5	93	98.1	92.8	95.7
Phospho1	105.7	103.3	106.7	106.4	106.6	105.8
Vps33b	148.2		147.3	142.3		156.1
Lamtor3	102.4	97.9	106.1	101.4	104.4	103.6
Ldb3	106.6	92.3	99.4	94.5	101.8	104.9
Cdc37l1		147.8	140.6		139.6	151.6
Wdr45b	149.1	149.8		150.3	151.5
Gps1	95.4	97.5	96.1	97.5	95.4	98.9
Dip2c	109.7	103.6	107.3	108	110	105.7
Gstm1	87.1	91.2	81.6	88	85.8	88.6
Nudt15		149.8	134.1		137.3	149.3
Nqo1	89.8	91.4	92.6	93.8	94.5	88.1
Psma6	93.4	91.7	92.3	91.3	92	96.7
Tnni1	93.5	102.2	93	105.4	90.9	95.1
Vom2r67	166	158.7		167	160.7
Itgb1bp2	113.5	101.3	99.1	104.4	99.8	112.6
Ppp2r2a	90.9	94.8	97.7	93.5	96.4	96.1
Lrrc57	96.7	102.5	95.4	100.1	94.8	102.4
LOC100912618	96.2	100.6	87.4	97.9	94.2	94.7
Lmod2	109.7	94.7	102.2	101.1	103	105.3
Ak1	101.6	97	100.1	101.2	99	101.2
Sorbs3	96.1	100.8	101.8	95.7	101.1	104.6
Mapk3	90.3	98.7	89.8	91.4	94.5	95.4
Spart	99.6	99.1	93.6	96.7	101.5	96.7
Ap1g1	91.2	101.3	91.1	92	95.9	98.2
Ndufs2	114.5	106.5	108.6	112	114	106.5
Rptor	151	156.3		152.7	157.3
Ada	76.4	83.5	79.2	73.9	81.4	85.9
Timm10	110.7	102.2	106.5	113	105.1	104.1
Golga4	96.4	99	101.7	98.9	99.1	101.7
Fahd1	109.3	104.3	108.1	112.7	106	105.8
Ndufv2	116.3	106.7	110.9	116.2	113.4	107.2
Arhgdib	91.5	93.2	80.5	91.8	91	84.7
Dctn1	95	99.9	93.4	94.3	96	100.5
Gbe1	97.1	95.5	97	98	95.6	98.5
Clta	79	97.9	79.2	89.3	80	89
Rab1A	93.1	98.8	91.4	96.4	95.9	93.4
Eif4g1	98	100.4	98.8	100.4	96.9	102.4
Pdia3	83.4	99.1	79.7	87.8	85.9	90.7
Hsp90b1	101.3	104.4	81.5	93.9	93.3	102.4
Aimp1	102.1	102.4	96	102.1	100	100.9
Cacnb2	104	102.1	97.3	106.9	104.5	94.5
Acsl6	106.4	107.1	102.1	102.1	112.5	103.6
Eif4g2	97.6	96.3	100.9	97.9	97	102.3
LOC100360940	105.1	101.5	101.3	105.4	103.6	101.4
Gfm1	115.8	106.2	111.2	115	109.7	111.2
Vta1	91.6	89.6	92.4	90.7	90.4	94.7
Kank3	93.6	103	105	94.1	101.5	108.4
Jagn1	140.8	152.9		148.8	147.2
	106.3	105.1	97.5	97.2	111.3	102.8
Hibadh	114.4	104.1	103.4	108.5	108.3	107.6
Mms19	162.9	147.9		171.1	142.1
Mat2a	95.1	96.2	95.5	95.3	94.5	99.2
Rpl26	99.7	97.9	89.7	97.8	96.1	95.6
Sars	90.7	93.7	91.4	92.2	91.5	94.2
Rpl27	96.6	101.5	93.7	101.3	98.5	94.2
Eif2s3	90.8	92.4	95.4	92.3	92.7	95.7
Uqcrb	117.7	107.4	110	112	117.3	108.3
Mrpl10	109.9	106.3	105.7	112.3	105.6	106.4
Dst	92.1	95.8	97.7	95.1	92.4	100.2
Aifm1	113.8	104.1	109.6	112.1	112.7	105.1
Appl1	82.9	93.6	97	91.6	90.3	93.6
Ubfd1	97.3	96.6	94.2	92.6	94.6	103
Glrx3	92.8	92.4	89.7	89.5	94.9	92.5
Snapin		138.3	151.1		141.5	150
Plpp3	91.5	105.5	106.7	104.6	103.1	98.2
Umps	153	139		166.8	127.3
Flot1	82.2	86.6	82	85	85.9	81.7
Adprh	99.8	106.7	102.1	102.8	108.3	99.7
Mpi	88.4	88.6	90.3	90.2	88.2	90.8
Mif	87.6	93.3	89.1	88	91.6	92.3
Rpl30	98	97.4	89.8	97.8	96.9	92.5
Isca2	110.8	106.4	110.8	111.3	110.2	108.8
Psmc3	97.7	94.9	94.2	94.3	97.7	96.8
Nqo2	108.6	101	106.7	109.2	102.8	106.5
Rragc	103.9	99.2	102.2	99.9	103.7	103.8
Sccpdh	111.8	108	104.4	107.6	114.1	104.7
Cox6a2	127.2	101	112.1	114	117.4	111.2
Rab35	90.1	95.9	96.3	91.5	93.8	98.9
Hspa8	93.4	93.2	96	95	93.3	96.2
Hmgcl	107.6	98.1	106.9	102	105	107.7
Ciapin1	93.7	98.4	92.2	94	99	93.2
Cdh5	106.1	100.5	95.1	98.9	108.8	96
Phykpl	151.6		150.5	147.3		156.8
Ccdc93	90.9	91.4	93.6	94	87.6	96.1
Xpnpep1	86	92.5	87.7	90.1	86.6	91.2
Acads	121.1	106.2	111.8	114.3	116	110.9
Flot2	77.8	83.4	82.1	82.2	82.3	80.3
Coq5	113.7	104.7	107.2	108.6	111.4	107.6
Nemf	97.6	97	100.6	95.2	102.7	99.1
Gnl1		146.3	149.7		149.5	148.3
Gpd1	85.3	87.5	92.5	88.9	90.6	87.4
Ganab	88.4	102.3	92	93.4	96.2	94.8
Cope	93.3	101.9	87.9	95	93	96.8
Ppm1a	95.3	97.8	93	95	97.6	95.2
Dnajb2	149.8	137.4		144.3	144.6
Myh2	154.4		168	167.7		156.6
Sec24c	95.8	100.9	95.7	93.2	98.7	102.2
Sod1	98.4	93	107.8	107.8	96.1	97
Rars2	151.7		152.3	149.7		156
Atp9a	100.6	91.2	95.7	97.9	91.8	99.4
Rpl5	99.6	101	93.3	100.5	99.3	95.7
Krt42		99.9	120.9		96.3	125.7
Cops5	99.5	99.3	96.1	97.6	100.2	98.7
Commd4	135.2	142.4		147.8	131.3
Ndufv1	116.3	105.2	112.8	115	115.4	105.7
Cndp2	86.2	90.7	86.4	90	85.6	89.1
Tor1aip1	93.1	102.4	87.1	96.6	96.3	91.2
Apoh	101.6	120	99.1	110.6	100.5	111.3
Ptpn3	148.9	157.1		158.2	149.4
Ubl5	101.3	92.2	94.4	100.3	89	100.1
Mat2b	94.1	98.9	95.9	98.7	94	97.7
Nop56	83.3	99.1	89.2	92.2	91.3	89.5
Arl3	96.1	99.9	97.9	97.9	98.5	99
Capn2	89.1	97.1	89.1	92.6	89.6	94.5
Psmb1	91.9	96	93.7	93.3	92.5	97.2
Copg1	88.4	103.3	93.3	94.5	96.4	95.5
Asph	112.3	98.2	102.9	110.6	101.8	102.5
Lin7c	95.5	101.2	102.4	99.6	99.3	101.6
Rab11b	93.7	98.1	89.1	93.6	94	94.6
Napa	102.8	100.8	99.5	101.3	100.8	102.4
Rtn4ip1	117.2	101.9	112.6	112.7	112.9	107.6
Mif4gd	97	101.7	89.4	101.6	94.8	93
Hook3	87.2	94	86.2	88.1	89.7	90.8
Tbcd	147.2	143		145.2	146.3
Cnpy2	94.2	103.3	94.1	101.6	94	97.3
Timm13	109.8	103	106.1	109	108.8	102.5
Kif1c	100.1	100	100.3	99.7	100.8	101.2
Cox7b	117.1	106	113.3	120.5	113.5	103.8
Hddc3	110	107.8	94.7	113.5	99.9	100.4
Arfip1	99	98.6	96.3	100.7	94.8	99.6
Lonp1	108.9	105.5	105.2	104.5	108.7	107.7
Ap2a2	89.9	98.9	86.5	93.9	88.6	93.9
Sec61a1	126.1	178		135.7	169.6
Slirp	115.4	110.4	106.8	117.9	112.3	103.7
Hspd1	117.5	104.8	110.9	111.7	113.4	109.4
Prmt5	95.5	99.5	92.8	96.4	94.8	97.7
Acat2	140.5	154.3		149.7	146.2
Itpa	86	91.3	91.3	88.2	89.5	91.9
Rtca	97.6	95.3	103.4	99.2	98.9	99.3
Clns1a	103.1	106	94	101.8	101.3	101.1
Prdx2	93.2	89.6	93.4	90.2	89.7	97.3
Zbtb8os	88.4	94.5	93.4	86.2	94.7	96.4
Synpo2	82.5	80.9	89.6	80.8	84.3	88.8
Ppat	139.5	143.4		134.8	149.1
Erp44	95.7	104.7	83	89.6	95.3	99.5
Myh8	103.8	104.6	105	95.8	108.7	110
Ranbp1	85.6	88.6	90	87.4	86.9	90.8
Galnt2	98.7	100	95.3	102.2	93.7	99.1
Palmd	106.1	92.7	95.3	92.8	101.6	100.7
Agpat2	93.7	103.1	102.6	103.2	100.5	96.7
LOC100361838	99.3	109	91.6	113.3	98.3	89.3
Abcb7	114.5	105.9	111.3	115.7	111	106.1
Filip1	144.9	141.7		145.4	142.1
Atp6v1h	99.5	97.8	95.2	98.7	98.9	95.8
Hyou1	96.3	105.9	90.8	98.8	95.4	99.7
Xpnpep2	98.9	95.9	106	99.7	100.3	101.7
Itga5	86.7	87.4	93.4	89.2	89.9	89.2
Tmem167a	126.4	147.1		138	136.3
Pcyt1a	104	106.9	102	103.8	107.2	102.8
Cdc42bpb	95.1	96.2	92.3	95.7	90	98.7
Trnt1	89.1	99.4	95.3	92.7	95.9	96
Serinc1	137.3	147.3		137.8	147.6
Dsg2	96.3	92.6	97.6	92.7	96.6	98
Smyd5	99.8	94.4	94	94.8	92.7	101.5
Gcat	112.7	100.1	113.6	104.7	115.2	107.4
Egln1	144.4	151.8		154.3	142.7
Polr2b	149.2		150.4	149.7		150.7
Msi2	103.6	103	98.1	100	101.2	104.3
Gnpda2	126.6	145.4		133.4	139.3
Maip1	115.1	109.3	92.7	105.1	105.9	106.9
Ergic1	87	105.7	92.8	95.5	94.3	96.4
Ywhae	94.7	97.4	94.6	95.4	95.2	96.8
LOC681355	96.9	106.4	93	95.6	96.8	104.6
Nln	101.9	100.6	97.9	102.3	99.7	99.1
Myd88	135.6	132.5		148	120.7
Rac1	88.4	97.5	87.6	91.6	90.4	92.1
Mrpl41	111.5	107.1	103.9	111.1	107.1	105
Cisd1	115.4	103.2	110.6	110.4	116.1	103.4
Ndufa6	115.3	107.4	113.5	113.6	118.1	105.2
RGD1561636	97.8	101.2	92	95.9	98.9	96.8
Denr	95.5	102.7	102.1	105.5	93.1	102.3
Eif2d	143.5	157.6		149.7	152
Tnni3	103.9	95.6	104.7	101.1	106.4	97.3
Aamdc	106.4	103.9	103.8	109.8	102.1	102.8
Gadd45gip1	110.5	98.9	105.9	109.4	104.6	101.9
Tmod3	87.1	101.2	87.1	91	92	92.9
Ralb	89.6	100.3	86.8	90.3	92.8	94.1
Ufl1	91.8	98.7	90.8	92.5	92.8	96.5
Mlycd	118.6	107.1	112.4	118.2	112.9	107.6
Cpt1b	117.8	112.3	111	119.8	111.7	110.2
Nif3l1	143.5		146.6	146.4		144.2
Phpt1	99.2	95.5	96.3	98.8	94.6	98.1
Ndufs1	115.2	107.3	111	113.9	113.8	106.3
Hnrnpa3	89	98.7	99.4	95.8	98.1	93.6
Cd151	93.2	93.3	106	96.9	92.6	103.4
Ndrg4	93	93.5	108.1	102.3	89.8	102.9
Tpmt	104.2	101.8	103.1	103.1	105.5	100.9
Bzw2	105.6	100.1	104.3	101.5	105.5	103.4
Tomm20	112.6	104.7	96.6	112.6	107.2	94.5
Qrsl1	107.1	110.1	110.2	113.4	108	106.4
Serpinb1a	52.7	62.6	52.5	52.2	54.1	61.7
Kpnb1	88.4	94.4	87.9	90.7	87.3	93
LOC100361025	88.9	95.1	89.6	92.5	89	92.4
Rabep1	87.4	97.6	94.8	100.4	88	91.7
Aprt	95.9	95.9	94.3	94.8	94.9	96.7
Cpne3	92.5	99	95.3	93.7	101.1	92.3
Otub1	97.5	95	96.4	94.5	97.7	97
Npepl1	94	102.3	96.9	96.9	97.7	98.9
Cisd2	95	97.9	101.2	93.9	101	99.5
Tln2	97.6	102.5	102	99.7	99.9	102.8
Pgs1	106.4	102.4	104.4	98.1	108.1	107.3
Limd1	165.5	149.3		150.2	164.9
Supv3l1	110.9	102.5	108.5	106.1	110.2	105.9
Klhl31	166.8	158.1		164.4	160.8
Aldh4a1	118	103.6	109.5	107.8	113.9	109.7
Chchd10	122.7	111.8	129.5	123.3	128.7	112.3
Yod1	135.9	126.2		125.4	136.9
Eif2s2	90.3	97.4	91.3	91.4	92.7	95.1
Rps2	95.9	99.2	92.1	98.8	94.9	93.7
Ipo5	99.2	97.7	94.4	94.6	96.6	100.3
Nudc	105	97.9	102.7	100	100	105.8
Ubxn6	100.5	102.7	103.6	104	101.5	101.5
Rab13	121	133.5		130.5	124.1
Exoc1		151.7	110		124.6	137.2
	89.9	88.8	92.6	89.9	90.4	91.1
Dysf	90.9	95	90.3	91.2	93.4	91.7
Copb1	91.4	96.6	90	89.9	93.2	95
LOC100911130	94.1	101.2	100.6	94.1	99.5	102.4
Adsl	99.7	98.6	98.9	96.9	100.2	100.2
Eif2a	101.7	101.5	95.9	99.8	99.4	100
Cox15	106.2	106.5	116.8	118.1	113	98.5
Ogdh	119.5	104.3	111.6	111.9	114.9	108.7
Ctla2a	81.7	71	66.2	86.7	66.1	66.1
Ech1	120.6	109.1	114.6	119.5	116.8	108
Pold1	145.7	150.5		154.9	141.3
Scn5a	107.6	101.6	93.1	101.6	106.9	93.8
Yars	91.3	97.3	94.5	94.2	92.1	96.8
Timm17a	135.3	116.1	91.6	116.3	120.1	106.6
Nop58	87.1	106.3	94.8	97.2	93.8	97.2
Card19	96.9	107	96	98.9	100.5	100.5
Mcee	116.4	106.1	111.6	113.4	115.3	105.3
Cmc2	102.5	102.9	103	97.6	106.3	104.4
Ahsa1	104.1	102.3	97.2	101.8	100.1	101.6
Stxbp3	99.5	100.1	99.8	100.8	101	97.5
Dctn3	91.7	99.9	94.9	95.3	94.3	96.8
Psmc6	95.8	95.3	91.9	92.4	95.2	95.3
Ablim1	94.9	85.4	102.4	89.5	95.1	98
Etf1	90.3	92.6	87.4	89.9	89.6	90.7
Tmed5	83.9	95.3	90	86.1	88	95
Hccs	114.4	107.8	99.3	109.5	111.1	100.7
Kpna1	148.2	147.9		145.1	150.8
Hgs	90.9	100.3	97.8	94.9	97.1	96.8
Pcbd2	95.2	95.2	96.9	99	94	94.1
Rps6ka3	94.2	94.1	97.6	93.4	90.8	101.5
Nt5c3b		145.6	138.7		142.5	141.6
Lars	90.5	98.8	93.8	98	91.4	93.5
Stam	93.5	100.1	89.2	93.1	95.4	94.1
Clec11a	90.7	97.3	87.9	92.4	90.1	93.2
Vapa	91.1	92.6	90.8	89.8	93.9	90.6
Coa6	110.3	106.4	109.3	110.6	112.1	103
Ablim2	97.7	110.4	107.3	109.9	103.5	101.7
Ctnnd1	98.1	93.6	106	96.2	97.6	103.6
Atp6v1g1	97.9	99.6	91.5	91.4	99.2	98.1
LOC100362366	99.4	98.5	88.7	93.1	101.2	92
Osbpl9	135.6	147.8		144.3	138.8
Selenof	96.7	100.9	85.3	95	94.3	93.3
Psmg2	97	95.2	89.9	99.3	102.7	79.8
Psmd5	90.7	95	96	93.6	91.8	96
Alpk2	91.8	87.1	100.5	92.7	88.1	98.3
Gdi1	88.9	95.7	91.6	92.4	90.1	93.4
Ap2m1	91.3	99.1	83.6	95	90.4	88.3
Cand1	84.7	92.5	85	86.8	83.8	91.3
ND3	117.6	110.1	109.5	113.9	114.7	108.2
Ttc19	108.7	107.6	101.5	105	107.9	104.5
Dut	112.1	102.9	99.6	110.4	102.5	101.3
Ube2f	146.8	152.8		151.1	148.1
Palld	89.4	101.4	101.6	98	95.3	98.7
Sgce	98.6	99.3	94.2	103.2	98.5	90
Rtraf	91.1	100.1	94.4	94.3	95	95.9
Gucy1b3	104.8	110.9	106.7	109.8	102.9	109.2
Hacd1	110.3	100.5	100.5	97.5	111.2	102.1
Ktn1	102	98.1	96.3	97.5	98.1	100.3
Aldh3a2	98.1	106.1	92	98.9	97.2	99.6
Skp1	96.4	99.3	96	96.3	97.3	97.6
Pkm	97.3	95.8	95.9	97.3	95.4	95.8
Dync1li2	92.8	97.6	95.5	99.6	91.3	94.5
Ykt6	90.3	98	89.2	95.4	87.1	94.5
Dnajb11	94.9	105.5	76.1	87.6	93.4	95
Mtch2	114.4	107.5	105.4	108	114.7	104
Tmem126a	108.8	113.2	103.6	112.4	107.8	104.8
Slc30a9	112	104.9	106.2	113.3	106.5	102.7
Arpc5	86.1	92.6	82.9	90.9	79.6	90.6
Emc6	152.1	154.3		151.2	154.6
Smc1a	93.4	102.2	104.8	101	98.1	100.7
Rab10	98.8	100.5	97.5	99.3	99.6	97.3
Fabp4	101.9	92.5	101.8	99.2	100.1	96.3
Prkacb	98.6	100.4	92	98.2	95.6	96.6
Cad	137	153.6		149.1	140.9
Ndufb5	116.9	107.8	114.1	116.6	114.9	106.6
Me2	139.6		148.7	143.3		144.4
Mccc2	115.7	110.3	108.7	110.7	113.5	109.8
Fh	115.3	105.2	111.1	112.9	109.8	108.2
Pepd	94.4	98.1	90	98.4	87.7	95.8
LOC691828	59.9	77	96.1	64	88.9	79.6
Dtd1	144.5		135.1	138.6		140.4
Hspa4	92.1	90.5	93.4	89.7	90.7	95
Wasf2	88.7	95.3	91.1	91.3	88.8	94.4
Pa2g4	88.5	95.3	86.8	87.1	90.5	92.4
Gna11	91.2	108.4	104.3	104	99.6	99.6
Ppp5c	99.3	99.8	102.2	102.1	99.2	99.3
A1i3	126	101.2	115.4	101.5	111.1	129.2
Chd4	97.8	108.5	86.2	97.1	97	97.7
Nploc4	94.6	97.3	96.4	94.6	95.5	97.5
Gars	96.4	94.7	97.2	96.8	97	93.8
Nbas	97.4	95.6	90.6	96.8	89.2	96.9
Gnpda1	86.5	93.7	96.4	90.3	90.3	95.3
Map3k20	85.8	93.3	94.3	92.5	88.3	91.9
Hspb3	87.9	93.2	91	91.9	88.8	90.7
Aars	85.8	87.7	93.7	86.6	87.6	92.3
Appl2	135.7	159.3		145.1	149.1
Tango2	95.2	98.2	101.4	91.7	101.2	101.1
Glul	91.8	91.9	104.1	96.3	92.7	98
Rhot1	95.8	95.9	94.8	95.1	94.5	96.1
Mrpl24	105	105.1	109.4	106.6	109.5	102.5
Rdh14	104.8	106.8	103	107.9	107.2	98.6
Casq2	107.9	104.7	100.9	104.7	104.4	103.5
Psmd13	94.7	94.1	88.6	90.9	90.4	95.3
Ppm1k	105.3	97.1	106.2	101.8	102.3	103.6
Ndufs3	115.9	107.7	109.5	112	114	106.1
Rdx	100	98.1	98.4	97.7	96.8	101.1
Mapk1	92.3	106.7	95.7	99	94.8	100
Cr1l	93.5	103.9	94.9	93	101.5	96.9
Ddx19a	99.1	93.9	98.4	97.3	97.2	96
Prkca	93.6	102.8	94.8	93.1	95.1	102.1
Aldh7a1	97.1	97.3	96.5	95.5	96	98.5
Mrps30	110.1	103.4	108.9	107.3	111.9	102.2
Lrrc20		158.7	162.1		160.5	159.3
Klc1	92.5	96.6	96.1	93	94.4	96.9
Fbxw5		154.5	159		157.1	155.4
Alad	104.3	101.2	104.8	103.7	101.5	104.1
Hexb	87.6	96.4	93.1	94.8	92.6	88.8
H3f3c	91.5	113.5	99.8	112.2	94.6	97
Ppm1b	89.6	90.9	88.5	90	87.9	90.2
Ppfia1	138.2	157.2		145.5	148.9
Glrx5	121.5	109.8	121.1	113.8	125.1	112.3
Chchd4	108.8	100	112.5	106.8	105.6	107.8
Faf2	93.2	102.8	94.7	96.8	90.8	102.1
Dctn5	95.4	94.6	97.6	95.4	98.5	92.7
Adrm1	94.6	95.6	93.8	94.8	93.3	94.9
Ap1b1	92.9	99.9	89.9	95.1	92.2	94.4
Lyrm2		158.4	149.9		158.1	149.1
Calr	91.9	103.2	85	93.7	89.8	95.6
Paip1	97.7	99.2	98.2	94.7	97.3	102
Dguok	113.3	106	102.4	106.7	107.2	106.6
Impdh2	97.2	94.6	95.1	92.2	93.7	99.9
Acbd6		149.3	136.1		140.1	144.2
Rad23b	92.3	94.7	97.5	94.4	94.8	94.2
Pdcd6	87.6	99.7	91.1	86.1	94.4	96.8
Lamb2	98.6	102.4	102.7	100.1	98.8	103.6
Msra	100.8	101	100.8	102.4	98.5	100.5
Ndufb7	110.8	105.4	109.8	111.5	109.3	103.9
Slc25a19	117.3	126.5	76	113.6	110.2	94.7
Chkb	133.7		155.1	141.3		146.3
Ndufa4	116.1	103.6	112.7	114.2	112.8	104
Nos3	91.8	95.2	97.2	94.1	95.1	93.8
Praf2	86.6	99.2	97.3	101.9	85.4	94.6
Sdhaf3	118.9	105.4	104.4	113.4	106.2	107.7
Lsm8	99.4	108.8	96.1	104.2	98.3	100.5
Rdh11	160.6		141.8	145.8		155.3
Copb2	90.3	99.7	88.5	91.1	91.6	94.6
Tmem141		161	163.4		157.1	165.9
Nans	91.2	96.6	88	93	89.7	91.9
Glo1	100.4	99	95.1	96.3	94.4	102.5
Vps35	95.1	102.5	95.8	95.6	96.6	99.9
Mecr	121.2	103.8	107.9	112.5	109.2	109.7
Ndufa12	116.4	108.1	107.4	111.3	113.9	105.2
Gstm2	90.1	103.4	93.5	99.6	89.4	96.7
Phldb1	108	102.2	114.3	107	108.1	107.9
Psmb5	93.3	96.4	91.4	91.8	92.1	95.9
Ube2z	90.2	92.4	95.5	92.5	90.1	94.2
Psma4	92.8	93.5	90.3	90.3	89.8	95.2
Ckmt2	117.7	106.6	115.7	118.2	114.3	105.9
Aldoa	100.6	96	100.7	99.7	99.1	97.1
Atp6v1c1	91.3	95.9	88.5	90.2	91.6	92.6
Fn3krp	93.6	105.5	96.6	98.8	96	99.5
Ahnak2	81.4	92.7	78.7	91	72.6	88
Ndufaf5	103.3	105.6	106	105.5	104.5	103.4
Cyc1	119.7	105.3	110.7	109.2	117.8	107.1
Agrn	92.7	103	97.3	97.6	94.6	99.4
Arrb1	144.3	142.6		150.2	135.3
Sub1	97.9	105	103.9	99.9	103.5	101.9
Cmbl	106.2	99.1	101.5	100.1	105	100.2
Psmc2	95.9	96.8	93.4	92.2	96.6	95.9
Acacb	112.4	106.1	105.1	105	107.2	109.8
Poldip2	106.6	105.5	105.9	106.1	106.1	104.2
Mtor	98.6	104.5	93.1	96.4	98.6	99.7
Cops8	96.5	100.6	98.5	99.3	97.4	97.4
Ctsb	85.9	89	77.8	88.2	80.2	83
Afg3l1	151.2	155.8		153.5	151.9
Apoo	116.1	115.2	93.9	108.9	110.6	104
Atp5l	116.7	110.2	117.1	111.1	122.5	108.6
	104.1	99.8	101.6	102.4	101	100.5
Psmd3	95.8	97	92.5	94.3	92.5	97
Ctsa	73.7	89.8	82.7	78.7	80.4	85.8
Mrpl43	106.3	108.1	106.2	107.1	110	101.8
Commd2	98.3	94.7	89	95.3	90.2	95
Arl8b	98.4	95.3	104.2	98.1	103.5	94.7
Agk	97.7	99.1	99.5	95.2	101.9	97.6
	153.4		142.5	150		144.3
Cpn1	97.7	87.1	92.6	99.6	82.7	93.6
Mfn2	103.5	102.5	99.3	99.7	101.1	102.8
Dnajc25	101.6	106.9	95.9	104.7	96.1	101.9
Apmap	91.8	102.9	90.6	95	93.9	94.8
Spryd4	112.7	103.3	102.1	105.7	108.4	102.2
Farsa	98.1	100.1	101.2	101.1	99.6	97
Hspg2	106.7	111.1	116.4	112.5	114.6	105.2
Fus	91.6	102.5	104.9	101	97.1	99.2
Cbx1	94.6	107.5	95.6	97.7	101.9	96.4
Pgm2	89.7	96.8	87.2	90.4	88.8	92.9
Abcc9	100.4	102.7	103.3	102.9	104.9	96.8
Ppp2r1a	94.9	96.6	97.3	96.1	94.3	96.7
Coq6	108.2	110.6	103	105.7	108.6	105.6
Golph3	141.5		144.2	140.1		143.9
Cox20	114.6	108	110.6	114	109.7	107.5
Nit2	100.9	100.2	98.7	100.5	99.3	98.2
Retsat	160.4		138.9	162.9		134.6
Lbr	97.5	101.4	97.5	99.4	98.8	96.4
Trappc8	144.4	151.4		145.4	148.6
Tomm5	119.9	102	106.6	113	111.7	101.8
Aspn	78	153	95.3	121.1	91.4	111.8
Tkfc	105.6	109.4	94.4	98.2	106.6	102.7
Armc10	101.2	103.5	101.4	100.6	103.2	100.4
Stk24	91	96.7	99.7	95.2	98.6	91.8
Tnni3k	103.2	107.4	117	110.4	107.7	107.4
Pgm3	94.9	96	89.3	93.3	92.1	93
Endog	116	105	105.8	109.7	111.9	103.1
Esd	99.9	100.8	93.5	98.4	97.6	96.3
Acadm	116.7	107.1	113.9	116.6	110.4	108.5
Drg1	105	104.6	96.6	105.2	101.1	97.9
Eef1d	96	97.7	94.4	93.5	93.1	99.6
Mmgt1	99.4	101.9	95.9	95.4	97.5	102.3
Mrpl3	113.9	105.9	106.4	110.9	105.7	107.4
Akt1s1	101.6	100.4	92.3	98.9	91.3	102.1
Prkar2a	103	100.4	103.2	103.4	100.9	100.2
Psmb2	95.8	97.3	82.3	89	89.5	95
Ddx23	100.7	90.9	96	97.5	93.6	94.5
Mtfp1	121.7	104.5	118	113.7	122.3	105.8
Fbl	83.5	96.1	92.5	94.4	89.2	86.6
Cav3	96.2	106.1	97.7	102.5	97.1	98.3
Atp6v1f	98.8	102	98.8	97.1	98.2	102.2
Ndufa10	119.7	109.4	113.1	117.5	115.6	106.7
Mtmr2	149	146.2		147.5	145.6
Clk2	102	86.6	91.5	90.6	95.6	91.9
Prep	90.9	94.3	94.4	93.1	93	91.5
Snap23	93.3	97.1	89	92.7	94.2	90.5
Rangap1	131.6		133.2	132.1		130.8
Pef1	91.9	97.7	102.4	90.6	99.9	99.4
Mrps33	113.1	110.2	105.8	112.3	111.5	102.9
Them4	111.5	107.6	105.8	108.6	108.7	105.2
Nutf2	95.5	93.2	94.1	92.9	93.7	94.1
Vps37c	93.6	108.3	107.3	99.6	105.2	102.1
Hbe1	79	89.3	86.3	74.1	80.2	98.4
Mrpl44	102.7	104.5	98.4	98.5	101.1	103.7
Nfu1	109.6	104.9	103.1	104.1	106.4	104.7
LOC100911356	108.7	101.6	105.4	105.1	107.2	101
Serpinb9	94.2	104.4	102.7	102.3	99.7	97
Trappc1	152.5		148.5	147.2		151.5
Psmc1	96.6	96.3	93.6	92.1	94.6	97.6
Dlst	117.3	103.1	116.3	112.8	113.5	107.8
Dnm1l	104.5	105.6	100.4	104	101.1	103
Mrpl27	106.2	111	105.4	111	106.5	102.6
Rars	96.7	99.2	95.4	95.4	95.9	97.7
Homer3	83.5	96.7	85.5	86.5	85.7	91.4
Ifi47	91.5	94.2	92.1	92	92.7	90.9
Arf4	87	94.5	83.5	84.6	89.8	88.5
Timm10b	106.7	108.8	98.6	100.9	108.1	102.6
Cmas	131.3	156.8		143.8	142
Col15a1	79.5	111.3	95.8	91.1	94.6	98.6
Igf2r	87.3	86.5	87.3	83.8	84.7	90.5
Ehbp1l1	105.6	99.2	105.3	102.5	98.7	106.4
Pank4	107.8	104.5	108	105.8	107.9	104
Wipi1	102.3	98.8	106.5	103.3	101.3	100.5
Vasp	131.2		149.9	137.7		141.1
Xdh	77.9	82.2	82.6	83.9	78.2	78.6
Eif4a1	81.2	89.7	71.5	72.8	80.6	87
Cavin4	106	100.6	107.7	105.2	104.5	102
Pfdn6	97.7	99.2	92.4	97	92.9	97
Gna13	90.8	98.4	99.9	92	92.6	102.1
LOC100909878	98.4	97.7	92.7	96	97.3	93.1
Sspn	99.7	109.9	101.4	102.5	103.5	102.4
Pmpca	104.3	101.5	104.6	104.1	100.5	103.2
Chchd3	114.9	108.4	109.5	113	111.8	105.2
Nucb1	97.9	107.6	90.6	100.6	96.1	96.9
Pfkp	69.8	79.7	62	73.6	64.1	72
Cdk5	92.6	100.2	99	101.1	90.6	97.6
Mrpl19	111.3	105.6	108.4	112.5	108	102
Pacsin2	108.9	108.4	106.3	110.6	105.5	104.7
Tsta3	94.6	100.8	92	99.3	92	93.6
Pdpr	112.3	108.9	110.8	108.5	109.8	110.8
Psmd2	94.5	97.2	92.8	92.9	93.1	96
Taok3		60.7	98.5		60.3	97.5
Dld	113.5	103.2	111.9	110.8	109.7	105.2
Npm1	87.9	95.4	88.1	89.9	87	92.1
Parm1	129.9		118.2	115.1		130.8
Fkbp2	94.5	103.8	94.2	99.1	92.8	98
March5		158.9	154.6		158.6	152.1
Hddc2	99.9	100.9	100.3	106	97.2	95.2
Rack1	97.7	100.7	88.9	93.6	97.4	93.7
Cttn	76.3	85.9	91.7	82.5	79.3	89.8
Abcf2	107.9	104.1	96.8	104.6	99.5	101.9
Babam1	94.2	101.4	90.5	101	92.6	89.9
Map2k4	96.9	100.3	99.7	98.2	96.8	99.2
Nnt	116.2	108.3	116.1	115.4	117.4	104.7
Efemp1	80.2	115.5	84.6	90.5	82.9	104.3
Mtmr9		141	159.1		146.9	150.4
Sqor	90.3	95.7	90.4	92.8	89.3	91.7
Apip	98.2	99	100.3	95.5	101.6	97.6
Zadh2	117.3	104.9	113.5	108.5	116.7	107.3
Plaa	100.4	96.8	96.2	96.7	95.5	98.4
Vars2	164		160.4	173.7		147.6
Arl2	99.7	99.9	93.1	101.4	97	91.5
Rab5c	87	99.6	85	86.5	90	92.5
Idh3B	112.5	107.9	110.4	111.8	108.6	107.2
Serpina3l	114.4	131.9	124.4	124.1	115	128
Diaph1	140.1	137.6		140.4	134.6
Gmpr	117.5	100	110.4	104.6	114.4	105.7
Iars	100.7	99.6	96.2	97.7	96.3	99.6
RGD1302996	115.6	109.8	100.8	107.7	112.2	103.1
Fundc2	123.4	115	106.8	117.5	116.3	108
Ndufaf6	107.6	100.7	105.5	101	107.7	102
Fubp1	97.2	102	104	100.5	100.8	98.9
Mia3	103.9	107	102	103.8	99	107
Inppl1	97.3	100.7	104.4	101.7	99	98.7
Pdha1l1	115.8	105.6	111.2	111.9	111.9	105.5
Tbc1d4		160.1	160.2		162.2	154.9
Dnajc13	95.7	97.1	96.4	94.5	97.7	94.1
Pdxk	101.5	103.7	103.6	99.1	105.4	101.2
Txnip	110.4	115.7	112.4	115.6	108.5	111
LOC689899	97.1	98.1	90.9	93	95.9	94.3
Ubac1	99.3	102.4	103.9	106.6	94.5	101.4
Kpna4	96.5	97	102	96.7	96.4	99.4
Dlg1	99.2	100.9	104.6	101.4	96.7	103.5
Rcsd1	95.2	98.4	98.5	100.5	94.1	94.5
Sync	91.2	97	93.7	93.2	94.8	91
Itga1	88.8	96.2	96.8	91	91.8	96.1
Rhoa	94.1	96.5	97.6	97.5	94	93.7
Sec11a	89.7	100.1	88.6	92.7	88.8	94
LOC100912599	121.9	102.1	119.6	117.4	118.1	104.5
Ppia	81.4	88.4	86.1	87.1	85	81.1
Ampd3	63.6	66.9	77.6	62.6	73.3	70
Mrps27	113.3	112.8	104.1	111.2	110.2	105.3
Akap1	110.5	97.7	110.4	103.8	100.5	110.9
Eml2	92.8	95.9	98.8	95.9	93.6	94.9
Gpld1	96.1	105.3	103.2	108.7	92.2	100.4
Ndufb4	118.2	106.9	114.6	112.4	117.4	106.2
Hibch	114.3	105.1	111	109.5	109.3	108
Pdxp	103.4	111.3	105.6	115.7	99.8	101.3
LOC100911453	93.4	93.4	96	89.6	95	95.1
Cmpk1	92.9	94.8	92.6	92.9	89	95.3
Dnaja3	125.7	105.8	111.4	114.6	115	109.5
Vps28	96.6	95.7	95.9	94.6	94.7	95.7
Fxr1	104.6	103.8	97.8	105.9	96	100.9
Ssbp1	108.1	105	99.9	103.1	106	100.4
Atl3	75.7	96.4	77	83.8	79.4	83.1
Mrpl21	107.1	107.2	105.4	107.2	104.7	104.2
Tpm2	64.4	51.5	61.1	67.4	47.1	60.5
Stxbp1	92.7	100.5	89.4	92.1	90.7	96.6
Psmf1	97.3	96.3	105.3	97.4	95.7	102.4
Cd36	108.4	101.5	106.2	104.8	106.2	101.5
Vamp2	149.3		148.4	136		158.3
Ctsl	63.7	65.3	71.9	60.2	65.5	72.9
Ap2s1	90.3	100.2	97.6	93.3	96.4	95.1
Echdc1	97.3	101.9	103.7	99.5	99	100.9
Ndufb3	121.2	110.5	110.8	118.5	111.8	108.2
Rhob	136.8	162.1		149.6	145.8
Elob	99.2	99.4	99.3	97.9	96	100.5
F2	119.9	108.8	94.6	106.1	93	120.4
Ndufa8	118.1	112.5	108.6	115	115	105.2
Atad3	109.1	101.7	102.3	102.4	108.1	98.9
Lrpprc	116	111.7	110.4	113.1	109.9	111.1
Clpb	112.2	110.9	106.1	109.7	112.6	103
Cpt1a	105.7	107.5	99	105.2	105.3	98
Git1	97.3	99.9	97.4	100.2	90.9	100
Comtd1	101.6	94.1	90.2	95.3	96.7	90.5
Mob4	96.2	97.8	98.8	94.4	95.6	99.3
Ate1	92.5	101.9	98.1	96.7	94.7	97.6
Rpl37a	96.7	100.8	101.5	104.4	97.5	93.5
Phb2	116.4	107.3	108.5	111.2	113	104
Ppid	91.3	96.7	92.4	91.4	89.8	95.8
Ndufb6	110.8	106.4	110.2	112	109.5	101.9
Ndufa7	116.3	106.9	112.2	114.1	112.4	104.8
Rps9	95.3	101.8	88.5	91.8	94.5	95.8
Acp6	101.4	107.2	101	104.2	98.8	102.8
Nisch	138.5	154.7		143.3	146.3
Tecrl	116.8	107.1	110	116	110.2	103.6
Anpep	82.6	104.2	98	97.6	89.9	93.8
Srsf3	95.7	103.9	93.3	99.6	93.6	96.1
Cdc42	92.7	100.7	91.2	95.2	93	92.9
Nudt13	121.8	104.5	106	115.4	107.7	105.1
Eif3d	99.6	99.6	91	98.1	94.7	93.8
Lmna	83.8	112.6	93.7	99.9	93.2	93.4
Ptdss2	102	111.6	106.5	106.7	102.8	106.6
Psmd6	96.5	96.2	92.2	93.3	90.9	97.1
Mmaa	109	107.7	107.5	109.7	105.2	105.2
Mbnl1	107.1	98	110.5	100.2	105.3	106.1
Cox5b	117.9	104.7	116.3	115	115.6	104
Txndc17	93.2	95.3	94.8	95.2	89.8	94.7
Nedd4	85	96.6	93.4	88.7	90.1	92.7
Parl	110.4	103.4	98.7	101.2	100.2	107.1
Ipo7	93.4	87.9	99.1	94.5	87.7	94.6
Ldb3	124	90.6	120.2	106	115.7	108.8
Mdh1	106.7	96.9	107.8	103.7	103.1	100.6
Sdha	115.2	106.7	112.4	111.3	112.9	105.8
Oxsm	108.6	104.6	113.2	106.7	109.4	106.1
Rplp2	99.1	102	94.2	94.2	100.9	96.4
Cdc42	98.8	99.5	95.7	89.2	98	103
Srp54		152.4	141.5		137.9	152.2
Atox1	93.8	87.2	97.3	99.5	87.7	87.5
Blvrb	90.8	93.3	94.2	89.5	89.6	95.6
Hspe1	113.9	104.2	106	106.9	106.7	106.3
ATP8	115	107.8	116.7	121	113.8	100.3
Ttc38	101.7	97.1	100	101.7	94.8	98.4
Adhfe1	110.8	98.2	112.2	106.8	107.9	102.3
Fkbp3	115.9	105.3	106.9	111.6	107.4	104.8
Lias	123.2	109.2	117	119.4	111.5	113.9
Anxa11	97.1	104	102.6	102.4	104.1	93.2
Pi4ka	96.5	101.4	90.4	98.3	95.9	90.3
Osbpl2	93.8	104.7	104.6	99.1	101.2	98.8
Igbp1	165.6		159.8	165.6		155.5
Fn3k	107.2	111.2	113.9	109.8	108.6	109.5
Tmed4	105.9	97.8	96.6	93.8	101.2	101.3
Sept11	85.8	103.5	88	91.7	88.4	93.5
Ythdf3	146.1	153.1		150.9	144.3
Rrm1	151.3	147.8		158.7	136.4
Stt3a	88.8	108.3	86.2	93.9	89.3	96.3
Oxsr1	99	101.3	97.2	97.9	96.8	98.8
Abhd12	104.2	95.8	104.8	106	98.5	96.2
Sacm1l	95.2	103.6	97.5	98.2	97.9	96.2
Spg7	110.3	104.8	110	106.4	109.6	104.7
Dnajc8	151	151.8		157.2	141.5
Coa7	104.3	107.9	111.3	102.3	108.2	108.6
Cd200	87.9	100.3	98.3	92.3	96.1	94.2
Rpl23	99.4	100.4	93.7	95.1	99.4	95
Fabp5	98.7	99.4	95.4	93.7	100.2	95.6
Ndufa1	115.5	104.9	102.4	106.8	110.9	100.7
Ostf1	142.5		143.6	141.2		141
Dnm2	99.1	98.5	95.6	94	94.7	100.5
Satb1	97.6	112.6	97.5	122.6	89.8	91.1
Tmem182	107.8	96.2	86.5	99	94.7	92.8
Cp	95.7	90.5	82.5	81.4	81.4	102.2
Tgm1	49.5	56.3	53.3	52.9	48.8	55.2
Cox6a1	102.4	104.2	102.8	102.1	101.8	101.2
Psmb9	93.9	102.8	83.4	90.9	92.3	93
	105.3	104.1	112.7	128.4	92.5	96.7
Kmt2d	110.5	103.6	105.7	108.3	106.5	100.5
Cct4	96.7	101.8	92.6	92	96.9	98.1
Dtna	99.3	102.5	109.5	105.5	98.7	102.7
Iars2	112.7	106.9	105.5	107.7	107	105.8
Sec13	92.6	99	90.6	92.6	91.2	94.4
Ppp2r3a	106.9	109.2	115.1	107.3	103.3	115.9
Actr10	101.2	100.4	94	96.2	96	99.2
LOC100910017	99.1	102	94.4	101	96.5	93.8
LOC102553099	100.8	95.9	96	99.3	92.8	96.4
Ddost	90.8	103	83.9	91.8	90.7	91.2
Rpia	96.8	100.3	101.1	98.4	98.2	97.3
Ak2	111.4	110.3	109.9	111.4	108.3	107.1
Prkar1a	108.7	104.7	103.7	102.6	105	104.9
Ubtf	94.3	101.5	93.7	100.5	87.2	97.6
Stx4	100	99.7	102.6	97.9	103	97
Etfdh	117.4	108.2	116.7	116.5	115.2	105.6
Idh3a	112.1	105.1	111.1	111.8	105.8	105.9
Psma2	99.4	98.7	96	96.2	96.3	97.3
Trabd	100.1	101.3	104.9	98	104.6	99.2
Abce1	99.1	94.3	98.6	95.5	93	99.2
Snx2	86.5	91.5	92.6	90.7	84	91.9
Edf1	110	107.4	107.2	115.6	94.1	110.1
Rabgap1	157.2	159.3		164.2	147.6
Acadl	113.7	105.1	115.4	112.2	109.8	107.2
LOC100360846	91.9	92.1	96.6	90.7	88.5	97.2
Psma5	93.5	93.8	92.7	88.9	91	95.9
Rap2b	87.6	103.5	87.7	91.7	91.3	91.6
Uqcrfs1	114.5	109.4	107.8	111	112.3	103.4
Palm	99.5	98	99.8	100.2	92.1	100.5
Phb	116.8	107.7	111.5	112.6	114.4	103.9
Got1	110.2	102.1	108.3	109.3	103.7	102.7
Emc2	107.6	95	104.6	102.1	103	97.4
G6pdx	73.8	92.7	88.2	86.1	78	86.7
Atp5i	116.2	109.9	113.3	116	114.6	103.6
Txnrd1	88.1	87.2	85.1	85.8	86.1	84.5
Fam213a	90.1	101.7	81.4	78	92.4	98.6
Fcho2	90.7	97.5	98	87.6	93.8	100.4
Copz1	94.8	98.1	85.3	90.2	94.6	89.1
Mrpl9	105.7	107.2	109.9	109.8	104.7	103.3
Cox8b	115.7	96.8	134.4	120.1	121.1	100.3
Hspa2	74	92.9	76.5	82.7	68.7	88.2
Mybbp1a	85.3	101.5	94.4	92.9	92.7	91.2
Hnrnph1	103.9	113	108.4	108.3	107.5	104.4
Hsd17b12	91.3	100.9	81.7	86.2	93.6	89.8
Ptpa	91.5	95.9	86.1	86.6	86.5	96.1
S100a1	105.8	110	102	108.8	103.7	100.3
Hspa4l	108.1	105.5	110.5	112	103.5	103.5
Ccdc83		132.5	139.8		121.5	146.5
Akr1c9	96.2	100.3	101	97.8	98.5	96.5
Pccb	121.6	110.7	115.5	115.5	117.1	109.7
Apobec2	106.5	100.9	89.1	95.8	100.4	95.6
Nsf	96.5	90.2	90	93.3	86.2	92.8
Slc25a10	113.8	103.1	103.8	102.5	105.9	107.2
Coasy	101.8	99.2	107.1	101.1	101	101.1
Aco1	93.1	97.4	92.2	92.8	91.2	94.2
Rfk	112	105.7	108.4	110.4	104.1	106.4
Pnpla8	151	161.2		145.1	162.1
Eif3i	95.1	101.3	96.8	98.7	94.1	95.7
Strn3	96.4	97.1	98.5	94.9	94.6	97.8
Pdia6	88.7	102.8	75.2	88.1	85.3	89
Tigd2		131.3	141.3		128.4	139.8
Pi4k2a	96	93.8	107.1	98.7	96.1	97.3
Psma3	92.9	98.4	91.8	91.5	93	94
Stx7	104.7	104.7	102.6	101.3	103.2	102.4
Coa4	178	163.4		170.3	165.5
Txnl1	86.9	87.1	87.2	82.4	86.3	88.2
Wbp2	95.5	96.4	98.8	93.5	96.9	95.5
Eif2s1	92.1	97.8	88.6	90.1	90	93.8
Cav1	112	88.3	102.4	93.8	104.8	99.1
Vkorc1	87.8	117.3	97.1	101.8	97.2	98.2
Pym1		154.3	171		153.3	166.6
Park7	98.8	96.4	99.9	97.3	95.7	97.2
Sqstm1	98.6	98.6	109.8	100.1	104.1	97.7
ifitm3	85.4	90.2	76.7	87.4	72.3	88.4
Asl	95.8	95.7	90.6	96.1	88	93.3
Tomm22	118.9	107.7	103.5	105.3	115.2	104.1
LOC683897	121.4	107.7	112.4	115.7	113.4	106.7
Mia2	100.7	108	102.4	100.6	105.2	100.1
Gys1	119.2	109.2	106.5	106.2	111.4	111.7
Mapkapk2	105.4	101.5	103.6	102.6	102.4	100.3
LOC100912604		134.7	133.8		135.2	128.8
Synj2bp	119.9	107	112.8	112.2	115.8	106
Myo1c	92.2	96.1	96.4	90.9	93.9	95.1
Hsd17b11	81.7	113.1	87.5	99.3	86.7	91.5
Col6a6	86.6	136.8	116.7	114.6	101.7	118
Vps4a	95	102	101.7	92.6	100.4	100.6
Ndufb10	117.8	107.9	113.6	114.9	114.3	104.3
Tomm7	119.2	104.9	109	109.7	113.8	103.9
Dars2	109.1	110.5	106.3	107.4	103.7	109.2
Myh7	104.1	106.9	97.4	103.9	99.8	99.4
Timm50	115.4	106.5	109.7	108.2	112.5	105.2
Gpsm1	111.1	93.7	114.2	103.2	106.5	103.8
Ckm	109.8	101.8	106.7	106.5	105.5	100.8
Grb2	104.3	102.8	105.3	107.7	97.4	101.9
Psmd12	99	95.7	88.1	91.4	90.8	95.7
Setd3	99	109.6	102.2	101.8	100.3	103.3
Ppp2cb	140.6	151.8		152.9	134.4
Pmpcb	105.4	101.5	101.7	103	99.7	100.5
Cbfb		138.3	141.6		127.2	147.8
Eif4b	100.8	97.7	104	101	95.6	100.6
Mrpl32	113.6	107.4	113.5	115.6	108.4	104.6
Mtx1	111.3	110.8	93.9	99.5	107.8	103.1
Nfs1	107.6	102.3	111.7	105.7	104.4	105.8
Eea1	96.1	101.1	96	93.6	95.8	98.6
Nudt9	99.9	100.4	98.3	99.4	96.5	97.4
Mrpl2	108	102.6	104.1	104.1	106	99
	68.9	45.2	37.4	54.2	48.1	46.5
Plpbp	98.6	95	92.2	90.7	95.9	94.1
Enpep	91.7	108.6	106.5	99.7	101.1	100.5
Mrpl22	172.8	155.6		158.9	163.6
Ogt	106.5	111.4	110.1	107.7	108.7	105.7
Sra1	141.5	141.3		138.5	139.2
Pfn2	87.5	109.6	102.3	92.8	88.1	113.1
Exoc1	145.6	142.5		149.9	133
Usp47	99.7	105.6	98.9	98.8	102.4	97.5
Shroom3	94.8	92.6	99.8	91.8	89.2	101
Rps3a	98.1	99.9	94.7	100	94.5	92.9
Zbed3		155.8	141.7		143.5	148.6
Ccny	100.6	100.7	89.9	83.6	99.2	103.1
Tmem109	101.3	114.4	96.4	99.2	102.2	105
Stip1	98.3	99	92.4	93.6	91.4	99.4
LOC100362298	95.5	106.5	87.6	97.3	93.9	93.1
Timm22	116.2	107.2	109.7	111.5	111.5	104
Map1s	91.3	100.5	97.4	93.7	92.4	97.8
Plin3	98.7	89.2	106.3	96.2	87.5	105.1
Ndufaf1	115.2	111	105.8	110	108.4	107.5
Dars	103	102	99.4	94.6	100.7	103.5
Adprhl2	100.5	102.9	99.7	98.4	101.9	97.2
Ldhd	115.4	112.1	117.9	123.4	108.7	106.9
Map4	109.6	105.2	118.8	107.6	104.3	115.5
Ubqln4	152	159.9		146.4	159.7
Trappc2		164.6	151.5		160.5	149.7
F13a1	80.3	104.3	82.5	89.3	84.8	88
Sgpl1	162.8	156.3		158	155.1
Nudt5	83.3	98.1	79.1	85.2	83.4	87
Qars	105.8	104.7	97.6	100.8	98.4	103.1
Aldh5a1	115.5	109.8	109	112.3	109	106.7
Uqcrc2	116.6	108.8	108.8	110.9	111.5	105.5
Slfn5	155.6	161.7		156.6	154.7
Klc4	97.1	100.6	108.8	102.7	98.9	99.1
[truncated: 1,601 more rows]
